# Supplementary material for: CRISPR-Cas9 genetic screen leads to the discovery of L-Moses, a KAT2B inhibitor that attenuates Tunicamycin-mediated neuronal cell death
Source: Sci Rep. 2023 Mar 9;13:3934. doi: 10.1038/s41598-023-31141-6 (PMC9998435; doi:10.1038/s41598-023-31141-6)
Supplement: Supplementary file 2 — Supplementary Information 2. [file 41598_2023_31141_MOESM2_ESM.xlsx]

## Sheet: Supplementary Table 1
Supplementary Table 1: Primers and Probes.
a) Druggable genome library sgRNA: full list of sgRNAs present in the druggable genome library
b) Arrayed screen_sgRNA oligos: forward and reverse primers used for cloning the sgRNAs for the arrayed screen. sgRNA ID corresponds to the ID in the druggable genome library
c) Taqman Assay IDs
d) qPCR primer sequences

## Sheet: Druggable genome library sgRNA
Gene	sgRNA_ID	sgRNA sequence
ENSG00000171408_PDE7B	hsLibDrugV1Nik_00001	ACACATTTGGCATTCTGATC
ENSG00000171408_PDE7B	hsLibDrugV1Nik_00002	ACGACTAAGGGGTCAGACGG
ENSG00000171408_PDE7B	hsLibDrugV1Nik_00003	AGTAGGCGGAAGTCAATGAA
ENSG00000171408_PDE7B	hsLibDrugV1Nik_00004	TCACCATATCTAACTTGAAA
ENSG00000171408_PDE7B	hsLibDrugV1Nik_00005	CAGCATTGTGATACGGGTTT
ENSG00000171408_PDE7B	hsLibDrugV1Nik_00006	GCACACGATGTGGACCACCC
ENSG00000102057_KCND1	hsLibDrugV1Nik_00007	GCGCTTGGCAAGGATCCGAT
ENSG00000102057_KCND1	hsLibDrugV1Nik_00008	AGACACAGAGGTGCTACGGC
ENSG00000102057_KCND1	hsLibDrugV1Nik_00009	AGTTGGCAAGGCGGATGGCG
ENSG00000102057_KCND1	hsLibDrugV1Nik_00010	GGCTGTCGCAGTTCAGGTCA
ENSG00000102057_KCND1	hsLibDrugV1Nik_00011	AGGAAGGTTGGCTCTCATCT
ENSG00000102057_KCND1	hsLibDrugV1Nik_00012	AGTCAGCCGTGGCAGCATGC
ENSG00000134899_ERCC5	hsLibDrugV1Nik_00013	TCCTATTTTTGTGTTTGATG
ENSG00000134899_ERCC5	hsLibDrugV1Nik_00014	GGTCGTTTTCTCTTCGAACT
ENSG00000134899_ERCC5	hsLibDrugV1Nik_00015	TGTTTTGCCTCCTTTACAAG
ENSG00000134899_ERCC5	hsLibDrugV1Nik_00016	GACTCAATATCTATCGCTTG
ENSG00000134899_ERCC5	hsLibDrugV1Nik_00017	AAATAATGTTCTTCTGCGCT
ENSG00000134899_ERCC5	hsLibDrugV1Nik_00018	AACATTCAGGACACATCCGA
ENSG00000198099_ADH4	hsLibDrugV1Nik_00019	GGTTGAAGTAGCTCCCCCCA
ENSG00000198099_ADH4	hsLibDrugV1Nik_00020	TCAACCTCTTCAATGCAAAG
ENSG00000198099_ADH4	hsLibDrugV1Nik_00021	GCCTCATGGCCAACGATCAC
ENSG00000198099_ADH4	hsLibDrugV1Nik_00022	AAATTTAGAATCGATAACAG
ENSG00000198099_ADH4	hsLibDrugV1Nik_00023	CTACATAGAGGTGCATAAAG
ENSG00000198099_ADH4	hsLibDrugV1Nik_00024	AGTGTACTGAGAGAATGTAC
ENSG00000167346_MMP26	hsLibDrugV1Nik_00025	ACTGGAACGGCGAAACACCA
ENSG00000167346_MMP26	hsLibDrugV1Nik_00026	CTGCTGCAGACCATAAAGGA
ENSG00000167346_MMP26	hsLibDrugV1Nik_00027	CATTCCGATGGAATTGTTGC
ENSG00000167346_MMP26	hsLibDrugV1Nik_00028	ATGGAGGTGTCGGACCCATC
ENSG00000167346_MMP26	hsLibDrugV1Nik_00029	ATACTGTCTTTCACTGCGGA
ENSG00000167346_MMP26	hsLibDrugV1Nik_00030	GCATGGCCTAAGATACCACC
ENSG00000204983_PRSS1	hsLibDrugV1Nik_00031	TCAGAGTCTTCCTGTCGTAT
ENSG00000204983_PRSS1	hsLibDrugV1Nik_00032	GGCGTTGATTACTGCACGTG
ENSG00000204983_PRSS1	hsLibDrugV1Nik_00033	AGGCACTTCGTGCCAGTGGC
ENSG00000204983_PRSS1	hsLibDrugV1Nik_00034	TGGGGCAACACTGCGAGCTC
ENSG00000204983_PRSS1	hsLibDrugV1Nik_00035	GAGTCTTCCTGTCGTATTGG
ENSG00000204983_PRSS1	hsLibDrugV1Nik_00036	GGCACGAAGTGCCTCATCTC
ENSG00000117834_SLC5A9	hsLibDrugV1Nik_00037	CGTCCATCCGTGCAAGTCGA
ENSG00000117834_SLC5A9	hsLibDrugV1Nik_00038	TTGCCGTAGGTGGCTTCGAG
ENSG00000117834_SLC5A9	hsLibDrugV1Nik_00039	GCTTGTTCATCGGCCTGGCT
ENSG00000117834_SLC5A9	hsLibDrugV1Nik_00040	ACACCTGCTGCGATGTACAC
ENSG00000117834_SLC5A9	hsLibDrugV1Nik_00041	CAGTATCTGAAGAAGCGATT
ENSG00000117834_SLC5A9	hsLibDrugV1Nik_00042	GGTTCCAGCCCAATGCCATC
ENSG00000124205_EDN3	hsLibDrugV1Nik_00043	CTAAAGCCTGCTTGCTTTGT
ENSG00000124205_EDN3	hsLibDrugV1Nik_00044	CACTGCAGCCAGATCTGAGG
ENSG00000124205_EDN3	hsLibDrugV1Nik_00045	ACACTTGCGCTGCGCTTGTG
ENSG00000124205_EDN3	hsLibDrugV1Nik_00046	CTGTAGTTGGACAGTCCATA
ENSG00000124205_EDN3	hsLibDrugV1Nik_00047	CTTCCGGGGCAAGAGGTCTG
ENSG00000124205_EDN3	hsLibDrugV1Nik_00048	CCCAAACTCTGGACGTCAGC
ENSG00000160161_CILP2	hsLibDrugV1Nik_00049	GAAAGACGGTCCGTGTACAC
ENSG00000160161_CILP2	hsLibDrugV1Nik_00050	GTCGCCATTGGCTCCTCGGT
ENSG00000160161_CILP2	hsLibDrugV1Nik_00051	TTCAACGTGGACCACCCCGG
ENSG00000160161_CILP2	hsLibDrugV1Nik_00052	GCGCTGGCCCGTAGTAGAAG
ENSG00000160161_CILP2	hsLibDrugV1Nik_00053	GAAGGTTCCGTGAGCATCGC
ENSG00000160161_CILP2	hsLibDrugV1Nik_00054	CAGAGATGGATCCGTTGGCC
ENSG00000076716_GPC4	hsLibDrugV1Nik_00055	GCAGCCCGTACTTTCGCTCA
ENSG00000076716_GPC4	hsLibDrugV1Nik_00056	GTTGAAACGTTACTACGTGG
ENSG00000076716_GPC4	hsLibDrugV1Nik_00057	AGTCACGAGACCCCGGCAGT
ENSG00000076716_GPC4	hsLibDrugV1Nik_00058	ATCAGAAATCTTCACATCGA
ENSG00000076716_GPC4	hsLibDrugV1Nik_00059	CTGTGGTTGGGCGTTCCTCG
ENSG00000076716_GPC4	hsLibDrugV1Nik_00060	AACGAGAAATTCGTCCAGCT
ENSG00000161960_EIF4A1	hsLibDrugV1Nik_00061	GGAACGAGACGTGATTATGA
ENSG00000161960_EIF4A1	hsLibDrugV1Nik_00062	CACTCGAGAATTGGCTCAGC
ENSG00000161960_EIF4A1	hsLibDrugV1Nik_00063	TCCAGATCTACGCTTACCTG
ENSG00000161960_EIF4A1	hsLibDrugV1Nik_00064	GGAGCCCGAAGGCGTCATCG
ENSG00000161960_EIF4A1	hsLibDrugV1Nik_00065	TCTCACCTCGATGACGCCTT
ENSG00000161960_EIF4A1	hsLibDrugV1Nik_00066	CACGTTGGTGCCCCCGATAC
ENSG00000117215_PLA2G2D	hsLibDrugV1Nik_00067	AGTCCGCAGTGACAGCCGTA
ENSG00000117215_PLA2G2D	hsLibDrugV1Nik_00068	GTGTGATTCCAATCCAGGGC
ENSG00000117215_PLA2G2D	hsLibDrugV1Nik_00069	GAAACGCAGTCGCTTCTGGT
ENSG00000117215_PLA2G2D	hsLibDrugV1Nik_00070	CTATGACCACCTGAAGACCC
ENSG00000117215_PLA2G2D	hsLibDrugV1Nik_00071	AACCCAAAGATGCCACGGAC
ENSG00000117215_PLA2G2D	hsLibDrugV1Nik_00072	GGCTGTCACTGCGGACTAGG
ENSG00000086015_MAST2	hsLibDrugV1Nik_00073	AAACCTGGCCAGCTCTCTAT
ENSG00000086015_MAST2	hsLibDrugV1Nik_00074	CCAGTGGATGAAAATATGTC
ENSG00000086015_MAST2	hsLibDrugV1Nik_00075	CAGGTGACTTGGCAGTCGTC
ENSG00000086015_MAST2	hsLibDrugV1Nik_00076	CACACTGCTATGTACACTGC
ENSG00000086015_MAST2	hsLibDrugV1Nik_00077	AGGTCACAATCAAGCTCTTG
ENSG00000086015_MAST2	hsLibDrugV1Nik_00078	GCATTTGGAGAGAAATTCCG
ENSG00000126231_PROZ	hsLibDrugV1Nik_00079	CAGAACGTCGTTTGCTTTGG
ENSG00000126231_PROZ	hsLibDrugV1Nik_00080	GCGTGCGGGCTCCTATCTTC
ENSG00000126231_PROZ	hsLibDrugV1Nik_00081	TGAATTCTGGAGACGATATA
ENSG00000126231_PROZ	hsLibDrugV1Nik_00082	TGTCCTGGCAAGAGCCGTTG
ENSG00000126231_PROZ	hsLibDrugV1Nik_00083	TGAGGGCAGCAACTGCGAGC
ENSG00000126231_PROZ	hsLibDrugV1Nik_00084	GTCACCCAGAGCGGACTGAT
ENSG00000186074_CD300LF	hsLibDrugV1Nik_00085	GTAAACACACTGCACGGTCA
ENSG00000186074_CD300LF	hsLibDrugV1Nik_00086	TACTTGAAGTGGTGGTGTCG
ENSG00000186074_CD300LF	hsLibDrugV1Nik_00087	TGGTGCTGTAAACGTAGTGG
ENSG00000186074_CD300LF	hsLibDrugV1Nik_00088	AGTGGTGGCCGGTCAGAGTT
ENSG00000186074_CD300LF	hsLibDrugV1Nik_00089	ATAGCAGAGGTCGCCCTCCA
ENSG00000186074_CD300LF	hsLibDrugV1Nik_00090	GGAACCGACCTACTGCAACA
ENSG00000167741_GGT6	hsLibDrugV1Nik_00091	GTGGTATACGCCAGGGCCGT
ENSG00000167741_GGT6	hsLibDrugV1Nik_00092	CAGAATCAGGGCAGGTCGAC
ENSG00000167741_GGT6	hsLibDrugV1Nik_00093	TCCTCGCTCAACTGCTCCTT
ENSG00000167741_GGT6	hsLibDrugV1Nik_00094	AATTGCCTGAGGAGCTATCG
ENSG00000167741_GGT6	hsLibDrugV1Nik_00095	AGCATCCACGACGTTGCCCC
ENSG00000167741_GGT6	hsLibDrugV1Nik_00096	TGGTGCATCCTCATGCCACG
ENSG00000167740_CYB5D2	hsLibDrugV1Nik_00097	GGTCGGATACGTCATCCACG
ENSG00000167740_CYB5D2	hsLibDrugV1Nik_00098	GTCCCCGGTCACGAAAGCTC
ENSG00000167740_CYB5D2	hsLibDrugV1Nik_00099	GACATTCCCGCCGTGCAACG
ENSG00000167740_CYB5D2	hsLibDrugV1Nik_00100	TGGTGATCGCAGCTTCTACC
ENSG00000167740_CYB5D2	hsLibDrugV1Nik_00101	TGTCCGGCATCTGGCCACTA
ENSG00000167740_CYB5D2	hsLibDrugV1Nik_00102	GAGACTGGATTGGCGTCCCC
ENSG00000185127_C6orf120	hsLibDrugV1Nik_00103	AGCTCGTAGTCGTCGAAGCT
ENSG00000185127_C6orf120	hsLibDrugV1Nik_00104	TGTAGTTCCCGGCGCCTATC
ENSG00000185127_C6orf120	hsLibDrugV1Nik_00105	GAAGGTGTACTACGACGGCA
ENSG00000185127_C6orf120	hsLibDrugV1Nik_00106	CCAGTGGGCATCGGCGTCTA
ENSG00000185127_C6orf120	hsLibDrugV1Nik_00107	TGAGGACTATCTTGCCCTCG
ENSG00000185127_C6orf120	hsLibDrugV1Nik_00108	CTCAGGATGCGCAGCCTCAA
ENSG00000174944_P2RY14	hsLibDrugV1Nik_00109	ATAAGATTTCCCTAAACGGC
ENSG00000174944_P2RY14	hsLibDrugV1Nik_00110	CACCAACCAGAGTGTTAGGG
ENSG00000174944_P2RY14	hsLibDrugV1Nik_00111	GAATGATCTGCTGAGTGATC
ENSG00000174944_P2RY14	hsLibDrugV1Nik_00112	GGGATTCTGGCAATATGGTA
ENSG00000174944_P2RY14	hsLibDrugV1Nik_00113	GTTTGCTGTAACTCACTGAC
ENSG00000174944_P2RY14	hsLibDrugV1Nik_00114	ACATCTTCGTGGCCATCTTC
ENSG00000188672_RHCE	hsLibDrugV1Nik_00115	GCTGTGTCTCCGGAAATTTG
ENSG00000188672_RHCE	hsLibDrugV1Nik_00116	AGTGTGATGACCACCTTCCC
ENSG00000188672_RHCE	hsLibDrugV1Nik_00117	TGGAGTGCATGACGGAGATG
ENSG00000188672_RHCE	hsLibDrugV1Nik_00118	TGCTGGTGCTTCATACTGTC
ENSG00000188672_RHCE	hsLibDrugV1Nik_00119	CCTGCCAAAGCCTCTACCCA
ENSG00000187010_RHD	hsLibDrugV1Nik_00119	CCTGCCAAAGCCTCTACCCG
ENSG00000188672_RHCE	hsLibDrugV1Nik_04649	CCTGCCAAAGCCTCTACCCA
ENSG00000187010_RHD	hsLibDrugV1Nik_04649	CCTGCCAAAGCCTCTACCCG
ENSG00000188672_RHCE	hsLibDrugV1Nik_00120	CATACTGTCTGGAACGGCAA
ENSG00000006210_CX3CL1	hsLibDrugV1Nik_00121	TGTTGCATTTCGTCACACCG
ENSG00000006210_CX3CL1	hsLibDrugV1Nik_00122	CGCGTTTGCCGCATGATGCC
ENSG00000006210_CX3CL1	hsLibDrugV1Nik_00123	GGTGCCGCCATTTCGAGTTA
ENSG00000006210_CX3CL1	hsLibDrugV1Nik_00124	GAGGAACCAGTCACGCCCGT
ENSG00000006210_CX3CL1	hsLibDrugV1Nik_00125	AGACTCGTCCATTCCCCCGG
ENSG00000006210_CX3CL1	hsLibDrugV1Nik_00126	ATCCTGAGCCTTTGGCGTCG
ENSG00000168038_ULK4	hsLibDrugV1Nik_00127	GTCTATAAAGGGCGACGGAA
ENSG00000168038_ULK4	hsLibDrugV1Nik_00128	CTGTATGAGGAGATCGGAAG
ENSG00000168038_ULK4	hsLibDrugV1Nik_00129	TTTGGAATTGACCTGATTAG
ENSG00000168038_ULK4	hsLibDrugV1Nik_00130	AATTCTCTCACAACATCTTC
ENSG00000168038_ULK4	hsLibDrugV1Nik_00131	ATACAGCACCAGAAGTTGTG
ENSG00000168038_ULK4	hsLibDrugV1Nik_00132	TCCACTGCAGTGCTAGTTCT
ENSG00000174948_GPR149	hsLibDrugV1Nik_00133	ATGGTGGTCCAGAACGTCGT
ENSG00000174948_GPR149	hsLibDrugV1Nik_00134	CATATGCAGTGGCGTCCGAT
ENSG00000174948_GPR149	hsLibDrugV1Nik_00135	TGTTACGGTTGTCTCTCTGA
ENSG00000174948_GPR149	hsLibDrugV1Nik_00136	AGAAACCAGATCTTTCAGAC
ENSG00000174948_GPR149	hsLibDrugV1Nik_00137	CTCCATCCCTACGTTACTCC
ENSG00000174948_GPR149	hsLibDrugV1Nik_00138	GTCTATCGATCCAAAAGTGT
ENSG00000167749_KLK4	hsLibDrugV1Nik_00139	AGTCCTCGCCGTTTATGATT
ENSG00000167749_KLK4	hsLibDrugV1Nik_00140	GAAAACGAATTGTTCTGCTC
ENSG00000167749_KLK4	hsLibDrugV1Nik_00141	ATGAGGTCGTTAGCGAGCAA
ENSG00000167749_KLK4	hsLibDrugV1Nik_00142	TGCTTCGCAGTGCCCTACCG
ENSG00000167749_KLK4	hsLibDrugV1Nik_00143	GCAGTGCGTGAACGTGTCGG
ENSG00000167749_KLK4	hsLibDrugV1Nik_00144	ACATGCTGGGGTGGTACAGC
ENSG00000167748_KLK1	hsLibDrugV1Nik_00145	ACAATCCGGGACTGAATCGG
ENSG00000167748_KLK1	hsLibDrugV1Nik_00146	TTTCGTCGTCAAACAAGTTG
ENSG00000167748_KLK1	hsLibDrugV1Nik_00147	GCACCTGTTTGGCTTCCGGC
ENSG00000167748_KLK1	hsLibDrugV1Nik_00148	CTGTGTGTCGGACACCTGGA
ENSG00000167748_KLK1	hsLibDrugV1Nik_00149	GTCTGTCACCTTCTGGACGT
ENSG00000167748_KLK1	hsLibDrugV1Nik_00150	GTGGATCGAGGACACCATAG
ENSG00000084674_APOB	hsLibDrugV1Nik_00151	AGTTGTATGTGTACTTCCGG
ENSG00000084674_APOB	hsLibDrugV1Nik_00152	GTTCATCTTTCTCCGGGTAA
ENSG00000084674_APOB	hsLibDrugV1Nik_00153	TGATGCCCCTCTTGATGTTC
ENSG00000084674_APOB	hsLibDrugV1Nik_00154	CTCACTTTACCGTCAAGACG
ENSG00000084674_APOB	hsLibDrugV1Nik_00155	GGGCTGATGCCTGTGCGGAT
ENSG00000084674_APOB	hsLibDrugV1Nik_00156	GCTGCTGATCAGAGTTGACA
ENSG00000039068_CDH1	hsLibDrugV1Nik_00157	AGCTCTCGGCGTCAAAGCCA
ENSG00000039068_CDH1	hsLibDrugV1Nik_00158	AAGATTGCACCGGTCGACAA
ENSG00000039068_CDH1	hsLibDrugV1Nik_00159	CTCGACACCCGATTCAAAGT
ENSG00000039068_CDH1	hsLibDrugV1Nik_00160	AGGCCCATTTCCTAAAAACC
ENSG00000039068_CDH1	hsLibDrugV1Nik_00161	CAACAAGCCCGAATTCACCC
ENSG00000039068_CDH1	hsLibDrugV1Nik_00162	GTAAGCGATGGCGGCATTGT
ENSG00000213218_CSH2	hsLibDrugV1Nik_00163	CACAGCTACCCTCTACAGAG
ENSG00000213218_CSH2	hsLibDrugV1Nik_00164	GTGCAGTGCCGCTCTGTAGA
ENSG00000213218_CSH2	hsLibDrugV1Nik_00165	CGCTCTGTAGAGGGTAGCTG
ENSG00000213218_CSH2	hsLibDrugV1Nik_00166	GGTGCAGTGCCGCTCTGTAG
ENSG00000213218_CSH2	hsLibDrugV1Nik_00167	TCCAAACCGTTCCGTTATCC
ENSG00000213218_CSH2	hsLibDrugV1Nik_00168	GCCTGGATAACGGAACGGTT
ENSG00000106178_CCL24	hsLibDrugV1Nik_00169	GAGAATTCCTGAGAACCGAG
ENSG00000106178_CCL24	hsLibDrugV1Nik_00170	TCTGGACCCACTCCTGCTTG
ENSG00000106178_CCL24	hsLibDrugV1Nik_00171	GCAGAAGAAGGCTTCCCCTA
ENSG00000106178_CCL24	hsLibDrugV1Nik_00172	CCAGAGGTACATGAAGAACC
ENSG00000106178_CCL24	hsLibDrugV1Nik_00173	GGCTGGTTACTATGGTCATC
ENSG00000106178_CCL24	hsLibDrugV1Nik_00174	TAGCTGACCACTCGGTTCTC
ENSG00000144935_TRPC1	hsLibDrugV1Nik_00175	ATAAATTGCGTAGATGTGCT
ENSG00000144935_TRPC1	hsLibDrugV1Nik_00176	AAAACAAAAAGGATAGCCTC
ENSG00000144935_TRPC1	hsLibDrugV1Nik_00177	TCTTGATATATATCGATGTT
ENSG00000144935_TRPC1	hsLibDrugV1Nik_00178	GAGGCTCGTCACTAGACGTA
ENSG00000144935_TRPC1	hsLibDrugV1Nik_00179	CTTCCAATTCACGAGAATTC
ENSG00000144935_TRPC1	hsLibDrugV1Nik_00180	TCTTACAGGTGGGCTTGCGT
ENSG00000140259_MFAP1	hsLibDrugV1Nik_00181	TCTGTAAACGCCGTAGCCGG
ENSG00000140259_MFAP1	hsLibDrugV1Nik_00182	AAGGTAAAGCGTTATGTGTC
ENSG00000140259_MFAP1	hsLibDrugV1Nik_00183	AGAAGGAGATGCTTGGCGCA
ENSG00000140259_MFAP1	hsLibDrugV1Nik_00184	CATGATGCGTCAGCGAGCAC
ENSG00000140259_MFAP1	hsLibDrugV1Nik_00185	GTGGAAGATGAGGGTCGTTC
ENSG00000140259_MFAP1	hsLibDrugV1Nik_00186	GGAAGCAAAACGCATGGCTG
ENSG00000143217_NECTIN4	hsLibDrugV1Nik_00187	TGAGGGCGAGTACGAGTGCC
ENSG00000143217_NECTIN4	hsLibDrugV1Nik_00188	TCATGTGAGCCCGGCTTACG
ENSG00000143217_NECTIN4	hsLibDrugV1Nik_00189	TGCCTAGCCGCAGCATGAAT
ENSG00000143217_NECTIN4	hsLibDrugV1Nik_00190	CCAGCACTAGAAGAGGGCCA
ENSG00000143217_NECTIN4	hsLibDrugV1Nik_00191	AGCCCCCTCCCTCATACAAC
ENSG00000143217_NECTIN4	hsLibDrugV1Nik_00192	TCTGCCCAGTGGGGTACGAG
ENSG00000243772_KIR2DL3	hsLibDrugV1Nik_00193	CCCTGCAAGGTCTTGCATCA
ENSG00000243772_KIR2DL3	hsLibDrugV1Nik_00194	ACTGAACCAAGCTCCGAAAC
ENSG00000243772_KIR2DL3	hsLibDrugV1Nik_00195	CCCATGATGCAAGACCTTGC
ENSG00000243772_KIR2DL3	hsLibDrugV1Nik_00196	CCTGCAAGGTCTTGCATCAT
ENSG00000243772_KIR2DL3	hsLibDrugV1Nik_00197	TACTCACCGGTTTCGGAGCT
ENSG00000243772_KIR2DL3	hsLibDrugV1Nik_00198	CAGGAGACAACTTTGGATCA
ENSG00000124334_IL9R	hsLibDrugV1Nik_00199	CACACATAAGTGCATCTTGC
ENSG00000124334_IL9R	hsLibDrugV1Nik_00200	TAGCTGAGAAGTGTGGTCAT
ENSG00000124334_IL9R	hsLibDrugV1Nik_00201	GTAGAGGAGGAGCGTTATAC
ENSG00000124334_IL9R	hsLibDrugV1Nik_00202	TGCTGCTCACCGTGTCTCCG
ENSG00000124334_IL9R	hsLibDrugV1Nik_00203	ATGCACTTATGTGTGCCGCC
ENSG00000124334_IL9R	hsLibDrugV1Nik_00204	GCTGCTGCTCACCGTGTCTC
ENSG00000018236_CNTN1	hsLibDrugV1Nik_00205	AAAAGTCTCACTCAACTGTA
ENSG00000018236_CNTN1	hsLibDrugV1Nik_00206	CAGTGATTCCTCTGGATAAA
ENSG00000018236_CNTN1	hsLibDrugV1Nik_00207	AGCATCTAATAACTACGGGA
ENSG00000018236_CNTN1	hsLibDrugV1Nik_00208	CCTCAGGACGTTCCTCAGGT
ENSG00000018236_CNTN1	hsLibDrugV1Nik_00209	AATGTTGAGGCTTCCGACAA
ENSG00000018236_CNTN1	hsLibDrugV1Nik_00210	AACTGAACTACAATATCAGC
ENSG00000087494_PTHLH	hsLibDrugV1Nik_00211	GGTGTTCCTGCTGAGCTACG
ENSG00000087494_PTHLH	hsLibDrugV1Nik_00212	AGAATCGTCGCCGTAAATCT
ENSG00000087494_PTHLH	hsLibDrugV1Nik_00213	CATCAGACCCAAATCGGACG
ENSG00000087494_PTHLH	hsLibDrugV1Nik_00214	TGACACCTCCACAACGTCGC
ENSG00000087494_PTHLH	hsLibDrugV1Nik_00215	AACGGCGAACTCGCTCTGCC
ENSG00000087494_PTHLH	hsLibDrugV1Nik_00216	AGCAGCCGCTCAAGACACCT
ENSG00000075388_FGF4	hsLibDrugV1Nik_00217	CGTGGTGAGCATCTTCGGCG
ENSG00000075388_FGF4	hsLibDrugV1Nik_00218	AGCAGCAAGGGCAAGCTCTA
ENSG00000075388_FGF4	hsLibDrugV1Nik_00219	GGGGTACTTGTAGGACTCGT
ENSG00000075388_FGF4	hsLibDrugV1Nik_00220	CTCCTTGAACGTGCACTCAT
ENSG00000075388_FGF4	hsLibDrugV1Nik_00221	CCGAGTGTCGCCCACCATGA
ENSG00000075388_FGF4	hsLibDrugV1Nik_00222	TCATCGCCCTGAGCAAGAAT
ENSG00000182492_BGN	hsLibDrugV1Nik_00223	CAGAGACACGAGGCGCCACA
ENSG00000182492_BGN	hsLibDrugV1Nik_00224	TCATGAATGGCCCATCGTCC
ENSG00000182492_BGN	hsLibDrugV1Nik_00225	GAAGTCATCCTTGCGGAGCT
ENSG00000182492_BGN	hsLibDrugV1Nik_00226	CCTTGCGGATGCGGTTGTCG
ENSG00000182492_BGN	hsLibDrugV1Nik_00227	CTTGTTGTTCACCAGGACGA
ENSG00000182492_BGN	hsLibDrugV1Nik_00228	AAGCAGGTCCTCCAGTTCGA
ENSG00000102271_KLHL4	hsLibDrugV1Nik_00229	GCTCTGCGTGGTTTATAACA
ENSG00000102271_KLHL4	hsLibDrugV1Nik_00230	TGCTTAGGGATTCGATCATT
ENSG00000102271_KLHL4	hsLibDrugV1Nik_00231	CTGTACAGAACTTCTGAACG
ENSG00000102271_KLHL4	hsLibDrugV1Nik_00232	AGTTTTGAAATTTCATTAGC
ENSG00000102271_KLHL4	hsLibDrugV1Nik_00233	ATTTTCTAGGCTTTGTCCGA
ENSG00000102271_KLHL4	hsLibDrugV1Nik_00234	TTGAAGCCTACGGCCATTCA
ENSG00000105472_CLEC11A	hsLibDrugV1Nik_00235	GAATCCTGCCGGAACTGTTG
ENSG00000105472_CLEC11A	hsLibDrugV1Nik_00236	GGGTGTCCAACGCGTGCAGA
ENSG00000105472_CLEC11A	hsLibDrugV1Nik_00237	CTCGCGCGACTTCGAAGCTC
ENSG00000105472_CLEC11A	hsLibDrugV1Nik_00238	AGACGTAGTAGAGACGCCGC
ENSG00000105472_CLEC11A	hsLibDrugV1Nik_00239	CGCGCTGGCCGTTTTCGAAG
ENSG00000105472_CLEC11A	hsLibDrugV1Nik_00240	AGCCACACGGGCCAGTTGTA
ENSG00000261609_GAN	hsLibDrugV1Nik_00241	CTTATAAGATTGAACTTGAA
ENSG00000261609_GAN	hsLibDrugV1Nik_00242	GTTGATCCATCATCTTTTGG
ENSG00000261609_GAN	hsLibDrugV1Nik_00243	TAAGGTCCGTCAGTAGCAGC
ENSG00000261609_GAN	hsLibDrugV1Nik_00244	TTACCTTGCCACAGAATACC
ENSG00000261609_GAN	hsLibDrugV1Nik_00245	TCTGAGTGCATCGTGACTGT
ENSG00000261609_GAN	hsLibDrugV1Nik_00246	AATTCTCGGCATGCTTAAAG
ENSG00000163083_INHBB	hsLibDrugV1Nik_00247	TGATTTCGGAAACGCGCTCC
ENSG00000163083_INHBB	hsLibDrugV1Nik_00248	CATCACGCACGCCGTGCCTA
ENSG00000163083_INHBB	hsLibDrugV1Nik_00249	TAGTTCCCGTAGTAGCCGGT
ENSG00000163083_INHBB	hsLibDrugV1Nik_00250	AGGCACCGCATTCGCAAGCG
ENSG00000163083_INHBB	hsLibDrugV1Nik_00251	GACACCTGTACGTCGTGCGG
ENSG00000163083_INHBB	hsLibDrugV1Nik_00252	AGTGGACGGCGACTTCCTGG
ENSG00000215644_GCGR	hsLibDrugV1Nik_00253	GAAGTCCATCACCTGAGCGG
ENSG00000215644_GCGR	hsLibDrugV1Nik_00254	TGTTGGCCGTGGTATTGGCG
ENSG00000215644_GCGR	hsLibDrugV1Nik_00255	CCAGCAGGAATACTTGTCGA
ENSG00000215644_GCGR	hsLibDrugV1Nik_00256	TCCACGCACCCACTGACCGT
ENSG00000215644_GCGR	hsLibDrugV1Nik_00257	TGAGGTCGTCGCCAATTTTC
ENSG00000215644_GCGR	hsLibDrugV1Nik_00258	CGCAAACAGATTCGCGTGGA
ENSG00000171243_SOSTDC1	hsLibDrugV1Nik_00259	TTTTCATTAGGATGCATGCA
ENSG00000171243_SOSTDC1	hsLibDrugV1Nik_00260	ATTCAACGTGCTGTTGCTGC
ENSG00000171243_SOSTDC1	hsLibDrugV1Nik_00261	TCGGGTTCAAGTGGGTTGCC
ENSG00000171243_SOSTDC1	hsLibDrugV1Nik_00262	TCCAGTTAGGGAGCACTGGC
ENSG00000171243_SOSTDC1	hsLibDrugV1Nik_00263	GAGGCTATGGAACAAAGTAC
ENSG00000171243_SOSTDC1	hsLibDrugV1Nik_00264	ACTGGACTCGTTGTGCTGCC
ENSG00000180739_S1PR5	hsLibDrugV1Nik_00265	TTCTGCGTGCTCGCCTTCGT
ENSG00000180739_S1PR5	hsLibDrugV1Nik_00266	TGTCTTGCCGCTCTACGCCA
ENSG00000180739_S1PR5	hsLibDrugV1Nik_00267	CCTCACGTTGTCGGATCTGC
ENSG00000180739_S1PR5	hsLibDrugV1Nik_00268	CCGCCAACATCCTACTGTCG
ENSG00000180739_S1PR5	hsLibDrugV1Nik_00269	CCTGCTGCTGTTGCTCGACG
ENSG00000180739_S1PR5	hsLibDrugV1Nik_00270	TGAAACTGTCCCCCGCGCTC
ENSG00000138814_PPP3CA	hsLibDrugV1Nik_00271	GCCTTTAAGATATCCACACG
ENSG00000138814_PPP3CA	hsLibDrugV1Nik_00272	GCTGTAAGCCGGTGACTTGG
ENSG00000138814_PPP3CA	hsLibDrugV1Nik_00273	AAGAGGTAGCGAGTGTTGGC
ENSG00000138814_PPP3CA	hsLibDrugV1Nik_00274	ACAGGAACTGTTGGTTCATC
ENSG00000138814_PPP3CA	hsLibDrugV1Nik_00275	CACATAGGTCCATATGCAGG
ENSG00000138814_PPP3CA	hsLibDrugV1Nik_00276	TTTGGCTTTTCCTGTACATG
ENSG00000168298_HIST1H1E	hsLibDrugV1Nik_00277	GGAGCGCAGCGGCGTATCTT
ENSG00000168298_HIST1H1E	hsLibDrugV1Nik_00278	TTTGAAGGAACCCGACGCGC
ENSG00000168298_HIST1H1E	hsLibDrugV1Nik_00279	AAAAGCGAAAAGCCCGAAAA
ENSG00000168298_HIST1H1E	hsLibDrugV1Nik_00280	AGAAGCCCAAGAAGGCGACG
ENSG00000168298_HIST1H1E	hsLibDrugV1Nik_00281	TCACGGGAGTCTTCTCGGCA
ENSG00000168298_HIST1H1E	hsLibDrugV1Nik_00282	TAGTAATGAGCTCGGACACC
ENSG00000169418_NPR1	hsLibDrugV1Nik_00283	TGAGGGTTCTGAAGGCATCA
ENSG00000169418_NPR1	hsLibDrugV1Nik_00284	CCCAGATAATCCCGAGTACT
ENSG00000169418_NPR1	hsLibDrugV1Nik_00285	AGCCCGTCGTGGAAGGATGC
ENSG00000169418_NPR1	hsLibDrugV1Nik_00286	CCAGGCAGTGACGGAGACTC
ENSG00000169418_NPR1	hsLibDrugV1Nik_00287	AATTGATAGCAGTGGCGATC
ENSG00000169418_NPR1	hsLibDrugV1Nik_00288	TCGTTGTCAAAGCCACATTT
ENSG00000069482_GAL	hsLibDrugV1Nik_00289	AGGCTGGACCCTGAACAGCG
ENSG00000069482_GAL	hsLibDrugV1Nik_00290	AGGTCATTCAGCGACAAGAA
ENSG00000069482_GAL	hsLibDrugV1Nik_00291	GAGATCCAGGAGGCGGTCGA
ENSG00000069482_GAL	hsLibDrugV1Nik_00292	CCTCCTCAGAAGACATCGAG
ENSG00000069482_GAL	hsLibDrugV1Nik_00293	CGGCCCTTTCTGCCTCTGCG
ENSG00000069482_GAL	hsLibDrugV1Nik_00294	AACAGCGCGGGCTACCTGCT
ENSG00000136810_TXN	hsLibDrugV1Nik_00295	TTTATCACCTGCAGCGTCCA
ENSG00000136810_TXN	hsLibDrugV1Nik_00296	TACTTCAAGGAATATCACGT
ENSG00000136810_TXN	hsLibDrugV1Nik_00297	GGTGAAGCAGATCGAGAGCA
ENSG00000136810_TXN	hsLibDrugV1Nik_00298	CAGGAAGCCTTGGACGCTGC
ENSG00000136810_TXN	hsLibDrugV1Nik_00299	TTGCTGTTAGACTGCTTTTC
ENSG00000136810_TXN	hsLibDrugV1Nik_00300	TGAATTTTCTGGAGCCAATA
ENSG00000188508_KRTDAP	hsLibDrugV1Nik_00301	CAAAGAGGGCGTGCCAGTTC
ENSG00000188508_KRTDAP	hsLibDrugV1Nik_00302	TTTGTCGATGTTCAGGAACG
ENSG00000188508_KRTDAP	hsLibDrugV1Nik_00303	GAATTATGCGTCACGACCCG
ENSG00000188508_KRTDAP	hsLibDrugV1Nik_00304	GTTCAGGAACGGGGTGTTAA
ENSG00000188508_KRTDAP	hsLibDrugV1Nik_00305	ATCGCAATTTGTCGATGTTC
ENSG00000188508_KRTDAP	hsLibDrugV1Nik_00306	TCGTGACGCATAATTCTCAA
ENSG00000120907_ADRA1A	hsLibDrugV1Nik_00307	GACATGGTGCGCATCCCCGT
ENSG00000120907_ADRA1A	hsLibDrugV1Nik_00308	TTCACAAACGCCATCCGTCT
ENSG00000120907_ADRA1A	hsLibDrugV1Nik_00309	GTAATCCTGGCAGATCCACG
ENSG00000120907_ADRA1A	hsLibDrugV1Nik_00310	GATCAAGAGAGACCTTCTAC
ENSG00000120907_ADRA1A	hsLibDrugV1Nik_00311	GTCTTTGGACACTGTAATCC
ENSG00000120907_ADRA1A	hsLibDrugV1Nik_00312	GGACATGGTGCGCATCCCCG
ENSG00000116774_OLFML3	hsLibDrugV1Nik_00313	CAGCAGCATGCCGACTACTC
ENSG00000116774_OLFML3	hsLibDrugV1Nik_00314	ACTGAGGCCGACACCATCTC
ENSG00000116774_OLFML3	hsLibDrugV1Nik_00315	GTTCTCGGGGGTTATAGCGG
ENSG00000116774_OLFML3	hsLibDrugV1Nik_00316	AGCAGACACCTACATCGACC
ENSG00000116774_OLFML3	hsLibDrugV1Nik_00317	AAGGAATGAGAAGTACGATA
ENSG00000116774_OLFML3	hsLibDrugV1Nik_00318	TTCTCATCAAACTCTACACA
ENSG00000120903_CHRNA2	hsLibDrugV1Nik_00319	AGGCTCGCATACCGAGACTG
ENSG00000120903_CHRNA2	hsLibDrugV1Nik_00320	CTTCCGGGGCTACAACCGCT
ENSG00000120903_CHRNA2	hsLibDrugV1Nik_00321	AAATGATGACCACCAACGTC
ENSG00000120903_CHRNA2	hsLibDrugV1Nik_00322	TGTTGTAGAGAACAATGTCG
ENSG00000120903_CHRNA2	hsLibDrugV1Nik_00323	GGTGACGTCGGGGTAGATCT
ENSG00000120903_CHRNA2	hsLibDrugV1Nik_00324	GGTGCCCGTGGCATTGACGA
ENSG00000178772_CPN2	hsLibDrugV1Nik_00325	CTGAGCAACAACGCGCTCTC
ENSG00000178772_CPN2	hsLibDrugV1Nik_00326	CTGGATGTTCAGGAGCCGAT
ENSG00000178772_CPN2	hsLibDrugV1Nik_00327	CACGTGGCCGGACGAAAGCA
ENSG00000178772_CPN2	hsLibDrugV1Nik_00328	GAGAACCGCAGCTCGACCTC
ENSG00000178772_CPN2	hsLibDrugV1Nik_00329	TGCACCTACAGCAACCCCGA
ENSG00000178772_CPN2	hsLibDrugV1Nik_00330	TAACCCCAACTTGACCAAGG
ENSG00000130529_TRPM4	hsLibDrugV1Nik_00331	GTCAACTATGAACGTCGTGC
ENSG00000130529_TRPM4	hsLibDrugV1Nik_00332	AGCTCTCCGTAGGCATCGGT
ENSG00000130529_TRPM4	hsLibDrugV1Nik_00333	GGCCATGGAGGATGCCTTCG
ENSG00000130529_TRPM4	hsLibDrugV1Nik_00334	AAACTGCAGCTGGATCCGTT
ENSG00000130529_TRPM4	hsLibDrugV1Nik_00335	TAGTCTGGTCACACGCACAT
ENSG00000130529_TRPM4	hsLibDrugV1Nik_00336	TCTATTCCGGACCACACCCC
ENSG00000154229_PRKCA	hsLibDrugV1Nik_00337	TCTTGTCCGGGTGCGGATAA
ENSG00000154229_PRKCA	hsLibDrugV1Nik_00338	AGGTGGGGCTTCCGTAAGTG
ENSG00000154229_PRKCA	hsLibDrugV1Nik_00339	CTCTATGGACTTATCCATCA
ENSG00000154229_PRKCA	hsLibDrugV1Nik_00340	CTTGTGAACGTTCATATCGC
ENSG00000154229_PRKCA	hsLibDrugV1Nik_00341	GAGGGGGCGGATTTACCTAA
ENSG00000154229_PRKCA	hsLibDrugV1Nik_00342	AAAGCCCGTTTGGATCCATA
ENSG00000219438_FAM19A5	hsLibDrugV1Nik_00343	CCCCTTTCTACACGCACAGC
ENSG00000219438_FAM19A5	hsLibDrugV1Nik_00344	CACAATCTCACAGGTGCCGG
ENSG00000219438_FAM19A5	hsLibDrugV1Nik_00345	GCTGCGACTTGTTAATCAAC
ENSG00000219438_FAM19A5	hsLibDrugV1Nik_00346	GTGTGACATGCTTCCGTGTC
ENSG00000219438_FAM19A5	hsLibDrugV1Nik_00347	GGTGGTCTTTATCCTCCCGC
ENSG00000219438_FAM19A5	hsLibDrugV1Nik_00348	AGCCTCGGAGGACGATCGCC
ENSG00000131023_LATS1	hsLibDrugV1Nik_00349	TCTGACTTGTCGAGGATCTT
ENSG00000131023_LATS1	hsLibDrugV1Nik_00350	GTAACTATACTGTCAGTAGC
ENSG00000131023_LATS1	hsLibDrugV1Nik_00351	GCAGCCATCTGCTCTCGTCG
ENSG00000131023_LATS1	hsLibDrugV1Nik_00352	GGCTTACTGATTGACTCGTA
ENSG00000131023_LATS1	hsLibDrugV1Nik_00353	GGAGTAACACTCCTTACTTG
ENSG00000131023_LATS1	hsLibDrugV1Nik_00354	AAATCAAGTCGCTCATGTTA
ENSG00000156711_MAPK13	hsLibDrugV1Nik_00355	TCTTCGCCAAGCGCGCCTAC
ENSG00000156711_MAPK13	hsLibDrugV1Nik_00356	CTCCCCTGACCGCTTGTCGA
ENSG00000156711_MAPK13	hsLibDrugV1Nik_00357	GTCATAGAAGTTGCGCAGGG
ENSG00000156711_MAPK13	hsLibDrugV1Nik_00358	CTGCAGATCCGTCTGCATGA
ENSG00000156711_MAPK13	hsLibDrugV1Nik_00359	TGAGGAGAAGATCCAGTACC
ENSG00000156711_MAPK13	hsLibDrugV1Nik_00360	CATGCAGACGCCGAGATGAC
ENSG00000143851_PTPN7	hsLibDrugV1Nik_00361	CTGCAGTCGCACATGCTTCT
ENSG00000143851_PTPN7	hsLibDrugV1Nik_00362	ATGCTGGACGTTCGGTCCCT
ENSG00000143851_PTPN7	hsLibDrugV1Nik_00363	TGGACACCCCCTTACCCGCT
ENSG00000143851_PTPN7	hsLibDrugV1Nik_00364	GATGGTCTTGTATCGGTCCT
ENSG00000143851_PTPN7	hsLibDrugV1Nik_00365	CAGGGATGTCCAGGTCTTCG
ENSG00000143851_PTPN7	hsLibDrugV1Nik_00366	TGATGTAATCTCCGTCCTCC
ENSG00000143674_MAP3K21	hsLibDrugV1Nik_00367	GGAAGACTTGATCACTTCGG
ENSG00000143674_MAP3K21	hsLibDrugV1Nik_00368	TTTCTAAGGGAAGCGACATC
ENSG00000143674_MAP3K21	hsLibDrugV1Nik_00369	AGGCCATCAATGCCCCGATA
ENSG00000143674_MAP3K21	hsLibDrugV1Nik_00370	TGAGCTTGGCAAACGGCTCA
ENSG00000143674_MAP3K21	hsLibDrugV1Nik_00371	CAAACGATGGACGAATATGA
ENSG00000143674_MAP3K21	hsLibDrugV1Nik_00372	ACAGTTGACTGCTATTGAAG
ENSG00000131759_RARA	hsLibDrugV1Nik_00373	TACACGCTGACGCCGGAGGT
ENSG00000131759_RARA	hsLibDrugV1Nik_00374	GAAGGTGCGCAAAGCGCACC
ENSG00000131759_RARA	hsLibDrugV1Nik_00375	GAGGGTGATCTGGTCGGCGA
ENSG00000131759_RARA	hsLibDrugV1Nik_00376	AGATGGATGATGCGGAGACG
ENSG00000131759_RARA	hsLibDrugV1Nik_00377	TGTACCGCGTGCAGATCCGC
ENSG00000131759_RARA	hsLibDrugV1Nik_00378	AGGTCTACGTGCGGAAGCGG
ENSG00000134072_CAMK1	hsLibDrugV1Nik_00379	GGCCTTCTCGGAGGTGATCC
ENSG00000134072_CAMK1	hsLibDrugV1Nik_00380	GGCCATCAAATGCATTGCCA
ENSG00000134072_CAMK1	hsLibDrugV1Nik_00381	GCACCCCAACATTGTAGCCC
ENSG00000134072_CAMK1	hsLibDrugV1Nik_00382	AAAAAGGCTTCTACACGGAG
ENSG00000134072_CAMK1	hsLibDrugV1Nik_00383	TGACCTGGGCATTGTACACC
ENSG00000134072_CAMK1	hsLibDrugV1Nik_00384	CACGTATCCCGGAGTTCCAC
ENSG00000134070_IRAK2	hsLibDrugV1Nik_00385	GTCCACAAGTTGCTGGACGG
ENSG00000134070_IRAK2	hsLibDrugV1Nik_00386	GGTCAGGTCTGTGATCACGT
ENSG00000134070_IRAK2	hsLibDrugV1Nik_00387	GGAAACCGGCTCCTGAAATC
ENSG00000134070_IRAK2	hsLibDrugV1Nik_00388	TTCTTCAGGAGGCTGGAGAA
ENSG00000134070_IRAK2	hsLibDrugV1Nik_00389	CAGCACCTCCATTCCTAAGC
ENSG00000134070_IRAK2	hsLibDrugV1Nik_00390	ACCTTTGCTGACGTCTACAG
ENSG00000105613_MAST1	hsLibDrugV1Nik_00391	GCGTGGGTGAAGTGCTGGTC
ENSG00000105613_MAST1	hsLibDrugV1Nik_00392	GGGAGGAGGCAAACGAGAAG
ENSG00000105613_MAST1	hsLibDrugV1Nik_00393	ATAGCCAGATGAAGGGAGCG
ENSG00000105613_MAST1	hsLibDrugV1Nik_00394	AAGTGGAGCTCGTCCACCGT
ENSG00000105613_MAST1	hsLibDrugV1Nik_00395	CAGCTGGTGAAGGCGCTCCT
ENSG00000105613_MAST1	hsLibDrugV1Nik_00396	CATCACGATCTCGTTGTCGT
ENSG00000136250_AOAH	hsLibDrugV1Nik_00397	CTTGTCAATGACTAAATAGC
ENSG00000136250_AOAH	hsLibDrugV1Nik_00398	GGTAGAGATGACACAATGGT
ENSG00000136250_AOAH	hsLibDrugV1Nik_00399	CATTTGTTCACTCCCGGTTT
ENSG00000136250_AOAH	hsLibDrugV1Nik_00400	ACTGCGGGGCTATCACTGGC
ENSG00000136250_AOAH	hsLibDrugV1Nik_00401	AGCGACGAGTCAGTGTACCC
ENSG00000136250_AOAH	hsLibDrugV1Nik_00402	CCAGTCAAGCTCGTTGGTAA
ENSG00000182255_KCNA4	hsLibDrugV1Nik_00403	AGCTGCTGTCGAAGGTAGCG
ENSG00000182255_KCNA4	hsLibDrugV1Nik_00404	CGTCCTCCCGAAACTTCAAC
ENSG00000182255_KCNA4	hsLibDrugV1Nik_00405	AGACACCCGCAATGGCACAC
ENSG00000182255_KCNA4	hsLibDrugV1Nik_00406	TGCCTGAGTTTAGGGACGAC
ENSG00000182255_KCNA4	hsLibDrugV1Nik_00407	GTTTGAAGATCCGGAATACT
ENSG00000182255_KCNA4	hsLibDrugV1Nik_00408	AAAAAATACTCATTGCGCAA
ENSG00000148965_SAA4	hsLibDrugV1Nik_00409	CTGGCGTTCGTTTTTCAAGG
ENSG00000148965_SAA4	hsLibDrugV1Nik_00410	ACTGGTGACTCCCATGACCA
ENSG00000148965_SAA4	hsLibDrugV1Nik_00411	AACAGATATCTCTATGCTCG
ENSG00000148965_SAA4	hsLibDrugV1Nik_00412	GGATATCATTATGTCCCAAT
ENSG00000148965_SAA4	hsLibDrugV1Nik_00413	TATTTCTTAGGCAGGCCGTC
ENSG00000148965_SAA4	hsLibDrugV1Nik_00414	TAATCCCTGAAGATAGACCC
ENSG00000149021_SCGB1A1	hsLibDrugV1Nik_00415	TTCCATGGCAGCCTCATAAC
ENSG00000149021_SCGB1A1	hsLibDrugV1Nik_00416	CGATGACACGCTGAAAGCTC
ENSG00000149021_SCGB1A1	hsLibDrugV1Nik_00417	GCCTCCCTCATGTCTTGATC
ENSG00000149021_SCGB1A1	hsLibDrugV1Nik_00418	TGGAGGGTGTGTCCATGAGG
ENSG00000149021_SCGB1A1	hsLibDrugV1Nik_00419	GCTAATTACACAGTGAGCTT
ENSG00000149021_SCGB1A1	hsLibDrugV1Nik_00420	CAGCCCTGATCAAGACATGA
ENSG00000213923_CSNK1E	hsLibDrugV1Nik_00421	GTGGGGAACAAGTACCGCCT
ENSG00000213923_CSNK1E	hsLibDrugV1Nik_00422	TTGCTCTCGATGTGCAGCTG
ENSG00000213923_CSNK1E	hsLibDrugV1Nik_00423	TGGGGATCCCGTCCATCAAG
ENSG00000213923_CSNK1E	hsLibDrugV1Nik_00424	TGAGGGCGACTACAACGTGA
ENSG00000213923_CSNK1E	hsLibDrugV1Nik_00425	TGGAGTGGATATACTCGATG
ENSG00000213923_CSNK1E	hsLibDrugV1Nik_00426	GCGTGTTGATGGAAGCGTAG
ENSG00000188729_OSTN	hsLibDrugV1Nik_00427	CCCCTTGACAGACTCTCAGC
ENSG00000188729_OSTN	hsLibDrugV1Nik_00428	TGCAGTCAACACCCACAGTC
ENSG00000188729_OSTN	hsLibDrugV1Nik_00429	TTTCTACCAATCCGATCCAT
ENSG00000188729_OSTN	hsLibDrugV1Nik_00430	ATCTATGACTCCAGAATCAA
ENSG00000188729_OSTN	hsLibDrugV1Nik_00431	AATTGGAATCAATTAGCCTC
ENSG00000188729_OSTN	hsLibDrugV1Nik_00432	GGTATCCCCATGGATCGGAT
ENSG00000131724_IL13RA1	hsLibDrugV1Nik_00433	CCATAGACTACAATTTGAGC
ENSG00000131724_IL13RA1	hsLibDrugV1Nik_00434	GAGACACTCAAATTTGTCAC
ENSG00000131724_IL13RA1	hsLibDrugV1Nik_00435	TAGAAGTACCCCTGAATGAG
ENSG00000131724_IL13RA1	hsLibDrugV1Nik_00436	AGTATAGTTAGTGTCGGGAC
ENSG00000131724_IL13RA1	hsLibDrugV1Nik_00437	AGCTCAGTCACAGCAGACTC
ENSG00000131724_IL13RA1	hsLibDrugV1Nik_00438	CAAAGGAACAACCAAAGTAT
ENSG00000213927_CCL27	hsLibDrugV1Nik_00439	TGCAGATGCTGCGTTGAGCC
ENSG00000213927_CCL27	hsLibDrugV1Nik_00440	GTGACAGGCTGGGGTTCTGG
ENSG00000213927_CCL27	hsLibDrugV1Nik_00441	CTAGGCTGAGCAACATGAAG
ENSG00000213927_CCL27	hsLibDrugV1Nik_00442	TCTAGGCTGAGCAACATGAA
ENSG00000213927_CCL27	hsLibDrugV1Nik_00443	GCTACTGAGGAAGGTCATCC
ENSG00000213927_CCL27	hsLibDrugV1Nik_00444	CTCAGACAAGCTACTGAGGA
ENSG00000147571_CRH	hsLibDrugV1Nik_00445	CAGCAACACGCGGAAAAAGT
ENSG00000147571_CRH	hsLibDrugV1Nik_00446	TCTCCCATGCGGAGCAGGAC
ENSG00000147571_CRH	hsLibDrugV1Nik_00447	AGAGGAGTACTTCCTCCGCC
ENSG00000147571_CRH	hsLibDrugV1Nik_00448	CGGTCGCCTGTTCCGGCGAA
ENSG00000147571_CRH	hsLibDrugV1Nik_00449	CGCGGCGCTAGGAATGCCCT
ENSG00000147571_CRH	hsLibDrugV1Nik_00450	GCTGCCGCTGCTTGTGTCCG
ENSG00000108883_EFTUD2	hsLibDrugV1Nik_00451	GAAGTACTACCCAACAGCCG
ENSG00000108883_EFTUD2	hsLibDrugV1Nik_00452	ATCATGACGATGACCACCCT
ENSG00000108883_EFTUD2	hsLibDrugV1Nik_00453	CTTTGTGGACATCTCCACCA
ENSG00000108883_EFTUD2	hsLibDrugV1Nik_00454	CAAGATTGACCGGCTGATCC
ENSG00000108883_EFTUD2	hsLibDrugV1Nik_00455	TTACAAGCTGCGCCACATTG
ENSG00000108883_EFTUD2	hsLibDrugV1Nik_00456	TACAGCATCTGCTTCACGCT
ENSG00000176387_HSD11B2	hsLibDrugV1Nik_00457	GCAGCAGGTACGCAGCTCGA
ENSG00000176387_HSD11B2	hsLibDrugV1Nik_00458	AGCACGCGGCTAATGTCTCC
ENSG00000176387_HSD11B2	hsLibDrugV1Nik_00459	AGGGGCCGCATCGTGACTGT
ENSG00000176387_HSD11B2	hsLibDrugV1Nik_00460	TGGGGCCTCGTCAACAACGC
ENSG00000176387_HSD11B2	hsLibDrugV1Nik_00461	TGGAACCTCCAAAGCGGCCG
ENSG00000176387_HSD11B2	hsLibDrugV1Nik_00462	GGACATGCCATATCCGTGCT
ENSG00000215262_KCNU1	hsLibDrugV1Nik_00463	TCACATCAGGTACCATCGCT
ENSG00000215262_KCNU1	hsLibDrugV1Nik_00464	TATGATCACGAAATTGTCCC
ENSG00000215262_KCNU1	hsLibDrugV1Nik_00465	CAATGCTTAGTACAAAGACA
ENSG00000215262_KCNU1	hsLibDrugV1Nik_00466	AGGGAGTTCTAGCAGGCGCA
ENSG00000215262_KCNU1	hsLibDrugV1Nik_00467	ATGGCAACAACGTCAACCGT
ENSG00000215262_KCNU1	hsLibDrugV1Nik_00468	GTGGTAGCCAAGACATCCTT
ENSG00000239998_LILRA2	hsLibDrugV1Nik_00469	CTCTTGTATCCGTCTAACCC
ENSG00000239998_LILRA2	hsLibDrugV1Nik_00470	GTCCTGGGCCATCTTCTCCG
ENSG00000239998_LILRA2	hsLibDrugV1Nik_00471	GAATGGGAGTTCAGGCGTTG
ENSG00000239998_LILRA2	hsLibDrugV1Nik_00472	ACTTCCTCCAGCGCCCTGGT
ENSG00000239998_LILRA2	hsLibDrugV1Nik_00473	AGCAGGGTCACGTTCTTTCC
ENSG00000239998_LILRA2	hsLibDrugV1Nik_00474	GAACCAGGCTGAATTCCGCA
ENSG00000177707_NECTIN3	hsLibDrugV1Nik_00475	AAAGCTGTTACATTCCCGCT
ENSG00000177707_NECTIN3	hsLibDrugV1Nik_00476	GCCACATGTCACAGCAGTAT
ENSG00000177707_NECTIN3	hsLibDrugV1Nik_00477	ATAATCGTTGCCGTTTCATT
ENSG00000177707_NECTIN3	hsLibDrugV1Nik_00478	AAGAATCTGGCCCTTTTATC
ENSG00000177707_NECTIN3	hsLibDrugV1Nik_00479	GCTCCTGAAGTTTCGGTAAC
ENSG00000177707_NECTIN3	hsLibDrugV1Nik_00480	TCTGAAGCCAATAAACCATC
ENSG00000099203_TMED1	hsLibDrugV1Nik_00481	ACTGGACGTGGACTTCACGC
ENSG00000099203_TMED1	hsLibDrugV1Nik_00482	GCGAGTCCCGCAAGGCTGAT
ENSG00000099203_TMED1	hsLibDrugV1Nik_00483	ATGACGAGGAGGTCGAAGGA
ENSG00000099203_TMED1	hsLibDrugV1Nik_00484	GTTGCGGTCACGTGCCTCGA
ENSG00000099203_TMED1	hsLibDrugV1Nik_00485	ACTTGGAGCGGGTCAACTTC
ENSG00000099203_TMED1	hsLibDrugV1Nik_00486	GGTGATCGGAGGTGCTGGAC
ENSG00000068976_PYGM	hsLibDrugV1Nik_00487	ATAGCGAATCCCGTAGCCAT
ENSG00000068976_PYGM	hsLibDrugV1Nik_00488	TTTAACCAGAAGATCTCCGG
ENSG00000068976_PYGM	hsLibDrugV1Nik_00489	CAGGTAGCGTGAACTCGGGC
ENSG00000068976_PYGM	hsLibDrugV1Nik_00490	TGTGCACTTCTACGGCCATG
ENSG00000068976_PYGM	hsLibDrugV1Nik_00491	CCAGGCACGGGCGTATCGTA
ENSG00000068976_PYGM	hsLibDrugV1Nik_00492	TGTGTTGGACCGAAACCTGG
ENSG00000141434_MEP1B	hsLibDrugV1Nik_00493	TGTAGATGGCGGAATGGACC
ENSG00000141434_MEP1B	hsLibDrugV1Nik_00494	CATGTATTGACTTTAAGCCT
ENSG00000141434_MEP1B	hsLibDrugV1Nik_00495	ATGAGCAGTCGCGTTCTGAC
ENSG00000141434_MEP1B	hsLibDrugV1Nik_00496	TCAGTAGGAAATAGGCGGGT
ENSG00000141434_MEP1B	hsLibDrugV1Nik_00497	GGATGTGATCGGCCAACGAA
ENSG00000141434_MEP1B	hsLibDrugV1Nik_00498	ATCTGATATATCGTCACTAT
ENSG00000080618_CPB2	hsLibDrugV1Nik_00499	TAGAACTTGAACTTGCCTAG
ENSG00000080618_CPB2	hsLibDrugV1Nik_00500	ACAATAAGGTCAGCTGTTAC
ENSG00000080618_CPB2	hsLibDrugV1Nik_00501	AGTACGATGCGGAGGCTCGG
ENSG00000080618_CPB2	hsLibDrugV1Nik_00502	ACAGTAGGTTTCCGAGCATG
ENSG00000080618_CPB2	hsLibDrugV1Nik_00503	TTACTTCGTGTATAGGAATA
ENSG00000080618_CPB2	hsLibDrugV1Nik_00504	GTGGGTTTGATGTAACGCTC
ENSG00000106952_TNFSF8	hsLibDrugV1Nik_00505	GGGGACGTTGTCAGGTGAGT
ENSG00000106952_TNFSF8	hsLibDrugV1Nik_00506	ATGGAGTCAGATATCAGGAT
ENSG00000106952_TNFSF8	hsLibDrugV1Nik_00507	TTCAGATCGACAGAATTATT
ENSG00000106952_TNFSF8	hsLibDrugV1Nik_00508	TGTATCCACATTGACTGATA
ENSG00000106952_TNFSF8	hsLibDrugV1Nik_00509	GCATATCAAAAAACAGGCCC
ENSG00000106952_TNFSF8	hsLibDrugV1Nik_00510	GACAACGTCCCCCTCAAAGG
ENSG00000187664_HAPLN4	hsLibDrugV1Nik_00511	GCACGTGCACGACCTTCTTC
ENSG00000187664_HAPLN4	hsLibDrugV1Nik_00512	GGGCATTCGGCAGCTACCGT
ENSG00000187664_HAPLN4	hsLibDrugV1Nik_00513	TGCCACGAAGACGTCGGTGA
ENSG00000187664_HAPLN4	hsLibDrugV1Nik_00514	CGGGTATCGCCATAACGCCG
ENSG00000187664_HAPLN4	hsLibDrugV1Nik_00515	CAGCTTGTATCGGCCTCCAC
ENSG00000187664_HAPLN4	hsLibDrugV1Nik_00516	GTAGACGCCGAAGAGCCGTC
ENSG00000064393_HIPK2	hsLibDrugV1Nik_00517	AAGACGATGGTCTGCTCGTA
ENSG00000064393_HIPK2	hsLibDrugV1Nik_00518	TGGACTCAAGCGTAAGAGCG
ENSG00000064393_HIPK2	hsLibDrugV1Nik_00519	CTGGATATAACGGCCAACCC
ENSG00000064393_HIPK2	hsLibDrugV1Nik_00520	CCTTGGTTTACCATTTTGTG
ENSG00000064393_HIPK2	hsLibDrugV1Nik_00521	AAACCTAGTTGTCTTTGTCC
ENSG00000064393_HIPK2	hsLibDrugV1Nik_00522	ACAGGTCAATGAACTCCCGC
ENSG00000197586_ENTPD6	hsLibDrugV1Nik_00523	GACGGGCACGAGGTCTTCTA
ENSG00000197586_ENTPD6	hsLibDrugV1Nik_00524	AGCACGGTCCTTGGCAAACA
ENSG00000197586_ENTPD6	hsLibDrugV1Nik_00525	TCAGCATAGGCAGAAAGACC
ENSG00000197586_ENTPD6	hsLibDrugV1Nik_00526	GCTGGCTTACGCCTGTTACC
ENSG00000197586_ENTPD6	hsLibDrugV1Nik_00527	TCAGGGAATCCGGGAACTAC
ENSG00000197586_ENTPD6	hsLibDrugV1Nik_00528	AGCATCGCCTTTCCTTGTAG
ENSG00000187961_KLHL17	hsLibDrugV1Nik_00529	GTGCGACATCGTCCTGCACG
ENSG00000187961_KLHL17	hsLibDrugV1Nik_00530	GCACTACCACGATGCCTTCG
ENSG00000187961_KLHL17	hsLibDrugV1Nik_00531	GATGTCGTGCAGCGTCACGT
ENSG00000187961_KLHL17	hsLibDrugV1Nik_00532	GCTGGTGCAGTTTGCCTACA
ENSG00000187961_KLHL17	hsLibDrugV1Nik_00533	CAGCATAAACTCCTCGGTCT
ENSG00000187961_KLHL17	hsLibDrugV1Nik_00534	GAAACTTGCAGCAAGCGTCT
ENSG00000184164_CRELD2	hsLibDrugV1Nik_00535	CAAAGAAGAACTTTGGCGGC
ENSG00000184164_CRELD2	hsLibDrugV1Nik_00536	CAGTCGGGACCGTAGGTTCC
ENSG00000184164_CRELD2	hsLibDrugV1Nik_00537	CAAAACCACTCGAATAAGTC
ENSG00000184164_CRELD2	hsLibDrugV1Nik_00538	ATGGGAGCAGACAGGGCGAC
ENSG00000184164_CRELD2	hsLibDrugV1Nik_00539	AGACTGCGGCGAGTGTGAAG
ENSG00000184164_CRELD2	hsLibDrugV1Nik_00540	GGAAGATGCCTGTGTGCCGC
ENSG00000151062_CACNA2D4	hsLibDrugV1Nik_00541	GTTATACAGGTCCCCGCCGA
ENSG00000151062_CACNA2D4	hsLibDrugV1Nik_00542	GGAGTCCAGTCTGAAGATCG
ENSG00000151062_CACNA2D4	hsLibDrugV1Nik_00543	ACATGGAGAACATGCTGCGG
ENSG00000151062_CACNA2D4	hsLibDrugV1Nik_00544	ATTCATTGAATTCGTGGTTC
ENSG00000151062_CACNA2D4	hsLibDrugV1Nik_00545	ACTCGGTCCTGATCAACGAG
ENSG00000151062_CACNA2D4	hsLibDrugV1Nik_00546	TGATGGAGGTGTTCACCGGC
ENSG00000136928_GABBR2	hsLibDrugV1Nik_00547	CACTACCAGTGGAAGCGCGT
ENSG00000136928_GABBR2	hsLibDrugV1Nik_00548	GGATTCACCGCATTGTCTGA
ENSG00000136928_GABBR2	hsLibDrugV1Nik_00549	GACACTGGTACAGGGATCGT
ENSG00000136928_GABBR2	hsLibDrugV1Nik_00550	CAAGAAGGCTCGTACCAGCC
ENSG00000136928_GABBR2	hsLibDrugV1Nik_00551	CACGCCAATGTAGCCCTCCA
ENSG00000136928_GABBR2	hsLibDrugV1Nik_00552	TGCCATCGTAGGCGTACCCG
ENSG00000135617_PRADC1	hsLibDrugV1Nik_00553	AGGCCTCTGGAGGTTCAGCG
ENSG00000135617_PRADC1	hsLibDrugV1Nik_00554	CTTCTACGTGGAGATGATCC
ENSG00000135617_PRADC1	hsLibDrugV1Nik_00555	TCTTCCTGCTCGGCCGAGAC
ENSG00000135617_PRADC1	hsLibDrugV1Nik_00556	CGTCTCGGCCGAGCAGGAAG
ENSG00000135617_PRADC1	hsLibDrugV1Nik_00557	CATCCAGGACCAGATTGCTC
ENSG00000135617_PRADC1	hsLibDrugV1Nik_00558	CCAGATTGCTCTGGTGGAGA
ENSG00000168610_STAT3	hsLibDrugV1Nik_00559	ATCTTGACTCTCAATCCAAG
ENSG00000168610_STAT3	hsLibDrugV1Nik_00560	AGAGAACATTCGACTCTTGC
ENSG00000168610_STAT3	hsLibDrugV1Nik_00561	AATGGAGATTGCCCGGATTG
ENSG00000168610_STAT3	hsLibDrugV1Nik_00562	CAGTGGCTGCAGTCTGTAGA
ENSG00000168610_STAT3	hsLibDrugV1Nik_00563	GGAACAGATGCTCACTGCGC
ENSG00000168610_STAT3	hsLibDrugV1Nik_00564	GCAGAAAACTCTCACGGACG
ENSG00000168615_ADAM9	hsLibDrugV1Nik_00565	CATTATCGGGGCTATGTGGA
ENSG00000168615_ADAM9	hsLibDrugV1Nik_00566	ATTGCTCTTAGCGACTGTTT
ENSG00000168615_ADAM9	hsLibDrugV1Nik_00567	CATTTAGAGAATGCGAGTTA
ENSG00000168615_ADAM9	hsLibDrugV1Nik_00568	TGAGCACATCATTTATCGAA
ENSG00000168615_ADAM9	hsLibDrugV1Nik_00569	CTTGCCACAGACCCGGTATG
ENSG00000168615_ADAM9	hsLibDrugV1Nik_00570	TCGAATTGTGCTAGTTGGAC
ENSG00000149243_KLHL35	hsLibDrugV1Nik_00571	ATCGGCGGTTGCGACCGCAA
ENSG00000149243_KLHL35	hsLibDrugV1Nik_00572	AATTCTGAGCGAGTGTAGCC
ENSG00000149243_KLHL35	hsLibDrugV1Nik_00573	TTCGCGGTGGGTGGCTTCGA
ENSG00000149243_KLHL35	hsLibDrugV1Nik_00574	GGCAAGCTCTTCGTGATTGG
ENSG00000149243_KLHL35	hsLibDrugV1Nik_00575	TTGACCCCAAGGAGGACCGG
ENSG00000149243_KLHL35	hsLibDrugV1Nik_00576	CTTCTCACAGCGGTGTCTCG
ENSG00000142449_FBN3	hsLibDrugV1Nik_00577	TGGAGGGTCTGTATTTGGCA
ENSG00000142449_FBN3	hsLibDrugV1Nik_00578	CATGCACAACAGGGCCGACC
ENSG00000142449_FBN3	hsLibDrugV1Nik_00579	AGCCTGGACAGCAGTAGGCA
ENSG00000142449_FBN3	hsLibDrugV1Nik_00580	ACCTGTGCACCTGTGCGGAT
ENSG00000142449_FBN3	hsLibDrugV1Nik_00581	GGAGCAGAAGCCTTCACCGC
ENSG00000142449_FBN3	hsLibDrugV1Nik_00582	CTGTGTCAGAAGGGCTACAC
ENSG00000142892_PIGK	hsLibDrugV1Nik_00583	AAGTGGCCATACAAACAACT
ENSG00000142892_PIGK	hsLibDrugV1Nik_00584	CTGTTTATAGAAGTGTCAAG
ENSG00000142892_PIGK	hsLibDrugV1Nik_00585	TTTGACCGAGGAGTACTAGG
ENSG00000142892_PIGK	hsLibDrugV1Nik_00586	AGCATCCGCGAGTTCTATGT
ENSG00000142892_PIGK	hsLibDrugV1Nik_00587	GGCTCTAGCTAGTAGTCAAG
ENSG00000142892_PIGK	hsLibDrugV1Nik_00588	AGAATAAAATCGTTCATACA
ENSG00000023839_ABCC2	hsLibDrugV1Nik_00589	AGGAGCCATAGGTAGCCCAA
ENSG00000023839_ABCC2	hsLibDrugV1Nik_00590	TGGTCCTGGATTTATACACG
ENSG00000023839_ABCC2	hsLibDrugV1Nik_00591	GGATTGGTATATCGAACAGC
ENSG00000023839_ABCC2	hsLibDrugV1Nik_00592	TGATCCAATACAGCAGACAA
ENSG00000023839_ABCC2	hsLibDrugV1Nik_00593	TGAGTAGCATTACCTACAGC
ENSG00000023839_ABCC2	hsLibDrugV1Nik_00594	CAAGCGTCCTCTGACACTCG
ENSG00000145192_AHSG	hsLibDrugV1Nik_00595	CTCACGCTGCATCTTGCCAC
ENSG00000145192_AHSG	hsLibDrugV1Nik_00596	ATCTCAAACAGCTCTCCGGA
ENSG00000145192_AHSG	hsLibDrugV1Nik_00597	ATCACATTTTGCGTATACCA
ENSG00000145192_AHSG	hsLibDrugV1Nik_00598	CACCCTGGTGTCGTTCAGCG
ENSG00000145192_AHSG	hsLibDrugV1Nik_00599	GCACACCTTGCGCACGTCCT
ENSG00000145192_AHSG	hsLibDrugV1Nik_00600	CACTCAGTGAGAAGCTTGGT
ENSG00000069956_MAPK6	hsLibDrugV1Nik_00601	TCTGCTGTTAACCGATCCAT
ENSG00000069956_MAPK6	hsLibDrugV1Nik_00602	GGCTTTCTATACATACCTTA
ENSG00000069956_MAPK6	hsLibDrugV1Nik_00603	CTTCCAGGAATTAGTCGAGA
ENSG00000069956_MAPK6	hsLibDrugV1Nik_00604	AAGCCAATTAACAGACGATG
ENSG00000069956_MAPK6	hsLibDrugV1Nik_00605	CCATTGCCTCCACAACCCAA
ENSG00000069956_MAPK6	hsLibDrugV1Nik_00606	CTGCTGTTAACCGATCCATG
ENSG00000105723_GSK3A	hsLibDrugV1Nik_00607	GGTCGACTGCCAGTCTGAGC
ENSG00000105723_GSK3A	hsLibDrugV1Nik_00608	GGAACTAGTCGCCATCAAGA
ENSG00000105723_GSK3A	hsLibDrugV1Nik_00609	CCACTTCTTGGGAGCGCTCT
ENSG00000105723_GSK3A	hsLibDrugV1Nik_00610	GCTGCAGATCATGCGTAAGC
ENSG00000105723_GSK3A	hsLibDrugV1Nik_00611	TGTGCCCGAGACAGTGTACC
ENSG00000105723_GSK3A	hsLibDrugV1Nik_00612	AGACGAGCTTTACCTAAATC
ENSG00000115694_STK25	hsLibDrugV1Nik_00613	CTCCATGATGATCCATAGCT
ENSG00000115694_STK25	hsLibDrugV1Nik_00614	GTCTCGGTGGATCTTGCGTT
ENSG00000115694_STK25	hsLibDrugV1Nik_00615	CAGAATCTCCCGCAGGATCG
ENSG00000115694_STK25	hsLibDrugV1Nik_00616	CTGCTCCGAGAGTAGCACGT
ENSG00000115694_STK25	hsLibDrugV1Nik_00617	TCACAGACACGCAGATTAAG
ENSG00000115694_STK25	hsLibDrugV1Nik_00618	TCAGGAACAGGACGCGCATG
ENSG00000184709_LRRC26	hsLibDrugV1Nik_00619	AGGTGCAGCGCGTCTAGAGC
ENSG00000184709_LRRC26	hsLibDrugV1Nik_00620	GGTGCATGTGCGAGCCTTCT
ENSG00000184709_LRRC26	hsLibDrugV1Nik_00621	CGTGGTTTACACGCTCGGGC
ENSG00000184709_LRRC26	hsLibDrugV1Nik_00622	CGGCTGCGCGCAATGGCTAA
ENSG00000184709_LRRC26	hsLibDrugV1Nik_00623	CTGCGCAACCTCTCATTGGC
ENSG00000184709_LRRC26	hsLibDrugV1Nik_00624	CAGCCTGCAGGACAACGAGC
ENSG00000131808_FSHB	hsLibDrugV1Nik_00625	TTCACCAAAGGAGCAGTAGC
ENSG00000131808_FSHB	hsLibDrugV1Nik_00626	AGCACTGATTGTACTGTGCG
ENSG00000131808_FSHB	hsLibDrugV1Nik_00627	CTCTATTGCAATGGTGATGT
ENSG00000131808_FSHB	hsLibDrugV1Nik_00628	TGGTGTATAAGGACCCAGCC
ENSG00000131808_FSHB	hsLibDrugV1Nik_00629	CAGTGACACTGGGTGGCCAC
ENSG00000131808_FSHB	hsLibDrugV1Nik_00630	TCACCAAAGGAGCAGTAGCT
ENSG00000163464_CXCR1	hsLibDrugV1Nik_00631	TGTGAGCGCCGCAACAACAT
ENSG00000163464_CXCR1	hsLibDrugV1Nik_00632	ACTTGACCAAGTGACGCTTC
ENSG00000163464_CXCR1	hsLibDrugV1Nik_00633	GATGGTAAGCCTGGCGGAAA
ENSG00000163464_CXCR1	hsLibDrugV1Nik_00634	ATCGGCCAAAATTTTCGCCA
ENSG00000163464_CXCR1	hsLibDrugV1Nik_00635	CCCAGGACCTCATAGCAAAC
ENSG00000163464_CXCR1	hsLibDrugV1Nik_00636	CCAAGAACTCCTTGCTGACC
ENSG00000128917_DLL4	hsLibDrugV1Nik_00637	CATCAACGAGCGCGGCGTAC
ENSG00000128917_DLL4	hsLibDrugV1Nik_00638	GTTGGTGCCCAATACCGGCG
ENSG00000128917_DLL4	hsLibDrugV1Nik_00639	TCTCGCTCATCATCGAAGCT
ENSG00000128917_DLL4	hsLibDrugV1Nik_00640	ATCAGCAAGATCGCCATCCA
ENSG00000128917_DLL4	hsLibDrugV1Nik_00641	GGCACACATAGTGGCCGAAG
ENSG00000128917_DLL4	hsLibDrugV1Nik_00642	TCGGGCTGTCATGAACAGAA
ENSG00000128918_ALDH1A2	hsLibDrugV1Nik_00643	GCTTGCAGACTTGGTGGAAC
ENSG00000128918_ALDH1A2	hsLibDrugV1Nik_00644	CTTTCGATATTACGCAGGCT
ENSG00000128918_ALDH1A2	hsLibDrugV1Nik_00645	AATCCACATAAAAAGCTTGC
ENSG00000128918_ALDH1A2	hsLibDrugV1Nik_00646	CATGAACCCATTGGAGTGTG
ENSG00000128918_ALDH1A2	hsLibDrugV1Nik_00647	CCACTCAGTGCACTCTACAT
ENSG00000128918_ALDH1A2	hsLibDrugV1Nik_00648	CTTGATTGAAGAACACACCC
ENSG00000138185_ENTPD1	hsLibDrugV1Nik_00649	CCAAGAGACACCCGTTTACC
ENSG00000138185_ENTPD1	hsLibDrugV1Nik_00650	TGAACAAATTTTGAGATTCC
ENSG00000138185_ENTPD1	hsLibDrugV1Nik_00651	GATTACTATCAACTATCTGC
ENSG00000138185_ENTPD1	hsLibDrugV1Nik_00652	AGACAGGGTTCTGGATGTGG
ENSG00000138185_ENTPD1	hsLibDrugV1Nik_00653	GCAATTTCGCCTCTATGGCA
ENSG00000138185_ENTPD1	hsLibDrugV1Nik_00654	GGACTCGATAGTCTGGTTTT
ENSG00000105290_APLP1	hsLibDrugV1Nik_00655	AGCGCTCTCGACGCTGTCTC
ENSG00000105290_APLP1	hsLibDrugV1Nik_00656	CCCAGGTGGCTGGACTATGC
ENSG00000105290_APLP1	hsLibDrugV1Nik_00657	ATCCCCATGGAGCGCTGGTG
ENSG00000105290_APLP1	hsLibDrugV1Nik_00658	AGGCTGCCGGTTCTTGCACC
ENSG00000105290_APLP1	hsLibDrugV1Nik_00659	AATGTGAGAGTTCAACCCGG
ENSG00000105290_APLP1	hsLibDrugV1Nik_00660	TGTGGCTCGGATCGGTTCCG
ENSG00000099377_HSD3B7	hsLibDrugV1Nik_00661	TGACCAGGTACACCAGCTTC
ENSG00000099377_HSD3B7	hsLibDrugV1Nik_00662	GGCTGGTAGACGTGTTTGGC
ENSG00000099377_HSD3B7	hsLibDrugV1Nik_00663	GTGGATGACCACATGGGCTC
ENSG00000099377_HSD3B7	hsLibDrugV1Nik_00664	CACAAGCCTCGATCACGTTC
ENSG00000099377_HSD3B7	hsLibDrugV1Nik_00665	GCAGACCGGAACACGGTTCC
ENSG00000099377_HSD3B7	hsLibDrugV1Nik_00666	GCCTGTGCACTGCTTCGTAT
ENSG00000115594_IL1R1	hsLibDrugV1Nik_00667	TTCAGGACATTACTATTGCG
ENSG00000115594_IL1R1	hsLibDrugV1Nik_00668	CCTGAATCCTCCACCTTAGC
ENSG00000115594_IL1R1	hsLibDrugV1Nik_00669	CTACCCGTTGCAGGAGACGG
ENSG00000115594_IL1R1	hsLibDrugV1Nik_00670	AATTCTATTACCCGGGTAAT
ENSG00000115594_IL1R1	hsLibDrugV1Nik_00671	TAGGCTCATCGTGATGAATG
ENSG00000115594_IL1R1	hsLibDrugV1Nik_00672	CTTCCATTGTCTCATTAGCT
ENSG00000157150_TIMP4	hsLibDrugV1Nik_00673	CTCCAGTGAGAAGGTAGTTC
ENSG00000157150_TIMP4	hsLibDrugV1Nik_00674	CAACTACATCGAGCCCTGGG
ENSG00000157150_TIMP4	hsLibDrugV1Nik_00675	ACGAAAGCTCTATGGTTACC
ENSG00000157150_TIMP4	hsLibDrugV1Nik_00676	TTAGGGGCCGAGATGGTACA
ENSG00000157150_TIMP4	hsLibDrugV1Nik_00677	CAGAAGCAGTATCTCTTGAC
ENSG00000157150_TIMP4	hsLibDrugV1Nik_00678	ATTGCCTGTCAGATGTTCAA
ENSG00000141510_TP53	hsLibDrugV1Nik_00679	AGCACATGACGGAGGTTGTG
ENSG00000141510_TP53	hsLibDrugV1Nik_00680	GTTGATTCCACACCCCCGCC
ENSG00000141510_TP53	hsLibDrugV1Nik_00681	TCCTCAGCATCTTATCCGAG
ENSG00000141510_TP53	hsLibDrugV1Nik_00682	AAACACTTTTCGACATAGTG
ENSG00000141510_TP53	hsLibDrugV1Nik_00683	CCTGCATGGGCGGCATGAAC
ENSG00000141510_TP53	hsLibDrugV1Nik_00684	AAGAGAATCTCCGCAAGAAA
ENSG00000133661_SFTPD	hsLibDrugV1Nik_00685	TTGTCCCCTTTGGGCCCAAC
ENSG00000133661_SFTPD	hsLibDrugV1Nik_00686	AGAGGCCTCGCAGGCCCTAA
ENSG00000133661_SFTPD	hsLibDrugV1Nik_00687	AGGGGACCCCCGGGATTGAA
ENSG00000133661_SFTPD	hsLibDrugV1Nik_00688	GCAGCAGGTTGAGGCCTTAC
ENSG00000133661_SFTPD	hsLibDrugV1Nik_00689	TCTGACCCGCCATCATCGTT
ENSG00000133661_SFTPD	hsLibDrugV1Nik_00690	CTTTGTAAAACCATTTACGG
ENSG00000162009_SSTR5	hsLibDrugV1Nik_00691	GAACACGCTGGTCATCTACG
ENSG00000162009_SSTR5	hsLibDrugV1Nik_00692	ATCATCTACACGGCCGTGCT
ENSG00000162009_SSTR5	hsLibDrugV1Nik_00693	GCTGGTCTGCATAAGCCCGT
ENSG00000162009_SSTR5	hsLibDrugV1Nik_00694	GGTGACAACAGGACGCTGGT
ENSG00000162009_SSTR5	hsLibDrugV1Nik_00695	GGCCGACGTCCTGTACATGC
ENSG00000162009_SSTR5	hsLibDrugV1Nik_00696	CGCCTGGTCATGACGCTGGA
ENSG00000106483_SFRP4	hsLibDrugV1Nik_00697	CGTTTACAGTCAACATCAAG
ENSG00000106483_SFRP4	hsLibDrugV1Nik_00698	TGAGCGGGACTTGAGTTCGA
ENSG00000106483_SFRP4	hsLibDrugV1Nik_00699	TTTGGGGGGATTACTACGAC
ENSG00000106483_SFRP4	hsLibDrugV1Nik_00700	AGATCGGTGCAAGTGTAAAA
ENSG00000106483_SFRP4	hsLibDrugV1Nik_00701	GACTGTAAACGCCTAAGCCC
ENSG00000106483_SFRP4	hsLibDrugV1Nik_00702	ATTACTACGACTGGTGCGCC
ENSG00000113262_GRM6	hsLibDrugV1Nik_00703	CTGGCCTCCGAGGGCAACTA
ENSG00000113262_GRM6	hsLibDrugV1Nik_00704	GGTGGACATCGTGAGGGCAC
ENSG00000113262_GRM6	hsLibDrugV1Nik_00705	ATGATGATGCCCCGGGCGTT
ENSG00000113262_GRM6	hsLibDrugV1Nik_00706	CCTGGGAATCTTGATAGACT
ENSG00000113262_GRM6	hsLibDrugV1Nik_00707	AGCTGTCTGAGCCGACCCAC
ENSG00000113262_GRM6	hsLibDrugV1Nik_00708	CATCTTGAGCCTGGAGGACG
ENSG00000187764_SEMA4D	hsLibDrugV1Nik_00709	CACCCATACCCCGGATCACC
ENSG00000187764_SEMA4D	hsLibDrugV1Nik_00710	GGATGTGCACCCCCATTAGG
ENSG00000187764_SEMA4D	hsLibDrugV1Nik_00711	CTCCCGGGCACCTATGTACA
ENSG00000187764_SEMA4D	hsLibDrugV1Nik_00712	CTGGCTCATGAAACTGCACC
ENSG00000187764_SEMA4D	hsLibDrugV1Nik_00713	GTTGGTCCCACACACGTAAA
ENSG00000187764_SEMA4D	hsLibDrugV1Nik_00714	GGGGACGTCGTATAATTTTT
ENSG00000118640_VAMP8	hsLibDrugV1Nik_00715	CCAGGATCCGCTCCACATTC
ENSG00000118640_VAMP8	hsLibDrugV1Nik_00716	GTGGAGGAAATGATCGTGTG
ENSG00000118640_VAMP8	hsLibDrugV1Nik_00717	TAAAAACAATCACGCAGATA
ENSG00000118640_VAMP8	hsLibDrugV1Nik_00718	GTTCCCTGTTACTTAAGAGA
ENSG00000118640_VAMP8	hsLibDrugV1Nik_00719	CCAGAATGTGGAGCGGATCC
ENSG00000118640_VAMP8	hsLibDrugV1Nik_00720	TGTGCGGAACCTGCAAAGTG
ENSG00000134551_PRH2	hsLibDrugV1Nik_00721	GACGTTCCCTTGGTAATATC
ENSG00000134551_PRH2	hsLibDrugV1Nik_00722	CAGCCAAGAAGACGTTCCCT
ENSG00000134551_PRH2	hsLibDrugV1Nik_00723	TTACCAAGGGAACGTCTTCT
ENSG00000134551_PRH2	hsLibDrugV1Nik_00724	GGATTTACCTGATATTACCA
ENSG00000134551_PRH2	hsLibDrugV1Nik_00725	CTCTGAGCAGTTCATAGATG
ENSG00000184144_CNTN2	hsLibDrugV1Nik_00726	GTGGCGATGCTGATCCTCAT
ENSG00000184144_CNTN2	hsLibDrugV1Nik_00727	GACAGGCCCGAAGGTGGTTT
ENSG00000184144_CNTN2	hsLibDrugV1Nik_00728	CCTCAGTGTGCTATTCCCAG
ENSG00000184144_CNTN2	hsLibDrugV1Nik_00729	AGTGGGCACCGTTGTCAGCA
ENSG00000184144_CNTN2	hsLibDrugV1Nik_00730	GAATGGTACCGAGATGAAGC
ENSG00000184144_CNTN2	hsLibDrugV1Nik_00731	ACGAAGTGACGCCCGTCCGT
ENSG00000188257_PLA2G2A	hsLibDrugV1Nik_00732	GCTACAAGTTTAGCAACTCG
ENSG00000188257_PLA2G2A	hsLibDrugV1Nik_00733	TACAAACGTCTGGAGAAACG
ENSG00000188257_PLA2G2A	hsLibDrugV1Nik_00734	CAACAGTAGGAGGGTCTTCA
ENSG00000188257_PLA2G2A	hsLibDrugV1Nik_00735	CCCCCAAGGATGCAACGGAT
ENSG00000188257_PLA2G2A	hsLibDrugV1Nik_00736	TGACTGTTGCTACAAACGTC
ENSG00000188257_PLA2G2A	hsLibDrugV1Nik_00737	CATGAAGACCCTCCTACTGT
ENSG00000142303_ADAMTS10	hsLibDrugV1Nik_00738	GTCGCAGTGACGGCTAGAAG
ENSG00000142303_ADAMTS10	hsLibDrugV1Nik_00739	CATCGGGGGCAAGTACTGTC
ENSG00000142303_ADAMTS10	hsLibDrugV1Nik_00740	TACAAGTGGAAAACGTACCG
ENSG00000142303_ADAMTS10	hsLibDrugV1Nik_00741	TTGTAGAATTTCCCACGGAA
ENSG00000142303_ADAMTS10	hsLibDrugV1Nik_00742	CTGCTCGCTCACGTGCCTAG
ENSG00000142303_ADAMTS10	hsLibDrugV1Nik_00743	TCCACCGTGTCTGGACGGCA
ENSG00000127947_PTPN12	hsLibDrugV1Nik_00744	ATGGGGTCTTCTCCATACAA
ENSG00000127947_PTPN12	hsLibDrugV1Nik_00745	TGGACATGATAAGCTTAATG
ENSG00000127947_PTPN12	hsLibDrugV1Nik_00746	TTTGTGCCATAGATTATACG
ENSG00000127947_PTPN12	hsLibDrugV1Nik_00747	CTGCGGGTCCTTGGTGGTTT
ENSG00000127947_PTPN12	hsLibDrugV1Nik_00748	TCCAAAGCCAGTGTTGCATA
ENSG00000127947_PTPN12	hsLibDrugV1Nik_00749	TGCAGTCCACACAAGAATTC
ENSG00000115159_GPD2	hsLibDrugV1Nik_00750	GTGAAAGGGACGATTCTTGT
ENSG00000115159_GPD2	hsLibDrugV1Nik_00751	AATGGGGAGCAATTTCTAGC
ENSG00000115159_GPD2	hsLibDrugV1Nik_00752	CTTGACCCAGCGACCAGTGA
ENSG00000115159_GPD2	hsLibDrugV1Nik_00753	TGGCAAAAGATGACGATCGC
ENSG00000115159_GPD2	hsLibDrugV1Nik_00754	GTGGACAACTTATCGGTCTA
ENSG00000115159_GPD2	hsLibDrugV1Nik_00755	ACTCTACATTAGGCTTGTGC
ENSG00000165059_PRKACG	hsLibDrugV1Nik_00756	ACGGAAAGTCGATCGCCTGC
ENSG00000165059_PRKACG	hsLibDrugV1Nik_00757	ACCTTCCGACGCGCTGTAGG
ENSG00000165059_PRKACG	hsLibDrugV1Nik_00758	TAACTTTGACGACTACGAGG
ENSG00000165059_PRKACG	hsLibDrugV1Nik_00759	CCAGCTCGGATCAGTTCGAA
ENSG00000165059_PRKACG	hsLibDrugV1Nik_00760	ATGGGCTGGTCGGCGTAGAA
ENSG00000165059_PRKACG	hsLibDrugV1Nik_00761	AGTGTAGGTACTGGACGGCC
ENSG00000011083_SLC6A7	hsLibDrugV1Nik_00762	CATTGGTGTACGCTCGATAG
ENSG00000011083_SLC6A7	hsLibDrugV1Nik_00763	CATCCAGGTCGACATCGCCC
ENSG00000011083_SLC6A7	hsLibDrugV1Nik_00764	GCATGAGGAAGTAGGGCACG
ENSG00000011083_SLC6A7	hsLibDrugV1Nik_00765	GCAGCCATGCTGCTCATCGT
ENSG00000011083_SLC6A7	hsLibDrugV1Nik_00766	AGAGTCTCCAAGGACGGCAA
ENSG00000011083_SLC6A7	hsLibDrugV1Nik_00767	ACAGAGGAACACGATGACCC
ENSG00000122194_PLG	hsLibDrugV1Nik_00768	GGAATGTATCCATGAGCGTG
ENSG00000122194_PLG	hsLibDrugV1Nik_00769	TTCCAAGACCATGTCTGGAC
ENSG00000122194_PLG	hsLibDrugV1Nik_00770	TTACTGTCGTAACCCCGATA
ENSG00000122194_PLG	hsLibDrugV1Nik_00771	CAAAGTTCCCAGCGCTTGTT
ENSG00000122194_PLG	hsLibDrugV1Nik_00772	GAACAGGTGAAAACTATCGC
ENSG00000122194_PLG	hsLibDrugV1Nik_00773	TCCCTTCAGACACTGGTAGG
ENSG00000116014_KISS1R	hsLibDrugV1Nik_00774	CAGGAGGAAGGTCACGTCCG
ENSG00000116014_KISS1R	hsLibDrugV1Nik_00775	TGTGGACCGCTGGTACGTGA
ENSG00000116014_KISS1R	hsLibDrugV1Nik_00776	CACACTCATGGCGGTCAGAG
ENSG00000116014_KISS1R	hsLibDrugV1Nik_00777	CTTCGCACTGTACAACCTGC
ENSG00000116014_KISS1R	hsLibDrugV1Nik_00778	CCGCCTACGCGCTTAAGACC
ENSG00000116014_KISS1R	hsLibDrugV1Nik_00779	GTAGAGCAGCGGGTTCAGCG
ENSG00000169031_COL4A3	hsLibDrugV1Nik_00780	TACGGACTTGTCGGTGTACC
ENSG00000169031_COL4A3	hsLibDrugV1Nik_00781	GTAAGGCCCGGTATTGCCTG
ENSG00000169031_COL4A3	hsLibDrugV1Nik_00782	TTGATGCAAAAGGCGACCCC
ENSG00000169031_COL4A3	hsLibDrugV1Nik_00783	GAAAGAGTGATAGGACATAA
ENSG00000169031_COL4A3	hsLibDrugV1Nik_00784	ACAGTTATTGTGACCCTAAC
ENSG00000169031_COL4A3	hsLibDrugV1Nik_00785	AAGGGAGACAAGGGAGCAAT
ENSG00000164509_IL31RA	hsLibDrugV1Nik_00786	CCCAGGTCCACATCATCCCC
ENSG00000164509_IL31RA	hsLibDrugV1Nik_00787	AACTGTGTACTGGGTATAAC
ENSG00000164509_IL31RA	hsLibDrugV1Nik_00788	TAAAATACACACTTCGATTC
ENSG00000164509_IL31RA	hsLibDrugV1Nik_00789	TTCCGTGTGAAACCAGTTTT
ENSG00000164509_IL31RA	hsLibDrugV1Nik_00790	GCCCCGTGAGGTTGTACGTT
ENSG00000164509_IL31RA	hsLibDrugV1Nik_00791	AGCTCTGCGATGTGCGGTCA
ENSG00000172260_NEGR1	hsLibDrugV1Nik_00792	GTCTGAACAGAACACGTGTA
ENSG00000172260_NEGR1	hsLibDrugV1Nik_00793	TAGATGCACCTGCATTGTTC
ENSG00000172260_NEGR1	hsLibDrugV1Nik_00794	AATGATATGACCGTCAATGA
ENSG00000172260_NEGR1	hsLibDrugV1Nik_00795	GAATTACAAGGGACCAGGCT
ENSG00000172260_NEGR1	hsLibDrugV1Nik_00796	TCTTATCAGGCCACTGCGTC
ENSG00000172260_NEGR1	hsLibDrugV1Nik_00797	CTCTCCTTTGTACCATTCAA
ENSG00000112294_ALDH5A1	hsLibDrugV1Nik_00798	GGAGTTCATTACTTCGGAAG
ENSG00000112294_ALDH5A1	hsLibDrugV1Nik_00799	GAGGAAGCCCGCCGTGTTTA
ENSG00000112294_ALDH5A1	hsLibDrugV1Nik_00800	ATGACTGCAGCCACGCCTAT
ENSG00000112294_ALDH5A1	hsLibDrugV1Nik_00801	GAGAAGGGCGTGTCTTCGGC
ENSG00000112294_ALDH5A1	hsLibDrugV1Nik_00802	GCCATGATCACCCGGAAGGT
ENSG00000112294_ALDH5A1	hsLibDrugV1Nik_00803	CTGTTCTCGAAAGAATGCCA
ENSG00000127948_POR	hsLibDrugV1Nik_00804	GATTCTGTTTTCGCTCATCG
ENSG00000127948_POR	hsLibDrugV1Nik_00805	TCTGAATTTTGGTGAACTCG
ENSG00000127948_POR	hsLibDrugV1Nik_00806	TCCAAGGACGCCCACCGCTA
ENSG00000127948_POR	hsLibDrugV1Nik_00807	AGGAACATCATCGTGTTCTA
ENSG00000127948_POR	hsLibDrugV1Nik_00808	ATGCCCAGGACTTCTACGAC
ENSG00000127948_POR	hsLibDrugV1Nik_00809	TGGGGTTGGGCGACGACGAT
ENSG00000169925_BRD3	hsLibDrugV1Nik_00810	ATTTGATTGCGTCCACGGGC
ENSG00000169925_BRD3	hsLibDrugV1Nik_00811	AGCTGGTTGGTCTTGCGGCC
ENSG00000169925_BRD3	hsLibDrugV1Nik_00812	CAAAGGTCGGAAGCCGGCTG
ENSG00000169925_BRD3	hsLibDrugV1Nik_00813	CATCACTGCAAACGTCACGT
ENSG00000169925_BRD3	hsLibDrugV1Nik_00814	TGGGGGGCACGCTCTGAAAG
ENSG00000169925_BRD3	hsLibDrugV1Nik_00815	CTTGGGGTCTGACAACGGCG
ENSG00000174607_UGT8	hsLibDrugV1Nik_00816	GAGTGCTGTTGGGATAGCGA
ENSG00000174607_UGT8	hsLibDrugV1Nik_00817	GCCTCAGCCTTGCACGAGAG
ENSG00000174607_UGT8	hsLibDrugV1Nik_00818	GACATTGCTAACAAACTGGC
ENSG00000174607_UGT8	hsLibDrugV1Nik_00819	GTAAATGGTGCTAATGAACA
ENSG00000174607_UGT8	hsLibDrugV1Nik_00820	TATCATGGTGTGCCTGTAGT
ENSG00000174607_UGT8	hsLibDrugV1Nik_00821	CATGCCTTTTGCCTGTACTC
ENSG00000163518_FCRL4	hsLibDrugV1Nik_00822	TCCAGATTCCCGAACCTCGA
ENSG00000163518_FCRL4	hsLibDrugV1Nik_00823	AGCGCACAGGGTTACTTCGT
ENSG00000163518_FCRL4	hsLibDrugV1Nik_00824	AATGGCAATTATCGATGCAT
ENSG00000163518_FCRL4	hsLibDrugV1Nik_00825	TGTTATTTGAACTTGCTTGT
ENSG00000163518_FCRL4	hsLibDrugV1Nik_00826	CTGCACATGGATCTGTAGCG
ENSG00000163518_FCRL4	hsLibDrugV1Nik_00827	GTCAGACTGGAGCACGTACC
ENSG00000145681_HAPLN1	hsLibDrugV1Nik_00828	TCCACTTAATTCGGATTTTA
ENSG00000145681_HAPLN1	hsLibDrugV1Nik_00829	CAGTGATAGTGATGCTTCTC
ENSG00000145681_HAPLN1	hsLibDrugV1Nik_00830	AGATTGTAGCGCCCCAGTCG
ENSG00000145681_HAPLN1	hsLibDrugV1Nik_00831	ACCAGCTGTACGACGCCTGG
ENSG00000145681_HAPLN1	hsLibDrugV1Nik_00832	GAGGCTGCAGTGCGCTTCGT
ENSG00000145681_HAPLN1	hsLibDrugV1Nik_00833	GTGCAAGCTTGTCTCAATGA
ENSG00000114859_CLCN2	hsLibDrugV1Nik_00834	GGAAGCTGCTCGGATTCGCC
ENSG00000114859_CLCN2	hsLibDrugV1Nik_00835	GCCGGTACACTCAGGACCTT
ENSG00000114859_CLCN2	hsLibDrugV1Nik_00836	GAGATGAAGACCATCTTGCG
ENSG00000114859_CLCN2	hsLibDrugV1Nik_00837	ACTCAAGACCTTTATAGCTA
ENSG00000114859_CLCN2	hsLibDrugV1Nik_00838	TGCTGCTTCGCGGCACCTAT
ENSG00000114859_CLCN2	hsLibDrugV1Nik_00839	GCAGTGCGGAACTACTGGCG
ENSG00000114857_NKTR	hsLibDrugV1Nik_00840	ACTTCGACATCGAGATCAAC
ENSG00000114857_NKTR	hsLibDrugV1Nik_00841	AGGTTCTACGTTCCATCGTG
ENSG00000114857_NKTR	hsLibDrugV1Nik_00842	AAAGGTGGAGAATCAATTTA
ENSG00000114857_NKTR	hsLibDrugV1Nik_00843	CAGAGCGTTCCTTTTATCAA
ENSG00000114857_NKTR	hsLibDrugV1Nik_00844	GATGTGCGAGTTATTGACTG
ENSG00000114857_NKTR	hsLibDrugV1Nik_00845	GTCTTTGGACTGGTTATTTC
ENSG00000204287_HLA-DRA	hsLibDrugV1Nik_00846	ATTGGTGATCGGAGTATAGT
ENSG00000204287_HLA-DRA	hsLibDrugV1Nik_00847	TGGCAAAGAAGGAGACGGTC
ENSG00000204287_HLA-DRA	hsLibDrugV1Nik_00848	AAACGTCCTCAGTTGAGGGC
ENSG00000204287_HLA-DRA	hsLibDrugV1Nik_00849	CACGTGACATTGACCACTGG
ENSG00000204287_HLA-DRA	hsLibDrugV1Nik_00850	AAAGCAATGCAGCAGAACGC
ENSG00000204287_HLA-DRA	hsLibDrugV1Nik_00851	GTCTGGTGGGCATCATTATT
ENSG00000114854_TNNC1	hsLibDrugV1Nik_00852	AGCCTTCGACATCTTCGTGC
ENSG00000114854_TNNC1	hsLibDrugV1Nik_00853	CATGATGGTTCGGTGCATGA
ENSG00000114854_TNNC1	hsLibDrugV1Nik_00854	CATCACGGAGGACGACATCG
ENSG00000114854_TNNC1	hsLibDrugV1Nik_00855	GACGGCCGCATCGACTATGA
ENSG00000114854_TNNC1	hsLibDrugV1Nik_00856	TGCATGAAGGACGACAGCAA
ENSG00000114854_TNNC1	hsLibDrugV1Nik_00857	AAGATAATGCTGCAGGCTAC
ENSG00000014216_CAPN1	hsLibDrugV1Nik_00858	AACCCCCAGTTCATTGTGGA
ENSG00000014216_CAPN1	hsLibDrugV1Nik_00859	TCTGGCCGTGCGGAACCACT
ENSG00000014216_CAPN1	hsLibDrugV1Nik_00860	GGTGTCGTTGAGAGTGAGGG
ENSG00000014216_CAPN1	hsLibDrugV1Nik_00861	CTGCCGAAGGCAACGAGTTC
ENSG00000014216_CAPN1	hsLibDrugV1Nik_00862	ACTAGCTTCCCGTCCTTGAT
ENSG00000014216_CAPN1	hsLibDrugV1Nik_00863	CGAGTGGTACGAGTTGCGCA
ENSG00000132915_PDE6A	hsLibDrugV1Nik_00864	TCTTGGTCTTGTACTCTGTG
ENSG00000132915_PDE6A	hsLibDrugV1Nik_00865	TTGGCTTCCCCCATAATGAA
ENSG00000132915_PDE6A	hsLibDrugV1Nik_00866	CACAACTGTGAAACTCGACG
ENSG00000132915_PDE6A	hsLibDrugV1Nik_00867	GGAAAGCACGGACTGTGTAC
ENSG00000132915_PDE6A	hsLibDrugV1Nik_00868	CAAAGTCTTTGAAGAACTTA
ENSG00000132915_PDE6A	hsLibDrugV1Nik_00869	GATGTGTGGCCGGTTCTGAT
ENSG00000126012_KDM5C	hsLibDrugV1Nik_00870	GATAAACAATGCGTTCGTAG
ENSG00000126012_KDM5C	hsLibDrugV1Nik_00871	AAGCTATCTGCAAGGACCGT
ENSG00000126012_KDM5C	hsLibDrugV1Nik_00872	ACTGTCGTAGGGGGATGCTG
ENSG00000126012_KDM5C	hsLibDrugV1Nik_00873	AGTTCAACAGCTATGGCCGG
ENSG00000126012_KDM5C	hsLibDrugV1Nik_00874	GGCCCAGGCCCATCATCTTG
ENSG00000126012_KDM5C	hsLibDrugV1Nik_00875	TGGCCAAAGACAAGACTCTG
ENSG00000186815_TPCN1	hsLibDrugV1Nik_00876	CTCCAGCCCCGCACACAACT
ENSG00000186815_TPCN1	hsLibDrugV1Nik_00877	ATAGATGCCAAGCCGGAGTG
ENSG00000186815_TPCN1	hsLibDrugV1Nik_00878	CACCCACCCCAAGGATGCCA
ENSG00000186815_TPCN1	hsLibDrugV1Nik_00879	CATCCGGCACAAGCGGACCA
ENSG00000186815_TPCN1	hsLibDrugV1Nik_00880	TGCATGAAGTTACGCTGGCT
ENSG00000186815_TPCN1	hsLibDrugV1Nik_00881	GTCGGTATTGCGGTGGCGTC
ENSG00000089472_HEPH	hsLibDrugV1Nik_00882	AGTCTGACAAGAACCGGATA
ENSG00000089472_HEPH	hsLibDrugV1Nik_00883	TCATGGTGTCTTCTACGAGA
ENSG00000089472_HEPH	hsLibDrugV1Nik_00884	GTAGATATGGCTGCCCCCCG
ENSG00000089472_HEPH	hsLibDrugV1Nik_00885	AGGCCAGTTGCAATGTCTCG
ENSG00000089472_HEPH	hsLibDrugV1Nik_00886	TGGTCTACATCCTGGCGTTG
ENSG00000089472_HEPH	hsLibDrugV1Nik_00887	CTGCTCAGATCCTGCTTCAG
ENSG00000186810_CXCR3	hsLibDrugV1Nik_00888	GTTGAGGCGCTCGTCGTGGT
ENSG00000186810_CXCR3	hsLibDrugV1Nik_00889	CTTCCCGCCGGGATTCATCC
ENSG00000186810_CXCR3	hsLibDrugV1Nik_00890	GGAAGGCCCGGTCGAAGTTC
ENSG00000186810_CXCR3	hsLibDrugV1Nik_00891	TTCAACATCAACTTCTACGC
ENSG00000186810_CXCR3	hsLibDrugV1Nik_00892	TCAAGTTCCGGGAGCGGATG
ENSG00000186810_CXCR3	hsLibDrugV1Nik_00893	AGTGGACGCTGCCGTCCAGT
ENSG00000145040_UCN2	hsLibDrugV1Nik_00894	CGATGGGGACATCCAGCGAT
ENSG00000145040_UCN2	hsLibDrugV1Nik_00895	AAGGTTGGGATAGGGGTCAC
ENSG00000145040_UCN2	hsLibDrugV1Nik_00896	GATCTTACTGGAGCAAGCCC
ENSG00000145040_UCN2	hsLibDrugV1Nik_00897	AGCTGCTCCCACATGGCCGT
ENSG00000145040_UCN2	hsLibDrugV1Nik_00898	AGCCTGACCTCACGATGACC
ENSG00000145040_UCN2	hsLibDrugV1Nik_00899	CACCACCAACGCCCGCATCC
ENSG00000136696_IL36B	hsLibDrugV1Nik_00900	TGATTCTCGACAGATGGTGT
ENSG00000136696_IL36B	hsLibDrugV1Nik_00901	CATTCCTATGTTGGTCCGCA
ENSG00000136696_IL36B	hsLibDrugV1Nik_00902	CTTAGCCGCAGCATTAAGCC
ENSG00000136696_IL36B	hsLibDrugV1Nik_00903	TCGAGAATCACGAATAGCAT
ENSG00000136696_IL36B	hsLibDrugV1Nik_00904	TCATCCATGCGGACCAACAT
ENSG00000136696_IL36B	hsLibDrugV1Nik_00905	TATTCGTGATTCTCGACAGA
ENSG00000186818_LILRB4	hsLibDrugV1Nik_00906	CAGGGCTGCGATAGTAACAG
ENSG00000186818_LILRB4	hsLibDrugV1Nik_00907	GCATAGTCCTCTGTCATGGA
ENSG00000186818_LILRB4	hsLibDrugV1Nik_00908	GTGTCAGTCACGGAGCCCAA
ENSG00000186818_LILRB4	hsLibDrugV1Nik_00909	GGTCACAAGAGGACTCGGCA
ENSG00000186818_LILRB4	hsLibDrugV1Nik_00910	GACTGACCCTGTAGGCATGA
ENSG00000186818_LILRB4	hsLibDrugV1Nik_00911	GGCACTGGGAGGTACTGATC
ENSG00000126549_STATH	hsLibDrugV1Nik_00912	ATTGTGGTTGGTATGGTTGT
ENSG00000126549_STATH	hsLibDrugV1Nik_00913	TGTTCTGGAACTGGCTGATA
ENSG00000126549_STATH	hsLibDrugV1Nik_00914	TGTGGGTATAGTGGTTGTTC
ENSG00000126549_STATH	hsLibDrugV1Nik_00915	TGGTATGGTTGTGGGTATAG
ENSG00000126549_STATH	hsLibDrugV1Nik_00916	TATTGTGGTTGGTATGGTTG
ENSG00000126549_STATH	hsLibDrugV1Nik_00917	CAGTTACTGATGATATTAAA
ENSG00000196277_GRM7	hsLibDrugV1Nik_00918	GTGTCTACCCTCGCATCGGA
ENSG00000196277_GRM7	hsLibDrugV1Nik_00919	GCGCCGGTCATCACTTAGCT
ENSG00000196277_GRM7	hsLibDrugV1Nik_00920	GGCAAAAATCACGACGGCCC
ENSG00000196277_GRM7	hsLibDrugV1Nik_00921	CCAGTCCGTGAGAATCCCCC
ENSG00000196277_GRM7	hsLibDrugV1Nik_00922	CAGCATGAAGATATCGCAGA
ENSG00000196277_GRM7	hsLibDrugV1Nik_00923	CATTCAGCCCAAGCGAGCCA
ENSG00000138744_NAAA	hsLibDrugV1Nik_00924	ACACATGCCGCGGATCTCGC
ENSG00000138744_NAAA	hsLibDrugV1Nik_00925	ATTAACACGTGCACCCACTT
ENSG00000138744_NAAA	hsLibDrugV1Nik_00926	GGAGTCTTGAGCCACAATAC
ENSG00000138744_NAAA	hsLibDrugV1Nik_00927	CATTTACCATGGTCGGAATT
ENSG00000138744_NAAA	hsLibDrugV1Nik_00928	GGCTATGTAGGATTATGGAC
ENSG00000138744_NAAA	hsLibDrugV1Nik_00929	AGCGCGGATCAGCCAGCTGA
ENSG00000133067_LGR6	hsLibDrugV1Nik_00930	CCTCCAAGAAGCGCAGGTGG
ENSG00000133067_LGR6	hsLibDrugV1Nik_00931	GACCAGAGAATGCTTGTCCT
ENSG00000133067_LGR6	hsLibDrugV1Nik_00932	AATCCAGTTTGTGGGAAGAT
ENSG00000133067_LGR6	hsLibDrugV1Nik_00933	GAATGGTGCCATGGACATCC
ENSG00000133067_LGR6	hsLibDrugV1Nik_00934	GCTGTTGGCACATCCCCGAT
ENSG00000133067_LGR6	hsLibDrugV1Nik_00935	ACTGTCTCACAATCAAATTG
ENSG00000058091_CDK14	hsLibDrugV1Nik_00936	CTGGAGTGCCGCCTAACTTT
ENSG00000058091_CDK14	hsLibDrugV1Nik_00937	ATGTCTACACGGAACTGCCA
ENSG00000058091_CDK14	hsLibDrugV1Nik_00938	GACACCTTTCACAGCTATCA
ENSG00000058091_CDK14	hsLibDrugV1Nik_00939	TCATGACATCATCCATACCA
ENSG00000058091_CDK14	hsLibDrugV1Nik_00940	CTCTGTGCAAAATATAACGC
ENSG00000058091_CDK14	hsLibDrugV1Nik_00941	ACCTTCTGATCAGTGACACG
ENSG00000138741_TRPC3	hsLibDrugV1Nik_00942	GGGCTACGTGCGCATCGTAG
ENSG00000138741_TRPC3	hsLibDrugV1Nik_00943	CGACTTCTACGCTTACGACG
ENSG00000138741_TRPC3	hsLibDrugV1Nik_00944	AGCAGCAGCTCTTGACGATC
ENSG00000138741_TRPC3	hsLibDrugV1Nik_00945	AGGTGCGATCCAGTAGCCAA
ENSG00000138741_TRPC3	hsLibDrugV1Nik_00946	CTGAAATGCTAATTATGGTC
ENSG00000138741_TRPC3	hsLibDrugV1Nik_00947	AACTGTGATATTGGGCAGCG
ENSG00000133063_CHIT1	hsLibDrugV1Nik_00948	GGTCCTGCTGATGATCCCAT
ENSG00000133063_CHIT1	hsLibDrugV1Nik_00949	CACCTCATCTACGCCTTCGC
ENSG00000133063_CHIT1	hsLibDrugV1Nik_00950	ACCAGCTGAGCACCACTGAG
ENSG00000133063_CHIT1	hsLibDrugV1Nik_00951	GGTCTGACGGTTGTTGGCCG
ENSG00000133063_CHIT1	hsLibDrugV1Nik_00952	CCTTTGTCAACTCGGCCATC
ENSG00000133063_CHIT1	hsLibDrugV1Nik_00953	AAGAAGGCGTTCCTTCCCTG
ENSG00000119681_LTBP2	hsLibDrugV1Nik_00954	CGAGGAGGTCATTCCCGATG
ENSG00000119681_LTBP2	hsLibDrugV1Nik_00955	GCACTGCTCCTGCGCAGGTT
ENSG00000119681_LTBP2	hsLibDrugV1Nik_00956	CACCCAACAGGCGGTACCTC
ENSG00000119681_LTBP2	hsLibDrugV1Nik_00957	TGGCTACTGGCCGTGGCAGT
ENSG00000119681_LTBP2	hsLibDrugV1Nik_00958	CATGGGCACGATCCCAAGTC
ENSG00000119681_LTBP2	hsLibDrugV1Nik_00959	CTGAACGGAGGCCGCTGCAT
ENSG00000115457_IGFBP2	hsLibDrugV1Nik_00960	GCTCCTTCATACCCGACTTG
ENSG00000115457_IGFBP2	hsLibDrugV1Nik_00961	AATGGCGATGACCACTCAGA
ENSG00000115457_IGFBP2	hsLibDrugV1Nik_00962	CTCATCCGGAAGGCGCATGG
ENSG00000115457_IGFBP2	hsLibDrugV1Nik_00963	ATGTCTCTGAACGGGCAGCG
ENSG00000115457_IGFBP2	hsLibDrugV1Nik_00964	TGTAGAAGAGATGACACTCG
ENSG00000115457_IGFBP2	hsLibDrugV1Nik_00965	TGCCACCCTTGCCCATCTGC
ENSG00000116157_GPX7	hsLibDrugV1Nik_00966	ATGAGACACTGTAGGTGCGG
ENSG00000116157_GPX7	hsLibDrugV1Nik_00967	CCATCCTGCCTTCAAGTACC
ENSG00000116157_GPX7	hsLibDrugV1Nik_00968	AAGTACCTAGTAGCCCCAGA
ENSG00000116157_GPX7	hsLibDrugV1Nik_00969	CCCAGATCACAGCGCTCGTG
ENSG00000116157_GPX7	hsLibDrugV1Nik_00970	GCCAAACTGGTTGCAGGGGA
ENSG00000116157_GPX7	hsLibDrugV1Nik_00971	GCTGCAGGGCTCGGTAGTGC
ENSG00000133318_RTN3	hsLibDrugV1Nik_00972	ATGCATATCATTCACGCATC
ENSG00000133318_RTN3	hsLibDrugV1Nik_00973	TTACTAACGAAATACTGACT
ENSG00000133318_RTN3	hsLibDrugV1Nik_00974	GAGGTCGAAAATAGAGATAC
ENSG00000133318_RTN3	hsLibDrugV1Nik_00975	CCCTACTTGATACCCCATTT
ENSG00000133318_RTN3	hsLibDrugV1Nik_00976	ACTCCTGTATGTTCTATTGA
ENSG00000133318_RTN3	hsLibDrugV1Nik_00977	ACTGGCCTTACAATACTACA
ENSG00000223953_C1QTNF5	hsLibDrugV1Nik_00978	GCTCCGGGAGAGAAAGGCGA
ENSG00000223953_C1QTNF5	hsLibDrugV1Nik_00979	GGACATTACGACGCCGTCAC
ENSG00000223953_C1QTNF5	hsLibDrugV1Nik_00980	TTCACCAGCACGCGGTCGAA
ENSG00000223953_C1QTNF5	hsLibDrugV1Nik_00981	TTGGCGCTGAAGGCGGATCG
ENSG00000223953_C1QTNF5	hsLibDrugV1Nik_00982	GATTTCTGGTGTACTCCGAC
ENSG00000223953_C1QTNF5	hsLibDrugV1Nik_00983	CCGTCCATGCCACCGTCTAC
ENSG00000170820_FSHR	hsLibDrugV1Nik_00984	GTTGATGTAGAGCAGGTTGT
ENSG00000170820_FSHR	hsLibDrugV1Nik_00985	AAGGTGCTTAATACCTGTGT
ENSG00000170820_FSHR	hsLibDrugV1Nik_00986	TGACTGGTCCAGAGGCTCCG
ENSG00000170820_FSHR	hsLibDrugV1Nik_00987	TTTTAAGTTGTAAGTCGACC
ENSG00000170820_FSHR	hsLibDrugV1Nik_00988	GGAAAAGCTTGTCGCCCTCA
ENSG00000170820_FSHR	hsLibDrugV1Nik_00989	CACCAGGATCGCCAAGCGCA
ENSG00000077238_IL4R	hsLibDrugV1Nik_00990	CATGTAGTCGGAGACGCAGG
ENSG00000077238_IL4R	hsLibDrugV1Nik_00991	GCGGAGCTCGGTGCTGCAAT
ENSG00000077238_IL4R	hsLibDrugV1Nik_00992	CTGAGAACAACGGAGGCGCG
ENSG00000077238_IL4R	hsLibDrugV1Nik_00993	CCACCTGCTCATGGATGACG
ENSG00000077238_IL4R	hsLibDrugV1Nik_00994	AGGGGGATACGGGTTGCTCC
ENSG00000077238_IL4R	hsLibDrugV1Nik_00995	TTCCTACAGGGCACGGGTGA
ENSG00000155719_OTOA	hsLibDrugV1Nik_00996	GGTGGCTGCACTTGATCATC
ENSG00000155719_OTOA	hsLibDrugV1Nik_00997	CCAGGGTCTCATTGAGGGTC
ENSG00000155719_OTOA	hsLibDrugV1Nik_00998	GTGACAAGTCGGATACATAC
ENSG00000155719_OTOA	hsLibDrugV1Nik_00999	TTCTACAATGTCAGCCAGAT
ENSG00000155719_OTOA	hsLibDrugV1Nik_01000	AGACACTGCCCCAGGCATCG
ENSG00000155719_OTOA	hsLibDrugV1Nik_01001	TTTGATTTAAGGAGGCAACC
ENSG00000181085_MAPK15	hsLibDrugV1Nik_01002	TGTGGAAGGCAGTGGACCGG
ENSG00000181085_MAPK15	hsLibDrugV1Nik_01003	CCTGAACGCAGTCATCCGGA
ENSG00000181085_MAPK15	hsLibDrugV1Nik_01004	CCAGGCCGTGACAGAGTACG
ENSG00000181085_MAPK15	hsLibDrugV1Nik_01005	CAAGCGGTTAAGCGCGACCC
ENSG00000181085_MAPK15	hsLibDrugV1Nik_01006	ACACCAGGAGTCGCCTAAGG
ENSG00000181085_MAPK15	hsLibDrugV1Nik_01007	TCTCGTGCCCACTCGTCGCT
ENSG00000108443_RPS6KB1	hsLibDrugV1Nik_01008	AATGAAAGCATGGACCATGG
ENSG00000108443_RPS6KB1	hsLibDrugV1Nik_01009	ACTTCGGGTACTTGGTAAAG
ENSG00000108443_RPS6KB1	hsLibDrugV1Nik_01010	CAGAAACTAGTGTGAACAGA
ENSG00000108443_RPS6KB1	hsLibDrugV1Nik_01011	GCCACAATCGTGCTGTGGAT
ENSG00000108443_RPS6KB1	hsLibDrugV1Nik_01012	CGAAGTAGCTCAAAACATTC
ENSG00000108443_RPS6KB1	hsLibDrugV1Nik_01013	TTTGAGCTACTTCGGGTACT
ENSG00000165471_MBL2	hsLibDrugV1Nik_01014	CAGGGCCCCCCTGGAAAGTT
ENSG00000165471_MBL2	hsLibDrugV1Nik_01015	GACCTACACAAACTGGAACG
ENSG00000165471_MBL2	hsLibDrugV1Nik_01016	GAACTCACAGACGGCCAGAT
ENSG00000165471_MBL2	hsLibDrugV1Nik_01017	TCATTATTTCACCATTGGTC
ENSG00000165471_MBL2	hsLibDrugV1Nik_01018	GAAGGCCCTGGATTTCCTGG
ENSG00000165471_MBL2	hsLibDrugV1Nik_01019	ACAGGGCCCCCCTGGAAAGT
ENSG00000163902_RPN1	hsLibDrugV1Nik_01020	AGTAGGTCCTCAGAGCGCGT
ENSG00000163902_RPN1	hsLibDrugV1Nik_01021	GTTTGTGTCTTCGTTGGATA
ENSG00000163902_RPN1	hsLibDrugV1Nik_01022	GACTCGGGTCATGCTGGTGA
ENSG00000163902_RPN1	hsLibDrugV1Nik_01023	TCACTGGGGTAATATTGCTG
ENSG00000163902_RPN1	hsLibDrugV1Nik_01024	TGGAAGACCCATTACATCGT
ENSG00000163902_RPN1	hsLibDrugV1Nik_01025	CTGCCCAGGATGTTTATTAC
ENSG00000184613_NELL2	hsLibDrugV1Nik_01026	AGGTCCCGGGGCTGCATAAT
ENSG00000184613_NELL2	hsLibDrugV1Nik_01027	CTGTTAAGACGTCAATCTGT
ENSG00000184613_NELL2	hsLibDrugV1Nik_01028	GTCAGACTGCATTACCGCTC
ENSG00000184613_NELL2	hsLibDrugV1Nik_01029	GGACAGAGAAATAATGCGCA
ENSG00000184613_NELL2	hsLibDrugV1Nik_01030	AGCCAAAATGTTGTGCCTAG
ENSG00000184613_NELL2	hsLibDrugV1Nik_01031	CCAATTACTTGTCATGCCCC
ENSG00000099769_IGFALS	hsLibDrugV1Nik_01032	TTGTTGTAGGTGTACGCGGG
ENSG00000099769_IGFALS	hsLibDrugV1Nik_01033	GACACGTTCCCCGGTCTGCT
ENSG00000099769_IGFALS	hsLibDrugV1Nik_01034	CCTCAAGGACAACGGCCTCG
ENSG00000099769_IGFALS	hsLibDrugV1Nik_01035	CAGATGGCCTGGACGAAGCG
ENSG00000099769_IGFALS	hsLibDrugV1Nik_01036	GTCAAGGCGGGCGCTTTCCT
ENSG00000099769_IGFALS	hsLibDrugV1Nik_01037	CACGAACACGTTTGCCTTGA
ENSG00000139193_CD27	hsLibDrugV1Nik_01038	GCTGGTCACAGTCCTTCACG
ENSG00000139193_CD27	hsLibDrugV1Nik_01039	TCAGTGTGATCCTTGCATAC
ENSG00000139193_CD27	hsLibDrugV1Nik_01040	CAAACCCTTCGCTGACCGCT
ENSG00000139193_CD27	hsLibDrugV1Nik_01041	GCTGAGTGTGCCTGTCGCAA
ENSG00000139193_CD27	hsLibDrugV1Nik_01042	TGGGTAGAGAGAGTCCGGGC
ENSG00000139193_CD27	hsLibDrugV1Nik_01043	CCCTGTTCCTCCATCAACGA
ENSG00000198898_CAPZA2	hsLibDrugV1Nik_01044	CCCTCCTGGAGAATTTAATG
ENSG00000198898_CAPZA2	hsLibDrugV1Nik_01045	AACTGGCAACTGTCGACGTA
ENSG00000198898_CAPZA2	hsLibDrugV1Nik_01046	TCAATCTTAGTGCGTGTAAC
ENSG00000198898_CAPZA2	hsLibDrugV1Nik_01047	ACCTCATTAAATTCTCCAGG
ENSG00000198898_CAPZA2	hsLibDrugV1Nik_01048	TTAATAATGACAATCTTCTC
ENSG00000198898_CAPZA2	hsLibDrugV1Nik_01049	TTTACTCCAGTAAAAATTGA
ENSG00000188778_ADRB3	hsLibDrugV1Nik_01050	CGTCTACGCGCGGGTTTTCG
ENSG00000188778_ADRB3	hsLibDrugV1Nik_01051	GATGGGCGCAAACGACACCG
ENSG00000188778_ADRB3	hsLibDrugV1Nik_01052	ACCAGTGCGCCGTAACGCAG
ENSG00000188778_ADRB3	hsLibDrugV1Nik_01053	GTTGGCGGTATTGGGCGCCA
ENSG00000188778_ADRB3	hsLibDrugV1Nik_01054	CAACGTGTTCGTGACTTCGC
ENSG00000188778_ADRB3	hsLibDrugV1Nik_01055	GGAAGGCGCTGCGAAAGTCC
ENSG00000163536_SERPINI1	hsLibDrugV1Nik_01056	GAAAGAAATCCGCCACTCAA
ENSG00000163536_SERPINI1	hsLibDrugV1Nik_01057	AAATCCATTTTGCACAAACA
ENSG00000163536_SERPINI1	hsLibDrugV1Nik_01058	ATTCCAATGATGTATCAGCA
ENSG00000163536_SERPINI1	hsLibDrugV1Nik_01059	CTGTCTATTTCAAGGGGAAC
ENSG00000163536_SERPINI1	hsLibDrugV1Nik_01060	AATTCACAAGTCCTTCCTAG
ENSG00000163536_SERPINI1	hsLibDrugV1Nik_01061	GGATGGTCGACAATAACTTG
ENSG00000008394_MGST1	hsLibDrugV1Nik_01062	GGTTGACCTCACCCAGGTAA
ENSG00000008394_MGST1	hsLibDrugV1Nik_01063	TCAGACTATTTGTCGGAGCA
ENSG00000008394_MGST1	hsLibDrugV1Nik_01064	AGAGGGGTCGGGACCACTCA
ENSG00000008394_MGST1	hsLibDrugV1Nik_01065	AACTCAAAGCTCTATTTGGC
ENSG00000008394_MGST1	hsLibDrugV1Nik_01066	ACAGAGTAGAACGTGTACGC
ENSG00000008394_MGST1	hsLibDrugV1Nik_01067	CTGCACTTCAGACTATTTGT
ENSG00000144481_TRPM8	hsLibDrugV1Nik_01068	CCGAGACGCGCTGGAGTACA
ENSG00000144481_TRPM8	hsLibDrugV1Nik_01069	CTTCTTTACCAAAGATTCCA
ENSG00000144481_TRPM8	hsLibDrugV1Nik_01070	ATTTCCTACCGACGCCTTTG
ENSG00000144481_TRPM8	hsLibDrugV1Nik_01071	TCTGTCCTGCGACACGGACG
ENSG00000144481_TRPM8	hsLibDrugV1Nik_01072	ACTGCGCGATGTAGATGAGC
ENSG00000144481_TRPM8	hsLibDrugV1Nik_01073	CCTGATGAAGTACATCGGGG
ENSG00000143196_DPT	hsLibDrugV1Nik_01074	CTGACTCGAAGTAGCGGCTC
ENSG00000143196_DPT	hsLibDrugV1Nik_01075	GCCCATTGTTGGAGCACGTC
ENSG00000143196_DPT	hsLibDrugV1Nik_01076	AATTATGATTACTATATCCG
ENSG00000143196_DPT	hsLibDrugV1Nik_01077	ATATCCAGGTCACTATGGTG
ENSG00000143196_DPT	hsLibDrugV1Nik_01078	CACAGTCGTATTCAGTCATC
ENSG00000143196_DPT	hsLibDrugV1Nik_01079	GGCACATTATGAACTTCCAC
ENSG00000153898_MCOLN2	hsLibDrugV1Nik_01080	AACCCAGTTTCCACGGAATC
ENSG00000153898_MCOLN2	hsLibDrugV1Nik_01081	AGATGAAAGAAGAATGTCTA
ENSG00000153898_MCOLN2	hsLibDrugV1Nik_01082	ACCCTGGGGACCCTTGGTTA
ENSG00000153898_MCOLN2	hsLibDrugV1Nik_01083	GATGAGTTCTTCCAGTCCGG
ENSG00000153898_MCOLN2	hsLibDrugV1Nik_01084	ATAACAGTCTGGTAACTCAC
ENSG00000153898_MCOLN2	hsLibDrugV1Nik_01085	CATCAACGGCTGGTATGTCC
ENSG00000204371_EHMT2	hsLibDrugV1Nik_01086	GGCAGGGTTTCTTCACTACG
ENSG00000204371_EHMT2	hsLibDrugV1Nik_01087	GTAGGGGCTACACCACTCAT
ENSG00000204371_EHMT2	hsLibDrugV1Nik_01088	ACATGGTTTTGCGGGCTCGG
ENSG00000204371_EHMT2	hsLibDrugV1Nik_01089	GACAGGAACCCCCCTTGCTG
ENSG00000204371_EHMT2	hsLibDrugV1Nik_01090	TTTCAGGGGGCCGCTTCTCA
ENSG00000204371_EHMT2	hsLibDrugV1Nik_01091	TTAGGTTCTGCCCGGCGTTC
ENSG00000165675_ENOX2	hsLibDrugV1Nik_01092	GGTTGTCCGGCAATTCCCAG
ENSG00000165675_ENOX2	hsLibDrugV1Nik_01093	TAACAGTAGAACTCTGAACG
ENSG00000165675_ENOX2	hsLibDrugV1Nik_01094	ACTGGCATATCTGGAGGAAT
ENSG00000165675_ENOX2	hsLibDrugV1Nik_01095	ATTCCCAAACCAGGCATCAT
ENSG00000165675_ENOX2	hsLibDrugV1Nik_01096	GGTGGTCTTTCTCGGGTTGC
ENSG00000165675_ENOX2	hsLibDrugV1Nik_01097	CTGCCACATTCGCTTTGCTG
ENSG00000144857_BOC	hsLibDrugV1Nik_01098	CAGTGATGACGAGGGTCCCG
ENSG00000144857_BOC	hsLibDrugV1Nik_01099	GCTGCGTGGTGGAACCTCCA
ENSG00000144857_BOC	hsLibDrugV1Nik_01100	TTTGACGCTGTACCGGACCT
ENSG00000144857_BOC	hsLibDrugV1Nik_01101	TGTGCAGCACGTGATTGAAG
ENSG00000144857_BOC	hsLibDrugV1Nik_01102	GGTTCCCTGAGGGCATGATC
ENSG00000144857_BOC	hsLibDrugV1Nik_01103	AATGCCAGCCAGGAGGACGA
ENSG00000275379_HIST1H3I	hsLibDrugV1Nik_01104	CTTGGTACGGGAGATCGCAC
ENSG00000275379_HIST1H3I	hsLibDrugV1Nik_01105	AGCGCTGAAAAGGTAGCTTC
ENSG00000275379_HIST1H3I	hsLibDrugV1Nik_01106	TGTTTGCTTTGTTCGTGCCA
ENSG00000275379_HIST1H3I	hsLibDrugV1Nik_01107	AGCTTGCGCGCCGCATCCGA
ENSG00000275379_HIST1H3I	hsLibDrugV1Nik_01108	TCCCGTACCAAGCGCTGAAA
ENSG00000275379_HIST1H3I	hsLibDrugV1Nik_01109	GTAGCGGCGGATCTCGCGCA
ENSG00000139908_TSSK4	hsLibDrugV1Nik_01110	TGGCCCGATAGAAGTTGATG
ENSG00000139908_TSSK4	hsLibDrugV1Nik_01111	TGGGAGATGGTATGGTTAGC
ENSG00000139908_TSSK4	hsLibDrugV1Nik_01112	GTGCCTTCTAACCAGCCTGT
ENSG00000139908_TSSK4	hsLibDrugV1Nik_01113	TGGCTTGGCGTAGCATCTGG
ENSG00000139908_TSSK4	hsLibDrugV1Nik_01114	AGGTCGTAATTTGCAAGGAT
ENSG00000139908_TSSK4	hsLibDrugV1Nik_01115	GGCAAGCCTCGTAAGATCTC
ENSG00000154175_ABI3BP	hsLibDrugV1Nik_01116	GAAGGTCTTCTCCTGGGATA
ENSG00000154175_ABI3BP	hsLibDrugV1Nik_01117	TCTGTGAATTTCCCTTCAGC
ENSG00000154175_ABI3BP	hsLibDrugV1Nik_01118	TACAATTCGCTATCGAGAAA
ENSG00000154175_ABI3BP	hsLibDrugV1Nik_01119	ACAGTAGTTTCATTAAGACC
ENSG00000154175_ABI3BP	hsLibDrugV1Nik_01120	TCTGGTGTTTTAGATTCGGC
ENSG00000154175_ABI3BP	hsLibDrugV1Nik_01121	ATCTAATGCACTAGACGTAG
ENSG00000112079_STK38	hsLibDrugV1Nik_01122	GTTCTTCATGTTGAGCGATA
ENSG00000112079_STK38	hsLibDrugV1Nik_01123	GTAATAGGCAGAGGAGCATT
ENSG00000112079_STK38	hsLibDrugV1Nik_01124	TGTCACGCTCCGCACGAATG
ENSG00000112079_STK38	hsLibDrugV1Nik_01125	GGAACTCCATGATTAGGTAG
ENSG00000112079_STK38	hsLibDrugV1Nik_01126	AAGTTGGTGAATAGAGTCTA
ENSG00000112079_STK38	hsLibDrugV1Nik_01127	CTGTCCAAAAGAAGGTTGTC
ENSG00000164871_SPAG11B	hsLibDrugV1Nik_01128	TCCATAGGGGATGTTCCACC
ENSG00000164871_SPAG11B	hsLibDrugV1Nik_01129	ATGGTATTTCTAATTCCCGG
ENSG00000164871_SPAG11B	hsLibDrugV1Nik_01130	GTGACATTTGCTCTGATCCC
ENSG00000124333_VAMP7	hsLibDrugV1Nik_01131	AACAAACTAACGTACTCACA
ENSG00000124333_VAMP7	hsLibDrugV1Nik_01132	CTCTTGAACCGTAAGTAGTC
ENSG00000124333_VAMP7	hsLibDrugV1Nik_01133	AACTCGCTATTCATGGCATA
ENSG00000124333_VAMP7	hsLibDrugV1Nik_01134	TGTGAAAGGCTTGAGTCACA
ENSG00000124333_VAMP7	hsLibDrugV1Nik_01135	AACAGCAAAAAGAATCGCCA
ENSG00000124333_VAMP7	hsLibDrugV1Nik_01136	ACTTGAGAACTCGCTATTCA
ENSG00000185483_ROR1	hsLibDrugV1Nik_01137	GAGATGTTCCATGATGAGGT
ENSG00000185483_ROR1	hsLibDrugV1Nik_01138	TGCCGTTTGTTGCCACGCAC
ENSG00000185483_ROR1	hsLibDrugV1Nik_01139	GCCATAGATGGTGGACCGAA
ENSG00000185483_ROR1	hsLibDrugV1Nik_01140	AAGACTCCATATAGACGGTG
ENSG00000185483_ROR1	hsLibDrugV1Nik_01141	GGATTCTGTCAGCCATACAG
ENSG00000185483_ROR1	hsLibDrugV1Nik_01142	TCATCGCGACACAAGTCACG
ENSG00000204174_NPY4R	hsLibDrugV1Nik_01143	GCATCTACCGGTGCCTGCAG
ENSG00000204174_NPY4R	hsLibDrugV1Nik_01144	GCCTCACAGTCACACACATC
ENSG00000204174_NPY4R	hsLibDrugV1Nik_01145	TACCGGTGCCTGCAGAGGCA
ENSG00000204174_NPY4R	hsLibDrugV1Nik_01146	CAGTCACACACATCAGGCAG
ENSG00000204174_NPY4R	hsLibDrugV1Nik_01147	CTACCGGTGCCTGCAGAGGC
ENSG00000204174_NPY4R	hsLibDrugV1Nik_01148	GTGTGTGACTGTGAGGCAGA
ENSG00000164879_CA3	hsLibDrugV1Nik_01149	ATCATCAAATACAACTCGGC
ENSG00000164879_CA3	hsLibDrugV1Nik_01150	TGAAACTGGCGAAGTCGGTA
ENSG00000164879_CA3	hsLibDrugV1Nik_01151	TGGGGCTCTTCGGATGATCA
ENSG00000164879_CA3	hsLibDrugV1Nik_01152	GATCCCATCGCGCTGCTTCA
ENSG00000164879_CA3	hsLibDrugV1Nik_01153	CCAGATTTTCCTTGATGCAT
ENSG00000164879_CA3	hsLibDrugV1Nik_01154	TCCAGTAGTCCCGGCATGCC
ENSG00000112077_RHAG	hsLibDrugV1Nik_01155	GTACAATAGTGCCCCACTGG
ENSG00000112077_RHAG	hsLibDrugV1Nik_01156	GGGTGGGGCTCGTTTTTCCC
ENSG00000112077_RHAG	hsLibDrugV1Nik_01157	GCAGGCATCTTGTATCGATC
ENSG00000112077_RHAG	hsLibDrugV1Nik_01158	CATTGATGCTCCAATGTCAG
ENSG00000112077_RHAG	hsLibDrugV1Nik_01159	TCCAGCCTAGTGGAGCACCG
ENSG00000112077_RHAG	hsLibDrugV1Nik_01160	CATTTGGTTCTATGATTATT
ENSG00000120658_ENOX1	hsLibDrugV1Nik_01161	TGTCACGGACATGTTGAGCT
ENSG00000120658_ENOX1	hsLibDrugV1Nik_01162	GCTACAGCCATGAATAACCT
ENSG00000120658_ENOX1	hsLibDrugV1Nik_01163	CCAAGCCTCAACATGATGAC
ENSG00000120658_ENOX1	hsLibDrugV1Nik_01164	CCCATTAACCCAATGATACC
ENSG00000120658_ENOX1	hsLibDrugV1Nik_01165	TGGTAATCCTCCGACAAACA
ENSG00000120658_ENOX1	hsLibDrugV1Nik_01166	TCGCTTTGCAGAGGAATTCA
ENSG00000050628_PTGER3	hsLibDrugV1Nik_01167	CTTCTTAATAGCTGTTCGCC
ENSG00000050628_PTGER3	hsLibDrugV1Nik_01168	CCTTCTTCGAAAGTTTTGCC
ENSG00000050628_PTGER3	hsLibDrugV1Nik_01169	GAACCAGATCTTGGATCCTT
ENSG00000050628_PTGER3	hsLibDrugV1Nik_01170	TTCTCTGTTCAGCACACGAT
ENSG00000050628_PTGER3	hsLibDrugV1Nik_01171	GGCTTCACTGAACCAGATCT
ENSG00000050628_PTGER3	hsLibDrugV1Nik_01172	CTTAACAGCAGGTAAACCCA
ENSG00000159527_PGLYRP3	hsLibDrugV1Nik_01173	ATTCCGTCTACACCATAGGC
ENSG00000159527_PGLYRP3	hsLibDrugV1Nik_01174	CATCGTCTCCCGCAAGGAGT
ENSG00000159527_PGLYRP3	hsLibDrugV1Nik_01175	GGGAAATGTTGTTGTAGCCC
ENSG00000159527_PGLYRP3	hsLibDrugV1Nik_01176	GCTGAATATACCTGGGCGAC
ENSG00000159527_PGLYRP3	hsLibDrugV1Nik_01177	CAGACCCTCTGCAGCTGATA
ENSG00000159527_PGLYRP3	hsLibDrugV1Nik_01178	GTATGTTTCGGACGACAGTC
ENSG00000011422_PLAUR	hsLibDrugV1Nik_01179	TTCCCACAAGCGCACGATCG
ENSG00000011422_PLAUR	hsLibDrugV1Nik_01180	TTCCACACGGCAATCCCCGT
ENSG00000011422_PLAUR	hsLibDrugV1Nik_01181	ACCCACACACAACCTCGGTA
ENSG00000011422_PLAUR	hsLibDrugV1Nik_01182	TCAAGCCAGTCCGATAGCTC
ENSG00000011422_PLAUR	hsLibDrugV1Nik_01183	TGCATTCGAGGTAACGGCTT
ENSG00000011422_PLAUR	hsLibDrugV1Nik_01184	TGAAGAACAGTGCCTGGATG
ENSG00000157456_CCNB2	hsLibDrugV1Nik_01185	GCTCTGCAGTGACTACGTTA
ENSG00000157456_CCNB2	hsLibDrugV1Nik_01186	TGCCTTGCTCTGCAAAATCG
ENSG00000157456_CCNB2	hsLibDrugV1Nik_01187	GTACATGTGCGTTGGCATTA
ENSG00000157456_CCNB2	hsLibDrugV1Nik_01188	TGCCATCCTAGTGGATTGGC
ENSG00000157456_CCNB2	hsLibDrugV1Nik_01189	AAGGCGAGCATCAAAAGCCG
ENSG00000157456_CCNB2	hsLibDrugV1Nik_01190	CGGAAGAAGCTTCAATTAGT
ENSG00000073008_PVR	hsLibDrugV1Nik_01191	CTGTTCGTCACGTTCCCGCA
ENSG00000073008_PVR	hsLibDrugV1Nik_01192	GATGTTCGGGTTGCGCGTAG
ENSG00000073008_PVR	hsLibDrugV1Nik_01193	TCGTATTGGGCATCCCGCCC
ENSG00000073008_PVR	hsLibDrugV1Nik_01194	GATATTGGTGCCCTCAAGCC
ENSG00000073008_PVR	hsLibDrugV1Nik_01195	GCTGCGAGCATCGCAGGTCA
ENSG00000073008_PVR	hsLibDrugV1Nik_01196	GTGCTCCAATTATAGCCTGT
ENSG00000010932_FMO1	hsLibDrugV1Nik_01197	TGCTGTCTCTGGCCAATGGG
ENSG00000010932_FMO1	hsLibDrugV1Nik_01198	GACAAGAGAGTCCTTGTGAT
ENSG00000010932_FMO1	hsLibDrugV1Nik_01199	GATCAGCCGAATCTTTGACT
ENSG00000010932_FMO1	hsLibDrugV1Nik_01200	TCCCAGGACGCATCATCACT
ENSG00000010932_FMO1	hsLibDrugV1Nik_01201	CTTTCACTACAGACTCATCA
ENSG00000010932_FMO1	hsLibDrugV1Nik_01202	TCCTCTATCATGACACTTGG
ENSG00000196844_PATE2	hsLibDrugV1Nik_01203	TATCATCTTGGGTTATGCTA
ENSG00000196844_PATE2	hsLibDrugV1Nik_01204	CACAGGACTGTTTATGCTTC
ENSG00000196844_PATE2	hsLibDrugV1Nik_01205	GAACTTCATGACCCTATAAA
ENSG00000196844_PATE2	hsLibDrugV1Nik_01206	CTGTTTATGCTTCAGGGAGC
ENSG00000196844_PATE2	hsLibDrugV1Nik_01207	AGAACTTTTACATCCTTACA
ENSG00000196844_PATE2	hsLibDrugV1Nik_01208	CTACCCTCTTCGTGAACCCC
ENSG00000134812_GIF	hsLibDrugV1Nik_01209	GGCCGGAGCCTACAACTTGA
ENSG00000134812_GIF	hsLibDrugV1Nik_01210	CGGCCAGATTCATGGCAATC
ENSG00000134812_GIF	hsLibDrugV1Nik_01211	ATCCATTCTACAAAGACAAA
ENSG00000134812_GIF	hsLibDrugV1Nik_01212	AAAGCGGACGGCTATCGGCA
ENSG00000134812_GIF	hsLibDrugV1Nik_01213	CAGTGCCAAGATCGCTAGAC
ENSG00000134812_GIF	hsLibDrugV1Nik_01214	TCAGGTACTAAAGGATATTG
ENSG00000186038_HTR3E	hsLibDrugV1Nik_01215	GGGCATCACGAAGATGAGTA
ENSG00000186038_HTR3E	hsLibDrugV1Nik_01216	GCGTATCAAGGGCTGGTCAG
ENSG00000186038_HTR3E	hsLibDrugV1Nik_01217	TAAGTAATGAAGGTCGCATC
ENSG00000186038_HTR3E	hsLibDrugV1Nik_01218	GGTGGACAGTATCTGTAACC
ENSG00000186038_HTR3E	hsLibDrugV1Nik_01219	AGAACACGATCTGATCATAC
ENSG00000186038_HTR3E	hsLibDrugV1Nik_01220	GGGAAATAACAGACGCATCC
ENSG00000146360_GPR6	hsLibDrugV1Nik_01221	TGAGCGCGTTATACAGGGAC
ENSG00000146360_GPR6	hsLibDrugV1Nik_01222	CACCACGCAATAGATGGCGA
ENSG00000146360_GPR6	hsLibDrugV1Nik_01223	CGCTCACCTATTACTCGCGC
ENSG00000146360_GPR6	hsLibDrugV1Nik_01224	TGGCGTAAGTGTAGACCGCC
ENSG00000146360_GPR6	hsLibDrugV1Nik_01225	TGCTGCCAGCGGTGAATCCG
ENSG00000146360_GPR6	hsLibDrugV1Nik_01226	CACCTGGGAGTCGTTGAGCG
ENSG00000145451_GLRA3	hsLibDrugV1Nik_01227	ATGTTGCATGTGACATTAAC
ENSG00000145451_GLRA3	hsLibDrugV1Nik_01228	GATATTCACTGTACGCGAGG
ENSG00000145451_GLRA3	hsLibDrugV1Nik_01229	CCTCCATGTTGGACTCCATT
ENSG00000145451_GLRA3	hsLibDrugV1Nik_01230	TATACATGTTTGTACATCCA
ENSG00000145451_GLRA3	hsLibDrugV1Nik_01231	AGATGAGGCACCCGTACAAG
ENSG00000145451_GLRA3	hsLibDrugV1Nik_01232	ATTCCATCTGGAGCGACAAA
ENSG00000096433_ITPR3	hsLibDrugV1Nik_01233	GAAGCCATTGACGGAGCCCT
ENSG00000096433_ITPR3	hsLibDrugV1Nik_01234	ACTTCTTAGGGGGGTTGTCC
ENSG00000096433_ITPR3	hsLibDrugV1Nik_01235	GGGCCGAGTAGCGGTTCATG
ENSG00000096433_ITPR3	hsLibDrugV1Nik_01236	CAAGGAGAAGATCGCTGATG
ENSG00000096433_ITPR3	hsLibDrugV1Nik_01237	CATGGGGATGTCGTGAAGTA
ENSG00000096433_ITPR3	hsLibDrugV1Nik_01238	CTGGAAGCTGCGGAGCAACG
ENSG00000090554_FLT3LG	hsLibDrugV1Nik_01239	ACAGCGAAGTCGGAGGAGAT
ENSG00000090554_FLT3LG	hsLibDrugV1Nik_01240	TGCTGAGCTCGGGACTCAGT
ENSG00000090554_FLT3LG	hsLibDrugV1Nik_01241	AGCGGCTCAAGACTGTCGCT
ENSG00000090554_FLT3LG	hsLibDrugV1Nik_01242	CTTGCTGGAGCGCGTGAACA
ENSG00000090554_FLT3LG	hsLibDrugV1Nik_01243	TGGACGAAGCGAAGACAGCT
ENSG00000090554_FLT3LG	hsLibDrugV1Nik_01244	AAGTTCTGGCGAGTGATCCA
ENSG00000119913_TECTB	hsLibDrugV1Nik_01245	ATTGGTAGTAACCTCCTTCG
ENSG00000119913_TECTB	hsLibDrugV1Nik_01246	TCCCCGAGTGTCCCTATGGA
ENSG00000119913_TECTB	hsLibDrugV1Nik_01247	TGACTGTAGAAGTGATAGAT
ENSG00000119913_TECTB	hsLibDrugV1Nik_01248	CTCCACCTACTTGGTGAACC
ENSG00000119913_TECTB	hsLibDrugV1Nik_01249	GCCACTGTTCACGTGAAGAA
ENSG00000119913_TECTB	hsLibDrugV1Nik_01250	GGGATACATGAAGTCAGCCG
ENSG00000119912_IDE	hsLibDrugV1Nik_01251	GATTTTACCGTTAGAAAAAG
ENSG00000119912_IDE	hsLibDrugV1Nik_01252	AAGGGGTCCACATAAGCAAA
ENSG00000119912_IDE	hsLibDrugV1Nik_01253	CAGCAAGCGGAGGTAGTACA
ENSG00000119912_IDE	hsLibDrugV1Nik_01254	GCGATCTCTTAACAATTTCC
ENSG00000119912_IDE	hsLibDrugV1Nik_01255	TGTAACCCTTCCTCGCCTTA
ENSG00000119912_IDE	hsLibDrugV1Nik_01256	CAACTGCTCCTTGGTGCGCA
ENSG00000119915_ELOVL3	hsLibDrugV1Nik_01257	GAACTACATGAAGGAACGCA
ENSG00000119915_ELOVL3	hsLibDrugV1Nik_01258	CCCCATAGCCCTGATCTACC
ENSG00000119915_ELOVL3	hsLibDrugV1Nik_01259	GGGACTGTGCTACTTACCGG
ENSG00000119915_ELOVL3	hsLibDrugV1Nik_01260	AGATGAGTGGCCGCTTACGC
ENSG00000119915_ELOVL3	hsLibDrugV1Nik_01261	GCATCCTCACGTACATCTGG
ENSG00000119915_ELOVL3	hsLibDrugV1Nik_01262	TGCAAGGGCCTCTCATCCTC
ENSG00000137509_PRCP	hsLibDrugV1Nik_01263	TTTGCTGAACATCGATACTA
ENSG00000137509_PRCP	hsLibDrugV1Nik_01264	GCCATAGGAGGCTCCTATGG
ENSG00000137509_PRCP	hsLibDrugV1Nik_01265	TTGCAGCTTCTGCCCCTATC
ENSG00000137509_PRCP	hsLibDrugV1Nik_01266	CTCTGAAACCTGGGTGAATC
ENSG00000137509_PRCP	hsLibDrugV1Nik_01267	AGTGGTTTGCAGTGGCTTAC
ENSG00000137509_PRCP	hsLibDrugV1Nik_01268	AGAGACAGCAACTAGCAGTC
ENSG00000144152_FBLN7	hsLibDrugV1Nik_01269	CCAGCCGGCTCTTCATGTGG
ENSG00000144152_FBLN7	hsLibDrugV1Nik_01270	CAAACTTTCTGCCGTCTGCG
ENSG00000144152_FBLN7	hsLibDrugV1Nik_01271	GGAAGACACACCACGCTGCT
ENSG00000144152_FBLN7	hsLibDrugV1Nik_01272	GGTGCAACGGTAAGAGCCCG
ENSG00000144152_FBLN7	hsLibDrugV1Nik_01273	CCCCGGTGGATACCGAACTC
ENSG00000144152_FBLN7	hsLibDrugV1Nik_01274	GGAGGTGGACGTCGACATGT
ENSG00000026508_CD44	hsLibDrugV1Nik_01275	ATGGTCGCTACAGCATCTCT
ENSG00000026508_CD44	hsLibDrugV1Nik_01276	AATATAACCTGCCGCTTTGC
ENSG00000026508_CD44	hsLibDrugV1Nik_01277	GCCAAGTGGACTCAACGGAG
ENSG00000026508_CD44	hsLibDrugV1Nik_01278	TCAGCTGTCATAAACTGGTC
ENSG00000026508_CD44	hsLibDrugV1Nik_01279	TGAAGCAATATGTGTCATAC
ENSG00000026508_CD44	hsLibDrugV1Nik_01280	ATGGAGTTGGGGTGGATCCG
ENSG00000001084_GCLC	hsLibDrugV1Nik_01281	AAAGTCCGGTTGGTCCTGTC
ENSG00000001084_GCLC	hsLibDrugV1Nik_01282	CAACATGCGAAAACGCCGGA
ENSG00000001084_GCLC	hsLibDrugV1Nik_01283	TCGGACATTGTTCCTCCGTA
ENSG00000001084_GCLC	hsLibDrugV1Nik_01284	AGAAATATCCGACATAGGAG
ENSG00000001084_GCLC	hsLibDrugV1Nik_01285	CAGATACCTTTATGATCAGT
ENSG00000001084_GCLC	hsLibDrugV1Nik_01286	TGACACATAGCCTCGGTAAA
ENSG00000205155_PSENEN	hsLibDrugV1Nik_01287	CCAGGTAGTACTTCCGGCAC
ENSG00000205155_PSENEN	hsLibDrugV1Nik_01288	CCTCATTGGACACTCGCTCC
ENSG00000205155_PSENEN	hsLibDrugV1Nik_01289	TGAGCACTATCACCCAGAAG
ENSG00000205155_PSENEN	hsLibDrugV1Nik_01290	TGAAGGAGAGGTAGTCCCCA
ENSG00000205155_PSENEN	hsLibDrugV1Nik_01291	AGTATGTGCAGAAGTTGTCA
ENSG00000205155_PSENEN	hsLibDrugV1Nik_01292	CCTGTGCCGGAAGTACTACC
ENSG00000142920_AZIN2	hsLibDrugV1Nik_01293	AAAAGGGCCGGACTCGTGGC
ENSG00000142920_AZIN2	hsLibDrugV1Nik_01294	GCCTTCTTCGTGGCTGACCT
ENSG00000142920_AZIN2	hsLibDrugV1Nik_01295	GTTGGCGCAGATGATCTTAC
ENSG00000142920_AZIN2	hsLibDrugV1Nik_01296	ACACTCCAAACTTTAGGCTC
ENSG00000142920_AZIN2	hsLibDrugV1Nik_01297	CGCCCGGCTCGTGTTTGAAA
ENSG00000142920_AZIN2	hsLibDrugV1Nik_01298	GGGTCACAAGATGCACGTTC
ENSG00000182700_IGIP	hsLibDrugV1Nik_01299	GATATTGAACAAACTCAAGC
ENSG00000182700_IGIP	hsLibDrugV1Nik_01300	TGATGCACAACACGTTTGCT
ENSG00000182700_IGIP	hsLibDrugV1Nik_01301	AGTGCTGGGAAATCACCATG
ENSG00000182700_IGIP	hsLibDrugV1Nik_01302	CATGAAGAAACGCAGTGTGT
ENSG00000182700_IGIP	hsLibDrugV1Nik_01303	ACGTTTGCTTGGTTTCCACA
ENSG00000182700_IGIP	hsLibDrugV1Nik_01304	TGTTCTCCCATCTCAGTGCT
ENSG00000129749_CHRNA10	hsLibDrugV1Nik_01305	GGACAGATGCCTACCTACGA
ENSG00000129749_CHRNA10	hsLibDrugV1Nik_01306	TTGTTATAGAGTACGATGTC
ENSG00000129749_CHRNA10	hsLibDrugV1Nik_01307	TCAGGCGAGAAGGTGTCGCT
ENSG00000129749_CHRNA10	hsLibDrugV1Nik_01308	AGCAGCGTGAAGGTGACGTC
ENSG00000129749_CHRNA10	hsLibDrugV1Nik_01309	GACATCGTGGCTCGTGGCAA
ENSG00000129749_CHRNA10	hsLibDrugV1Nik_01310	GGTGGCTACGTGGTGCAGTA
ENSG00000116977_LGALS8	hsLibDrugV1Nik_01311	CAGCCGGCCCTTTTGAAACG
ENSG00000116977_LGALS8	hsLibDrugV1Nik_01312	TCTTTTGAAAGGCGTGTCAT
ENSG00000116977_LGALS8	hsLibDrugV1Nik_01313	TTTTCTCTGGGCCGATCCTG
ENSG00000116977_LGALS8	hsLibDrugV1Nik_01314	TTAACGACGACAGTTCGTCC
ENSG00000116977_LGALS8	hsLibDrugV1Nik_01315	GTGTTCAACCTTGCAGCGAA
ENSG00000116977_LGALS8	hsLibDrugV1Nik_01316	TTTAATGTTGACCTACTAGC
ENSG00000150275_PCDH15	hsLibDrugV1Nik_01317	TAAAGGATAATGTGGATTAC
ENSG00000150275_PCDH15	hsLibDrugV1Nik_01318	GAACAGCACCGGAAGAGTTC
ENSG00000150275_PCDH15	hsLibDrugV1Nik_01319	CTACCATGAAGTGCGAATAG
ENSG00000150275_PCDH15	hsLibDrugV1Nik_01320	GCACTGGACCTGCACCACAA
ENSG00000150275_PCDH15	hsLibDrugV1Nik_01321	ACATACTCTATCTGTCCATT
ENSG00000150275_PCDH15	hsLibDrugV1Nik_01322	GAAATTCCCCTAATGTTGAC
ENSG00000112293_GPLD1	hsLibDrugV1Nik_01323	TTTTACCCTAGCATCTGCAA
ENSG00000112293_GPLD1	hsLibDrugV1Nik_01324	AGAACACCAGGATGCGTATC
ENSG00000112293_GPLD1	hsLibDrugV1Nik_01325	TGAACGCTTGCATTAAGAAA
ENSG00000112293_GPLD1	hsLibDrugV1Nik_01326	TTTTCACGGCTCCTATTCAG
ENSG00000112293_GPLD1	hsLibDrugV1Nik_01327	TGTGCCAGTCAAAGATCTAC
ENSG00000112293_GPLD1	hsLibDrugV1Nik_01328	GAATTGTTCCACCAAAAACG
ENSG00000073464_CLCN4	hsLibDrugV1Nik_01329	TGGGGTCATCGATCTCGCCG
ENSG00000073464_CLCN4	hsLibDrugV1Nik_01330	CTGCTCATGGCTATACCAGA
ENSG00000073464_CLCN4	hsLibDrugV1Nik_01331	ATGCAAACAGCAGCGCCCAT
ENSG00000073464_CLCN4	hsLibDrugV1Nik_01332	TTTGAGCGGCTTTATCATCA
ENSG00000073464_CLCN4	hsLibDrugV1Nik_01333	GCTAATCAAGACAGTCACGC
ENSG00000073464_CLCN4	hsLibDrugV1Nik_01334	GCCTCCAATTGGTGCACCAA
ENSG00000107018_RLN1	hsLibDrugV1Nik_01335	CCAGAGCAGTCGCGGCCAAA
ENSG00000107018_RLN1	hsLibDrugV1Nik_01336	TTTCTCAAACAGTGCCACGT
ENSG00000107018_RLN1	hsLibDrugV1Nik_01337	TTAAGAAACTTATTCGCAAT
ENSG00000107018_RLN1	hsLibDrugV1Nik_01338	TAATTTGCCACCGGAGCTGA
ENSG00000107018_RLN1	hsLibDrugV1Nik_01339	ATATTTAGCAAGAGACCTTT
ENSG00000107018_RLN1	hsLibDrugV1Nik_01340	AGGGCTGCCTTCAGCTCCGG
ENSG00000104432_IL7	hsLibDrugV1Nik_01341	CTGGCAACAGAACAAGGATC
ENSG00000104432_IL7	hsLibDrugV1Nik_01342	TCCGTGCTGCTCGCAAGTTG
ENSG00000104432_IL7	hsLibDrugV1Nik_01343	GCCTCAACTTGCGAGCAGCA
ENSG00000104432_IL7	hsLibDrugV1Nik_01344	TCATCTGATTGTGATATTGA
ENSG00000104432_IL7	hsLibDrugV1Nik_01345	GGTCAGCATCGATCAATTAT
ENSG00000104432_IL7	hsLibDrugV1Nik_01346	AAAAGTTAAATTCATTATTC
ENSG00000241563_CORT	hsLibDrugV1Nik_01347	TCCACTCAAACCACCAAGCG
ENSG00000241563_CORT	hsLibDrugV1Nik_01348	TGGACCTCCCAGGCCAGTGC
ENSG00000241563_CORT	hsLibDrugV1Nik_01349	ACCTCGCTGTCTCGGCCGGT
ENSG00000241563_CORT	hsLibDrugV1Nik_01350	CTGTACTCACCTCGCTGTCT
ENSG00000241563_CORT	hsLibDrugV1Nik_01351	TCCTGACTTTCCTCGCTTGG
ENSG00000241563_CORT	hsLibDrugV1Nik_01352	TGCAGGAAGCGGCAGGAATA
ENSG00000174738_NR1D2	hsLibDrugV1Nik_01353	TTGGCGAGATCACCATTCTT
ENSG00000174738_NR1D2	hsLibDrugV1Nik_01354	CAAGCAAATCGAGTGCACCT
ENSG00000174738_NR1D2	hsLibDrugV1Nik_01355	CGCAAGCATGAACTCCATAG
ENSG00000174738_NR1D2	hsLibDrugV1Nik_01356	TGTGATAGAGTTCCGATAGA
ENSG00000174738_NR1D2	hsLibDrugV1Nik_01357	ATCATGATCATTGCGGCAAT
ENSG00000174738_NR1D2	hsLibDrugV1Nik_01358	GAATTTGCAAAGCGTATTCC
ENSG00000173020_GRK2	hsLibDrugV1Nik_01359	CAGAAGTACCTGGAGGACCG
ENSG00000173020_GRK2	hsLibDrugV1Nik_01360	CTCCTCATAGAATTCCACCA
ENSG00000173020_GRK2	hsLibDrugV1Nik_01361	GTCGAAGATCTCCCGGCTGC
ENSG00000173020_GRK2	hsLibDrugV1Nik_01362	TCAGTGGCACTCTTCGAGAA
ENSG00000173020_GRK2	hsLibDrugV1Nik_01363	TCTGGAACACGTCCCCTCGG
ENSG00000173020_GRK2	hsLibDrugV1Nik_01364	AGTTCACACGGTTTTGCCAG
ENSG00000122223_CD244	hsLibDrugV1Nik_01365	CTCCCGAGATGCTAACCACA
ENSG00000122223_CD244	hsLibDrugV1Nik_01366	CGAAGGTTGACAGCATTGCA
ENSG00000122223_CD244	hsLibDrugV1Nik_01367	ATTCTAAGCGCACTGTTCCT
ENSG00000122223_CD244	hsLibDrugV1Nik_01368	GACAATTTACGAAGATGTCA
ENSG00000122223_CD244	hsLibDrugV1Nik_01369	TAGATGGTGCTCCCCCCTCC
ENSG00000122223_CD244	hsLibDrugV1Nik_01370	TAGATAGTGCTATTGAAGGA
ENSG00000234745_HLA-B	hsLibDrugV1Nik_01371	CCTGGCTGTCCTAGCAGTTG
ENSG00000234745_HLA-B	hsLibDrugV1Nik_01372	AGTTGTGGTCATCGGAGCTG
ENSG00000234745_HLA-B	hsLibDrugV1Nik_01373	CCACAACTGCTAGGACAGCC
ENSG00000234745_HLA-B	hsLibDrugV1Nik_01374	TATCTCTGCTCTTCTCCAGA
ENSG00000234745_HLA-B	hsLibDrugV1Nik_01375	CTCCGATGACCACAACTGCT
ENSG00000234745_HLA-B	hsLibDrugV1Nik_01376	GTCCTAGCAGTTGTGGTCAT
ENSG00000107165_TYRP1	hsLibDrugV1Nik_01377	AACTGTGGGACGTGCCGTCC
ENSG00000107165_TYRP1	hsLibDrugV1Nik_01378	GTCCTATTGAAGAAGCGCAA
ENSG00000107165_TYRP1	hsLibDrugV1Nik_01379	GCATGTCTTTCTCCAGACGC
ENSG00000107165_TYRP1	hsLibDrugV1Nik_01380	AGAAAAGAACCACTTTGTCC
ENSG00000107165_TYRP1	hsLibDrugV1Nik_01381	CTTGGAAGATTATGATACCC
ENSG00000107165_TYRP1	hsLibDrugV1Nik_01382	AGAGTTTGGGCTTATTAGAG
ENSG00000196159_FAT4	hsLibDrugV1Nik_01383	AGCATGTCCGTTGGAAATAC
ENSG00000196159_FAT4	hsLibDrugV1Nik_01384	CATGCTGGATCTCACGGTAG
ENSG00000196159_FAT4	hsLibDrugV1Nik_01385	TTTCGCATCGACCCAGAATC
ENSG00000196159_FAT4	hsLibDrugV1Nik_01386	TAGCAACCAGGCGGTTGGAC
ENSG00000196159_FAT4	hsLibDrugV1Nik_01387	CACACCAGAGTCATCATCCG
ENSG00000196159_FAT4	hsLibDrugV1Nik_01388	CATCTTCTGCTCGAACAGTG
ENSG00000084072_PPIE	hsLibDrugV1Nik_01389	CACAGATATTCAGATTCCTC
ENSG00000084072_PPIE	hsLibDrugV1Nik_01390	ACGTACAATTCGTGTCAATT
ENSG00000084072_PPIE	hsLibDrugV1Nik_01391	TGGGCACGACATCAGAACGC
ENSG00000084072_PPIE	hsLibDrugV1Nik_01392	GAGCGGGCCTTTTTAGCAAT
ENSG00000084072_PPIE	hsLibDrugV1Nik_01393	AACTTTATCCTCAAGCATAC
ENSG00000084072_PPIE	hsLibDrugV1Nik_01394	TCACAAACCACAATGGCACT
ENSG00000104549_SQLE	hsLibDrugV1Nik_01395	TGACCCAGAAGTTATCATCG
ENSG00000104549_SQLE	hsLibDrugV1Nik_01396	TATCATGTTCTCAAAGACCT
ENSG00000104549_SQLE	hsLibDrugV1Nik_01397	TCATGATGAATCTTCCGTGA
ENSG00000104549_SQLE	hsLibDrugV1Nik_01398	AGTGGAAGGTCTTGATGCCC
ENSG00000104549_SQLE	hsLibDrugV1Nik_01399	TGTGATGGGAGTTCAGTACA
ENSG00000104549_SQLE	hsLibDrugV1Nik_01400	AACAAGTACTCGAGTTTCAC
ENSG00000205268_PDE7A	hsLibDrugV1Nik_01401	GTGAAGATCTAAGATATCGC
ENSG00000205268_PDE7A	hsLibDrugV1Nik_01402	CCGCAGCGTGGACTGCGTTA
ENSG00000205268_PDE7A	hsLibDrugV1Nik_01403	AGGAAAGGTTGATTAACACC
ENSG00000205268_PDE7A	hsLibDrugV1Nik_01404	TTTAGGTCCCATTTGGATAG
ENSG00000205268_PDE7A	hsLibDrugV1Nik_01405	TTTGTAACCCATGTCGGACG
ENSG00000205268_PDE7A	hsLibDrugV1Nik_01406	GTGGAGTGAAAAAGTAACGG
ENSG00000161594_KLHL10	hsLibDrugV1Nik_01407	TTAACATCATGGGTATCGTC
ENSG00000161594_KLHL10	hsLibDrugV1Nik_01408	CGGTGTGATAGGCACGGTCC
ENSG00000161594_KLHL10	hsLibDrugV1Nik_01409	CATTGAGGCATATGACGCTC
ENSG00000161594_KLHL10	hsLibDrugV1Nik_01410	GGCATAGGGCAAGCGTGGTC
ENSG00000161594_KLHL10	hsLibDrugV1Nik_01411	GCTAGACGGGACAACTTCCC
ENSG00000161594_KLHL10	hsLibDrugV1Nik_01412	TCGATGCCAAAATTGCTACG
ENSG00000113504_SLC12A7	hsLibDrugV1Nik_01413	GTTCCACCTCGACATTGTTG
ENSG00000113504_SLC12A7	hsLibDrugV1Nik_01414	CTGGCTCAGGTTGGTGTAGT
ENSG00000113504_SLC12A7	hsLibDrugV1Nik_01415	CGGCAGGTAGACGCCGATGA
ENSG00000113504_SLC12A7	hsLibDrugV1Nik_01416	TGCGCCTGACGTGGATCGTG
ENSG00000113504_SLC12A7	hsLibDrugV1Nik_01417	ATGAGTGCGATCGCTACCAA
ENSG00000113504_SLC12A7	hsLibDrugV1Nik_01418	CTACATGATATCGCGCTCGC
ENSG00000104760_FGL1	hsLibDrugV1Nik_01419	GTTTGACCCGGGTCTCAAGC
ENSG00000104760_FGL1	hsLibDrugV1Nik_01420	CTCTGAGCCGCATCTGCTCC
ENSG00000104760_FGL1	hsLibDrugV1Nik_01421	GTTTATTGTGACATGTCCGA
ENSG00000104760_FGL1	hsLibDrugV1Nik_01422	TTTCTACGAGTTGAATATTG
ENSG00000104760_FGL1	hsLibDrugV1Nik_01423	AGGATGAAAATTCCCCGCAA
ENSG00000104760_FGL1	hsLibDrugV1Nik_01424	TGTCTGTTTTAGCCGTGTAG
ENSG00000108950_FAM20A	hsLibDrugV1Nik_01425	GCCCATGGCGGTTAATACCC
ENSG00000108950_FAM20A	hsLibDrugV1Nik_01426	TGCAGAAGTTTGCTGACAAC
ENSG00000108950_FAM20A	hsLibDrugV1Nik_01427	GAGGTTCTCGGATTTCGGGA
ENSG00000108950_FAM20A	hsLibDrugV1Nik_01428	AGCTTGAGGTGGACCCCACT
ENSG00000108950_FAM20A	hsLibDrugV1Nik_01429	ATGAAGTAGAAGAAGTCCAC
ENSG00000108950_FAM20A	hsLibDrugV1Nik_01430	AGTGTGTAGGAGCGGATCCA
ENSG00000005001_PRSS22	hsLibDrugV1Nik_01431	CAGAGAACCTGCGCAGTGGT
ENSG00000005001_PRSS22	hsLibDrugV1Nik_01432	CACTGCTGCCCACTGTTTCA
ENSG00000005001_PRSS22	hsLibDrugV1Nik_01433	GAGGCATCAGGTAGGCAGAT
ENSG00000005001_PRSS22	hsLibDrugV1Nik_01434	TGCCTGTGCAGACATTGCCC
ENSG00000005001_PRSS22	hsLibDrugV1Nik_01435	CAGACTTCCGAGTCGATGAT
ENSG00000005001_PRSS22	hsLibDrugV1Nik_01436	TGCAGCCATCTGTACTGGCG
ENSG00000128342_LIF	hsLibDrugV1Nik_01437	CTGGAAGACATCCTTACCCG
ENSG00000128342_LIF	hsLibDrugV1Nik_01438	TAAGCAGATCATCGCCGTGT
ENSG00000128342_LIF	hsLibDrugV1Nik_01439	TGCCATTGAGCTGTGCCAGT
ENSG00000128342_LIF	hsLibDrugV1Nik_01440	TCATGAGGTTGTTGTGACAT
ENSG00000128342_LIF	hsLibDrugV1Nik_01441	CTTGGCCTTCTCCGTGCCGT
ENSG00000128342_LIF	hsLibDrugV1Nik_01442	CATAGCTTGTCCAGGTTGTT
ENSG00000213022_KLK9	hsLibDrugV1Nik_01443	GGAGTTGGGGCGACATTCCT
ENSG00000213022_KLK9	hsLibDrugV1Nik_01444	CCCCACAGAAGAGCCGAGTA
ENSG00000213022_KLK9	hsLibDrugV1Nik_01445	GGAGCAGCTGTTCCGGGTTA
ENSG00000213022_KLK9	hsLibDrugV1Nik_01446	CATTGTGGTCATTGGCGCTG
ENSG00000213022_KLK9	hsLibDrugV1Nik_01447	GGAGAACAAACTCTGTCACT
ENSG00000213022_KLK9	hsLibDrugV1Nik_01448	GCGTATGCCACTACCTTGAC
ENSG00000164099_PRSS12	hsLibDrugV1Nik_01449	AAGTATATGCAAGTGGAGTT
ENSG00000164099_PRSS12	hsLibDrugV1Nik_01450	TGGAGCAATGTCCGTTGCCG
ENSG00000164099_PRSS12	hsLibDrugV1Nik_01451	CAAACCCCGTTTTCTGGACT
ENSG00000164099_PRSS12	hsLibDrugV1Nik_01452	GGCGAATGATGGGGAACGTT
ENSG00000164099_PRSS12	hsLibDrugV1Nik_01453	AACCGTTTGTGATGACCAAT
ENSG00000164099_PRSS12	hsLibDrugV1Nik_01454	TTGGATGAAGTACGCTGCAC
ENSG00000147432_CHRNB3	hsLibDrugV1Nik_01455	AGCTGATGACAACCAATGTG
ENSG00000147432_CHRNB3	hsLibDrugV1Nik_01456	GGACAGACCACAAGTTACGC
ENSG00000147432_CHRNB3	hsLibDrugV1Nik_01457	AGCAGTTCTGTCGGTCGAAC
ENSG00000147432_CHRNB3	hsLibDrugV1Nik_01458	CTTCTTCGATAACGGAGAAT
ENSG00000147432_CHRNB3	hsLibDrugV1Nik_01459	TTTCTGATAGTGTCAGTAAC
ENSG00000147432_CHRNB3	hsLibDrugV1Nik_01460	TTCTATTTACCTTCGGATGA
ENSG00000121270_ABCC11	hsLibDrugV1Nik_01461	GCAGCATCATACTTCCCCCA
ENSG00000121270_ABCC11	hsLibDrugV1Nik_01462	TCTCCTACCTCACCGTGTCA
ENSG00000121270_ABCC11	hsLibDrugV1Nik_01463	TTGATTTTCGATGCACTTCT
ENSG00000121270_ABCC11	hsLibDrugV1Nik_01464	AAGAAGAAGTCTCAAGGCGA
ENSG00000121270_ABCC11	hsLibDrugV1Nik_01465	TCTGTAATACACATCACCTC
ENSG00000121270_ABCC11	hsLibDrugV1Nik_01466	GGGAATGTTGTCCATGGAGT
ENSG00000170929_OR1M1	hsLibDrugV1Nik_01467	TGTCCGTGCACGAAAGTCGG
ENSG00000170929_OR1M1	hsLibDrugV1Nik_01468	CAGCGTCATAATCGCCATGA
ENSG00000170929_OR1M1	hsLibDrugV1Nik_01469	CCAGGTACATGCAGAAGAAC
ENSG00000170929_OR1M1	hsLibDrugV1Nik_01470	CGTTTTCTGCGGCAGCCATG
ENSG00000170929_OR1M1	hsLibDrugV1Nik_01471	CTCCTATGCTCGCATCCTTG
ENSG00000170929_OR1M1	hsLibDrugV1Nik_01472	CAGGATGCAGACAAAGGGCG
ENSG00000197790_OR52M1	hsLibDrugV1Nik_01473	CAACCCACTACGTCATAGCA
ENSG00000197790_OR52M1	hsLibDrugV1Nik_01474	AGGAGTGGCTAACCCCATCA
ENSG00000197790_OR52M1	hsLibDrugV1Nik_01475	CTGACCAAATCGGTGAATCA
ENSG00000197790_OR52M1	hsLibDrugV1Nik_01476	GGCTGGAGTCCCTACACGTC
ENSG00000197790_OR52M1	hsLibDrugV1Nik_01477	AGTAGACAGAACCAGGTCAA
ENSG00000197790_OR52M1	hsLibDrugV1Nik_01478	TTATACAGTGGTGGGTCGTT
ENSG00000164251_F2RL1	hsLibDrugV1Nik_01479	GCTTTACAGTGCGGACACTT
ENSG00000164251_F2RL1	hsLibDrugV1Nik_01480	CAGGTCGTGATGTTCAGGGC
ENSG00000164251_F2RL1	hsLibDrugV1Nik_01481	GGGGTCGATGCAGCTGTTAA
ENSG00000164251_F2RL1	hsLibDrugV1Nik_01482	ATGTGATAGGCAATCTTCAA
ENSG00000164251_F2RL1	hsLibDrugV1Nik_01483	TGTGATTTACATGGCCAATC
ENSG00000164251_F2RL1	hsLibDrugV1Nik_01484	AGCCTTATTGGTAAGGTTGA
ENSG00000140009_ESR2	hsLibDrugV1Nik_01485	AACTGGCGATGGACCACTAA
ENSG00000140009_ESR2	hsLibDrugV1Nik_01486	GGTGTTGGCCACAACACATT
ENSG00000140009_ESR2	hsLibDrugV1Nik_01487	GTCTGCAGCGATTACGCATC
ENSG00000140009_ESR2	hsLibDrugV1Nik_01488	ACCTGGACCAGTAACAGGGC
ENSG00000140009_ESR2	hsLibDrugV1Nik_01489	GTAACACTTCCGAAGTCGGC
ENSG00000140009_ESR2	hsLibDrugV1Nik_01490	GATGTGGGTACCGCCTTGTG
ENSG00000164692_COL1A2	hsLibDrugV1Nik_01491	CGTGGTCCTCTATCTCCGGC
ENSG00000164692_COL1A2	hsLibDrugV1Nik_01492	CTTCACCAGCCTTGCCAGGA
ENSG00000164692_COL1A2	hsLibDrugV1Nik_01493	CCTCTCTCACCAGGTCGTCC
ENSG00000164692_COL1A2	hsLibDrugV1Nik_01494	CCATTTTCACCAGGGGCACC
ENSG00000164692_COL1A2	hsLibDrugV1Nik_01495	ATTGGAGCTGTTGGTAACGC
ENSG00000164692_COL1A2	hsLibDrugV1Nik_01496	CCTGGAGCAAACGGCCTTAC
ENSG00000136010_ALDH1L2	hsLibDrugV1Nik_01497	AAGAGGGCCACCGAGTAGTA
ENSG00000136010_ALDH1L2	hsLibDrugV1Nik_01498	TATAGACTTCTTGTCCAAAG
ENSG00000136010_ALDH1L2	hsLibDrugV1Nik_01499	CTGTGTTCAAGCTTCCTAAA
ENSG00000136010_ALDH1L2	hsLibDrugV1Nik_01500	TAAATGATAGAGCCGTGCTT
ENSG00000136010_ALDH1L2	hsLibDrugV1Nik_01501	TCTTCTGGCTGGGGTATACG
ENSG00000136010_ALDH1L2	hsLibDrugV1Nik_01502	CTGCCGAAGTTTTACATAAC
ENSG00000165304_MELK	hsLibDrugV1Nik_01503	ATTACAACTATCCTGTTGAG
ENSG00000165304_MELK	hsLibDrugV1Nik_01504	CTGTTACGCAATCATCATCG
ENSG00000165304_MELK	hsLibDrugV1Nik_01505	GCAGAAGATAGGTAGCCGTG
ENSG00000165304_MELK	hsLibDrugV1Nik_01506	GCTTCTAGCCAAGAAGGCTC
ENSG00000165304_MELK	hsLibDrugV1Nik_01507	GAGGGTGTAGTGTAACGATT
ENSG00000165304_MELK	hsLibDrugV1Nik_01508	TCATTCTTTACAGCAGACTT
ENSG00000099940_SNAP29	hsLibDrugV1Nik_01509	AATAGCATTAAGAGCGTGTT
ENSG00000099940_SNAP29	hsLibDrugV1Nik_01510	CTCCAGGACTCCTCGCTGAC
ENSG00000099940_SNAP29	hsLibDrugV1Nik_01511	TCATCCAGCTTTCTAAGGTT
ENSG00000099940_SNAP29	hsLibDrugV1Nik_01512	GCTGTCGATCTTCTGGTGAT
ENSG00000099940_SNAP29	hsLibDrugV1Nik_01513	CTTCAGACGACCCAGTCCCA
ENSG00000099940_SNAP29	hsLibDrugV1Nik_01514	AGGTGGGGTCTCTACTGGTT
ENSG00000170923_OR7G2	hsLibDrugV1Nik_01515	AGAAGAAGAGCGGGATTTCC
ENSG00000170923_OR7G2	hsLibDrugV1Nik_01516	CCGGATCCTCTATCAGTCCC
ENSG00000170923_OR7G2	hsLibDrugV1Nik_01517	TGATGGCATTCTCAAAACAC
ENSG00000170923_OR7G2	hsLibDrugV1Nik_01518	TTTGCAGCTTGCATATTTGG
ENSG00000170923_OR7G2	hsLibDrugV1Nik_01519	CCTTGAGGAAGTTCATAGGG
ENSG00000170923_OR7G2	hsLibDrugV1Nik_01520	GTTCTCTTGTTCTATGGGGC
ENSG00000154764_WNT7A	hsLibDrugV1Nik_01521	TGGCAGATCGCCCGCTGTCT
ENSG00000154764_WNT7A	hsLibDrugV1Nik_01522	AGAGCGCACCGTCTTCGGGA
ENSG00000154764_WNT7A	hsLibDrugV1Nik_01523	TGGCGAAGCCGATGCCGTAG
ENSG00000154764_WNT7A	hsLibDrugV1Nik_01524	ACCTACGCCATCATTGCCGC
ENSG00000154764_WNT7A	hsLibDrugV1Nik_01525	ACTGTCGTACCGCAAGCCCA
ENSG00000154764_WNT7A	hsLibDrugV1Nik_01526	GAGCCGTCTTGTTGCAGGCG
ENSG00000164690_SHH	hsLibDrugV1Nik_01527	CTGGGTGTACTACGAGTCCA
ENSG00000164690_SHH	hsLibDrugV1Nik_01528	TAAGGACAAGTTGAACGCTT
ENSG00000164690_SHH	hsLibDrugV1Nik_01529	TGTGGCGCCGCACAACGACT
ENSG00000164690_SHH	hsLibDrugV1Nik_01530	CTCGTGCTACGCGGTCATCG
ENSG00000164690_SHH	hsLibDrugV1Nik_01531	AGAGGAGTCTCTGCACTACG
ENSG00000164690_SHH	hsLibDrugV1Nik_01532	AGAGTAGCCCTAACCGCTCC
ENSG00000196539_OR2T3	hsLibDrugV1Nik_01533	GTAGGAACTCGGGAGCATGT
ENSG00000196539_OR2T3	hsLibDrugV1Nik_01534	GGGTCAGGTAGAAGAACATC
ENSG00000196539_OR2T3	hsLibDrugV1Nik_01535	CATGCTTCTCGCCCCCATCA
ENSG00000196539_OR2T3	hsLibDrugV1Nik_01536	TGATGGGGGCGAGAAGCATG
ENSG00000196539_OR2T3	hsLibDrugV1Nik_01537	GATGTTCTTCTACCTGACCC
ENSG00000196539_OR2T3	hsLibDrugV1Nik_01538	TCAGCTGTGTGGTAGGAACT
ENSG00000100739_BDKRB1	hsLibDrugV1Nik_01539	AGCGCTGATCCTCACGCTCG
ENSG00000100739_BDKRB1	hsLibDrugV1Nik_01540	TGCCACGTTCAGTTGCCGCC
ENSG00000100739_BDKRB1	hsLibDrugV1Nik_01541	CCTCTGCCGTGTCATCAACG
ENSG00000100739_BDKRB1	hsLibDrugV1Nik_01542	AGCCTCGGACTGCTTGCACC
ENSG00000100739_BDKRB1	hsLibDrugV1Nik_01543	CAGGCGGTGATGTTCAGATC
ENSG00000100739_BDKRB1	hsLibDrugV1Nik_01544	TGGAGGATTGGAGCTCTAGA
ENSG00000081051_AFP	hsLibDrugV1Nik_01545	AGTGGCTTCTTGAACAAACT
ENSG00000081051_AFP	hsLibDrugV1Nik_01546	AAGTGGGATCGATGCTGGAG
ENSG00000081051_AFP	hsLibDrugV1Nik_01547	GAAGAATTGTAGGTGCATAC
ENSG00000081051_AFP	hsLibDrugV1Nik_01548	TGCAACAGTGCTCATGTACA
ENSG00000081051_AFP	hsLibDrugV1Nik_01549	AAACTGACCACGCTGGAACG
ENSG00000081051_AFP	hsLibDrugV1Nik_01550	GTCTTGTTGAGAACATATGT
ENSG00000173302_GPR148	hsLibDrugV1Nik_01551	ATCACATTGTACGTGAGCAC
ENSG00000173302_GPR148	hsLibDrugV1Nik_01552	ACCTGTACCTGCTCCGCTAC
ENSG00000173302_GPR148	hsLibDrugV1Nik_01553	TGACCATCCTGCGGAACCAA
ENSG00000173302_GPR148	hsLibDrugV1Nik_01554	GTGCAGCACAATGGCGGTGA
ENSG00000173302_GPR148	hsLibDrugV1Nik_01555	GTACCTCACTGTTAGCTGCC
ENSG00000173302_GPR148	hsLibDrugV1Nik_01556	CTGAGCCAAATAAGGAATGT
ENSG00000174130_TLR6	hsLibDrugV1Nik_01557	ATTCATTTCCGTCGGAGAAC
ENSG00000174130_TLR6	hsLibDrugV1Nik_01558	TGGATAGCGAATAAACTAGT
ENSG00000174130_TLR6	hsLibDrugV1Nik_01559	ACTCTGCTGATCGTCACCAT
ENSG00000174130_TLR6	hsLibDrugV1Nik_01560	AGAAACGACTTGGAAATGCC
ENSG00000174130_TLR6	hsLibDrugV1Nik_01561	GAACTACATCGCTGAGCTTC
ENSG00000174130_TLR6	hsLibDrugV1Nik_01562	ATGTTCCACGTTAGTTAAAT
ENSG00000176463_SLCO3A1	hsLibDrugV1Nik_01563	CGCCCGCCTCGTACTTGTAC
ENSG00000176463_SLCO3A1	hsLibDrugV1Nik_01564	TGTTGGTAGCCGTCCGGTTG
ENSG00000176463_SLCO3A1	hsLibDrugV1Nik_01565	AGAGCCCAGGATAAACCCGC
ENSG00000176463_SLCO3A1	hsLibDrugV1Nik_01566	GGGTCTCTCGTATTCTCTTT
ENSG00000176463_SLCO3A1	hsLibDrugV1Nik_01567	GAGACCCAAGCCCAGCAACG
ENSG00000176463_SLCO3A1	hsLibDrugV1Nik_01568	CACTGCAATCTCCATGCAGG
ENSG00000075886_TUBA3D	hsLibDrugV1Nik_01569	CGGTGATCAGCTGCTCCGGG
ENSG00000075886_TUBA3D	hsLibDrugV1Nik_01570	TCCCGGTGATCAGCTGCTCC
ENSG00000075886_TUBA3D	hsLibDrugV1Nik_01571	GGTCCCCAAAGACGTCAACG
ENSG00000075886_TUBA3D	hsLibDrugV1Nik_01572	TCACTTGGCATTTGGCCATC
ENSG00000075886_TUBA3D	hsLibDrugV1Nik_01573	ATCACTTGGCATTTGGCCAT
ENSG00000075886_TUBA3D	hsLibDrugV1Nik_01574	GATGGCCGCGTTGACGTCTT
ENSG00000140798_ABCC12	hsLibDrugV1Nik_01575	GAGTCATATGTCGACAATGG
ENSG00000140798_ABCC12	hsLibDrugV1Nik_01576	CCGGCATCATCCACCGGGTT
ENSG00000140798_ABCC12	hsLibDrugV1Nik_01577	CCAGAGGACACGCGTGTTGA
ENSG00000140798_ABCC12	hsLibDrugV1Nik_01578	TCTGGAATTTCCACACCACG
ENSG00000140798_ABCC12	hsLibDrugV1Nik_01579	TCAACTACCGCACGGCCATC
ENSG00000140798_ABCC12	hsLibDrugV1Nik_01580	GGTAAACTCGGTGGCAAAAA
ENSG00000151632_AKR1C2	hsLibDrugV1Nik_01581	AGCTCTAGAGGCCGTCAAAT
ENSG00000151632_AKR1C2	hsLibDrugV1Nik_01582	TCAAATTGGCAATAGAAGCC
ENSG00000151632_AKR1C2	hsLibDrugV1Nik_01583	GGCTTCTATTGCCAATTTGA
ENSG00000151632_AKR1C2	hsLibDrugV1Nik_01584	CAGCAGCCTGTGGTTGAAGT
ENSG00000151632_AKR1C2	hsLibDrugV1Nik_01585	TCCTAAAAGTAAAGCTCTAG
ENSG00000151632_AKR1C2	hsLibDrugV1Nik_01586	CATCATTCAGCTTCACACAC
ENSG00000176601_MAP3K19	hsLibDrugV1Nik_01587	GTAACTGTCATCAAATCAGT
ENSG00000176601_MAP3K19	hsLibDrugV1Nik_01588	ACCTCTCATATGAAGTACAG
ENSG00000176601_MAP3K19	hsLibDrugV1Nik_01589	TTTACATCGGAGCACACCGA
ENSG00000176601_MAP3K19	hsLibDrugV1Nik_01590	GCATGGGACTCCATATTGGA
ENSG00000176601_MAP3K19	hsLibDrugV1Nik_01591	TCTTGGCTCATTTCTTGGGG
ENSG00000176601_MAP3K19	hsLibDrugV1Nik_01592	TTGCAAAACTAAGGGCCGCA
ENSG00000176971_FIBIN	hsLibDrugV1Nik_01593	CACCACTACTTCGTGCCCGA
ENSG00000176971_FIBIN	hsLibDrugV1Nik_01594	CATCTCCTACGACCTAGACG
ENSG00000176971_FIBIN	hsLibDrugV1Nik_01595	TGGAGTAGGCATCCCCGATC
ENSG00000176971_FIBIN	hsLibDrugV1Nik_01596	GCCATGGGACCCGACTAGGT
ENSG00000176971_FIBIN	hsLibDrugV1Nik_01597	CTGTGTCAAGGCTACTTCGA
ENSG00000176971_FIBIN	hsLibDrugV1Nik_01598	GCAGGAGAGCAGGCTCAACG
ENSG00000256222_MTRNR2L3	hsLibDrugV1Nik_01599	CACGGATAGATCAATTTCAC
ENSG00000256222_MTRNR2L3	hsLibDrugV1Nik_01600	TTGATCTATCCGTGAAGAGG
ENSG00000256222_MTRNR2L3	hsLibDrugV1Nik_01601	AAATTGATCTATCCGTGAAG
ENSG00000197953_AADACL2	hsLibDrugV1Nik_01602	TTTGGCAAGTACAATCGTAC
ENSG00000197953_AADACL2	hsLibDrugV1Nik_01603	GAGTTTTATGGCTACATCCC
ENSG00000197953_AADACL2	hsLibDrugV1Nik_01604	CTGAGAATCATTGGCCAACA
ENSG00000197953_AADACL2	hsLibDrugV1Nik_01605	TCACCATTTTATTTACGTCT
ENSG00000197953_AADACL2	hsLibDrugV1Nik_01606	AACAGATGTCTTGACTCCAG
ENSG00000197953_AADACL2	hsLibDrugV1Nik_01607	ATCTGTTTAAGTTTGTTAAC
ENSG00000076984_MAP2K7	hsLibDrugV1Nik_01608	AGCTCCCGCTGGCCAACGAT
ENSG00000076984_MAP2K7	hsLibDrugV1Nik_01609	CCATGCTGCGGGGTGTGAAC
ENSG00000076984_MAP2K7	hsLibDrugV1Nik_01610	ACGGGCTACCTGACCATCGG
ENSG00000076984_MAP2K7	hsLibDrugV1Nik_01611	CAATGACGTGGCCGGTCTTC
ENSG00000076984_MAP2K7	hsLibDrugV1Nik_01612	CAAAGCACTGCACGATGTAG
ENSG00000076984_MAP2K7	hsLibDrugV1Nik_01613	AATGCGGCGCTCCGGGAACA
ENSG00000176978_DPP7	hsLibDrugV1Nik_01614	CACTTCAACTTCGAGCGCTT
ENSG00000176978_DPP7	hsLibDrugV1Nik_01615	GCTGCTGGAAGAAGCGCTCC
ENSG00000176978_DPP7	hsLibDrugV1Nik_01616	TGGGAACGAGGGCGACGTGT
ENSG00000176978_DPP7	hsLibDrugV1Nik_01617	GGGGGCTCTACTGGTCTTCG
ENSG00000176978_DPP7	hsLibDrugV1Nik_01618	TGCGTGGACTGCGCACCGAA
ENSG00000176978_DPP7	hsLibDrugV1Nik_01619	CTTCCACCGAAGGCGATGGC
ENSG00000125522_NPBWR2	hsLibDrugV1Nik_01620	AGGTGCTCCGCGATGTTGAC
ENSG00000125522_NPBWR2	hsLibDrugV1Nik_01621	GAGACGTTGGCACCCATCGT
ENSG00000125522_NPBWR2	hsLibDrugV1Nik_01622	CTTCCTAGCCGTGATGAGCG
ENSG00000125522_NPBWR2	hsLibDrugV1Nik_01623	GGCACGAGTTGGCGTAGCTG
ENSG00000125522_NPBWR2	hsLibDrugV1Nik_01624	TCTTCATCTTGGGCGCCCTT
ENSG00000125522_NPBWR2	hsLibDrugV1Nik_01625	GAAGATGTTGTAGTGGTCGA
ENSG00000073734_ABCB11	hsLibDrugV1Nik_01626	CCAGGCGTGCTACTCATTTT
ENSG00000073734_ABCB11	hsLibDrugV1Nik_01627	AAGGGCCATTTGGTCAGCTA
ENSG00000073734_ABCB11	hsLibDrugV1Nik_01628	CAGGAAACCACAGATGGTCG
ENSG00000073734_ABCB11	hsLibDrugV1Nik_01629	GAAGGCCTATGCCAAAGCAG
ENSG00000073734_ABCB11	hsLibDrugV1Nik_01630	TCTTGTGTTCGCCCAGCGTT
ENSG00000073734_ABCB11	hsLibDrugV1Nik_01631	AAGTGTGGAGCCGTACCAGA
ENSG00000170373_CST1	hsLibDrugV1Nik_01632	TCTCCTGTGTGCAGACCGTT
ENSG00000170373_CST1	hsLibDrugV1Nik_01633	CTCCTGTGTGCAGACCGTTG
ENSG00000170373_CST1	hsLibDrugV1Nik_01634	TCCTGTGTGCAGACCGTTGG
ENSG00000170373_CST1	hsLibDrugV1Nik_01635	TTCTCCTGTGTGCAGACCGT
ENSG00000170373_CST1	hsLibDrugV1Nik_01636	CTGGCTCTTAGTACCCGCAG
ENSG00000170373_CST1	hsLibDrugV1Nik_01637	CTACTACAGACGTCCGCTGC
ENSG00000175398_OR10P1	hsLibDrugV1Nik_01638	TCCTCACGTCCTTGTTCCGA
ENSG00000175398_OR10P1	hsLibDrugV1Nik_01639	GAAAGTGCGGGATGATCGGG
ENSG00000175398_OR10P1	hsLibDrugV1Nik_01640	GAAGACCTTGCGGCGGCTCT
ENSG00000175398_OR10P1	hsLibDrugV1Nik_01641	CAAGAGGGTGGAATAGCGTA
ENSG00000175398_OR10P1	hsLibDrugV1Nik_01642	ACCTCTTACATCCGCATCCT
ENSG00000175398_OR10P1	hsLibDrugV1Nik_01643	GATGTACGTCTTCATTGTCC
ENSG00000007933_FMO3	hsLibDrugV1Nik_01644	ACTCACACCAGCTCCAATGA
ENSG00000007933_FMO3	hsLibDrugV1Nik_01645	TTGGGGAAGTCATCGGGAAA
ENSG00000007933_FMO3	hsLibDrugV1Nik_01646	TAAATTGTATGTACTTCAGG
ENSG00000007933_FMO3	hsLibDrugV1Nik_01647	AGCAGGGACTATAAAGAACC
ENSG00000007933_FMO3	hsLibDrugV1Nik_01648	TGCTGTGCGGCTGAGTTCTG
ENSG00000007933_FMO3	hsLibDrugV1Nik_01649	ATGCTGCTCGTCACTCGATT
ENSG00000145386_CCNA2	hsLibDrugV1Nik_01650	CCTCTTGATTATCCAATGGA
ENSG00000145386_CCNA2	hsLibDrugV1Nik_01651	AATAGAGCGTGAAGATGCCC
ENSG00000145386_CCNA2	hsLibDrugV1Nik_01652	TGAAGTACCAGACTACCATG
ENSG00000145386_CCNA2	hsLibDrugV1Nik_01653	ATTGACATGTCCATAGTATG
ENSG00000145386_CCNA2	hsLibDrugV1Nik_01654	TGAGAGCTATCCTCGTGGAC
ENSG00000145386_CCNA2	hsLibDrugV1Nik_01655	TGGCTGTGAACTACATTGAT
ENSG00000006116_CACNG3	hsLibDrugV1Nik_01656	TGAAGATGCTGACTACGAAC
ENSG00000006116_CACNG3	hsLibDrugV1Nik_01657	TCACGCTGCTGTTCTTCGGC
ENSG00000006116_CACNG3	hsLibDrugV1Nik_01658	ACACAACGTCATTCTCAGCG
ENSG00000006116_CACNG3	hsLibDrugV1Nik_01659	CCTCCGGAATCGATACCTGT
ENSG00000006116_CACNG3	hsLibDrugV1Nik_01660	TAGAAAAGCGTGGTCCCGGT
ENSG00000006116_CACNG3	hsLibDrugV1Nik_01661	CAGGAACTCCGAGTGGGATT
ENSG00000134245_WNT2B	hsLibDrugV1Nik_01662	GACCGGGACCACACCGTCTT
ENSG00000134245_WNT2B	hsLibDrugV1Nik_01663	CCCAGACATCATGCGTTCAG
ENSG00000134245_WNT2B	hsLibDrugV1Nik_01664	TACAGGCGCGAGTAATAGCG
ENSG00000134245_WNT2B	hsLibDrugV1Nik_01665	AACTTACATAATAACCGCTG
ENSG00000134245_WNT2B	hsLibDrugV1Nik_01666	ACCTGCGGCGACGCTATGAT
ENSG00000134245_WNT2B	hsLibDrugV1Nik_01667	AAGGCTATCGCCGTGCCACC
ENSG00000134247_PTGFRN	hsLibDrugV1Nik_01668	AGCGACCCTGGTTCGAGTGG
ENSG00000134247_PTGFRN	hsLibDrugV1Nik_01669	AGTCAAAGTTTTGCTCGCTG
ENSG00000134247_PTGFRN	hsLibDrugV1Nik_01670	ACAGGTGTATCGTCAGCGAG
ENSG00000134247_PTGFRN	hsLibDrugV1Nik_01671	ACGAGCAGCGCTACCACAGT
ENSG00000134247_PTGFRN	hsLibDrugV1Nik_01672	CAGACCGAGCCGATGACGTC
ENSG00000134247_PTGFRN	hsLibDrugV1Nik_01673	TAACATCCCGAACCAGTAAA
ENSG00000196498_NCOR2	hsLibDrugV1Nik_01674	CAGGTGGGAGGCATAGTCGC
ENSG00000196498_NCOR2	hsLibDrugV1Nik_01675	CCACTCATACCTGCCCGAGC
ENSG00000196498_NCOR2	hsLibDrugV1Nik_01676	CAGGCAGCAGCTCTAGCCGA
ENSG00000196498_NCOR2	hsLibDrugV1Nik_01677	TGGTGATCTCTCGGTCCACG
ENSG00000196498_NCOR2	hsLibDrugV1Nik_01678	CCTGACGGGCAAGCTGGAAC
ENSG00000196498_NCOR2	hsLibDrugV1Nik_01679	GCTGCGGTGCTTCGACTCGA
ENSG00000134242_PTPN22	hsLibDrugV1Nik_01680	AATCCTCATCAGAGGTTATC
ENSG00000134242_PTPN22	hsLibDrugV1Nik_01681	GGATGTACGTTGTTACCAAG
ENSG00000134242_PTPN22	hsLibDrugV1Nik_01682	AGAATAGGGTCTATAGATGA
ENSG00000134242_PTPN22	hsLibDrugV1Nik_01683	CATTAGAGGCATTACGTATT
ENSG00000134242_PTPN22	hsLibDrugV1Nik_01684	ATCTTAGAACTGGTACCACT
ENSG00000134242_PTPN22	hsLibDrugV1Nik_01685	AAATTGGAACATCACTGGAA
ENSG00000060237_WNK1	hsLibDrugV1Nik_01686	ATCTTTATCACCGGCCCTAC
ENSG00000060237_WNK1	hsLibDrugV1Nik_01687	TTAAGATCGCGGTGAATGAT
ENSG00000060237_WNK1	hsLibDrugV1Nik_01688	CCCAAAAGCATAAACGTCAA
ENSG00000060237_WNK1	hsLibDrugV1Nik_01689	GCTACTTTGTCAAAACTGGC
ENSG00000060237_WNK1	hsLibDrugV1Nik_01690	AGAGCAGCGGCAGTTGGTAC
ENSG00000060237_WNK1	hsLibDrugV1Nik_01691	GGTATGCCGGTGCTAGCAGA
ENSG00000143119_CD53	hsLibDrugV1Nik_01692	AAACACATTGCCCAGCGTGA
ENSG00000143119_CD53	hsLibDrugV1Nik_01693	TATTGTCTGAGTGGTAACGG
ENSG00000143119_CD53	hsLibDrugV1Nik_01694	CAATAGCACCAAGGCAGCGT
ENSG00000143119_CD53	hsLibDrugV1Nik_01695	CGATCTGAGGGGCAAGATGC
ENSG00000143119_CD53	hsLibDrugV1Nik_01696	ACAAAACCAGCCAGACCATA
ENSG00000143119_CD53	hsLibDrugV1Nik_01697	TTTGTCAATCTGGCAGTTCA
ENSG00000169242_EFNA1	hsLibDrugV1Nik_01698	AAGTCCGCTGGCAGTGCAAC
ENSG00000169242_EFNA1	hsLibDrugV1Nik_01699	GTCATTCAGCTGCACATGTA
ENSG00000169242_EFNA1	hsLibDrugV1Nik_01700	TATGTAGAACCCGCACCTCT
ENSG00000169242_EFNA1	hsLibDrugV1Nik_01701	AGCATGAAGACCGCTGCTTG
ENSG00000169242_EFNA1	hsLibDrugV1Nik_01702	GTGTGGCATACACCTTCACG
ENSG00000169242_EFNA1	hsLibDrugV1Nik_01703	CTGCCAGCGGACTTGGTCCT
ENSG00000135686_KLHL36	hsLibDrugV1Nik_01704	GCAGGCAGACGCGAGTGTCT
ENSG00000135686_KLHL36	hsLibDrugV1Nik_01705	GCTCTTCTGCGACGTCGTCC
ENSG00000135686_KLHL36	hsLibDrugV1Nik_01706	ACAGCGTGCCGAAGTGGTTC
ENSG00000135686_KLHL36	hsLibDrugV1Nik_01707	ATGGAGCGCTTCGACGTGCT
ENSG00000135686_KLHL36	hsLibDrugV1Nik_01708	AGGGGCCAATTTGGTAGTCG
ENSG00000135686_KLHL36	hsLibDrugV1Nik_01709	GTTCTCATTCCGGCCGCCGA
ENSG00000151704_KCNJ1	hsLibDrugV1Nik_01710	TAATCCGAGTGGCTAATCTC
ENSG00000151704_KCNJ1	hsLibDrugV1Nik_01711	TGTACGCTACTGCATACCAC
ENSG00000151704_KCNJ1	hsLibDrugV1Nik_01712	CTTGCTGAACGTAATGGTCT
ENSG00000151704_KCNJ1	hsLibDrugV1Nik_01713	TGGGTCGTCACTCGCTTTTT
ENSG00000151704_KCNJ1	hsLibDrugV1Nik_01714	GCAGTGATCAGCAAACGGGG
ENSG00000151704_KCNJ1	hsLibDrugV1Nik_01715	CAGAAGGATGGAATTCCGGG
ENSG00000075429_CACNG5	hsLibDrugV1Nik_01716	TGCTGACCGCGATACCCAGG
ENSG00000075429_CACNG5	hsLibDrugV1Nik_01717	ACATCTTGATCTCGGTGCTC
ENSG00000075429_CACNG5	hsLibDrugV1Nik_01718	TAGAACATTGACCGTGGACT
ENSG00000075429_CACNG5	hsLibDrugV1Nik_01719	CAAAGGCCAGTATCGTCCGG
ENSG00000075429_CACNG5	hsLibDrugV1Nik_01720	ACTTCAACTACAAGTATGGG
ENSG00000075429_CACNG5	hsLibDrugV1Nik_01721	TCAACGATGAGATGCTCAAC
ENSG00000183862_CNGA2	hsLibDrugV1Nik_01722	CATTCCTCGAGCGTTTTCGT
ENSG00000183862_CNGA2	hsLibDrugV1Nik_01723	GGGGGATGGCAAAGGCGACA
ENSG00000183862_CNGA2	hsLibDrugV1Nik_01724	CCATGCCCGTCCTTTACAAC
ENSG00000183862_CNGA2	hsLibDrugV1Nik_01725	CCAGGTAGTAGCCTTTCTGT
ENSG00000183862_CNGA2	hsLibDrugV1Nik_01726	ACAGCTAATATCCGCAGCCT
ENSG00000183862_CNGA2	hsLibDrugV1Nik_01727	GATGCGCACTTTCTTGAGTG
ENSG00000127329_PTPRB	hsLibDrugV1Nik_01728	TGTTGTCTATCCGAAAGGTA
ENSG00000127329_PTPRB	hsLibDrugV1Nik_01729	AGAGAGATGTAACTTCACCC
ENSG00000127329_PTPRB	hsLibDrugV1Nik_01730	GAGGTGACTTTTCCGGAAGA
ENSG00000127329_PTPRB	hsLibDrugV1Nik_01731	ACGATACCGGCTGATGCTAA
ENSG00000127329_PTPRB	hsLibDrugV1Nik_01732	GGTCAGCCCGTGAAAAGCAT
ENSG00000127329_PTPRB	hsLibDrugV1Nik_01733	AATCCAAGGTGCTAATACTC
ENSG00000104899_AMH	hsLibDrugV1Nik_01734	TGGAACCTCAGCGAGGGTGT
ENSG00000104899_AMH	hsLibDrugV1Nik_01735	CCCTGAGGTCACTGTGACGA
ENSG00000104899_AMH	hsLibDrugV1Nik_01736	CCACCGCTAACACCAGGTAG
ENSG00000104899_AMH	hsLibDrugV1Nik_01737	ACGACCACCGCTGCTTCACA
ENSG00000104899_AMH	hsLibDrugV1Nik_01738	ACCACGTGGTTGCCGTAGCG
ENSG00000104899_AMH	hsLibDrugV1Nik_01739	TGGCGACTCCTCGAGTTCCG
ENSG00000089041_P2RX7	hsLibDrugV1Nik_01740	TCTGACCGAGGTTGTAAAAA
ENSG00000089041_P2RX7	hsLibDrugV1Nik_01741	AGAGGAACAGAGCGTCCTGC
ENSG00000089041_P2RX7	hsLibDrugV1Nik_01742	GCCTCTTCCACTGCCTCGAT
ENSG00000089041_P2RX7	hsLibDrugV1Nik_01743	AAGAACAATATCGACTTCCC
ENSG00000089041_P2RX7	hsLibDrugV1Nik_01744	CAGTGTCCCATTTTCCGACT
ENSG00000089041_P2RX7	hsLibDrugV1Nik_01745	ACCAACGTGTCCTTGTACCC
ENSG00000147437_GNRH1	hsLibDrugV1Nik_01746	GCGTGGTGCATTCGAAGCGT
ENSG00000147437_GNRH1	hsLibDrugV1Nik_01747	GCTCCTTTCAGGTCTCGGAG
ENSG00000147437_GNRH1	hsLibDrugV1Nik_01748	AGGTCTCGGAGGGGAGAACG
ENSG00000147437_GNRH1	hsLibDrugV1Nik_01749	CGTGGTGCATTCGAAGCGTT
ENSG00000147437_GNRH1	hsLibDrugV1Nik_01750	GAGCTCCTTTCAGGTCTCGG
ENSG00000147437_GNRH1	hsLibDrugV1Nik_01751	GTCTGATTGAAGAGGAAACT
ENSG00000104894_CD37	hsLibDrugV1Nik_01752	TGATCTTCTGCTTCGGCATC
ENSG00000104894_CD37	hsLibDrugV1Nik_01753	GTTGGTGCCGTACTTTTGGA
ENSG00000104894_CD37	hsLibDrugV1Nik_01754	GGTCGCCGACAAGTTGTAGC
ENSG00000104894_CD37	hsLibDrugV1Nik_01755	CGACTCCACAATCCTAGATA
ENSG00000104894_CD37	hsLibDrugV1Nik_01756	TTCCATAGTGGGCATTTGCC
ENSG00000104894_CD37	hsLibDrugV1Nik_01757	CCGGCTCGCTCGATACCGTT
ENSG00000150656_CNDP1	hsLibDrugV1Nik_01758	GACTTTCTCTAACAGCGCCG
ENSG00000150656_CNDP1	hsLibDrugV1Nik_01759	CTGAGGACCCATGTCCACCG
ENSG00000150656_CNDP1	hsLibDrugV1Nik_01760	AAGAGCTCTTGTCTGAAGCG
ENSG00000150656_CNDP1	hsLibDrugV1Nik_01761	CTGGGGAGCGATCCCACGAA
ENSG00000150656_CNDP1	hsLibDrugV1Nik_01762	CCCAGTTCGGCCAGGATGAC
ENSG00000150656_CNDP1	hsLibDrugV1Nik_01763	TCTCAACCCGGCTGCTATTC
ENSG00000166484_MAPK7	hsLibDrugV1Nik_01764	CCTTAATGCGCTCCCGAGTG
ENSG00000166484_MAPK7	hsLibDrugV1Nik_01765	GCTGCTGAGATGCGAGCGCT
ENSG00000166484_MAPK7	hsLibDrugV1Nik_01766	GTTGGAACGCTGGACTCGAA
ENSG00000166484_MAPK7	hsLibDrugV1Nik_01767	TGGCCCGCAACCACAATCTG
ENSG00000166484_MAPK7	hsLibDrugV1Nik_01768	CCAGTCTTTCGACATGGGCG
ENSG00000166484_MAPK7	hsLibDrugV1Nik_01769	AGTGGGGCTGGCTACGGTGT
ENSG00000120539_MASTL	hsLibDrugV1Nik_01770	AATACAAATGGACAATGAAT
ENSG00000120539_MASTL	hsLibDrugV1Nik_01771	CATATTAAACTGACGGATTT
ENSG00000120539_MASTL	hsLibDrugV1Nik_01772	GTTATCGCTTATCAGCTCGT
ENSG00000120539_MASTL	hsLibDrugV1Nik_01773	TCCTTTTGATCTACAGACAT
ENSG00000120539_MASTL	hsLibDrugV1Nik_01774	ATGCCACAGCAGTCCCAAAT
ENSG00000120539_MASTL	hsLibDrugV1Nik_01775	TGGCCAGCCTTTTCCTAGAC
ENSG00000124140_SLC12A5	hsLibDrugV1Nik_01776	TGTGTCGGTGCTGTTGATGA
ENSG00000124140_SLC12A5	hsLibDrugV1Nik_01777	TGAGCAAGGAGGACACCATA
ENSG00000124140_SLC12A5	hsLibDrugV1Nik_01778	CCATGAAGGTGCCCATGCGT
ENSG00000124140_SLC12A5	hsLibDrugV1Nik_01779	GCAGGATTTCGATGGTGCCC
ENSG00000124140_SLC12A5	hsLibDrugV1Nik_01780	TGACCCCAGCATAGATGGCC
ENSG00000124140_SLC12A5	hsLibDrugV1Nik_01781	GAAAAGGCCCCATAGCCGTG
ENSG00000167680_SEMA6B	hsLibDrugV1Nik_01782	GCTCCTCAGGAAAGAGGCCG
ENSG00000167680_SEMA6B	hsLibDrugV1Nik_01783	CAAACACGGGATAGTGGTTC
ENSG00000167680_SEMA6B	hsLibDrugV1Nik_01784	AGCGAGTCCTGCGGGTCAAC
ENSG00000167680_SEMA6B	hsLibDrugV1Nik_01785	GCTCCAGCTCTACGCGGTAG
ENSG00000167680_SEMA6B	hsLibDrugV1Nik_01786	ATAAACGTGTGTCGGATGAA
ENSG00000167680_SEMA6B	hsLibDrugV1Nik_01787	GCACACCGGGTTGAAGGCGT
ENSG00000166908_PIP4K2C	hsLibDrugV1Nik_01788	GCAGTATGCTAAGCGATTCC
ENSG00000166908_PIP4K2C	hsLibDrugV1Nik_01789	TCTGGCAGCAGCATCACCGG
ENSG00000166908_PIP4K2C	hsLibDrugV1Nik_01790	AGGAACCTCCGTGATCGATT
ENSG00000166908_PIP4K2C	hsLibDrugV1Nik_01791	CTCCTTGAACTTGAAATGAC
ENSG00000166908_PIP4K2C	hsLibDrugV1Nik_01792	CACTGACTCGGTACATCCCC
ENSG00000166908_PIP4K2C	hsLibDrugV1Nik_01793	AGGTCATACTTCCTGTGCAC
ENSG00000171234_UGT2B7	hsLibDrugV1Nik_01794	CAATGGGGAAAGCTGACGTA
ENSG00000171234_UGT2B7	hsLibDrugV1Nik_01795	CAACGTAATTGCATCAGCCC
ENSG00000171234_UGT2B7	hsLibDrugV1Nik_01796	GGGAATAAACCAGATACCTT
ENSG00000171234_UGT2B7	hsLibDrugV1Nik_01797	ACAAAGGAGCTAAACACCTT
ENSG00000171234_UGT2B7	hsLibDrugV1Nik_01798	ACCATGGGATCCCTATGGTG
ENSG00000171234_UGT2B7	hsLibDrugV1Nik_01799	GTTATAAAAGCTCTGGTCTT
ENSG00000160404_TOR2A	hsLibDrugV1Nik_01800	ATTGGTCCCGTATACCACCC
ENSG00000160404_TOR2A	hsLibDrugV1Nik_01801	TCTTGTCCATCTCATCGAAG
ENSG00000160404_TOR2A	hsLibDrugV1Nik_01802	AGAGCGCCTCCTAGACGCAG
ENSG00000160404_TOR2A	hsLibDrugV1Nik_01803	GAGGAAGAAGGCGATTCGGG
ENSG00000160404_TOR2A	hsLibDrugV1Nik_01804	CCTGCAGGAGGATCTCCTCG
ENSG00000160404_TOR2A	hsLibDrugV1Nik_01805	TTGTAGCGCTCGATGTGGCT
ENSG00000096006_CRISP3	hsLibDrugV1Nik_01806	ACTGGGAATAATGTCATTGC
ENSG00000096006_CRISP3	hsLibDrugV1Nik_01807	TGGTACTCTTCATACCTCGT
ENSG00000096006_CRISP3	hsLibDrugV1Nik_01808	AGTCCATCGTCACAGTTATC
ENSG00000096006_CRISP3	hsLibDrugV1Nik_01809	GTTGGTCAGGGACAGTTGCA
ENSG00000096006_CRISP3	hsLibDrugV1Nik_01810	AGTGGTTGGACATTATACAC
ENSG00000096006_CRISP3	hsLibDrugV1Nik_01811	GAAAACAAAACCGGTGGAAC
ENSG00000103044_HAS3	hsLibDrugV1Nik_01812	GTAGTCCACCGAATCGCCGA
ENSG00000103044_HAS3	hsLibDrugV1Nik_01813	GAACTGGTAGCCCGTCACAT
ENSG00000103044_HAS3	hsLibDrugV1Nik_01814	TCCCCCGACTCCCCCTACTT
ENSG00000103044_HAS3	hsLibDrugV1Nik_01815	AGCATCTCGATGGTGCAGGC
ENSG00000103044_HAS3	hsLibDrugV1Nik_01816	AGCGCGCGGTATACTTAGTT
ENSG00000103044_HAS3	hsLibDrugV1Nik_01817	CCATCATCGCCCGGCGATGT
ENSG00000111341_MGP	hsLibDrugV1Nik_01818	ACTTTGCGAACGCTACGCCA
ENSG00000111341_MGP	hsLibDrugV1Nik_01819	GCCTGTCCACGAGCTCAATA
ENSG00000111341_MGP	hsLibDrugV1Nik_01820	CTGCCTATAATCGCTACTTC
ENSG00000111341_MGP	hsLibDrugV1Nik_01821	CTGAACTGGCATCGTGCCCA
ENSG00000111341_MGP	hsLibDrugV1Nik_01822	GCTACTTCAGGAAGCGCCGA
ENSG00000111341_MGP	hsLibDrugV1Nik_01823	GGACAGGCTTAGAGCGTTCT
ENSG00000107014_RLN2	hsLibDrugV1Nik_01824	CCAGAGCAGTCGCGGACTCA
ENSG00000107014_RLN2	hsLibDrugV1Nik_01825	CCATGAGTCCGCGACTGCTC
ENSG00000107014_RLN2	hsLibDrugV1Nik_01826	AGGTGGAAAAAAAACAGGCG
ENSG00000107014_RLN2	hsLibDrugV1Nik_01827	ATCTTTTGGTACAACCAACA
ENSG00000107014_RLN2	hsLibDrugV1Nik_01828	AGGGTTAACTTCAGCTCCTG
ENSG00000107014_RLN2	hsLibDrugV1Nik_01829	ATGCTGGCTGCATCTCAGAC
ENSG00000106018_VIPR2	hsLibDrugV1Nik_01830	TCTCTGATGTCTCTTGCAAC
ENSG00000106018_VIPR2	hsLibDrugV1Nik_01831	GCAGTGCAACGTGCCAGAGC
ENSG00000106018_VIPR2	hsLibDrugV1Nik_01832	CCAGCACTGAGATGGCTCTC
ENSG00000106018_VIPR2	hsLibDrugV1Nik_01833	GGCCTACCTCCTGATCGGAT
ENSG00000106018_VIPR2	hsLibDrugV1Nik_01834	TGGCCATGATGCAGTACTGC
ENSG00000106018_VIPR2	hsLibDrugV1Nik_01835	CCACCGTCTGCATCGGTGCA
ENSG00000007171_NOS2	hsLibDrugV1Nik_01836	TTCCACCAGTATGCAATGAA
ENSG00000007171_NOS2	hsLibDrugV1Nik_01837	TTTGATCCTCACATGCCGTG
ENSG00000007171_NOS2	hsLibDrugV1Nik_01838	CACTTCACCATAAGGCCAAA
ENSG00000007171_NOS2	hsLibDrugV1Nik_01839	TTGACAAATTCGATAGCTTG
ENSG00000007171_NOS2	hsLibDrugV1Nik_01840	GGGTCCTCTGGTCAAACTTT
ENSG00000007171_NOS2	hsLibDrugV1Nik_01841	CAGGGTGGAAGCGGTAACAA
ENSG00000072518_MARK2	hsLibDrugV1Nik_01842	GTTGCGGCCCCGAATCATGT
ENSG00000072518_MARK2	hsLibDrugV1Nik_01843	CCTTCATTATTCTTACTTCG
ENSG00000072518_MARK2	hsLibDrugV1Nik_01844	CTTGTCATGGAGTACGCTAG
ENSG00000072518_MARK2	hsLibDrugV1Nik_01845	CAAAAAATATGATGGACCCG
ENSG00000072518_MARK2	hsLibDrugV1Nik_01846	ATCCGCTGACCAGTGTATAG
ENSG00000072518_MARK2	hsLibDrugV1Nik_01847	GCTGCGGGAACGGGTACTGA
ENSG00000002549_LAP3	hsLibDrugV1Nik_01848	GGATCCCTGTGGAGACGCTC
ENSG00000002549_LAP3	hsLibDrugV1Nik_01849	TCTGGTTGGCGTCATCTCAT
ENSG00000002549_LAP3	hsLibDrugV1Nik_01850	AAGTGCTAGTAGTAAAACCG
ENSG00000002549_LAP3	hsLibDrugV1Nik_01851	CAATGCAAACGAACCACCCC
ENSG00000002549_LAP3	hsLibDrugV1Nik_01852	CTGGATGGTCTTCCCGTTTT
ENSG00000002549_LAP3	hsLibDrugV1Nik_01853	TGATCCCAAAGCTACATCCA
ENSG00000135446_CDK4	hsLibDrugV1Nik_01854	AGCCACTGGCTCATATCGAG
ENSG00000135446_CDK4	hsLibDrugV1Nik_01855	GAAATTGGTGTCGGTGCCTA
ENSG00000135446_CDK4	hsLibDrugV1Nik_01856	CCTTGATCTCCCGGTCAGTT
ENSG00000135446_CDK4	hsLibDrugV1Nik_01857	GTTTCGGCTGGCAAGCCTGG
ENSG00000135446_CDK4	hsLibDrugV1Nik_01858	ATCTCGGTGAACGATGCAAT
ENSG00000135446_CDK4	hsLibDrugV1Nik_01859	GCAGAAGAACTTCGGGAGCT
ENSG00000079215_SLC1A3	hsLibDrugV1Nik_01860	TGGCCAAAAGTGTGCGTTTA
ENSG00000079215_SLC1A3	hsLibDrugV1Nik_01861	CACAGTCACCGCTGTCATTG
ENSG00000079215_SLC1A3	hsLibDrugV1Nik_01862	AATGGCGGCGCTAGATAGTA
ENSG00000079215_SLC1A3	hsLibDrugV1Nik_01863	GACTACCACCATCATTGCTG
ENSG00000079215_SLC1A3	hsLibDrugV1Nik_01864	CAGGAAGAGAATACCCACGG
ENSG00000079215_SLC1A3	hsLibDrugV1Nik_01865	AATGACAGTCACGGTGTACA
ENSG00000069764_PLA2G10	hsLibDrugV1Nik_01866	GTCCGGCTCACATAGGAACT
ENSG00000069764_PLA2G10	hsLibDrugV1Nik_01867	TGGGCGAGTCCGGCTCACAT
ENSG00000069764_PLA2G10	hsLibDrugV1Nik_01868	CAGTCACACTTGGGCGAGTC
ENSG00000069764_PLA2G10	hsLibDrugV1Nik_01869	AGTCCGGCTCACATAGGAAC
ENSG00000069764_PLA2G10	hsLibDrugV1Nik_01870	CCCCCAGTTCCTATGTGAGC
ENSG00000069764_PLA2G10	hsLibDrugV1Nik_01871	TCCGGCTCACATAGGAACTG
ENSG00000139330_KERA	hsLibDrugV1Nik_01872	ACCAACTACGGAATTGAAAA
ENSG00000139330_KERA	hsLibDrugV1Nik_01873	TCATGACTTCGAGTGTCCCA
ENSG00000139330_KERA	hsLibDrugV1Nik_01874	TCATCTTCGCTACCTCCGTC
ENSG00000139330_KERA	hsLibDrugV1Nik_01875	CTGAAGGAATCTCGTTCTGC
ENSG00000139330_KERA	hsLibDrugV1Nik_01876	GAATCTCATGCAGCTAAACA
ENSG00000139330_KERA	hsLibDrugV1Nik_01877	TCTGTAGGTGCTATAATGGC
ENSG00000170430_MGMT	hsLibDrugV1Nik_01878	ACTCTTCGATAGCCTCGGGC
ENSG00000170430_MGMT	hsLibDrugV1Nik_01879	CAGGCTGTGCACTGCATCAG
ENSG00000170430_MGMT	hsLibDrugV1Nik_01880	CAGCTTCCATAACACCTGTC
ENSG00000170430_MGMT	hsLibDrugV1Nik_01881	TCAGTTTCGGCCAGCAGGCG
ENSG00000170430_MGMT	hsLibDrugV1Nik_01882	GGAGCCGTGGGCAACTACTC
ENSG00000170430_MGMT	hsLibDrugV1Nik_01883	CCCATGAAGGCCACCGGTTG
ENSG00000174950_CD164L2	hsLibDrugV1Nik_01884	ATATCTGGCCGGCGGTCCAA
ENSG00000174950_CD164L2	hsLibDrugV1Nik_01885	GGAGGTCTGTGAGCACTGCG
ENSG00000174950_CD164L2	hsLibDrugV1Nik_01886	CTCCATCTACAACCGCTCAG
ENSG00000174950_CD164L2	hsLibDrugV1Nik_01887	TTCCTTGACCACCTCAGATT
ENSG00000174950_CD164L2	hsLibDrugV1Nik_01888	ACTGTCTTCGGTTCATAGGT
ENSG00000174950_CD164L2	hsLibDrugV1Nik_01889	CTTTATCGGAGGTGTCGTGC
ENSG00000211668_IGLV2-11	hsLibDrugV1Nik_01890	ACTCAGCCTCGCTCAGTGTC
ENSG00000211668_IGLV2-11	hsLibDrugV1Nik_01891	TGATTTATGATGTCAGTAAG
ENSG00000211668_IGLV2-11	hsLibDrugV1Nik_01892	ACACTGAGCGAGGCTGAGTC
ENSG00000211668_IGLV2-11	hsLibDrugV1Nik_01893	ATAACCACCAACATCACTGC
ENSG00000211668_IGLV2-11	hsLibDrugV1Nik_01894	GGAACCAGCAGTGATGTTGG
ENSG00000167751_KLK2	hsLibDrugV1Nik_01895	GTGTACACAGCAGGCTTTTC
ENSG00000167751_KLK2	hsLibDrugV1Nik_01896	GTCATGGATGGGCACACTGT
ENSG00000167751_KLK2	hsLibDrugV1Nik_01897	CACTCAGGGGTTGGCTGCGA
ENSG00000167751_KLK2	hsLibDrugV1Nik_01898	AGGGTCCTACTTACTTCTTT
ENSG00000167751_KLK2	hsLibDrugV1Nik_01899	CAGGTGGCTGTGTACAGTCA
ENSG00000167751_KLK2	hsLibDrugV1Nik_01900	AGAAGGCTCATATTGTAGAG
ENSG00000085377_PREP	hsLibDrugV1Nik_01901	AAATTTGTGACCCTTACGCC
ENSG00000085377_PREP	hsLibDrugV1Nik_01902	CTTGAAGTGGCAACTATACT
ENSG00000085377_PREP	hsLibDrugV1Nik_01903	TCTTTGTATAAACCTCTGAT
ENSG00000085377_PREP	hsLibDrugV1Nik_01904	GCCATCGTCAGACAGTATGT
ENSG00000085377_PREP	hsLibDrugV1Nik_01905	CCTGTACATATAATACTCGC
ENSG00000085377_PREP	hsLibDrugV1Nik_01906	GAACATTCCCTTCCCATCAT
ENSG00000167757_KLK11	hsLibDrugV1Nik_01907	AGAAGACGCGGCTACTCTGT
ENSG00000167757_KLK11	hsLibDrugV1Nik_01908	CTCGAACCCCTTGATGATCC
ENSG00000167757_KLK11	hsLibDrugV1Nik_01909	GGCTGTTGTTGAAGCCGGGG
ENSG00000167757_KLK11	hsLibDrugV1Nik_01910	CCAGCTGCCTCATTTCCGGC
ENSG00000167757_KLK11	hsLibDrugV1Nik_01911	TTGGCGCATCGCAAGGTGTG
ENSG00000167757_KLK11	hsLibDrugV1Nik_01912	GGTAGGCGTTCTCACACTTC
ENSG00000167754_KLK5	hsLibDrugV1Nik_01913	CCCAGAGGGCACGGTGTTAG
ENSG00000167754_KLK5	hsLibDrugV1Nik_01914	GCGATATGCACACCCAGCCG
ENSG00000167754_KLK5	hsLibDrugV1Nik_01915	CAATGAGAGGAGACGTTGAT
ENSG00000167754_KLK5	hsLibDrugV1Nik_01916	TTTGTCACCGGCGCAGAACA
ENSG00000167754_KLK5	hsLibDrugV1Nik_01917	TCAGCGTGCTAAGTCAGAAA
ENSG00000167754_KLK5	hsLibDrugV1Nik_01918	CGTGTAGACACCCGGTCTGT
ENSG00000152270_PDE3B	hsLibDrugV1Nik_01919	GCTAAATGAGGCTCGCAATA
ENSG00000152270_PDE3B	hsLibDrugV1Nik_01920	GCTACTAATACTCCGTAGAG
ENSG00000152270_PDE3B	hsLibDrugV1Nik_01921	TCAAGGTGGGATCGTAATAA
ENSG00000152270_PDE3B	hsLibDrugV1Nik_01922	TACTGACTATCCCGAAGCAA
ENSG00000152270_PDE3B	hsLibDrugV1Nik_01923	GTTAGAGAGCCAGTAGACAC
ENSG00000152270_PDE3B	hsLibDrugV1Nik_01924	GATCTCTGCAAGATAACGCT
ENSG00000103196_CRISPLD2	hsLibDrugV1Nik_01925	ATGCTGCACAACAAGCTTCG
ENSG00000103196_CRISPLD2	hsLibDrugV1Nik_01926	CTCCTCTAAGAGAGTGACGT
ENSG00000103196_CRISPLD2	hsLibDrugV1Nik_01927	GGTGTCCATCGGGCAGAACC
ENSG00000103196_CRISPLD2	hsLibDrugV1Nik_01928	GTGGGCCAGTCAGTGCATCT
ENSG00000103196_CRISPLD2	hsLibDrugV1Nik_01929	TGTGCAGTCCTGGTATGACG
ENSG00000103196_CRISPLD2	hsLibDrugV1Nik_01930	CACCAGGGGTTGCACTCGCT
ENSG00000167759_KLK13	hsLibDrugV1Nik_01931	TAGCCGCCCTTGCACTAGTA
ENSG00000167759_KLK13	hsLibDrugV1Nik_01932	AGTCCTGGTCCACCCCAAAT
ENSG00000167759_KLK13	hsLibDrugV1Nik_01933	AGGGGTTAGGCGGTTGTTGT
ENSG00000167759_KLK13	hsLibDrugV1Nik_01934	ACCTAGGCAAGCACGCCCTA
ENSG00000167759_KLK13	hsLibDrugV1Nik_01935	CATCCAACTTCGCTCAGATG
ENSG00000167759_KLK13	hsLibDrugV1Nik_01936	TGTGCCGGCACAAAAGAGGG
ENSG00000113721_PDGFRB	hsLibDrugV1Nik_01937	GTAGAGCCGTTTCCGCTCAT
ENSG00000113721_PDGFRB	hsLibDrugV1Nik_01938	GCAGGTCAGAACGAAGGTGC
ENSG00000113721_PDGFRB	hsLibDrugV1Nik_01939	GTCCCCTATGATCACCAACG
ENSG00000113721_PDGFRB	hsLibDrugV1Nik_01940	AATAGTTCCTCGGCATCATT
ENSG00000113721_PDGFRB	hsLibDrugV1Nik_01941	GTGCATTGTGATCGGGAATG
ENSG00000113721_PDGFRB	hsLibDrugV1Nik_01942	GTGCAGACTGTGGTCCGCCA
ENSG00000178602_OTOS	hsLibDrugV1Nik_01943	GGGCTTCCACGTTCCCTATC
ENSG00000178602_OTOS	hsLibDrugV1Nik_01944	CATGTCCTCGATCTGGGGGT
ENSG00000178602_OTOS	hsLibDrugV1Nik_01945	TGGCCGGCAGCTCCGCGTAA
ENSG00000178602_OTOS	hsLibDrugV1Nik_01946	TTCCCCCTGGGGAGCACGCT
ENSG00000178602_OTOS	hsLibDrugV1Nik_01947	CGGGAAGATGCAGGCCTGCA
ENSG00000178602_OTOS	hsLibDrugV1Nik_01948	AGGAAGCACCGGGAAGATGC
ENSG00000160791_CCR5	hsLibDrugV1Nik_01949	TCATCCTCCTGACAATCGAT
ENSG00000160791_CCR5	hsLibDrugV1Nik_01950	TCAGTTTACACCCGATCCAC
ENSG00000160791_CCR5	hsLibDrugV1Nik_01951	CAGGTTGGACCAAGCTATGC
ENSG00000160791_CCR5	hsLibDrugV1Nik_01952	ACAATGTGTCAACTCTTGAC
ENSG00000160791_CCR5	hsLibDrugV1Nik_01953	TGACCATGACAAGCAGCGGC
ENSG00000160791_CCR5	hsLibDrugV1Nik_01954	TCACTATGCTGCCGCCCAGT
ENSG00000198400_NTRK1	hsLibDrugV1Nik_01955	CTGGAGCTCCGTGATCTGAG
ENSG00000198400_NTRK1	hsLibDrugV1Nik_01956	GAAGAGTGGTCTCCGTTTCG
ENSG00000198400_NTRK1	hsLibDrugV1Nik_01957	GAGAGACTCCAGAGCGTTGA
ENSG00000198400_NTRK1	hsLibDrugV1Nik_01958	AGTGCAGAGGGTTCCCCGAC
ENSG00000198400_NTRK1	hsLibDrugV1Nik_01959	ACTGTTCTTGTGCCCTGCGC
ENSG00000198400_NTRK1	hsLibDrugV1Nik_01960	GGCACCTGGACCTTCAGCGT
ENSG00000142173_COL6A2	hsLibDrugV1Nik_01961	TTGTTTCTCTCGGTAGTGTC
ENSG00000142173_COL6A2	hsLibDrugV1Nik_01962	GCATGGTGGCGTAGTCGTTG
ENSG00000142173_COL6A2	hsLibDrugV1Nik_01963	AGCACGAAGTACACGTGGAT
ENSG00000142173_COL6A2	hsLibDrugV1Nik_01964	TTCTGTCCACGGTAGCCCTT
ENSG00000142173_COL6A2	hsLibDrugV1Nik_01965	GCTGGCAAGAACGGGACCGA
ENSG00000142173_COL6A2	hsLibDrugV1Nik_01966	TTGGCCCCGATTTCTCCCGG
ENSG00000123815_COQ8B	hsLibDrugV1Nik_01967	CAGACTGTTGGTTGGCCTTG
ENSG00000123815_COQ8B	hsLibDrugV1Nik_01968	GGGTGAGGAGGACATTCGCA
ENSG00000123815_COQ8B	hsLibDrugV1Nik_01969	TGACCGCTCTCGAGAACGCA
ENSG00000123815_COQ8B	hsLibDrugV1Nik_01970	CTGCAGACGACCTCCTGGCA
ENSG00000123815_COQ8B	hsLibDrugV1Nik_01971	CTGCCAGCGGGGCATGAAGT
ENSG00000123815_COQ8B	hsLibDrugV1Nik_01972	CCCTTTGCCGCTGCCTCAAT
ENSG00000128165_ADM2	hsLibDrugV1Nik_01973	CCACCGCCTGTGGCAACTCA
ENSG00000128165_ADM2	hsLibDrugV1Nik_01974	CAAGCCCAGCTCCTGCGAGT
ENSG00000128165_ADM2	hsLibDrugV1Nik_01975	TGTGGTCTGGAAGCTTCACC
ENSG00000128165_ADM2	hsLibDrugV1Nik_01976	ACCTGGGTTTGACGGGTCGC
ENSG00000128165_ADM2	hsLibDrugV1Nik_01977	CCCACCTCAGCCATAGCTGT
ENSG00000128165_ADM2	hsLibDrugV1Nik_01978	ATGCAACCCAGGGCGGCCGT
ENSG00000188501_LCTL	hsLibDrugV1Nik_01979	CCATCGTGACCTTGCACCAC
ENSG00000188501_LCTL	hsLibDrugV1Nik_01980	TGCTCCAGGTCAAATACGGT
ENSG00000188501_LCTL	hsLibDrugV1Nik_01981	GTGCTTCACACGGTCCCCAA
ENSG00000188501_LCTL	hsLibDrugV1Nik_01982	GTGTGCTGCCTTGTACAGGC
ENSG00000188501_LCTL	hsLibDrugV1Nik_01983	GGCATTCTTATAACACCACG
ENSG00000188501_LCTL	hsLibDrugV1Nik_01984	GGGTAGTCACCGGCATAAAT
ENSG00000198408_MGEA5	hsLibDrugV1Nik_01985	ACTACAAACATAGGATGTTT
ENSG00000198408_MGEA5	hsLibDrugV1Nik_01986	GAAAAAGTGATATCCAATCC
ENSG00000198408_MGEA5	hsLibDrugV1Nik_01987	TGTCTGCTGCACACATATTA
ENSG00000198408_MGEA5	hsLibDrugV1Nik_01988	GTGAGGACTCCTTTTAACCG
ENSG00000198408_MGEA5	hsLibDrugV1Nik_01989	ACCTCTTCGATGGACTCTAC
ENSG00000198408_MGEA5	hsLibDrugV1Nik_01990	AAAGAGGGTGCTGCAACTAA
ENSG00000017260_ATP2C1	hsLibDrugV1Nik_01991	TCAAACAAGCGTAAGTCAGC
ENSG00000017260_ATP2C1	hsLibDrugV1Nik_01992	TGAGACAACGCCTTGTTCTA
ENSG00000017260_ATP2C1	hsLibDrugV1Nik_01993	CATTGCCTTTATGGGAACAC
ENSG00000017260_ATP2C1	hsLibDrugV1Nik_01994	TCCTGAAGGTCTCCCCATTG
ENSG00000017260_ATP2C1	hsLibDrugV1Nik_01995	CTTTTAGCTCTGAGCAAAAG
ENSG00000017260_ATP2C1	hsLibDrugV1Nik_01996	AAGGCACGCATGGGCTCAGC
[truncated: 25,361 more rows]

## Sheet: Arrayed screen_sgRNA oligos
Gene Name	sgRNA ID	Forward primer	Reverse Primer
ABCC4	16019	caccgGATAATAAAAATGTACGCCTgt	ttaaacAGGCGTACATTTTTATTATCc
ABCC4	16017	caccgTAGGAATATCGTGCCTTGCTgt	ttaaacAGCAAGGCACGATATTCCTAc
ABCC4	16015	caccgAGGTGCTGTGAGCGGTCTTCgt	ttaaacGAAGACCGCTCACAGCACCTc
BACE1	14203	caccgGCACATACACACCCTTCCGGgt	ttaaacCCGGAAGGGTGTGTATGTGCc
BACE1	14205	caccgAAAGGCTCCAGGGAGTCGTCgt	ttaaacGACGACTCCCTGGAGCCTTTc
BACE1	14207	caccgATAATACCACTCCCGCCGGAgt	ttaaacTCCGGCGGGAGTGGTATTATc
CACNA1I	3150	caccgTTTGGCAAGAAGTGCTACCTgt	ttaaacAGGTAGCACTTCTTGCCAAAc
CACNA1I	3153	caccgCCTCCTCCGGCTGGTAGTATgt	ttaaacATACTACCAGCCGGAGGAGGc
CACNA1I	3149	caccgCAAGTGTCACGCAGTTCAGCgt	ttaaacGCTGAACTGCGTGACACTTGc
CD300LB	20974	caccgCTCACCTACCAACAGCAATAgt	ttaaacTATTGCTGTTGGTAGGTGAGc
CD300LB	20972	caccgGAGATGACGCAGATGTTTACgt	ttaaacGTAAACATCTGCGTCATCTCc
CD300LB	20977	caccgGAAACCAGAGGGTCGGAGCAgt	ttaaacTGCTCCGACCCTCTGGTTTCc
CFTR	15157	caccgCGCTCTATCGCGATTTATCTgt	ttaaacAGATAAATCGCGATAGAGCGc
CFTR	15158	caccgCTCCTTGTTATCCGGGTCATgt	ttaaacATGACCCGGATAACAAGGAGc
CFTR	15156	caccgCCAGAAAAAACATCGCCGAAgt	ttaaacTTCGGCGATGTTTTTTCTGGc
CHRNA2	320	caccgCTTCCGGGGCTACAACCGCTgt	ttaaacAGCGGTTGTAGCCCCGGAAGc
CHRNA2	321	caccgAAATGATGACCACCAACGTCgt	ttaaacGACGTTGGTGGTCATCATTTc
CHRNA2	324	caccgGGTGCCCGTGGCATTGACGAgt	ttaaacTCGTCAATGCCACGGGCACCc
CPB2	504	caccgGTGGGTTTGATGTAACGCTCgt	ttaaacGAGCGTTACATCAAACCCACc
CPB2	503	caccgTTACTTCGTGTATAGGAATAgt	ttaaacTATTCCTATACACGAAGTAAc
CPB2	502	caccgACAGTAGGTTTCCGAGCATGgt	ttaaacCATGCTCGGAAACCTACTGTc
CST2	20256	caccgTGCTGCGGGTGCTACGAGCCgt	ttaaacGGCTCGTAGCACCCGCAGCAc
CST2	20255	caccgTGGCTCGTAGCACCCGCAGCgt	ttaaacGCTGCGGGTGCTACGAGCCAc
CST2	20254	caccgTTTCTCATGTGTGTAGATCGgt	ttaaacCGATCTACACACATGAGAAAc
CYP11A1	10853	caccgATCAATGAATCGCTGGGCCTgt	ttaaacAGGCCCAGCGATTCATTGATc
CYP11A1	10852	caccgAGCCTGGAAGAAAGACCGGGgt	ttaaacCCCGGTCTTTCTTCCAGGCTc
CYP11A1	10854	caccgCTGAACAGACGGAACAGGTCgt	ttaaacGACCTGTTCCGTCTGTTCAGc
CYP2J2	10322	caccgACTAGATGAAGTCACATACTgt	ttaaacAGTATGTGACTTCATCTAGTc
CYP2J2	10319	caccgTGTTCTCGCATAGGGGTCACgt	ttaaacGTGACCCCTATGCGAGAACAc
CYP2J2	10320	caccgATTGATTATGTCAAGTGGCCgt	ttaaacGGCCACTTGACATAATCAATc
DMPK	10758	caccgCATGGAGTATTACGTGGGCGgt	ttaaacCGCCCACGTAATACTCCATGc
DMPK	10754	caccgGAAAGCGCCTCCGATAGGCCgt	ttaaacGGCCTATCGGAGGCGCTTTCc
DMPK	10756	caccgGAGGGACGTGTTGGTGAATGgt	ttaaacCATTCACCAACACGTCCCTCc
EFEMP2	21343	caccgCCGATCTTGCGGTAACCATCgt	ttaaacGATGGTTACCGCAAGATCGGc
EFEMP2	21340	caccgAGAGCAGTAGAGACCCGGGTgt	ttaaacACCCGGGTCTCTACTGCTCTc
EFEMP2	21341	caccgAGGCTATGAGCCCGACGATCgt	ttaaacGATCGTCGGGCTCATAGCCTc
FAM20A	1428	caccgAGCTTGAGGTGGACCCCACTgt	ttaaacAGTGGGGTCCACCTCAAGCTc
FAM20A	1425	caccgGCCCATGGCGGTTAATACCCgt	ttaaacGGGTATTAACCGCCATGGGCc
FAM20A	1429	caccgATGAAGTAGAAGAAGTCCACgt	ttaaacGTGGACTTCTTCTACTTCATc
GPC4	58	caccgATCAGAAATCTTCACATCGAgt	ttaaacTCGATGTGAAGATTTCTGATc
GPC4	55	caccgGCAGCCCGTACTTTCGCTCAgt	ttaaacTGAGCGAAAGTACGGGCTGCc
GPC4	56	caccgGTTGAAACGTTACTACGTGGgt	ttaaacCCACGTAGTAACGTTTCAACc
GPR1	3118	caccgAGAAGTTCCAAGCTCGCTTCgt	ttaaacGAAGCGAGCTTGGAACTTCTc
GPR1	3120	caccgGTTCCTCAATCTAGCCATTGgt	ttaaacCAATGGCTAGATTGAGGAACc
GPR1	3119	caccgTCAAGTGGATATAGTGGTCCgt	ttaaacGGACCACTATATCCACTTGAc
IGHG4	21815	caccgCGTGGTGGTGGACGTGAGCCgt	ttaaacGGCTCACGTCCACCACCACGc
IGHG4	21814	caccgTGGTTTTCTCGATGGAGGACgt	ttaaacGTCCTCCATCGAGAAAACCAc
IGHG4	21817	caccgCAACTGGTACGTGGATGGCGgt	ttaaacCGCCATCCACGTACCAGTTGc
ITGA2B	25437	caccgCAGAGTACTTCGACGGCTACgt	ttaaacGTAGCCGTCGAAGTACTCTGc
ITGA2B	25434	caccgCTCAGGGTGTTCCCGCGACAgt	ttaaacTGTCGCGGGAACACCCTGAGc
ITGA2B	25435	caccgGAGGCTGAGAAGACGCCCGTgt	ttaaacACGGGCGTCTTCTCAGCCTCc
KAT2B	10144	caccgGGTAGACTGTCGCAGAACTGgt	ttaaacCAGTTCTGCGACAGTCTACCc
KAT2B	10147	caccgCAAGAAACCCCGAGTTATGGgt	ttaaacCCATAACTCGGGGTTTCTTGc
KAT2B	10146	caccgTCCCTTGAGCAGCCAAACGCgt	ttaaacGCGTTTGGCTGCTCAAGGGAc
MAST1	395	caccgCAGCTGGTGAAGGCGCTCCTgt	ttaaacAGGAGCGCCTTCACCAGCTGc
MAST1	396	caccgCATCACGATCTCGTTGTCGTgt	ttaaacACGACAACGAGATCGTGATGc
MAST1	394	caccgAAGTGGAGCTCGTCCACCGTgt	ttaaacACGGTGGACGAGCTCCACTTc
MRGPRF	4919	caccgCCATCTACTTAGGGATCGACgt	ttaaacGTCGATCCCTAAGTAGATGGc
MRGPRF	4920	caccgGCACACGCTGCGGATGTAGTgt	ttaaacACTACATCCGCAGCGTGTGCc
MRGPRF	4918	caccgCAGCATCGCGATCTGCTCGAgt	ttaaacTCGAGCAGATCGCGATGCTGc
NEK9	13709	caccgTGACTCTAGCCAGTACTCTTgt	ttaaacAAGAGTACTGGCTAGAGTCAc
NEK9	13706	caccgACAACTTGTCCTTCTGACGAgt	ttaaacTCGTCAGAAGGACAAGTTGTc
NEK9	13710	caccgGCCCTCTTCTCAGGAAACGCgt	ttaaacGCGTTTCCTGAGAAGAGGGCc
NID2	11396	caccgCTTCAGCTTCCAGCTCGGGTgt	ttaaacACCCGAGCTGGAAGCTGAAGc
NID2	11393	caccgGCAGGTAGGCGCTTACGAGGgt	ttaaacCCTCGTAAGCGCCTACCTGCc
NID2	11398	caccgCTTCCCCGTTGGACAATGTCgt	ttaaacGACATTGTCCAACGGGGAAGc
NTN1	18575	caccgTCTCGTCGCCGAACGTGTGCgt	ttaaacGCACACGTTCGGCGACGAGAc
NTN1	18574	caccgTGGCCGTTCTCGTCCGAGCAgt	ttaaacTGCTCGGACGAGAACGGCCAc
NTN1	18576	caccgGAGGGCTACTACCGCGACATgt	ttaaacATGTCGCGGTAGTAGCCCTCc
NUAK2	6363	caccgAGCTCAGTGAGCGCGAAGCTgt	ttaaacAGCTTCGCGCTCACTGAGCTc
NUAK2	6365	caccgTCTCCAGCTTGAGATCTCGGgt	ttaaacCCGAGATCTCAAGCTGGAGAc
NUAK2	6361	caccgAGATCTGATGCACATACGGAgt	ttaaacTCCGTATGTGCATCAGATCTc
P2RX6	3392	caccgCAGTTAGCCAGTGGGACGGAgt	ttaaacTCCGTCCCACTGGCTAACTGc
P2RX6	3393	caccgTGGTGTTCAATGGGACCCACgt	ttaaacGTGGGTCCCATTGAACACCAc
P2RX6	3395	caccgATAGCGGCAGTGCTTAAAATgt	ttaaacATTTTAAGCACTGCCGCTATc
PRKG1	14282	caccgAAGTTGTGTACCATGGGTCCgt	ttaaacGGACCCATGGTACACAACTTc
PRKG1	14284	caccgATTATCAGGCAAGGTGCAAGgt	ttaaacCTTGCACCTTGCCTGATAATc
PRKG1	14281	caccgGTACCCGGTGGAGTATGGCAgt	ttaaacTGCCATACTCCACCGGGTACc
ROR1	1141	caccgGGATTCTGTCAGCCATACAGgt	ttaaacCTGTATGGCTGACAGAATCCc
ROR1	1137	caccgGAGATGTTCCATGATGAGGTgt	ttaaacACCTCATCATGGAACATCTCc
ROR1	1140	caccgAAGACTCCATATAGACGGTGgt	ttaaacCACCGTCTATATGGAGTCTTc
SLC22A18	3219	caccgCCAGGCCCAGTTTCCGAGACgt	ttaaacGTCTCGGAAACTGGGCCTGGc
SLC22A18	3222	caccgAGGAAGATCCTCGGGACGTCgt	ttaaacGACGTCCCGAGGATCTTCCTc
SLC22A18	3218	caccgGGTGGTTTGCAGGTAGCCGAgt	ttaaacTCGGCTACCTGCAAACCACCc
SLC5A9	42	caccgGGTTCCAGCCCAATGCCATCgt	ttaaacGATGGCATTGGGCTGGAACCc
SLC5A9	38	caccgTTGCCGTAGGTGGCTTCGAGgt	ttaaacCTCGAAGCCACCTACGGCAAc
SLC5A9	37	caccgCGTCCATCCGTGCAAGTCGAgt	ttaaacTCGACTTGCACGGATGGACGc
SRPK2	6556	caccgGGCTGTCTCCGTATAATGCTgt	ttaaacAGCATTATACGGAGACAGCCc
SRPK2	6557	caccgTGCATGGTCTTCGAAGTACTgt	ttaaacAGTACTTCGAAGACCATGCAc
SRPK2	6555	caccgATCAGATGATGAGGAGCAAGgt	ttaaacCTTGCTCCTCATCATCTGATc
ST14	13741	caccgCGTGCTGATCGGCCTCCTCTgt	ttaaacAGAGGAGGCCGATCAGCACGc
ST14	13743	caccgTACAGCGGAGTCCCATTCCTgt	ttaaacAGGAATGGGACTCCGCTGTAc
ST14	13744	caccgGCAGCGTCATCGCCTACTACgt	ttaaacGTAGTAGGCGATGACGCTGCc
TIMP2	17822	caccgTATCTACACGGCCCCCTCCTgt	ttaaacAGGAGGGGGCCGTGTAGATAc
TIMP2	17823	caccgTCTGTGACTTCATCGTGCCCgt	ttaaacGGGCACGATGAAGTCACAGAc
TIMP2	17821	caccgGGCCAAAGCGGTCAGTGAGAgt	ttaaacTCTCACTGACCGCTTTGGCCc
KCNK1	13517	caccgTTCAGAGAGCTCTATAAGATgt	ttaaacATCTTATAGAGCTCTCTGAAc
KCNK1	13516	caccgTATTGCCATGTTGGTAGTTCgt	ttaaacGAACTACCAACATGGCAATAc
KCNK1	13518	caccgCACACCGTGCCCTTGTCAGAgt	ttaaacTCTGACAAGGGCACGGTGTGc
TEK	9025	caccgGCCCCAAACGTGATTGACACgt	ttaaacGTGTCAATCACGTTTGGGGCc
TEK	9022	caccgGTACAGAGATGGTTGCATTCgt	ttaaacGAATGCAACCATCTCTGTACc
TEK	9021	caccgAGGTGTACTTCTAGAATATCgt	ttaaacGATATTCTAGAAGTACACCTc
FKBP8	4245	caccgTTGGGGGCCGTAGCAGTACTgt	ttaaacAGTACTGCTACGGCCCCCAAc
FKBP8	4242	caccgACCTCGAAGTCCTCGAGCGGgt	ttaaacCCGCTCGAGGACTTCGAGGTc
FKBP8	4244	caccgCGTACATCTGCAGACGTCGCgt	ttaaacGCGACGTCTGCAGATGTACGc
TLR1	8189	caccgATAGTGGGCACGATTCTTTCgt	ttaaacGAAAGAATCGTGCCCACTATc
TLR1	8188	caccgGGAATGGAGTACTGCGGAATgt	ttaaacATTCCGCAGTACTCCATTCCc
TLR1	8187	caccgAATTTCAAACGTGAAGCTACgt	ttaaacGTAGCTTCACGTTTGAAATTc
USH2A	24558	caccgAGATTTTCGATTATACCAAGgt	ttaaacCTTGGTATAATCGAAAATCTc
USH2A	24559	caccgTGTGCCAAAGGGTGGACCCGgt	ttaaacCGGGTCCACCCTTTGGCACAc
USH2A	24557	caccgCAGCTTCTTTATCAATGGCGgt	ttaaacCGCCATTGATAAAGAAGCTGc
YWHAG	20652	caccgTCCGCGACAACCTCACGCTCgt	ttaaacGAGCGTGAGGTTGTCGCGGAc
YWHAG	20651	caccgAGAGCCAGGCCTAATCGGATgt	ttaaacATCCGATTAGGCCTGGCTCTc
YWHAG	20650	caccgTTGAGATGGTCCGTGCGTACgt	ttaaacGTACGCACGGACCATCTCAAc

## Sheet: Taqman Assay IDs
Name	Taqman Assay ID
BRN2	Hs00271595
NANOG	Hs02387400
OCT4	Hs04260367
MAP2	Hs00258900
SYP	Hs00300531
GRIA4	Hs00898778
FOXP2	Hs00362818
CUX1	Hs00738851
18S	Hs01375212

## Sheet: qPCR primers
Name	Forward	Reverse
18s	GTAACCCGTTGAACCCCATT	CCATCCAATCGGTAGTAGCG
KAT2B	TCAGCCTCTTCCAGAACCAG	GTCCAGAAGAGGCTTTGCAG
