# Supplementary material for: CRISPR-Cas9 genetic screen leads to the discovery of L-Moses, a KAT2B inhibitor that attenuates Tunicamycin-mediated neuronal cell death
Source: Sci Rep. 2023 Mar 9;13:3934. doi: 10.1038/s41598-023-31141-6 (PMC9998435; doi:10.1038/s41598-023-31141-6)
Supplement: Supplementary file 4 — Supplementary Information 4. [file 41598_2023_31141_MOESM4_ESM.xlsx]

## Sheet: Supplementary Table 3
Supplementary Table 3: List of validated hits, whose knockout is neuroprotective against Tun-mediated cell death
Gene	Full name	Function
FAM20A	FAM20A Golgi Associated Secretory Pathway Pseudokinase	Secreted protein, acts as an allosteric activator of FAM20C.
KAT2B	Lysine Acetyltransferase 2B	Histone and non-histone acetyltransferase that promotes transcriptional activation.
ITGA2B	Integrin Subunit Alpha 2b	Subunit of a cell-surface receptor, involved in cell adhesion and blood coagulation.
CFTR	Cystic Fibrosis Transmembrane Conductance Regulator	Chloride channel, involved in ion and water transport.
CPB2	Carboxypeptidase B2	Cleaves C-terminal residues from active proteins, controlling their activities.
NID2	Nidogen 2	Cell-adhesion glycoprotein, involved in maintaining the structure of the basement membrane.
CST2	Cystatin SA	Cysteine proteinase inhibitor.
PRKG1	Protein Kinase CGMP-Dependent 1	Protein kinase involved in several aspects of neuronal function.
DMPK	DM1 Protein Kinase	Protein kinase associated with Myotonic Dystrophy 1.
CHRNA2	Cholinergic Receptor Nicotinic Alpha 2 Subunit	Subunit of nicotinic acetylcholine receptor (nAChR), involved in fast synaptic transmission.
NTN1	Netrin 1	Secreted protein with unknown function. Netrins are important for axon guidance.
NEK9	NIMA Related Kinase 9	Protein kinase.
ROR1	Receptor Tyrosine Kinase Like Orphan Receptor 1	Modulates neurite growth in the CNS.
