# Supplementary material for: CRISPR-Cas9 genetic screen leads to the discovery of L-Moses, a KAT2B inhibitor that attenuates Tunicamycin-mediated neuronal cell death
Source: Sci Rep. 2023 Mar 9;13:3934. doi: 10.1038/s41598-023-31141-6 (PMC9998435; doi:10.1038/s41598-023-31141-6)
Supplement: Supplementary file 5 — Supplementary Information 5. [file 41598_2023_31141_MOESM5_ESM.xlsx]

## Sheet: Supplementary Table 4
Supplementary Table 4: BRBseq data, Differentially expressed genes in cortical neurons
a) Genes downregulated in Tun compared to untreated controls
b) Genes upregulated in Tun compared to untreated controls
c) Genes downregulated in Tun plus L-Moses when compared to Tun alone
d) Genes upregulated in Tun plus L-Moses when compared to Tun alone
e) Genes downregulated by L-Moses compared to untreated
f) Genes upregulated by L-Moses compared to untreated

## Sheet: TUN_vs_UNT-DOWN
Column1	gene_name	baseMean	log2FoldChange	pvalue	padj
ENSG00000117394	SLC2A1	116.032	-1.39641	7.14e-17	7.24e-13
ENSG00000089685	BIRC5	47.28	-1.4351	1.62e-14	8.23e-11
ENSG00000088325	TPX2	43.3502	-1.56096	3.79e-12	9.62e-09
ENSG00000074800	ENO1	273.224	-0.888114	7.62e-12	1.54e-08
ENSG00000166508	MCM7	73.9534	-1.12476	3.91e-10	5.66e-07
ENSG00000171848	RRM2	31.993	-1.51327	1.36e-09	1.61e-06
ENSG00000077312	SNRPA	61.6025	-1.04856	1.59e-09	1.61e-06
ENSG00000162551	ALPL	14.0459	-2.21232	2.86e-09	2.26e-06
ENSG00000166851	PLK1	17.8227	-2.0371	2.8e-09	2.26e-06
ENSG00000084207	GSTP1	258.084	-0.590966	2.9e-09	2.26e-06
ENSG00000126878	AIF1L	20.8989	-1.73434	3.96e-09	2.87e-06
ENSG00000166426	CRABP1	121.226	-0.745053	6.2e-09	4.19e-06
ENSG00000105655	ISYNA1	105.819	-0.776421	6.99e-09	4.43e-06
ENSG00000134057	CCNB1	24.1595	-1.56872	9.68e-09	5.77e-06
ENSG00000125835	SNRPB	177.956	-0.559469	1.51e-08	8.48e-06
ENSG00000138668	HNRNPD	216.286	-0.684525	1.97e-08	1.05e-05
ENSG00000117399	CDC20	27.016	-1.56307	2.21e-08	1.07e-05
ENSG00000175063	UBE2C	40.9623	-1.31701	2.13e-08	1.07e-05
ENSG00000161547	SRSF2	76.9671	-0.964603	2.41e-08	1.11e-05
ENSG00000185559	DLK1	123.161	-0.927347	3.81e-08	1.68e-05
ENSG00000120802	TMPO	60.7675	-0.867553	1.15e-07	4.32e-05
ENSG00000167900	TK1	19.1067	-1.5648	2.08e-07	7.52e-05
ENSG00000112081	SRSF3	118.775	-0.618229	3.26e-07	0.000110162
ENSG00000189403	HMGB1	70.5968	-0.783401	4.21e-07	0.000137594
ENSG00000182481	KPNA2	135.999	-0.752012	6.3e-07	0.000187808
ENSG00000125462	C1orf61	19.9462	-1.69499	1.03e-06	0.000297246
ENSG00000131747	TOP2A	29.3203	-1.42214	1.08e-06	0.000298688
ENSG00000167614	TTYH1	283.718	-0.523194	1.09e-06	0.000298688
ENSG00000101057	MYBL2	22.2111	-1.65284	1.4e-06	0.000369745
ENSG00000157456	CCNB2	28.6241	-1.25458	1.42e-06	0.000369745
ENSG00000166803	KIAA0101	21.4779	-1.35434	1.52e-06	0.000370475
ENSG00000197921	HES5	26.3935	-1.26252	1.53e-06	0.000370475
ENSG00000145423	SFRP2	38.3004	-1.05271	1.7e-06	0.000392249
ENSG00000168078	PBK	12.0504	-2.04859	1.77e-06	0.00039958
ENSG00000147065	MSN	19.2839	-1.42723	1.88e-06	0.000414158
ENSG00000188486	H2AFX	36.3073	-1.03313	2.36e-06	0.000487947
ENSG00000164111	ANXA5	49.8626	-0.894456	2.45e-06	0.000490306
ENSG00000066044	ELAVL1	65.5831	-0.840862	2.47e-06	0.000490306
ENSG00000197451	HNRNPAB	63.5771	-0.717835	2.53e-06	0.000494018
ENSG00000115875	SRSF7	76.3679	-0.679844	2.71e-06	0.000519173
ENSG00000064666	CNN2	14.5412	-1.61951	2.99e-06	0.000541474
ENSG00000164434	FABP7	33.6176	-1.19303	2.89e-06	0.000541474
ENSG00000124795	DEK	57.8683	-0.909097	3.46e-06	0.00060481
ENSG00000178445	GLDC	13.3451	-1.6519	3.68e-06	0.000612405
ENSG00000131153	GINS2	33.6479	-0.999477	3.58e-06	0.000612405
ENSG00000174721	FGFBP3	44.8463	-0.96713	3.64e-06	0.000612405
ENSG00000152558	TMEM123	19.1452	-1.33108	3.78e-06	0.000618139
ENSG00000249780	RP11-352E6.2	90.8556	-0.984521	5.53e-06	0.000849346
ENSG00000185650	ZFP36L1	45.6654	-0.859678	5.82e-06	0.000880987
ENSG00000006042	TMEM98	47.0958	-0.818946	6.06e-06	0.000891786
ENSG00000115457	IGFBP2	181.485	-0.756622	6.53e-06	0.000946428
ENSG00000110092	CCND1	18.035	-1.62761	7.12e-06	0.00101736
ENSG00000123374	CDK2	11.8488	-1.89964	7.51e-06	0.00105826
ENSG00000182968	SOX1	32.9646	-0.957659	7.86e-06	0.00109165
ENSG00000149948	HMGA2	23.9538	-1.27025	8.14e-06	0.00111581
ENSG00000106571	GLI3	13.0828	-1.78383	9.13e-06	0.00121071
ENSG00000198618	PPIAP22	25.5952	-1.07553	9.27e-06	0.00121071
ENSG00000106211	HSPB1	32.0779	-1.06165	9.19e-06	0.00121071
ENSG00000067225	PKM	500.671	-0.600213	9.31e-06	0.00121071
ENSG00000120437	ACAT2	35.4221	-1.04786	1.2e-05	0.00152645
ENSG00000105202	FBL	65.4536	-0.793621	1.48e-05	0.00182628
ENSG00000143321	HDGF	87.9642	-0.680275	1.69e-05	0.00206286
ENSG00000170893	TRH	9.30948	-1.80336	1.74e-05	0.00207884
ENSG00000111328	CDK2AP1	87.4872	-0.612469	1.73e-05	0.00207884
ENSG00000168268	NT5DC2	174.495	-0.417306	1.78e-05	0.00210264
ENSG00000011304	PTBP1	51.9815	-0.869529	2.25e-05	0.00253288
ENSG00000132646	PCNA	50.9824	-0.833128	2.34e-05	0.0025523
ENSG00000111669	TPI1	314.306	-0.604707	2.31e-05	0.0025523
ENSG00000135486	HNRNPA1	316.371	-0.420491	2.4e-05	0.00255892
ENSG00000137309	HMGA1	145.43	-0.532237	2.44e-05	0.0025788
ENSG00000130147	SH3BP4	10.5046	-1.8528	2.5e-05	0.00258553
ENSG00000115163	CENPA	7.50356	-2.2722	2.94e-05	0.0029855
ENSG00000166165	CKB	780.272	-0.377601	2.94e-05	0.0029855
ENSG00000145386	CCNA2	9.26004	-2.00548	3.01e-05	0.00302455
ENSG00000175567	UCP2	15.2065	-1.6326	3.15e-05	0.00313566
ENSG00000165304	MELK	6.82614	-2.14804	3.33e-05	0.00324558
ENSG00000146242	TPBG	17.0455	-1.21758	3.33e-05	0.00324558
ENSG00000175183	CSRP2	29.0043	-1.00999	3.71e-05	0.003587
ENSG00000113140	SPARC	170.661	-0.450161	3.8e-05	0.00363458
ENSG00000065150	IPO5	94.2139	-0.514525	4.27e-05	0.00400671
ENSG00000148773	MKI67	13.4762	-1.81694	4.39e-05	0.00408874
ENSG00000272449	RP3-395M20.12	9.76997	-2.16491	4.65e-05	0.00429007
ENSG00000102316	MAGED2	281.271	-0.373151	4.86e-05	0.00440051
ENSG00000196419	XRCC6	93.7723	-0.548911	4.99e-05	0.00444773
ENSG00000116560	SFPQ	150.794	-0.496933	5e-05	0.00444773
ENSG00000118418	HMGN3	54.1111	-0.74598	5.13e-05	0.00452631
ENSG00000182054	IDH2	97.7827	-0.534409	6.49e-05	0.00562784
ENSG00000156925	ZIC3	13.5322	-1.45674	7e-05	0.0059689
ENSG00000158164	TMSB15A	119.826	-0.526376	6.99e-05	0.0059689
ENSG00000151725	CENPU	11.7942	-1.65214	7.27e-05	0.00614307
ENSG00000100714	MTHFD1	14.9227	-1.28202	7.55e-05	0.00627935
ENSG00000074219	TEAD2	13.684	-1.45661	8.62e-05	0.0071086
ENSG00000172201	ID4	69.8314	-0.597394	9.32e-05	0.00762156
ENSG00000164611	PTTG1	11.9409	-1.41686	9.88e-05	0.00795097
ENSG00000117122	MFAP2	13.8914	-1.40134	0.000104882	0.00836398
ENSG00000183684	ALYREF	79.4472	-0.596481	0.00010557	0.00836398
ENSG00000198546	ZNF511	14.8054	-1.19037	0.000117476	0.00909406
ENSG00000143401	ANP32E	19.0284	-1.19321	0.000119681	0.00919461
ENSG00000132341	RAN	247.259	-0.367571	0.000124559	0.00942654
ENSG00000141510	TP53	47.4714	-0.70647	0.000135137	0.0100031
ENSG00000170312	CDK1	7.19251	-2.0345	0.000138009	0.0100687
ENSG00000134222	PSRC1	8.09862	-1.93318	0.000147707	0.0106993
ENSG00000188290	HES4	64.0806	-0.718504	0.000150168	0.0108004
ENSG00000139219	COL2A1	38.0898	-0.885067	0.000151248	0.0108014
ENSG00000166582	CENPV	99.5393	-0.596502	0.000165193	0.0115533
ENSG00000100979	PLTP	21.4301	-1.02143	0.00016874	0.0116408
ENSG00000129195	FAM64A	14.4421	-1.22228	0.00019236	0.0130048
ENSG00000196924	FLNA	35.6905	-0.778898	0.000208182	0.0137089
ENSG00000167325	RRM1	51.2051	-0.735045	0.000236992	0.0153078
ENSG00000177674	AGTRAP	14.6361	-1.23057	0.000244975	0.0156245
ENSG00000163655	GMPS	27.1883	-0.817338	0.00025474	0.0161458
ENSG00000134333	LDHA	132.407	-1.25494	0.00026217	0.016244
ENSG00000149131	SERPING1	22.1781	-0.931628	0.000261711	0.016244
ENSG00000132780	NASP	37.3837	-0.821606	0.000260534	0.016244
ENSG00000138085	ATRAID	54.0368	-0.597526	0.000264299	0.016244
ENSG00000112118	MCM3	23.6089	-1.00756	0.000265942	0.0162465
ENSG00000165804	ZNF219	23.0173	-0.983528	0.000279062	0.0169459
ENSG00000138160	KIF11	10.4877	-1.69519	0.000294762	0.0177509
ENSG00000171720	HDAC3	24.8124	-0.872625	0.000310881	0.0183293
ENSG00000138376	BARD1	8.04026	-1.92525	0.00031518	0.0183692
ENSG00000152795	HNRNPDL	124.336	-0.435614	0.000322643	0.0186967
ENSG00000113328	CCNG1	173.73	-0.384071	0.000334119	0.019143
ENSG00000182010	RTKN2	4.09317	-3.15586	0.000339066	0.0192872
ENSG00000122952	ZWINT	9.17863	-1.73632	0.000340441	0.0192872
ENSG00000101811	CSTF2	6.31863	-2.02223	0.000354323	0.0198689
ENSG00000119471	HSDL2	7.15478	-1.99059	0.000358056	0.0199348
ENSG00000169714	CNBP	190.37	-0.398769	0.000359735	0.0199348
ENSG00000176619	LMNB2	44.2371	-0.698147	0.000362123	0.0199581
ENSG00000181026	AEN	17.1694	-1.10731	0.000368576	0.020204
ENSG00000110492	MDK	560.037	-0.41005	0.000374691	0.0203195
ENSG00000076716	GPC4	26.3141	-0.934154	0.000389021	0.0209843
ENSG00000198435	NRARP	8.02996	-1.90268	0.000415861	0.0217611
ENSG00000090006	LTBP4	17.8475	-1.04615	0.000408789	0.0217611
ENSG00000164104	HMGB2	82.4461	-0.709565	0.000416659	0.0217611
ENSG00000182518	FAM104B	9.20167	-1.39067	0.00043931	0.0226144
ENSG00000143476	DTL	5.91231	-2.11476	0.000451149	0.0229905
ENSG00000002586	CD99	71.8224	-0.582117	0.000449163	0.0229905
ENSG00000075415	SLC25A3	693.271	-0.300229	0.000475207	0.0240954
ENSG00000164087	POC1A	4.73155	-2.18385	0.000480002	0.0242174
ENSG00000105011	ASF1B	7.73573	-1.83477	0.000492486	0.0245852
ENSG00000198554	WDHD1	4.24425	-2.84056	0.000519199	0.0256839
ENSG00000165588	OTX2	12.7161	-1.2402	0.000556109	0.027244
ENSG00000136490	LIMD2	40.9426	-0.686638	0.000578582	0.0280737
ENSG00000134690	CDCA8	12.8303	-1.28358	0.000583167	0.0281614
ENSG00000109534	GAR1	7.96825	-1.55878	0.000604277	0.0289055
ENSG00000178999	AURKB	10.364	-1.39743	0.000607738	0.0289346
ENSG00000165688	PMPCA	31.8993	-0.704305	0.000619964	0.0293788
ENSG00000165898	ISCA2	16.7011	-1.15378	0.000634728	0.0299385
ENSG00000148834	GSTO1	19.9421	-0.923184	0.000647348	0.0303924
ENSG00000169679	BUB1	6.28848	-2.23112	0.000653366	0.0305219
ENSG00000178035	IMPDH2	94.8883	-0.434371	0.000656126	0.0305219
ENSG00000134871	COL4A2	33.1351	-0.918123	0.000661748	0.0306429
ENSG00000136450	SRSF1	16.1356	-0.988075	0.000688518	0.0314516
ENSG00000153266	FEZF2	15.6211	-1.1151	0.000696243	0.0316619
ENSG00000153044	CENPH	17.9949	-0.939602	0.00072334	0.0321728
ENSG00000026025	VIM	2736.89	-0.287236	0.000722898	0.0321728
ENSG00000130309	COLGALT1	26.2531	-0.793727	0.000759128	0.033326
ENSG00000172009	THOP1	21.1959	-0.891954	0.000793157	0.0345211
ENSG00000121152	NCAPH	6.85071	-1.78926	0.000852371	0.0367825
ENSG00000136518	ACTL6A	15.6116	-0.996105	0.000953439	0.0402868
ENSG00000113810	SMC4	6.59922	-2.27851	0.000958334	0.0403256
ENSG00000213228	RPL12P38	17.2352	-0.953568	0.000973363	0.0407887
ENSG00000087087	SRRT	26.2967	-0.753468	0.00100087	0.0415978
ENSG00000106399	RPA3	11.3143	-1.30109	0.00101648	0.0420039
ENSG00000079616	KIF22	13.7565	-1.13996	0.00101893	0.0420039
ENSG00000049239	H6PD	5.28316	-2.55019	0.0010611	0.0432153
ENSG00000146670	CDCA5	7.87165	-1.5451	0.00108767	0.0440012
ENSG00000198830	HMGN2	34.9498	-0.674034	0.00110209	0.0440012
ENSG00000273749	CYFIP1	9.64445	-1.57704	0.00113325	0.0448918
ENSG00000186205	2001-03-01	7.00823	-1.63451	0.00115011	0.0450732
ENSG00000104738	MCM4	31.9057	-0.909018	0.00114375	0.0450732
ENSG00000176165	FOXG1	35.8492	-0.815797	0.00115116	0.0450732
ENSG00000139197	PEX5	13.0328	-1.17131	0.00118119	0.0458661
ENSG00000177426	TGIF1	9.90657	-1.39705	0.00119318	0.0460078
ENSG00000013810	TACC3	11.8377	-1.23709	0.00120763	0.0463886
ENSG00000142634	EFHD2	10.5	-1.35088	0.00128794	0.0491015
ENSG00000088280	ASAP3	9.75366	-1.15412	0.00132148	0.0495299
ENSG00000074201	CLNS1A	52.4677	-0.597247	0.001328	0.0495299
ENSG00000044115	CTNNA1	58.2163	-0.552636	0.00131367	0.0495299
ENSG00000120915	EPHX2	8.0901	-1.72092	0.0013636	0.0501026
ENSG00000117724	CENPF	14.3346	-1.19432	0.00140771	0.0513512
ENSG00000139352	ASCL1	13.7617	-1.02971	0.00140691	0.0513512
ENSG00000143479	DYRK3	5.037	-1.84204	0.00148426	0.0524455
ENSG00000198914	POU3F3	10.6376	-1.27184	0.00148179	0.0524455
ENSG00000154640	BTG3	16.608	-0.953374	0.00147094	0.0524455
ENSG00000160285	LSS	29.9334	-0.724781	0.00147192	0.0524455
ENSG00000112531	QKI	44.1338	-0.676013	0.00147354	0.0524455
ENSG00000124767	GLO1	60.7732	-0.583013	0.00148051	0.0524455
ENSG00000184990	SIVA1	58.8723	-0.513376	0.00145717	0.0524455
ENSG00000063046	EIF4B	58.6888	-0.557854	0.00149459	0.0526271
ENSG00000119326	CTNNAL1	8.17683	-1.53331	0.00150406	0.0527774
ENSG00000110108	TMEM109	8.84885	-1.39335	0.00153314	0.0531297
ENSG00000137693	YAP1	8.8921	-1.44008	0.00154357	0.0531529
ENSG00000149532	CPSF7	21.9077	-0.849016	0.00154621	0.0531529
ENSG00000153187	HNRNPU	154.069	-0.446789	0.00169368	0.0576362
ENSG00000138795	LEF1	4.72673	-2.56555	0.00170758	0.057915
ENSG00000198176	TFDP1	28.0143	-0.700689	0.00172921	0.0582589
ENSG00000074181	NOTCH3	23.9661	-0.872679	0.00175614	0.0589701
ENSG00000175745	NR2F1	61.1432	-0.610767	0.00176347	0.0590208
ENSG00000064961	HMG20B	7.4233	-1.4591	0.00177094	0.0590759
ENSG00000092853	CLSPN	6.12674	-1.89608	0.00179115	0.0595544
ENSG00000114346	ECT2	5.71643	-1.75544	0.00181741	0.0598423
ENSG00000161800	RACGAP1	6.26941	-1.72452	0.00181505	0.0598423
ENSG00000142657	PGD	250.326	-0.341237	0.00184184	0.060447
ENSG00000168496	FEN1	31.5164	-0.713987	0.00191735	0.0619231
ENSG00000150687	PRSS23	29.1365	-0.712354	0.00190784	0.0619231
ENSG00000166086	JAM3	44.6647	-0.580523	0.00196316	0.0628026
ENSG00000148180	GSN	17.1874	-0.943564	0.00197355	0.0629365
ENSG00000180448	ARHGAP45	7.6781	-1.44298	0.00198581	0.0631287
ENSG00000130005	GAMT	55.3526	-0.527424	0.00200253	0.0632637
ENSG00000186193	SAPCD2	7.18655	-1.51861	0.00202288	0.0635109
ENSG00000145912	NHP2	22.336	-0.892725	0.00204859	0.0641197
ENSG00000144579	CTDSP1	5.15926	-1.79044	0.00205956	0.0642645
ENSG00000170779	CDCA4	11.3162	-1.29658	0.0020855	0.064723
ENSG00000136877	FPGS	20.6483	-0.937204	0.00208702	0.064723
ENSG00000233639	LINC01158	9.73254	-1.30721	0.00210179	0.0647848
ENSG00000077942	FBLN1	48.8784	-0.582149	0.00209562	0.0647848
ENSG00000180340	FZD2	39.3858	-0.604631	0.00210918	0.0648157
ENSG00000149554	CHEK1	8.19818	-1.39652	0.00212086	0.0649778
ENSG00000163781	TOPBP1	10.6341	-1.14162	0.00213307	0.065155
ENSG00000134323	MYCN	32.7837	-0.643995	0.00221033	0.0669192
ENSG00000114738	MAPKAPK3	12.2039	-1.09629	0.00222203	0.0670644
ENSG00000140262	TCF12	31.7176	-0.843536	0.00223599	0.0672569
ENSG00000104852	SNRNP70	56.6707	-0.64182	0.00225471	0.0674484
ENSG00000116478	HDAC1	10.6719	-1.35776	0.00226603	0.0675876
ENSG00000091436	AC013461.1	4.07481	-2.13935	0.00229926	0.0683778
ENSG00000167513	CDT1	21.2905	-0.857435	0.0023228	0.068675
ENSG00000228716	DHFR	11.4165	-1.08176	0.00237169	0.0695123
ENSG00000128050	PAICS	68.882	-0.516679	0.00243062	0.0710344
ENSG00000167747	C19orf48	21.812	-0.816051	0.00248122	0.0718914
ENSG00000181965	NEUROG1	10.2746	-1.25624	0.00259979	0.074266
ENSG00000114353	GNAI2	155.962	-0.361005	0.00260928	0.0743279
ENSG00000145721	LIX1	13.8337	-1.02726	0.00271142	0.076379
ENSG00000151322	NPAS3	16.8799	-0.887203	0.00269934	0.076379
ENSG00000139428	MMAB	32.6639	-0.67045	0.00274338	0.0766972
ENSG00000110900	TSPAN11	11.3141	-1.12306	0.00276142	0.0767382
ENSG00000165476	REEP3	11.7885	-1.0995	0.00281303	0.0778014
ENSG00000147862	NFIB	4.17032	-2.26084	0.00290399	0.0795928
ENSG00000139990	DCAF5	31.6734	-0.650885	0.00290071	0.0795928
ENSG00000148303	RPL7A	767.342	-0.225444	0.00294758	0.0805699
ENSG00000161888	SPC24	17.1952	-0.955038	0.00312383	0.0842519
ENSG00000126787	DLGAP5	8.08119	-1.82918	0.00318288	0.0853905
ENSG00000100227	POLDIP3	33.9181	-0.785389	0.00319847	0.0855823
ENSG00000086475	SEPHS1	37.3135	-0.56838	0.0032759	0.0869271
ENSG00000132842	AP3B1	20.5557	-0.820673	0.00329598	0.0870431
ENSG00000213853	EMP2	12.9949	-1.09077	0.00334261	0.0875901
ENSG00000123975	CKS2	20.3435	-0.886402	0.00344347	0.0897393
ENSG00000132383	RPA1	26.9954	-0.838383	0.00349461	0.0904153
ENSG00000127884	ECHS1	89.6716	-0.380469	0.00350391	0.0904153
ENSG00000102317	RBM3	102.607	-0.355561	0.00349731	0.0904153
ENSG00000111602	TIMELESS	9.4898	-1.17003	0.00351687	0.0904255
ENSG00000269190	FBXO17	3.99274	-2.48922	0.00361282	0.0923225
ENSG00000116128	BCL9	15.8789	-0.86837	0.00361613	0.0923225
ENSG00000177084	POLE	8.07652	-1.45246	0.00368018	0.0928376
ENSG00000166710	B2M	11.8494	-1.15672	0.00369851	0.0930685
ENSG00000068489	PRR11	12.064	-1.16341	0.00377634	0.0947916
ENSG00000144381	HSPD1	101.125	-0.504813	0.00379045	0.0949109
ENSG00000175792	RUVBL1	24.1077	-0.679619	0.00391281	0.0967801
ENSG00000105486	LIG1	10.4969	-1.24518	0.00397034	0.0975422
ENSG00000111783	RFX4	10.9396	-1.12418	0.0039821	0.0975422
ENSG00000146918	NCAPG2	4.85094	-1.58729	0.00402005	0.0980726
ENSG00000196230	TUBB	1744.13	-0.275332	0.00402309	0.0980726
ENSG00000116212	LRRC42	20.8014	-0.845358	0.00404691	0.0982846
ENSG00000138796	HADH	26.5995	-0.665118	0.00405117	0.0982846
ENSG00000250208	FZD10-AS1	4.56196	-1.79272	0.00407553	0.0984046
ENSG00000135446	CDK4	3.9985	-2.09688	0.00410638	0.0989141
ENSG00000144354	CDCA7	5.95025	-1.66685	0.00417098	0.0992909
ENSG00000117360	PRPF3	6.59313	-1.52185	0.00414231	0.0992909
ENSG00000182963	GJC1	14.3823	-0.913692	0.00415491	0.0992909
ENSG00000136108	CKAP2	23.2037	-0.827838	0.00416724	0.0992909
ENSG00000100162	CENPM	7.57929	-1.39544	0.0041893	0.0994934
ENSG00000176244	ACBD7	4.56375	-1.92716	0.00425678	0.100497
ENSG00000173141	MRPL57	33.0192	-0.587088	0.0042613	0.100497
ENSG00000116157	GPX7	7.87184	-1.19727	0.00429905	0.100918
ENSG00000283041	RP11-371A22.1	48.0333	-0.50378	0.0042922	0.100918
ENSG00000087586	AURKA	6.67504	-1.42848	0.00431774	0.100949
ENSG00000123485	HJURP	6.08728	-1.59988	0.00435839	0.101352
ENSG00000148400	NOTCH1	14.0252	-0.968339	0.00437748	0.101352
ENSG00000100836	PABPN1	25.4645	-0.678769	0.00436754	0.101352
ENSG00000122566	HNRNPA2B1	569.841	-0.43669	0.00437739	0.101352
ENSG00000182944	EWSR1	69.4394	-0.522092	0.00451788	0.103656
ENSG00000145428	RNF175	13.2094	-1.01731	0.00455362	0.10424
ENSG00000126453	BCL2L12	5.3965	-1.58688	0.00459038	0.104845
ENSG00000125458	NT5C	18.432	-0.784927	0.00461948	0.10492
ENSG00000100297	MCM5	22.002	-0.749931	0.00464539	0.10492
ENSG00000138867	GUCD1	19.7647	-0.724055	0.00462509	0.10492
ENSG00000108559	NUP88	8.53811	-1.18826	0.00466879	0.105214
ENSG00000197149	RP11-452G18.2	128.631	-0.550887	0.00469606	0.105594
ENSG00000119403	PHF19	14.3656	-0.899635	0.00472959	0.106112
ENSG00000080986	NDC80	5.8331	-1.88435	0.00476048	0.106335
ENSG00000079459	FDFT1	325.019	-0.276379	0.00479457	0.106861
ENSG00000006634	DBF4	5.73179	-1.38455	0.00489834	0.108372
ENSG00000092094	OSGEP	6.96041	-1.3129	0.00495644	0.108372
ENSG00000164109	MAD2L1	10.397	-1.11875	0.00490936	0.108372
ENSG00000145555	MYO10	17.8072	-0.838699	0.0049255	0.108372
ENSG00000169813	HNRNPF	95.9686	-0.376309	0.00496925	0.108372
ENSG00000186998	EMID1	9.55622	-1.2165	0.00503612	0.10936
ENSG00000075043	KCNQ2	103.224	-0.351764	0.00506238	0.109574
ENSG00000271601	LIX1L	11.6013	-1.14909	0.00516645	0.111057
ENSG00000179409	GEMIN4	8.87397	-1.07868	0.00525938	0.111434
ENSG00000147274	RBMX	113.033	-0.379251	0.00521784	0.111434
ENSG00000136938	ANP32B	118.537	-0.354628	0.00523108	0.111434
ENSG00000112280	COL9A1	7.52522	-1.33676	0.00528968	0.111755
ENSG00000101447	FAM83D	8.93191	-1.26936	0.0054763	0.115003
ENSG00000108106	UBE2S	24.1027	-0.825999	0.00557663	0.116603
ENSG00000137807	KIF23	5.96426	-1.49363	0.00562068	0.117283
ENSG00000115380	EFEMP1	15.0697	-0.810115	0.00565337	0.117723
ENSG00000146676	PURB	7.36615	-1.32278	0.00569978	0.118446
ENSG00000101190	TCFL5	4.35372	-1.85778	0.00579482	0.120173
ENSG00000132541	RIDA	13.5745	-0.904678	0.00592642	0.122154
ENSG00000257167	TMPO-AS1	3.78034	-1.92411	0.0059559	0.122513
ENSG00000117308	GALE	11.6615	-1.08501	0.00597505	0.122658
ENSG00000102144	PGK1	163.089	-0.427898	0.00600616	0.123047
ENSG00000101144	BMP7	16.3169	-0.798747	0.00608645	0.123758
ENSG00000008311	AASS	5.26963	-1.81968	0.00614366	0.12415
ENSG00000176974	SHMT1	6.04444	-1.55394	0.0061579	0.12415
ENSG00000139343	SNRPF	74.291	-0.395804	0.0061387	0.12415
ENSG00000181938	GINS3	7.10099	-1.31448	0.00621254	0.125003
ENSG00000152977	ZIC1	4.44937	-2.08624	0.00624719	0.125203
ENSG00000107186	MPDZ	5.29021	-1.84158	0.00624708	0.125203
ENSG00000167693	NXN	27.4562	-0.620718	0.00636345	0.127031
ENSG00000085840	ORC1	4.40366	-1.73138	0.00640771	0.127663
ENSG00000130520	LSM4	165.753	-0.32948	0.00654128	0.129814
ENSG00000165501	LRR1	5.26124	-1.50839	0.00667601	0.130446
ENSG00000141753	IGFBP4	5.238	-1.46193	0.00665567	0.130446
ENSG00000059573	ALDH18A1	18.572	-0.796048	0.00662234	0.130446
ENSG00000173786	CNP	71.9571	-0.394415	0.00671027	0.130863
ENSG00000169105	CHST14	4.79374	-1.77702	0.00689127	0.133837
ENSG00000247077	PGAM5	20.9424	-0.702462	0.00690237	0.133837
ENSG00000085117	CD82	5.43356	-1.60943	0.00692556	0.134031
ENSG00000269416	LINC01224	7.95627	-1.21474	0.00695178	0.134119
ENSG00000030066	NUP160	10.87	-1.07838	0.00697776	0.134119
ENSG00000089053	ANAPC5	34.9168	-0.557754	0.00696712	0.134119
ENSG00000005059	MCUB	6.8595	-1.33325	0.00704931	0.134122
ENSG00000138777	PPA2	34.582	-0.567998	0.00704898	0.134122
ENSG00000163931	TKT	227.077	-0.355217	0.00713882	0.135317
ENSG00000162735	PEX19	30.591	-0.608063	0.00715266	0.135323
ENSG00000145979	TBC1D7	24.5256	-0.625863	0.00721515	0.135552
ENSG00000176014	TUBB6	17.5491	-0.777276	0.00724751	0.135854
ENSG00000101412	E2F1	9.18737	-1.1446	0.00726562	0.135942
ENSG00000148229	POLE3	25.0927	-0.664847	0.00750407	0.138613
ENSG00000183978	COA3	50.1633	-0.458712	0.00763696	0.140079
ENSG00000167088	SNRPD1	51.0155	-0.456724	0.00763866	0.140079
ENSG00000088682	COQ9	9.67783	-1.08182	0.00767882	0.140308
ENSG00000109881	CCDC34	14.057	-0.904218	0.00767215	0.140308
ENSG00000228253	MT-ATP8	14.4683	-0.918394	0.00776974	0.141459
ENSG00000181924	COA4	28.9424	-0.572545	0.00781819	0.142087
ENSG00000156876	SASS6	4.57924	-1.66607	0.00788209	0.142597
ENSG00000116729	WLS	53.2442	-0.470066	0.00788846	0.142597
ENSG00000103202	NME4	31.1747	-0.533123	0.00793078	0.143107
ENSG00000106066	CPVL	5.35326	-1.72898	0.00806193	0.14385
ENSG00000067560	RHOA	325.749	-0.303778	0.00811383	0.14385
ENSG00000115758	ODC1	400.069	-0.247798	0.00803517	0.14385
ENSG00000107438	PDLIM1	6.82696	-1.24589	0.00820512	0.144889
ENSG00000079246	XRCC5	177.255	-0.294222	0.00821528	0.144889
ENSG00000144476	ACKR3	4.15709	-2.00321	0.00824213	0.145033
ENSG00000109062	SLC9A3R1	27.4071	-0.643669	0.00827126	0.145119
ENSG00000165119	HNRNPK	162.866	-0.299519	0.00837656	0.14646
ENSG00000131094	C1QL1	9.50497	-0.965717	0.00853824	0.148264
ENSG00000198846	TOX	9.89099	-0.978073	0.00873117	0.150327
ENSG00000106789	CORO2A	3.80481	-1.76221	0.00880718	0.150868
ENSG00000180447	GAS1	10.692	-0.93116	0.00879844	0.150868
ENSG00000183955	KMT5A	6.63143	-1.26958	0.0088596	0.151071
ENSG00000213186	TRIM59	8.29769	-1.1924	0.00885017	0.151071
ENSG00000111640	GAPDH	289.819	-0.823208	0.00886372	0.151071
ENSG00000115234	SNX17	39.2299	-0.494365	0.00894431	0.15182
ENSG00000124762	CDKN1A	12.4183	-0.932096	0.00906771	0.153259
ENSG00000105928	DFNA5	10.3159	-0.937128	0.00919639	0.154481
ENSG00000172239	PAIP1	17.8913	-0.725938	0.00915954	0.154481
ENSG00000197256	KANK2	4.37849	-1.59625	0.00925745	0.154917
ENSG00000105722	ERF	16.6875	-0.789477	0.00937327	0.156083
ENSG00000012061	ERCC1	39.7817	-0.521803	0.00948073	0.157613
ENSG00000163132	MSX1	3.92209	-1.7301	0.00959836	0.158486
ENSG00000160410	SHKBP1	24.611	-0.614506	0.00962219	0.158486
ENSG00000035499	DEPDC1B	4.06587	-1.79526	0.00964841	0.158581
ENSG00000143436	MRPL9	17.3047	-0.728051	0.00968715	0.158703
ENSG00000198744	MTCO3P12	118.149	-0.443423	0.00971133	0.158843
ENSG00000065970	FOXJ2	8.10677	-1.16798	0.00978824	0.159573
ENSG00000149136	SSRP1	85.2567	-0.352485	0.00980722	0.159573
ENSG00000117748	RPA2	36.6704	-0.670685	0.00991035	0.160545
ENSG00000160345	C9orf116	17.2035	-0.705862	0.0100349	0.162044
ENSG00000250895	CTD-2158P22.4	5.28873	-1.61651	0.0101337	0.162911
ENSG00000235587	GAPDHP65	50.2694	-0.516796	0.0101368	0.162911
ENSG00000145730	PAM	18.0675	-0.768712	0.0103574	0.165931
ENSG00000127252	HRASLS	4.28542	-1.70242	0.0104932	0.167515
ENSG00000168917	SLC35G2	14.4229	-0.840633	0.0105349	0.167515
ENSG00000076003	MCM6	28.6407	-0.677911	0.0105352	0.167515
ENSG00000129235	TXNDC17	52.8509	-0.441665	0.0105781	0.167515
ENSG00000152818	UTRN	3.95226	-2.34847	0.0106061	0.167533
ENSG00000000003	TSPAN6	26.2019	-0.660423	0.0109674	0.171372
ENSG00000169230	PRELID1	4.91488	-1.47864	0.0112009	0.173777
ENSG00000064692	SNCAIP	7.77998	-1.20728	0.011216	0.173777
ENSG00000168395	ING5	7.91004	-1.01135	0.0112325	0.173777
ENSG00000186007	LEMD1	15.2676	-0.864426	0.0112292	0.173777
ENSG00000115053	NCL	210.09	-0.29502	0.0113632	0.175128
ENSG00000213523	SRA1	30.8795	-0.555776	0.0114033	0.175214
ENSG00000178403	NEUROG2	18.6463	-1.4399	0.0115543	0.175671
ENSG00000240554	RPL7AP58	7.67788	-1.2063	0.0115477	0.175671
ENSG00000104327	CALB1	17.6651	-0.76019	0.011589	0.175671
ENSG00000122126	OCRL	21.019	-0.639659	0.0115146	0.175671
ENSG00000143420	ENSA	30.9252	-0.629638	0.0114933	0.175671
ENSG00000008394	MGST1	34.1731	-0.547014	0.0115092	0.175671
ENSG00000114867	EIF4G1	70.762	-0.400676	0.0115555	0.175671
ENSG00000196363	WDR5	18.8939	-0.687881	0.0116552	0.175886
ENSG00000099810	MTAP	6.9383	-1.38378	0.0117157	0.176137
ENSG00000132688	NES	261.757	-0.405759	0.0118247	0.177388
ENSG00000123080	CDKN2C	3.75559	-1.99653	0.0119163	0.178116
ENSG00000104472	CHRAC1	6.18419	-1.20138	0.0119194	0.178116
ENSG00000100427	MLC1	3.74371	-1.55743	0.0119976	0.178428
ENSG00000035141	FAM136A	24.0615	-0.621769	0.0120478	0.178428
ENSG00000188229	TUBB4B	98.9173	-0.419648	0.0120236	0.178428
ENSG00000004975	DVL2	12.9583	-0.963662	0.0121754	0.179463
ENSG00000166949	SMAD3	12.8402	-0.807211	0.0121695	0.179463
ENSG00000100116	GCAT	19.5717	-0.738648	0.0124281	0.182128
ENSG00000140365	COMMD4	20.4618	-0.735606	0.0127029	0.185353
ENSG00000266179	RP11-1113L8.6	13.4936	-0.830257	0.0128031	0.185481
ENSG00000185551	NR2F2	42.2662	-0.507043	0.0127895	0.185481
ENSG00000152240	HAUS1	17.3321	-0.787191	0.0128453	0.185826
ENSG00000166483	WEE1	13.5027	-0.879459	0.0129572	0.186637
ENSG00000071564	TCF3	40.3833	-0.513221	0.012975	0.186637
ENSG00000011260	UTP18	20.2318	-0.673139	0.0131425	0.188512
ENSG00000101265	RASSF2	15.3015	-0.753596	0.0131761	0.18855
ENSG00000147155	EBP	33.8501	-0.532775	0.0132536	0.189303
ENSG00000084774	CAD	17.3513	-0.849984	0.0133229	0.189307
ENSG00000108518	PFN1	414.713	-0.217319	0.0132994	0.189307
ENSG00000198498	TMA16	6.81022	-1.18019	0.0135513	0.191397
ENSG00000066379	ZNRD1	8.91089	-1.03006	0.0136239	0.192155
ENSG00000058668	ATP2B4	8.99258	-1.06817	0.0136796	0.192674
ENSG00000145604	SKP2	6.66972	-1.10861	0.0137975	0.193111
ENSG00000105341	ATP5SL	24.5035	-0.604855	0.0137743	0.193111
ENSG00000075624	ACTB	2996.42	-0.209325	0.0138511	0.193211
ENSG00000001036	FUCA2	17.1926	-0.808114	0.0138844	0.193409
ENSG00000164237	CMBL	5.12052	-1.37254	0.0139597	0.193659
ENSG00000108010	GLRX3	54.8262	-0.413626	0.0140531	0.194689
ENSG00000243927	MRPS6	88.639	-0.36011	0.0141273	0.194918
ENSG00000243364	EFNA4	8.15685	-1.1133	0.0143031	0.196641
ENSG00000132635	PCED1A	10.909	-0.885419	0.0143297	0.196641
ENSG00000185222	TCEAL9	56.0301	-0.410567	0.0143173	0.196641
ENSG00000100526	CDKN3	5.70457	-1.29668	0.0144977	0.198068
ENSG00000006530	AGK	14.0466	-0.807391	0.0145989	0.198068
ENSG00000165609	NUDT5	19.6225	-0.679515	0.0145827	0.198068
ENSG00000151640	DPYSL4	115.72	-0.316104	0.0145787	0.198068
ENSG00000147140	NONO	235.884	-0.250335	0.0146081	0.198068
ENSG00000096093	EFHC1	6.79834	-1.1183	0.0146828	0.198274
ENSG00000099194	SCD	199.143	-0.260176	0.014832	0.19922
ENSG00000160211	G6PD	10.6242	-1.14465	0.0148691	0.199424
ENSG00000140525	FANCI	4.99344	-1.6037	0.0151171	0.201184
ENSG00000004455	AK2	15.1485	-0.814365	0.015243	0.202594
ENSG00000136811	ODF2	13.634	-0.773698	0.0152852	0.202624
ENSG00000106278	PTPRZ1	37.9056	-0.494204	0.0154109	0.204023
ENSG00000117069	ST6GALNAC5	20.4591	-0.705663	0.0158737	0.207442
ENSG00000107020	PLGRKT	18.389	-0.682868	0.015749	0.207442
ENSG00000160752	FDPS	19.7574	-0.665741	0.0158731	0.207442
ENSG00000135069	PSAT1	45.9916	-0.50276	0.0158585	0.207442
ENSG00000118508	RAB32	9.06353	-0.947469	0.0159549	0.207967
ENSG00000146731	CCT6A	169.824	-0.290216	0.0160803	0.209128
ENSG00000162493	PDPN	11.3929	-0.874991	0.0161702	0.209588
ENSG00000175221	MED16	24.3568	-0.611307	0.0165648	0.213178
ENSG00000114030	KPNA1	21.3325	-0.650537	0.0168091	0.215229
ENSG00000031691	CENPQ	3.95669	-1.47206	0.0170493	0.217754
ENSG00000128915	ICE2	6.34426	-1.24251	0.017074	0.217796
ENSG00000112029	FBXO5	7.81518	-1.04016	0.0171718	0.218768
ENSG00000087077	TRIP6	4.00936	-1.5746	0.0173423	0.219392
ENSG00000137177	KIF13A	4.22907	-1.49709	0.0173987	0.219392
ENSG00000136824	SMC2	8.06405	-1.12241	0.0173988	0.219392
ENSG00000196743	GM2A	9.98538	-1.00003	0.0174155	0.219392
ENSG00000119185	ITGB1BP1	27.2905	-0.526116	0.0173727	0.219392
ENSG00000072506	HSD17B10	45.3808	-0.468786	0.0173183	0.219392
ENSG00000184900	SUMO3	85.7052	-0.397194	0.0172825	0.219392
ENSG00000135829	DHX9	92.5612	-0.334498	0.0173669	0.219392
ENSG00000135048	TMEM2	8.91712	-1.029	0.0174983	0.220161
ENSG00000139146	FAM60A	9.51796	-1.01612	0.0176423	0.220749
ENSG00000124207	CSE1L	43.483	-0.607841	0.0176538	0.220749
ENSG00000148719	DNAJB12	21.5353	-0.668973	0.0178868	0.222941
ENSG00000092010	PSME1	46.3994	-0.529533	0.0179224	0.223008
ENSG00000178952	TUFM	148.224	-0.290395	0.0179846	0.223234
ENSG00000109787	KLF3	8.47377	-0.96026	0.0180618	0.223406
ENSG00000137404	NRM	26.3076	-0.58148	0.0180646	0.223406
ENSG00000134250	NOTCH2	5.79451	-1.3259	0.0182218	0.224935
ENSG00000198185	ZNF334	3.99701	-1.51649	0.0184373	0.226634
ENSG00000138771	SHROOM3	6.76824	-1.25979	0.0185258	0.227266
ENSG00000134758	RNF138	25.8521	-0.524782	0.0185377	0.227266
ENSG00000214078	CPNE1	31.1694	-0.535475	0.0188433	0.229099
ENSG00000114978	MOB1A	24.4955	-0.603786	0.0190762	0.231402
ENSG00000114646	CSPG5	13.444	-0.84049	0.0191871	0.2321
ENSG00000198938	MT-CO3	4823.06	-0.297763	0.0192482	0.2321
ENSG00000099901	RANBP1	47.8051	-0.449943	0.0193274	0.232475
ENSG00000134824	FADS2	144.595	-0.363102	0.0193481	0.232475
ENSG00000143486	EIF2D	7.27173	-1.00753	0.0195902	0.234551
ENSG00000120709	FAM53C	8.95932	-0.960163	0.0198953	0.237084
ENSG00000115159	GPD2	10.2302	-0.89818	0.020029	0.238397
ENSG00000229638	RPL4P4	23.393	-0.543984	0.0201101	0.238802
ENSG00000110958	PTGES3	187.608	-0.340755	0.0201706	0.23924
ENSG00000131844	MCCC2	5.47223	-1.44852	0.0202142	0.239477
ENSG00000163382	NAXE	32.4822	-0.574065	0.0203842	0.240928
ENSG00000023697	DERA	15.8179	-0.683062	0.0204307	0.241197
ENSG00000141401	IMPA2	3.97052	-1.33856	0.0207371	0.243679
ENSG00000160957	RECQL4	3.7483	-1.50402	0.0207798	0.243767
ENSG00000129675	ARHGEF6	8.94834	-0.955368	0.0209845	0.244235
ENSG00000117899	MESDC2	32.2739	-0.503817	0.0209333	0.244235
ENSG00000163320	CGGBP1	30.022	-0.477227	0.0209486	0.244235
ENSG00000186625	KATNA1	4.91609	-1.27277	0.0210966	0.244582
ENSG00000121775	TMEM39B	16.2365	-0.750098	0.0212481	0.244582
ENSG00000234127	TRIM26	18.0867	-0.664182	0.0212249	0.244582
ENSG00000103275	UBE2I	128.544	-0.31191	0.0211428	0.244582
ENSG00000185088	RPS27L	35.2943	-0.464987	0.0214075	0.24518
ENSG00000159217	IGF2BP1	45.7288	-0.41925	0.0214752	0.245248
ENSG00000169692	AGPAT2	5.16943	-1.23324	0.0218775	0.247611
ENSG00000164031	DNAJB14	6.07745	-0.997271	0.0220969	0.249536
ENSG00000055070	SZRD1	23.8004	-0.65857	0.022146	0.249536
ENSG00000233406	RP11-296A18.5	23.2959	-0.592227	0.0221094	0.249536
ENSG00000167965	MLST8	31.3902	-0.45537	0.0222785	0.25075
ENSG00000122824	NUDT10	12.2424	-0.852427	0.0225315	0.252757
ENSG00000204392	LSM2	53.2243	-0.378474	0.0225095	0.252757
ENSG00000135736	CCDC102A	3.91722	-1.48796	0.0226234	0.253208
ENSG00000176087	SLC35A4	23.0027	-0.62799	0.0226716	0.253208
ENSG00000133059	DSTYK	6.49513	-1.17129	0.0227288	0.253567
ENSG00000162873	KLHDC8A	11.0022	-0.842134	0.0228449	0.253699
ENSG00000124562	SNRPC	84.6532	-0.331415	0.022891	0.253703
ENSG00000135776	ABCB10	4.54045	-1.29752	0.0230535	0.255068
ENSG00000177150	FAM210A	5.18453	-1.26139	0.0231209	0.255098
ENSG00000084754	HADHA	63.5621	-0.367478	0.0231427	0.255098
ENSG00000120451	SNX19	9.42473	-0.860714	0.0232456	0.255339
ENSG00000143793	C1orf35	14.3694	-0.691874	0.0232466	0.255339
ENSG00000096384	HSP90AB1	768.06	-0.210892	0.0235284	0.257283
ENSG00000111859	NEDD9	4.7578	-1.43383	0.0236034	0.257355
ENSG00000048828	FAM120A	7.089	-1.11865	0.0236752	0.257355
ENSG00000139433	GLTP	8.00372	-0.965228	0.0236316	0.257355
ENSG00000111843	TMEM14C	123.069	-0.307414	0.0236429	0.257355
ENSG00000101911	PRPS2	6.17602	-1.12485	0.0237413	0.257498
ENSG00000172663	TMEM134	9.0769	-0.880662	0.0237816	0.2576
ENSG00000143977	SNRPG	15.9321	-0.639984	0.0240493	0.258829
ENSG00000163704	PRRT3	18.8945	-0.612547	0.02406	0.258829
ENSG00000127054	CPSF3L	31.2539	-0.479141	0.0240711	0.258829
ENSG00000114023	FAM162A	14.6593	-0.729208	0.0242739	0.260213
ENSG00000106628	POLD2	48.0556	-0.441538	0.0243248	0.260421
ENSG00000167815	PRDX2	273.968	-0.253593	0.0243991	0.260454
ENSG00000072571	HMMR	5.7707	-1.39767	0.024496	0.260711
ENSG00000168646	AXIN2	6.35368	-1.09127	0.0244932	0.260711
ENSG00000161513	FDXR	10.1324	-0.772965	0.02454	0.260711
ENSG00000113368	LMNB1	18.568	-0.697042	0.0246116	0.260711
ENSG00000137563	GGH	28.3393	-0.503846	0.0245997	0.260711
ENSG00000171055	FEZ2	50.0698	-0.421168	0.0247034	0.260955
ENSG00000166794	PPIB	7.60773	-1.31198	0.0247858	0.261006
ENSG00000174903	RAB1B	10.6411	-0.821681	0.0248639	0.261006
ENSG00000141971	MVB12A	13.6524	-0.738227	0.0247952	0.261006
ENSG00000008838	MED24	23.8674	-0.520988	0.0249343	0.261218
ENSG00000198824	CHAMP1	18.6009	-0.642709	0.024965	0.26127
ENSG00000116133	DHCR24	115.193	-0.301239	0.0252367	0.263027
ENSG00000160783	PMF1	25.2749	-0.512477	0.0253638	0.263809
ENSG00000122729	ACO1	13.457	-0.714605	0.0254022	0.263938
ENSG00000219986	BTF3P7	4.24394	-1.50296	0.0255723	0.265163
ENSG00000167670	CHAF1A	11.321	-0.775745	0.0256033	0.265213
ENSG00000166265	CYYR1	4.51064	-1.42386	0.0256665	0.265596
ENSG00000241852	C8orf58	5.96936	-1.08756	0.0258411	0.266148
ENSG00000162434	JAK1	23.1738	-0.574511	0.0258511	0.266148
ENSG00000102935	ZNF423	42.5274	-0.418453	0.0258277	0.266148
ENSG00000106689	LHX2	19.0558	-0.701156	0.0260262	0.267137
ENSG00000141646	SMAD4	29.8467	-0.477591	0.0261175	0.267804
ENSG00000140931	CMTM3	32.204	-0.504242	0.0262343	0.268254
ENSG00000099783	HNRNPM	62.3843	-0.435739	0.0262408	0.268254
ENSG00000099817	POLR2E	113.552	-0.266272	0.0262239	0.268254
ENSG00000168528	SERINC2	20.8946	-0.569259	0.0265075	0.268576
ENSG00000037474	NSUN2	6.97131	-1.13312	0.0266962	0.269379
ENSG00000138778	CENPE	4.3734	-1.86464	0.0268318	0.27021
ENSG00000165655	ZNF503	25.9039	-0.49037	0.0269504	0.271135
ENSG00000161395	PGAP3	4.02446	-1.64699	0.0270608	0.271344
ENSG00000054116	TRAPPC3	21.0269	-0.6489	0.0270102	0.271344
ENSG00000120885	CLU	24.8267	-0.507468	0.0270671	0.271344
ENSG00000075218	GTSE1	4.27711	-1.30281	0.0272758	0.272106
ENSG00000051180	RAD51	5.70357	-1.13693	0.0272674	0.272106
ENSG00000128602	SMO	8.9706	-0.990291	0.027285	0.272106
ENSG00000145349	CAMK2D	16.0213	-0.681558	0.0272681	0.272106
ENSG00000159111	MRPL10	34.1746	-0.463333	0.0272885	0.272106
ENSG00000142945	KIF2C	7.5877	-1.01432	0.0274636	0.273047
ENSG00000213619	NDUFS3	78.581	-0.294664	0.0275593	0.273664
ENSG00000135679	MDM2	14.1779	-0.732673	0.0276597	0.273923
ENSG00000076248	UNG	33.5363	-0.475939	0.0277561	0.274341
ENSG00000272841	RP3-428L16.2	6.57081	-0.987025	0.0279588	0.275546
ENSG00000131238	PPT1	35.3489	-0.478744	0.0279594	0.275546
ENSG00000131504	DIAPH1	12.0813	-0.821553	0.028077	0.27566
ENSG00000029993	HMGB3	52.4025	-0.409207	0.0281196	0.275785
ENSG00000119953	SMNDC1	28.4953	-0.523837	0.0281603	0.275916
ENSG00000140575	IQGAP1	3.99394	-1.78293	0.0282396	0.276151
ENSG00000140848	CPNE2	7.88786	-0.963386	0.028268	0.276151
ENSG00000236603	RANP1	7.67354	-0.925616	0.0284109	0.276767
ENSG00000160877	NACC1	13.4924	-0.720402	0.0285252	0.277028
ENSG00000215840	RP11-122G18.7	28.331	-0.471879	0.0285297	0.277028
ENSG00000198492	YTHDF2	96.4478	-0.29123	0.028737	0.278074
ENSG00000087111	PIGS	28.2787	-0.472388	0.0288724	0.278587
ENSG00000113597	TRAPPC13	4.78213	-1.33904	0.0289656	0.278796
ENSG00000141985	SH3GL1	34.0004	-0.48389	0.0289453	0.278796
ENSG00000164818	DNAAF5	7.688	-0.974993	0.0294787	0.281011
ENSG00000063244	U2AF2	25.5587	-0.543488	0.0295115	0.281011
ENSG00000092820	EZR	40.7561	-0.481134	0.029453	0.281011
ENSG00000173511	VEGFB	35.5884	-0.448682	0.0297342	0.282335
ENSG00000160305	DIP2A	8.16455	-0.929115	0.0298518	0.282922
ENSG00000204304	PBX2	5.4197	-1.29375	0.0298938	0.283056
ENSG00000084092	NOA1	17.6489	-0.673809	0.0299242	0.28308
ENSG00000115484	CCT4	103.461	-0.29659	0.0300779	0.28374
ENSG00000088882	CPXM1	18.4632	-0.631721	0.0302408	0.284352
ENSG00000166347	CYB5A	17.618	-0.594264	0.0302971	0.284484
ENSG00000168259	DNAJC7	11.2435	-0.878731	0.0306235	0.286752
ENSG00000156261	CCT8	173.026	-0.256036	0.0306173	0.286752
ENSG00000126870	WDR60	7.89001	-0.864271	0.0307207	0.286868
ENSG00000137806	NDUFAF1	3.84763	-1.84787	0.0308645	0.287681
ENSG00000112312	GMNN	15.8678	-0.725873	0.0310908	0.289524
ENSG00000108179	PPIF	21.3756	-0.594617	0.0312334	0.290585
ENSG00000240694	PNMA2	25.1671	-0.49385	0.0316689	0.291959
ENSG00000177283	FZD8	26.4965	-0.497218	0.031815	0.292361
ENSG00000172348	RCAN2	11.589	-0.731297	0.0320281	0.292874
ENSG00000158457	TSPAN33	10.571	-0.905324	0.0320727	0.293018
ENSG00000125944	HNRNPR	66.36	-0.376206	0.0324918	0.295781
ENSG00000234745	HLA-B	7.10447	-0.947274	0.0330561	0.300109
ENSG00000156970	BUB1B	5.07411	-1.27705	0.0331182	0.300135
ENSG00000163545	NUAK2	9.6179	-0.783868	0.0332811	0.301074
ENSG00000171793	CTPS1	34.0316	-0.508861	0.0333409	0.301078
ENSG00000074047	GLI2	6.41769	-1.32738	0.0337329	0.302196
ENSG00000105173	CCNE1	5.77804	-1.07149	0.0337141	0.302196
ENSG00000168393	DTYMK	28.0337	-0.466651	0.0339399	0.303514
ENSG00000137714	FDX1	16.8371	-0.671082	0.0340647	0.304093
ENSG00000163040	CCDC74A	3.68884	-1.444	0.0341136	0.304262
ENSG00000263266	RPS7P1	10.9524	-0.827002	0.0342231	0.304436
ENSG00000196262	PPIA	258.046	-0.236991	0.034364	0.304886
ENSG00000182809	CRIP2	210.698	-0.215816	0.0343511	0.304886
ENSG00000147676	MAL2	7.39606	-0.917284	0.0348783	0.308484
ENSG00000141298	SSH2	12.0509	-0.735975	0.0348912	0.308484
ENSG00000174021	GNG5	8.63707	-0.832492	0.0349457	0.308547
ENSG00000115414	FN1	7.01548	-1.04425	0.0350316	0.308918
ENSG00000082068	WDR70	13.0246	-0.768645	0.0351881	0.30949
ENSG00000181449	SOX2	53.617	-0.395651	0.0352218	0.309518
ENSG00000163660	CCNL1	10.6146	-0.866338	0.035259	0.309577
ENSG00000166068	SPRED1	17.8469	-0.567442	0.0353214	0.309589
ENSG00000175602	CCDC85B	38.4644	-0.409665	0.0353	0.309589
ENSG00000162670	BRINP3	6.40128	-1.13687	0.035435	0.309781
ENSG00000203760	CENPW	4.41457	-1.34091	0.0355953	0.310541
ENSG00000122299	ZC3H7A	13.4676	-0.757236	0.035681	0.310593
ENSG00000166788	SAAL1	13.76	-0.666829	0.0358399	0.311145
ENSG00000065135	GNAI3	77.1523	-0.312424	0.0358671	0.311145
ENSG00000100075	SLC25A1	114.611	-0.252453	0.0359805	0.311554
ENSG00000196205	EEF1A1P5	51.3436	-0.477032	0.0360405	0.311583
ENSG00000141232	TOB1	6.69222	-0.975407	0.0361972	0.311697
ENSG00000053371	AKR7A2	32.4427	-0.454412	0.0361695	0.311697
ENSG00000113648	H2AFY	129.769	-0.257816	0.0362592	0.311697
ENSG00000173465	SSSCA1	5.79851	-1.07785	0.0363666	0.311729
ENSG00000095209	TMEM38B	11.1386	-0.781422	0.0363955	0.311729
ENSG00000214113	LYRM4	42.0766	-0.397077	0.0367236	0.31348
ENSG00000213609	RP11-170M17.2	7.20623	-0.922618	0.037386	0.318063
ENSG00000102900	NUP93	40.439	-0.456324	0.0375514	0.318668
ENSG00000014138	POLA2	4.65622	-1.19098	0.0376321	0.318875
ENSG00000111581	NUP107	9.98986	-0.874786	0.03767	0.318875
ENSG00000164687	FABP5	3.91208	-1.34177	0.0378257	0.319925
ENSG00000112667	DNPH1	16.6213	-0.626476	0.0379961	0.320565
ENSG00000127337	YEATS4	27.2648	-0.480936	0.037989	0.320565
ENSG00000277791	PSMB3	51.2047	-0.381388	0.0381345	0.321464
ENSG00000035681	NSMAF	4.92484	-1.21721	0.0383713	0.322526
ENSG00000073050	XRCC1	10.727	-0.737194	0.0383876	0.322526
ENSG00000180198	RCC1	6.29065	-1.00554	0.0386072	0.32296
ENSG00000107443	CCNJ	11.1123	-0.709441	0.0385846	0.32296
ENSG00000156304	SCAF4	14.4595	-0.665741	0.0385907	0.32296
ENSG00000167543	TP53I13	12.9925	-0.731683	0.0388513	0.32454
ENSG00000117411	B4GALT2	81.5796	-0.304437	0.038901	0.324591
ENSG00000117155	SSX2IP	5.82412	-1.07456	0.0391855	0.324608
ENSG00000107937	GTPBP4	16.8149	-0.597153	0.0391068	0.324608
ENSG00000165512	ZNF22	22.6206	-0.481998	0.0390696	0.324608
ENSG00000106682	EIF4H	35.7675	-0.41688	0.0389844	0.324608
ENSG00000115806	GORASP2	40.6865	-0.376055	0.039266	0.324793
ENSG00000197415	VEPH1	6.54759	-1.03139	0.0395515	0.32504
ENSG00000121211	MND1	6.98846	-0.908725	0.0395091	0.32504
ENSG00000103194	USP10	35.619	-0.438058	0.0394294	0.32504
ENSG00000162384	C1orf123	22.5073	-0.573166	0.0396826	0.325583
ENSG00000112984	KIF20A	4.01304	-1.27695	0.0397541	0.325906
ENSG00000179958	DCTPP1	50.595	-0.356549	0.0399558	0.326767
ENSG00000116809	ZBTB17	10.9934	-0.700261	0.0400434	0.326956
ENSG00000179456	ZBTB18	7.65443	-0.824785	0.0401637	0.327056
ENSG00000113048	MRPS27	33.0361	-0.445279	0.0402491	0.327056
ENSG00000130511	SSBP4	35.0742	-0.406464	0.0401295	0.327056
ENSG00000126254	RBM42	44.8244	-0.388175	0.0401982	0.327056
ENSG00000123472	ATPAF1	52.7857	-0.333827	0.0401576	0.327056
ENSG00000143740	SNAP47	27.934	-0.46774	0.0403956	0.327984
ENSG00000075188	NUP37	5.93584	-1.055	0.0405725	0.328894
ENSG00000253785	CTC-308K20.3	7.35823	-0.959182	0.0406918	0.329072
ENSG00000271043	MTRNR2L2	4.24874	-1.17	0.0407694	0.329174
ENSG00000159335	PTMS	982.319	-0.192777	0.040739	0.329174
ENSG00000130726	TRIM28	190.411	-0.319695	0.0410112	0.330337
ENSG00000173825	TIGD3	4.22136	-1.10639	0.04139	0.331429
ENSG00000116497	S100PBP	8.80201	-0.873278	0.0413546	0.331429
ENSG00000144749	LRIG1	16.2316	-0.610062	0.0414777	0.331429
ENSG00000157379	DHRS1	8.96428	-0.830871	0.0416521	0.332332
ENSG00000136875	PRPF4	13.3362	-0.720142	0.0417606	0.332674
ENSG00000056277	ZNF280C	5.34091	-1.20954	0.0420533	0.333023
ENSG00000169439	SDC2	14.4093	-0.720264	0.0420278	0.333023
ENSG00000136732	GYPC	31.6573	-0.43177	0.0420386	0.333023
ENSG00000040341	STAU2	39.9499	-0.424422	0.0420671	0.333023
ENSG00000170515	PA2G4	50.4008	-0.419192	0.042055	0.333023
ENSG00000152556	PFKM	65.3819	-0.373386	0.0419395	0.333023
ENSG00000115241	PPM1G	109.666	-0.279443	0.0420009	0.333023
ENSG00000141562	NARF	47.0118	-0.365628	0.0421394	0.333335
ENSG00000163913	IFT122	8.17094	-0.891989	0.0422399	0.333869
ENSG00000119333	WDR34	27.7307	-0.448034	0.0426606	0.335626
ENSG00000143742	SRP9	136.112	-0.286026	0.0429675	0.336994
ENSG00000133422	MORC2	5.39779	-0.952946	0.0431339	0.337629
ENSG00000169021	UQCRFS1	111.642	-0.272339	0.0432552	0.337684
ENSG00000164967	RPP25L	9.24036	-0.838955	0.0438218	0.341318
ENSG00000130811	EIF3G	63.6994	-0.316402	0.0445203	0.345432
ENSG00000104067	TJP1	15.5778	-0.68593	0.0448514	0.347204
ENSG00000167775	CD320	31.5601	-0.440751	0.044953	0.347726
ENSG00000136436	CALCOCO2	6.93399	-0.973064	0.0451261	0.348533
ENSG00000156502	SUPV3L1	11.9013	-0.674805	0.04529	0.349533
ENSG00000101158	NELFCD	24.3837	-0.482074	0.0454582	0.350071
ENSG00000204315	FKBPL	4.46838	-1.23095	0.0457783	0.351041
ENSG00000106266	SNX8	8.00541	-0.863671	0.0457904	0.351041
ENSG00000079805	DNM2	29.721	-0.457958	0.0458192	0.351041
ENSG00000137513	NARS2	7.20543	-0.959111	0.0459301	0.351476
ENSG00000181826	RELL1	6.38199	-0.97705	0.0460606	0.351672
ENSG00000279692	RP11-1055B8.1	8.48995	-0.844804	0.0461221	0.351672
ENSG00000101444	AHCY	82.1017	-0.349641	0.0461071	0.351672
ENSG00000116171	SCP2	21.9231	-0.503279	0.0462422	0.352323
ENSG00000107185	RGP1	5.48872	-1.10026	0.0462913	0.352432
ENSG00000144935	TRPC1	3.83695	-1.5268	0.0464984	0.352949
ENSG00000080298	RFX3	13.4616	-0.653833	0.0464687	0.352949
ENSG00000103260	METRN	97.8672	-0.555061	0.0465475	0.353058
ENSG00000101400	SNTA1	5.72202	-1.11407	0.0466861	0.353316
ENSG00000144229	THSD7B	12.3711	-0.672048	0.0466702	0.353316
ENSG00000143368	SF3B4	51.2411	-0.38243	0.0466268	0.353316
ENSG00000165689	SDCCAG3	12.4608	-0.68759	0.0470189	0.354141
ENSG00000115364	MRPL19	19.1652	-0.522137	0.0471959	0.354792
ENSG00000126814	TRMT5	16.0278	-0.570348	0.0476789	0.357099
ENSG00000163946	FAM208A	12.8959	-0.681388	0.0480585	0.358505
ENSG00000160753	RUSC1	56.876	-0.317741	0.048006	0.358505
ENSG00000176894	PXMP2	9.96755	-0.769232	0.0482934	0.359313
ENSG00000143549	TPM3	40.3352	-0.380877	0.0486274	0.36045
ENSG00000102054	RBBP7	49.1625	-0.34569	0.048593	0.36045
ENSG00000100983	GSS	17.2621	-0.594695	0.0489386	0.361725
ENSG00000069275	NUCKS1	131.101	-0.381875	0.0491666	0.362881
ENSG00000102978	POLR2C	25.629	-0.498912	0.0493545	0.363738
ENSG00000164190	NIPBL	16.0198	-0.635619	0.0494493	0.363908
ENSG00000155368	DBI	66.2038	-0.297463	0.049667	0.364593
ENSG00000179588	ZFPM1	21.8682	-0.598358	0.0504036	0.366674
ENSG00000143942	CHAC2	3.99231	-1.12582	0.0504967	0.367088
ENSG00000165792	METTL17	5.70967	-1.00885	0.0508341	0.368942
ENSG00000185418	TARSL2	6.35411	-1.03736	0.0509079	0.369019
ENSG00000100842	EFS	4.99729	-1.17474	0.051093	0.369222
ENSG00000090932	DLL3	53.0382	-0.37483	0.051118	0.369222
ENSG00000175130	MARCKSL1	1612.76	-0.140934	0.0510218	0.369222
ENSG00000105894	PTN	67.0405	-0.369703	0.051229	0.36976
ENSG00000197043	ANXA6	13.582	-0.723238	0.0512803	0.369774
ENSG00000196839	ADA	6.02417	-0.994048	0.0514102	0.369862
ENSG00000073060	SCARB1	6.6733	-0.89287	0.0519971	0.370874
ENSG00000181274	FRAT2	8.533	-0.851773	0.0518894	0.370874
ENSG00000173402	DAG1	46.7583	-0.407598	0.0519394	0.370874
ENSG00000241030	RPL29P24	3.82226	-1.26235	0.0520787	0.371139
ENSG00000170291	ELP5	17.2373	-0.59419	0.0521361	0.371287
ENSG00000134243	SORT1	36.6314	-0.417981	0.0522641	0.371937
ENSG00000100023	PPIL2	4.30771	-1.22682	0.0523756	0.371947
ENSG00000061938	TNK2	5.57418	-1.07426	0.0526475	0.372834
ENSG00000085415	SEH1L	17.5516	-0.540999	0.0529014	0.37379
ENSG00000163041	H3F3A	178.545	-0.244413	0.0529549	0.37379
ENSG00000198727	MT-CYB	2356.48	-0.213117	0.0529538	0.37379
ENSG00000043355	ZIC2	15.3866	-0.6258	0.0533406	0.375905
ENSG00000158941	CCAR2	30.1391	-0.419116	0.053411	0.376118
ENSG00000204899	MZT1	40.1198	-0.394016	0.0540371	0.379232
ENSG00000171443	ZNF524	4.02432	-1.11477	0.0543464	0.379826
ENSG00000205639	MFSD2B	9.25662	-0.736243	0.0543177	0.379826
ENSG00000121579	NAA50	24.3964	-0.454099	0.0543402	0.379826
ENSG00000134291	TMEM106C	47.9848	-0.360993	0.0542522	0.379826
ENSG00000077514	POLD3	7.03307	-0.961658	0.0544895	0.380301
ENSG00000134595	SOX3	19.6835	-0.583419	0.0549316	0.381811
ENSG00000163535	SGO2	5.7044	-1.11891	0.055162	0.382887
ENSG00000109805	NCAPG	4.06718	-1.15592	0.0552391	0.382898
ENSG00000114054	PCCB	14.4436	-0.635951	0.0552111	0.382898
ENSG00000163785	RYK	8.88465	-0.784098	0.0553978	0.383736
ENSG00000149091	DGKZ	7.59711	-0.798503	0.0555202	0.38386
ENSG00000106263	EIF3B	36.4748	-0.372656	0.0556318	0.384045
ENSG00000107262	BAG1	47.6143	-0.353445	0.0556991	0.384248
ENSG00000196923	PDLIM7	33.8455	-0.403669	0.0559001	0.385372
ENSG00000104218	CSPP1	3.81333	-1.26937	0.056619	0.38656
ENSG00000142149	HUNK	8.46181	-0.982002	0.0566891	0.38656
ENSG00000043514	TRIT1	5.61636	-0.893081	0.0568347	0.38656
ENSG00000186522	2010-09-01	9.43816	-0.82287	0.0563295	0.38656
ENSG00000115468	EFHD1	8.58962	-0.815203	0.0564311	0.38656
ENSG00000137124	ALDH1B1	8.93323	-0.782244	0.0567306	0.38656
ENSG00000168556	ING2	9.64187	-0.742773	0.0567164	0.38656
ENSG00000158545	ZC3H18	14.9484	-0.622872	0.0562659	0.38656
ENSG00000166188	ZNF319	14.4616	-0.573083	0.0566797	0.38656
ENSG00000142089	IFITM3	19.9033	-0.520766	0.0566893	0.38656
ENSG00000149100	EIF3M	44.6847	-0.388945	0.0561998	0.38656
ENSG00000188343	FAM92A1	45.942	-0.335018	0.0566705	0.38656
ENSG00000178980	SEPW1	223.62	-0.227928	0.0565436	0.38656
ENSG00000065526	SPEN	12.1207	-0.755779	0.0569022	0.38676
ENSG00000189184	PCDH18	6.20767	-1.02068	0.0570113	0.386982
ENSG00000021826	CPS1	8.55821	-0.796595	0.0572037	0.387672
ENSG00000179271	GADD45GIP1	114.47	-0.279358	0.0572659	0.387672
ENSG00000101577	LPIN2	4.09215	-1.20738	0.057856	0.389846
ENSG00000144659	SLC25A38	16.3834	-0.649913	0.0579335	0.390109
ENSG00000170892	TSEN34	71.3606	-0.268318	0.0580117	0.390137
ENSG00000123810	B9D2	6.65179	-0.878177	0.0580962	0.390427
ENSG00000170989	S1PR1	4.39862	-1.17506	0.0582386	0.390865
ENSG00000174307	PHLDA3	12.7213	-0.624336	0.0586753	0.392211
ENSG00000124571	XPO5	25.348	-0.548612	0.0585883	0.392211
ENSG00000130024	PHF10	15.342	-0.66915	0.0589353	0.392767
ENSG00000182541	LIMK2	24.008	-0.445173	0.0592566	0.393789
ENSG00000165684	SNAPC4	4.16136	-1.07944	0.0592974	0.393802
ENSG00000226085	UQCRFS1P1	6.18118	-0.931538	0.059557	0.394492
ENSG00000103018	CYB5B	35.4606	-0.416165	0.0594436	0.394492
ENSG00000125107	CNOT1	4.04337	-1.31354	0.0596264	0.394694
ENSG00000094916	CBX5	195.753	-0.195242	0.0597393	0.394926
ENSG00000139154	AEBP2	6.38404	-1.63111	0.060142	0.395283
ENSG00000064115	TM7SF3	22.9644	-0.464178	0.0599957	0.395283
ENSG00000214022	REPIN1	52.6667	-0.286814	0.0601158	0.395283
ENSG00000196591	HDAC2	237.508	-0.197449	0.059943	0.395283
ENSG00000159388	BTG2	8.33208	-0.767855	0.0602593	0.395527
ENSG00000162062	C16orf59	8.81967	-0.807543	0.0610662	0.397047
ENSG00000124074	ENKD1	18.7786	-0.673574	0.061005	0.397047
ENSG00000158042	MRPL17	16.0944	-0.524498	0.0610781	0.397047
ENSG00000013583	HEBP1	24.7717	-0.495478	0.0609657	0.397047
ENSG00000140612	SEC11A	58.0071	-0.289714	0.061014	0.397047
ENSG00000146457	WTAP	65.9944	-0.286781	0.0612615	0.397984
ENSG00000144357	UBR3	9.42486	-0.860771	0.0617878	0.400377
ENSG00000100353	EIF3D	48.4253	-0.354085	0.0619147	0.400433
ENSG00000137700	SLC37A4	8.57748	-0.825665	0.061994	0.400434
ENSG00000183495	EP400	10.5389	-0.692403	0.0621316	0.40075
ENSG00000179335	CLK3	14.299	-0.563611	0.0621615	0.40075
ENSG00000167118	URM1	35.39	-0.368872	0.0621155	0.40075
ENSG00000170037	CNTROB	4.70841	-1.00534	0.0623101	0.401198
ENSG00000164032	H2AFZ	80.689	-0.316577	0.0625555	0.402267
ENSG00000159259	CHAF1B	7.0423	-0.799784	0.0627445	0.403227
ENSG00000198157	HMGN5	3.87153	-1.39229	0.0630022	0.404493
ENSG00000100505	TRIM9	16.2698	-0.522385	0.0630213	0.404493
ENSG00000168843	FSTL5	4.18798	-1.12776	0.0630776	0.404598
ENSG00000158092	NCK1	12.3959	-0.608272	0.0633964	0.406129
ENSG00000106086	PLEKHA8	6.92264	-0.9654	0.0634521	0.406229
ENSG00000197061	HIST1H4C	77.2164	-0.620155	0.0635406	0.406283
ENSG00000107890	ANKRD26	7.56541	-0.839972	0.064108	0.408623
ENSG00000275052	PPP4R3B	18.0619	-0.529033	0.0641507	0.408638
ENSG00000155906	RMND1	13.9694	-0.572053	0.064409	0.409623
ENSG00000100029	PES1	22.5101	-0.501996	0.0644265	0.409623
ENSG00000070087	PFN2	290.515	-0.252903	0.0647134	0.40965
ENSG00000057608	GDI2	237.063	-0.250561	0.0645892	0.40965
ENSG00000158793	NIT1	10.5616	-0.646822	0.0648801	0.410449
ENSG00000167912	RP11-25K19.1	6.92431	-0.782709	0.0656719	0.412819
ENSG00000128944	KNSTRN	16.9027	-0.515251	0.0655932	0.412819
ENSG00000164056	SPRY1	25.0434	-0.469361	0.065631	0.412819
ENSG00000181789	COPG1	42.841	-0.344809	0.0657026	0.412819
ENSG00000238227	C9orf69	12.3048	-0.591096	0.06577	0.412987
ENSG00000221829	FANCG	10.4856	-0.686674	0.0660389	0.414162
ENSG00000168883	USP39	21.2666	-0.462669	0.0662922	0.414975
ENSG00000188760	TMEM198	23.237	-0.44803	0.0663321	0.414975
ENSG00000101608	MYL12A	36.3728	-0.376137	0.0662576	0.414975
ENSG00000107745	MICU1	28.6966	-0.41053	0.0664156	0.415241
ENSG00000068024	HDAC4	4.5052	-1.02558	0.0669662	0.417082
ENSG00000116237	ICMT	32.563	-0.431031	0.0670928	0.41716
ENSG00000118495	PLAGL1	5.15303	-1.08235	0.0673092	0.417993
ENSG00000130844	ZNF331	6.87896	-0.845674	0.0674899	0.418091
ENSG00000127418	FGFRL1	11.4195	-0.632365	0.0677122	0.418701
ENSG00000163348	PYGO2	16.5054	-0.54992	0.0677091	0.418701
ENSG00000083817	ZNF416	5.8487	-1.03887	0.0679249	0.419749
ENSG00000173085	COQ2	6.37577	-0.795971	0.0684879	0.421697
ENSG00000146267	FAXC	18.2194	-0.517396	0.06857	0.421947
ENSG00000131171	SH3BGRL	104.927	-0.24685	0.0687287	0.422411
ENSG00000121989	ACVR2A	18.0451	-0.501341	0.0689213	0.422826
ENSG00000257621	PSMA3-AS1	9.54289	-0.759918	0.0691209	0.423794
ENSG00000070761	CFAP20	52.2996	-0.303948	0.0693802	0.424614
ENSG00000142230	SAE1	53.3984	-0.308169	0.0696184	0.425557
ENSG00000174547	MRPL11	39.1232	-0.340525	0.0697537	0.425871
ENSG00000141959	PFKL	56.3059	-0.309746	0.0700007	0.427122
ENSG00000066654	THUMPD1	17.4005	-0.512737	0.0701304	0.427142
ENSG00000168036	CTNNB1	199.671	-0.316015	0.070363	0.428045
ENSG00000119392	GLE1	11.8087	-0.616463	0.0707471	0.429866
ENSG00000186350	RXRA	4.95264	-1.01129	0.0712155	0.431258
ENSG00000117143	UAP1	11.6294	-0.634342	0.0712754	0.431267
ENSG00000136770	DNAJC1	19.1053	-0.512616	0.0715334	0.431792
ENSG00000077235	GTF3C1	31.5429	-0.453112	0.0718225	0.43277
ENSG00000076382	SPAG5	6.01511	-1.02678	0.0720256	0.432965
ENSG00000124356	STAMBP	12.7335	-0.604754	0.0720131	0.432965
ENSG00000247763	RP11-447H19.1	12.5383	-0.594844	0.0719856	0.432965
ENSG00000092199	HNRNPC	99.5548	-0.261279	0.0720189	0.432965
ENSG00000101384	JAG1	14.8674	-0.516229	0.0722293	0.433419
ENSG00000105968	H2AFV	80.3927	-0.261362	0.0726346	0.435335
ENSG00000171940	ZNF217	5.25659	-1.08902	0.0729933	0.435426
ENSG00000087152	ATXN7L3	16.7139	-0.618145	0.0729602	0.435426
ENSG00000129657	SEC14L1	22.7975	-0.503777	0.0729907	0.435426
ENSG00000077721	UBE2A	47.8077	-0.365818	0.0728149	0.435426
ENSG00000072415	MPP5	6.81737	-0.860233	0.0730428	0.435466
ENSG00000084693	AGBL5	19.5953	-0.507689	0.0733606	0.436334
ENSG00000169554	ZEB2	15.7252	-0.518331	0.0736223	0.436835
ENSG00000160191	PDE9A	7.46353	-0.867081	0.0737068	0.436854
ENSG00000162819	BROX	13.3697	-0.53986	0.0737496	0.436854
ENSG00000159023	EPB41	5.9564	-1.01572	0.0738519	0.43695
ENSG00000135900	MRPL44	18.0781	-0.501544	0.0738997	0.436978
ENSG00000124225	PMEPA1	17.5826	-0.543381	0.0740327	0.437
ENSG00000233328	PFN1P1	15.9435	-0.512704	0.0740026	0.437
ENSG00000011007	TCEB3	18.1049	-0.487976	0.0740038	0.437
ENSG00000123131	PRDX4	82.1392	-0.243059	0.0740991	0.437137
ENSG00000125445	MRPS7	44.5995	-0.316953	0.0742384	0.43745
ENSG00000134748	PRPF38A	22.3408	-0.515077	0.0745887	0.438495
ENSG00000134897	BIVM	9.26011	-0.642949	0.0747089	0.438638
ENSG00000005007	UPF1	15.9746	-0.52144	0.0749017	0.439062
ENSG00000172137	CALB2	9.99883	-0.711666	0.0749857	0.439301
ENSG00000231167	YBX1P2	18.5823	-0.483398	0.0751159	0.43981
ENSG00000118579	MED28	40.8336	-0.335255	0.0751677	0.439859
ENSG00000198951	NAGA	7.65328	-0.85076	0.0755566	0.441625
ENSG00000155636	RBM45	4.70923	-1.07242	0.0758049	0.442516
ENSG00000154832	CXXC1	14.4964	-0.517336	0.0759363	0.442516
ENSG00000214988	RPL7AP26	20.4453	-0.44347	0.0760056	0.442516
ENSG00000163125	RPRD2	41.9098	-0.341054	0.076164	0.442516
ENSG00000183579	ZNRF3	8.65614	-0.820095	0.07643	0.442901
ENSG00000092201	SUPT16H	55.8484	-0.332249	0.0764237	0.442901
ENSG00000176399	DMRTA1	4.37503	-1.09412	0.0770355	0.44476
ENSG00000120913	PDLIM2	5.75348	-0.907852	0.0771107	0.44476
ENSG00000198315	ZKSCAN8	9.45236	-0.777187	0.0772783	0.44476
ENSG00000008282	SYPL1	13.5499	-0.551005	0.0773919	0.44476
ENSG00000152443	ZNF776	24.958	-0.474543	0.0773148	0.44476
ENSG00000179604	CDC42EP4	26.0502	-0.407941	0.0773706	0.44476
ENSG00000105854	PON2	38.5694	-0.351129	0.0771814	0.44476
ENSG00000171316	CHD7	43.4364	-0.332383	0.0774964	0.44476
ENSG00000062485	CS	71.7746	-0.270054	0.0771778	0.44476
ENSG00000132661	NXT1	22.383	-0.423531	0.0775473	0.4448
ENSG00000168476	REEP4	4.20842	-1.11679	0.0780339	0.445083
ENSG00000103811	CTSH	4.50048	-0.965556	0.0778235	0.445083
ENSG00000185475	TMEM179B	6.9718	-0.816974	0.0782579	0.445083
ENSG00000182362	YBEY	8.33778	-0.698912	0.0780448	0.445083
ENSG00000175970	UNC119B	13.5959	-0.629638	0.0782406	0.445083
ENSG00000105221	AKT2	12.2142	-0.619146	0.0776425	0.445083
ENSG00000128829	EIF2AK4	18.9164	-0.513158	0.0781473	0.445083
ENSG00000184613	NELL2	77.9677	-0.253805	0.0783428	0.445083
ENSG00000196455	PIK3R4	6.54377	-0.806263	0.078406	0.445194
ENSG00000108953	YWHAE	667.859	-0.169462	0.0784858	0.445397
ENSG00000133243	BTBD2	72.1893	-0.261887	0.0792983	0.449003
ENSG00000118298	CA14	4.49134	-0.982602	0.0794365	0.449438
ENSG00000119522	DENND1A	9.22706	-0.660604	0.0794638	0.449438
ENSG00000198331	HYLS1	4.27537	-1.08236	0.0795341	0.449585
ENSG00000180900	SCRIB	21.1971	-0.441534	0.0796047	0.449593
ENSG00000165916	PSMC3	60.7672	-0.305906	0.0796242	0.449593
ENSG00000038427	VCAN	24.1093	-0.440464	0.0796723	0.449614
ENSG00000173852	DPY19L1	6.57632	-0.832817	0.0799079	0.449693
ENSG00000144554	FANCD2	11.4918	-0.58213	0.0798844	0.449693
ENSG00000093183	SEC22C	20.1565	-0.496519	0.0798612	0.449693
ENSG00000128708	HAT1	15.0735	-0.675567	0.0800779	0.449856
ENSG00000115073	ACTR1B	24.4779	-0.480776	0.0802413	0.449881
ENSG00000126945	HNRNPH2	56.6783	-0.336199	0.0807308	0.452066
ENSG00000106392	C1GALT1	4.77786	-0.986365	0.0809892	0.452763
ENSG00000090621	PABPC4	40.391	-0.336033	0.0809547	0.452763
ENSG00000126456	IRF3	6.56217	-0.846001	0.0814428	0.453576
ENSG00000196812	ZSCAN16	8.46082	-0.729326	0.0814174	0.453576
ENSG00000169607	CKAP2L	4.38906	-1.0582	0.0818767	0.454872
ENSG00000131669	NINJ1	22.0007	-0.488603	0.0817384	0.454872
ENSG00000258947	TUBB3	19.4218	-0.484144	0.0820765	0.455576
ENSG00000218336	TENM3	15.4392	-0.522654	0.0822138	0.456089
ENSG00000102898	NUTF2	215.359	-0.252514	0.0823932	0.456834
ENSG00000075089	ACTR6	7.79456	-0.657949	0.0824928	0.457136
ENSG00000182004	SNRPE	53.6574	-0.293114	0.0826715	0.457794
ENSG00000225972	MTND1P23	77.3213	-0.252749	0.0831597	0.459326
ENSG00000240036	RP11-587D21.1	33.1464	-0.347179	0.0834355	0.459943
ENSG00000058453	CROCC	7.75985	-0.686122	0.0838356	0.4613
ENSG00000213341	CHUK	3.80923	-0.888433	0.0840439	0.461739
ENSG00000223529	EEF1A1P8	14.8021	-0.577808	0.0840696	0.461739
ENSG00000204592	HLA-E	8.12651	-0.764786	0.0842662	0.462165
ENSG00000188157	AGRN	22.2858	-0.464965	0.0845516	0.462979
ENSG00000187676	B3GLCT	4.79435	-1.05971	0.0847169	0.463502
ENSG00000256463	SALL3	6.48527	-1.00166	0.0847929	0.463502
ENSG00000165669	FAM204A	24.4358	-0.476552	0.0848755	0.463502
ENSG00000121966	CXCR4	40.9903	-0.404254	0.084777	0.463502
ENSG00000124006	OBSL1	28.2267	-0.369547	0.0848622	0.463502
ENSG00000181264	TMEM136	7.54801	-0.719904	0.0852307	0.464158
ENSG00000060339	CCAR1	21.7014	-0.465346	0.0852512	0.464158
ENSG00000113141	IK	42.9166	-0.314847	0.0852704	0.464158
ENSG00000147257	GPC3	9.34681	-0.596113	0.085812	0.465856
ENSG00000090776	EFNB1	16.9533	-0.452137	0.0857254	0.465856
ENSG00000101343	CRNKL1	10.7423	-0.652972	0.0859198	0.466192
ENSG00000102393	GLA	5.07248	-0.864674	0.0859987	0.46637
ENSG00000134202	GSTM3	20.1987	-0.44192	0.086049	0.466394
ENSG00000107807	TLX1	6.47073	-0.840938	0.0861009	0.466426
ENSG00000068097	HEATR6	9.09243	-0.665598	0.0862304	0.466503
ENSG00000095139	ARCN1	52.6796	-0.287762	0.086465	0.466902
ENSG00000129351	ILF3	126.304	-0.232047	0.0869996	0.469289
ENSG00000171148	TADA3	109.855	-0.199647	0.0875232	0.471361
ENSG00000125962	ARMCX5	8.56103	-0.646242	0.0876086	0.471513
ENSG00000052802	MSMO1	80.3465	-0.255234	0.0876687	0.471513
ENSG00000140067	FAM181A	5.13119	-0.910662	0.087935	0.472352
ENSG00000138028	CGREF1	9.08135	-0.684149	0.0879402	0.472352
ENSG00000104490	NCALD	19.2569	-0.460061	0.0881788	0.472883
ENSG00000170734	POLH	3.82813	-1.13066	0.0884572	0.473125
ENSG00000106462	EZH2	14.1569	-0.585799	0.0884461	0.473125
ENSG00000248626	GAPDHP40	14.9457	-0.537499	0.0883115	0.473125
ENSG00000087088	BAX	11.5736	-0.632307	0.0885795	0.473529
ENSG00000131941	RHPN2	4.83421	-1.0033	0.0889197	0.473908
ENSG00000111261	MANSC1	5.40496	-0.872347	0.0887454	0.473908
ENSG00000109680	TBC1D19	5.84857	-0.855344	0.0888719	0.473908
ENSG00000116350	SRSF4	40.9811	-0.372833	0.0891535	0.474347
ENSG00000185721	DRG1	52.4569	-0.299416	0.089136	0.474347
ENSG00000163110	PDLIM5	9.01494	-0.688983	0.0893673	0.474674
ENSG00000113575	PPP2CA	118.848	-0.25355	0.0894958	0.474674
ENSG00000283498	MIR1244-2	8.57684	-0.660003	0.0898548	0.476329
ENSG00000160446	ZDHHC12	6.30533	-0.771131	0.0902362	0.477079
ENSG00000212864	RNF208	27.7498	-0.375683	0.0902251	0.477079
ENSG00000160325	CACFD1	58.0711	-0.254222	0.0902784	0.477079
ENSG00000141736	ERBB2	12.0719	-0.639305	0.0910531	0.479672
ENSG00000119203	CPSF3	20.6104	-0.447169	0.0910483	0.479672
ENSG00000090020	SLC9A1	4.54564	-1.07017	0.0913532	0.48008
ENSG00000035928	RFC1	20.5794	-0.498678	0.0913672	0.48008
ENSG00000142186	SCYL1	31.5923	-0.390588	0.0913497	0.48008
ENSG00000142949	PTPRF	64.9174	-0.326371	0.0916457	0.481294
ENSG00000164252	AGGF1	8.68651	-0.771516	0.0917767	0.481484
ENSG00000163879	DNALI1	21.5043	-0.411505	0.0917457	0.481484
ENSG00000168876	ANKRD49	7.45852	-0.785283	0.0921873	0.481594
ENSG00000198521	ZNF43	8.63007	-0.645475	0.0920647	0.481594
ENSG00000148985	PGAP2	20.1556	-0.467212	0.0923202	0.481594
ENSG00000013306	SLC25A39	33.7893	-0.357504	0.0920759	0.481594
ENSG00000157020	SEC13	142.444	-0.25618	0.0922441	0.481594
ENSG00000100201	DDX17	123.207	-0.214087	0.0920076	0.481594
ENSG00000210195	MT-TT	5.94836	-0.78685	0.0925394	0.481628
ENSG00000103253	HAGHL	6.51968	-0.786244	0.0925445	0.481628
ENSG00000100813	ACIN1	37.582	-0.364413	0.0925642	0.481628
ENSG00000129474	AJUBA	4.91653	-0.994858	0.0930658	0.481852
ENSG00000161813	LARP4	5.32748	-0.927898	0.0929541	0.481852
ENSG00000111790	FGFR1OP2	4.97814	-0.904682	0.0932248	0.481852
ENSG00000172785	CBWD1	5.48274	-0.844089	0.0929879	0.481852
ENSG00000149823	VPS51	10.4077	-0.614586	0.0930874	0.481852
ENSG00000135093	USP30	10.2223	-0.606788	0.0927909	0.481852
ENSG00000239305	RNF103	12.1824	-0.565283	0.0928837	0.481852
ENSG00000130826	DKC1	16.4221	-0.494272	0.0930325	0.481852
ENSG00000186960	LINC01551	16.0525	-0.489802	0.0927103	0.481852
ENSG00000141543	EIF4A3	59.0893	-0.266364	0.0932142	0.481852
ENSG00000256243	RPL7AP3	10.5952	-0.647545	0.0934405	0.48223
ENSG00000179029	TMEM107	7.88659	-0.686209	0.0935471	0.482288
ENSG00000181896	ZNF101	3.89057	-1.07042	0.0941286	0.48381
ENSG00000205084	TMEM231	7.44837	-0.712244	0.0940047	0.48381
ENSG00000122779	TRIM24	49.8611	-0.276616	0.0940798	0.48381
ENSG00000107789	MINPP1	15.6747	-0.492121	0.0942814	0.483876
ENSG00000177425	PAWR	5.96321	-0.846172	0.0957193	0.488139
ENSG00000109255	NMU	27.6293	-0.36006	0.0955085	0.488139
ENSG00000181163	NPM1	120.044	-0.241707	0.0956722	0.488139
ENSG00000259969	RP11-999E24.3	12.3146	-0.633968	0.09654	0.490469
ENSG00000132382	MYBBP1A	7.66925	-0.834931	0.0968601	0.490935
ENSG00000180304	OAZ2	142.617	-0.199806	0.0967833	0.490935
ENSG00000216624	GAPDHP72	5.10741	-0.980826	0.0970231	0.491049
ENSG00000204580	DDR1	75.783	-0.249489	0.0970865	0.491049
ENSG00000111786	SRSF9	24.4171	-0.702101	0.0972369	0.491565
ENSG00000196368	NUDT11	43.1169	-0.31789	0.0977249	0.492127
ENSG00000129353	SLC44A2	65.0761	-0.288852	0.0976458	0.492127
ENSG00000188368	PRR19	6.66677	-0.785674	0.0979618	0.492773
ENSG00000147872	PLIN2	14.5765	-0.569868	0.0980917	0.492938
ENSG00000034152	MAP2K3	7.05971	-0.701771	0.0984843	0.494176
ENSG00000078668	VDAC3	88.8221	-0.235131	0.0989178	0.49537
ENSG00000197702	PARVA	10.2871	-0.686301	0.0991531	0.496062
ENSG00000112242	E2F3	5.99055	-0.920676	0.0994578	0.496848
ENSG00000115884	SDC1	6.81062	-0.790367	0.0995803	0.496858
ENSG00000100991	TRPC4AP	37.1235	-0.304136	0.0995418	0.496858
ENSG00000108312	UBTF	51.2887	-0.285525	0.0996068	0.496858
ENSG00000177105	RHOG	8.14124	-0.676499	0.0997815	0.496916
ENSG00000166797	FAM96A	40.6011	-0.336986	0.0999901	0.497303
ENSG00000101439	CST3	119.337	-0.215719	0.0999418	0.497303
ENSG00000178252	WDR6	7.09698	-0.833108	0.100233	0.498082
ENSG00000115286	NDUFS7	13.8978	-0.570666	0.100478	0.498752
ENSG00000145388	METTL14	8.49443	-0.696319	0.100848	0.498922
ENSG00000164062	APEH	47.2494	-0.299157	0.100854	0.498922
ENSG00000092964	DPYSL2	485.965	-0.123697	0.101669	0.501116
ENSG00000164347	GFM2	3.87079	-1.20196	0.101837	0.501124
ENSG00000146535	GNA12	23.7907	-0.411092	0.102277	0.502217
ENSG00000070018	LRP6	6.89108	-0.722607	0.102375	0.502266
ENSG00000213956	RP11-269M20.1	4.08916	-0.927041	0.102944	0.50329
ENSG00000169131	ZNF354A	7.75942	-0.802859	0.103071	0.50329
ENSG00000139971	C14orf37	16.0087	-0.517737	0.10312	0.50329
ENSG00000074590	NUAK1	18.3449	-0.505299	0.102787	0.50329
ENSG00000082458	DLG3	16.7839	-0.463557	0.102862	0.50329
ENSG00000241741	RPL7AP30	25.6049	-0.392989	0.102954	0.50329
ENSG00000088930	XRN2	72.9572	-0.231407	0.103025	0.50329
ENSG00000114686	MRPL3	34.5163	-0.322054	0.103188	0.503334
ENSG00000178209	PLEC	21.564	-0.439861	0.103541	0.504569
ENSG00000157224	CLDN12	11.2719	-0.545746	0.103666	0.504779
ENSG00000091409	ITGA6	3.98139	-0.901924	0.103784	0.504782
ENSG00000161057	PSMC2	47.1329	-0.27268	0.10378	0.504782
ENSG00000103035	PSMD7	6.31943	-0.724306	0.104068	0.505477
ENSG00000087302	C14orf166	151.766	-0.16852	0.104076	0.505477
ENSG00000185591	SP1	7.22799	-0.738033	0.104309	0.505642
ENSG00000213509	PPIAP16	12.1299	-0.529286	0.104279	0.505642
ENSG00000189369	GSPT2	25.8249	-0.411989	0.104728	0.506944
ENSG00000198663	C6orf89	21.7858	-0.416275	0.104963	0.507124
ENSG00000177508	IRX3	23.4082	-0.37609	0.105203	0.507286
ENSG00000154553	PDLIM3	4.5924	-1.08339	0.105371	0.507489
ENSG00000146540	C7orf50	16.3691	-0.496287	0.105705	0.507918
ENSG00000159658	EFCAB14	5.02962	-0.910986	0.106248	0.508716
ENSG00000110497	AMBRA1	13.2861	-0.591438	0.106312	0.508785
ENSG00000005513	SOX8	4.34886	-0.97633	0.106489	0.508911
ENSG00000162729	IGSF8	16.6014	-0.484429	0.106813	0.50902
ENSG00000153147	SMARCA5	44.8174	-0.29296	0.106627	0.50902
ENSG00000114503	NCBP2	52.6423	-0.291268	0.106791	0.50902
ENSG00000106268	NUDT1	14.7944	-0.463533	0.107031	0.509101
ENSG00000112655	PTK7	15.8354	-0.541502	0.107273	0.509532
ENSG00000136273	HUS1	5.25815	-0.85081	0.107357	0.509695
ENSG00000170549	IRX1	26.8701	-0.399426	0.107434	0.50982
ENSG00000006282	SPATA20	9.99827	-0.59356	0.107639	0.509878
ENSG00000155561	NUP205	11.6259	-0.572958	0.107647	0.509878
ENSG00000090615	GOLGA3	13.2867	-0.546148	0.107559	0.509878
ENSG00000105281	SLC1A5	14.2674	-0.510898	0.107758	0.510164
ENSG00000142920	AZIN2	3.92064	-1.13677	0.107898	0.510354
ENSG00000186666	BCDIN3D	7.72264	-0.777899	0.108156	0.510379
ENSG00000131435	PDLIM4	5.36121	-0.802714	0.108683	0.511441
ENSG00000072110	ACTN1	12.1475	-0.555528	0.108549	0.511441
ENSG00000177156	TALDO1	109.672	-0.218071	0.108674	0.511441
ENSG00000251259	AC004069.2	4.03285	-1.0012	0.109066	0.512046
ENSG00000070476	ZXDC	4.62205	-0.852453	0.109973	0.512046
ENSG00000198732	SMOC1	5.67238	-0.752437	0.109737	0.512046
ENSG00000136463	TACO1	12.1562	-0.563195	0.109578	0.512046
ENSG00000136816	TOR1B	13.148	-0.533783	0.109924	0.512046
ENSG00000143190	POU2F1	16.2324	-0.521439	0.109508	0.512046
ENSG00000070814	TCOF1	20.1207	-0.479416	0.109889	0.512046
ENSG00000092847	AGO1	18.5647	-0.456981	0.109822	0.512046
ENSG00000180964	TCEAL8	35.9993	-0.321665	0.109611	0.512046
ENSG00000088247	KHSRP	61.1606	-0.268225	0.109558	0.512046
ENSG00000117519	CNN3	129.085	-0.243182	0.109577	0.512046
ENSG00000150990	DHX37	3.95686	-1.00979	0.110474	0.512966
ENSG00000198931	APRT	32.8769	-0.346421	0.110299	0.512966
ENSG00000134905	CARS2	16.9298	-0.451749	0.111012	0.513769
ENSG00000168710	AHCYL1	23.2709	-0.371864	0.110956	0.513769
ENSG00000109103	UNC119	78.6412	-0.223375	0.111124	0.513769
ENSG00000154813	DPH3	34.957	-0.356906	0.111397	0.51456
ENSG00000120910	PPP3CC	5.61167	-0.76157	0.111665	0.515195
ENSG00000140332	TLE3	11.8653	-0.561347	0.111718	0.515202
ENSG00000106610	STAG3L4	7.28111	-0.756446	0.111985	0.515317
ENSG00000121542	SEC22A	6.37799	-0.720981	0.111941	0.515317
ENSG00000182648	LINC01006	14.5816	-0.499042	0.111944	0.515317
ENSG00000103489	XYLT1	3.89586	-1.0404	0.112298	0.516469
ENSG00000120333	MRPS14	7.81802	-0.701704	0.112361	0.516523
ENSG00000115170	ACVR1	12.2325	-0.532892	0.11289	0.517781
ENSG00000105865	DUS4L	6.33334	-0.801484	0.113026	0.517937
ENSG00000204356	NELFE	58.8027	-0.256292	0.11353	0.519076
ENSG00000124641	MED20	8.39167	-0.77958	0.113688	0.519331
ENSG00000150787	PTS	34.5621	-0.312467	0.113658	0.519331
ENSG00000168952	STXBP6	5.57234	-0.888897	0.114382	0.520156
ENSG00000153936	HS2ST1	12.7724	-0.510433	0.114233	0.520156
ENSG00000089472	HEPH	5.6434	-0.765175	0.114553	0.520466
ENSG00000055950	MRPL43	45.5341	-0.31047	0.114652	0.520681
ENSG00000156697	UTP14A	7.48634	-0.684335	0.115803	0.522402
ENSG00000177192	PUS1	6.79214	-0.682592	0.115799	0.522402
ENSG00000122515	ZMIZ2	32.6581	-0.322205	0.115696	0.522402
ENSG00000240342	RPS2P5	89.8255	-0.292473	0.115493	0.522402
ENSG00000175274	TP53I11	53.6992	-0.26941	0.115362	0.522402
ENSG00000066777	ARFGEF1	10.3487	-0.722974	0.115995	0.522619
ENSG00000058600	POLR3E	9.46365	-0.569904	0.116417	0.523771
ENSG00000130517	PGPEP1	7.38	-0.799371	0.11695	0.525239
ENSG00000170584	NUDCD2	18.3596	-0.425362	0.11702	0.52532
ENSG00000231878	SNRPFP1	3.75007	-1.02513	0.117197	0.525419
ENSG00000126457	PRMT1	85.0865	-0.414526	0.117306	0.525673
ENSG00000180537	RNF182	5.81914	-0.71006	0.117373	0.525742
ENSG00000111665	CDCA3	7.06495	-0.723354	0.11757	0.52639
ENSG00000155366	RHOC	35.7056	-0.317236	0.117887	0.527154
ENSG00000196705	ZNF431	12.5915	-0.501327	0.118147	0.527577
ENSG00000163558	PRKCI	11.3031	-0.520093	0.118309	0.528066
ENSG00000184985	SORCS2	12.7421	-0.492512	0.11859	0.528688
ENSG00000146007	ZMAT2	34.3222	-0.352729	0.118604	0.528688
ENSG00000071655	MBD3	35.2429	-0.298631	0.118515	0.528688
ENSG00000204950	LRRC10B	7.66428	-0.738498	0.118794	0.529016
ENSG00000130193	THEM6	15.843	-0.480166	0.118887	0.529016
ENSG00000198719	DLL1	9.62926	-0.561269	0.11895	0.529067
ENSG00000170954	ZNF415	4.08352	-0.949977	0.119533	0.530468
ENSG00000141026	MED9	13.2658	-0.462962	0.119539	0.530468
ENSG00000157881	PANK4	6.01022	-0.694099	0.11992	0.531517
ENSG00000110075	PPP6R3	11.4592	-0.651955	0.120175	0.532019
ENSG00000136279	DBNL	27.2791	-0.343897	0.120196	0.532019
ENSG00000188130	MAPK12	10.7259	-0.54175	0.120391	0.532441
ENSG00000158882	TOMM40L	4.71518	-0.820101	0.12076	0.533367
ENSG00000124191	TOX2	7.0323	-0.770177	0.120868	0.533367
ENSG00000158717	RNF166	8.01583	-0.569853	0.120969	0.533367
ENSG00000184897	H1FX	320.304	-0.197727	0.12111	0.533524
ENSG00000168283	BMI1	13.7755	-0.506421	0.121246	0.533593
ENSG00000149257	SERPINH1	25.5499	-0.379379	0.121236	0.533593
ENSG00000109458	GAB1	3.75366	-1.14982	0.121635	0.534447
ENSG00000267034	RP11-384O8.1	6.20323	-0.726573	0.121625	0.534447
ENSG00000139998	RAB15	31.3817	-0.317958	0.121585	0.534447
ENSG00000164574	GALNT10	5.89899	-0.739962	0.122407	0.536676
ENSG00000137936	BCAR3	6.26191	-0.754657	0.122608	0.537323
ENSG00000243678	NME2	7.68431	-0.633047	0.123481	0.539981
ENSG00000103485	QPRT	21.7846	-0.412949	0.12356	0.540097
ENSG00000186654	PRR5	6.4677	-0.759259	0.123675	0.540102
ENSG00000114395	CYB561D2	7.61665	-0.656684	0.124094	0.540102
ENSG00000115129	TP53I3	10.9203	-0.59489	0.124034	0.540102
ENSG00000225251	RPL5P25	11.2999	-0.483964	0.123827	0.540102
ENSG00000113312	TTC1	21.4994	-0.371481	0.123951	0.540102
ENSG00000178057	NDUFAF3	38.9104	-0.292851	0.123744	0.540102
ENSG00000120896	SORBS3	12.615	-0.490187	0.124326	0.540473
ENSG00000113360	DROSHA	18.663	-0.404935	0.124446	0.540473
ENSG00000183520	UTP11	26.7983	-0.325952	0.124344	0.540473
ENSG00000120705	ETF1	55.3167	-0.264381	0.124417	0.540473
ENSG00000104064	GABPB1	7.73179	-0.642686	0.1245	0.540479
ENSG00000227640	SOX21-AS1	4.45265	-1.02627	0.125103	0.542417
ENSG00000126756	UXT	28.6629	-0.337498	0.125214	0.542417
ENSG00000076604	TRAF4	12.2972	-0.96744	0.126142	0.545272
ENSG00000115761	NOL10	4.98959	-0.793261	0.126263	0.54556
ENSG00000097046	CDC7	5.79434	-0.826099	0.126326	0.5456
ENSG00000100084	HIRA	11.4977	-0.545429	0.127114	0.54686
ENSG00000125285	SOX21	14.5056	-0.496481	0.126828	0.54686
ENSG00000087085	ACHE	58.9951	-0.237864	0.12675	0.54686
ENSG00000004059	ARF5	110.798	-0.207113	0.127173	0.54686
ENSG00000160688	FLAD1	20.9592	-0.456096	0.127445	0.547211
ENSG00000188021	UBQLN2	81.7925	-0.209192	0.127579	0.547211
ENSG00000134308	YWHAQ	287.719	-0.160669	0.127611	0.547211
ENSG00000167460	TPM4	69.4093	-0.230621	0.128023	0.548262
ENSG00000104859	CLASRP	3.79016	-1.07156	0.129365	0.548678
ENSG00000134602	STK26	4.32271	-0.991197	0.128603	0.548678
ENSG00000240395	RPL5P23	6.62784	-0.876816	0.129129	0.548678
ENSG00000102125	TAZ	6.09401	-0.768621	0.128576	0.548678
ENSG00000204922	UQCC3	7.27464	-0.691887	0.128728	0.548678
ENSG00000070159	PTPN3	9.22672	-0.599073	0.129106	0.548678
ENSG00000163257	DCAF16	16.9056	-0.468735	0.129047	0.548678
ENSG00000151692	RNF144A	21.2676	-0.426456	0.128354	0.548678
ENSG00000151240	DIP2C	21.3165	-0.409648	0.128872	0.548678
ENSG00000138029	HADHB	31.4929	-0.321564	0.129309	0.548678
ENSG00000004487	KDM1A	101.658	-0.177023	0.129268	0.548678
ENSG00000168077	SCARA3	7.50519	-0.618655	0.129758	0.549198
ENSG00000155329	ZCCHC10	14.209	-0.441441	0.130508	0.55122
ENSG00000243181	RP11-734J24.1	5.81785	-0.719725	0.130792	0.552193
ENSG00000127241	MASP1	9.55513	-0.531592	0.131017	0.552494
ENSG00000172531	PPP1CA	62.0504	-0.270616	0.130974	0.552494
ENSG00000162373	BEND5	24.6917	-0.361123	0.131272	0.553041
ENSG00000176490	DIRAS1	35.8224	-0.27991	0.131321	0.553041
ENSG00000125870	SNRPB2	62.1947	-0.288515	0.131637	0.553913
ENSG00000169972	PUSL1	12.5022	-0.507526	0.131985	0.554914
ENSG00000011485	PPP5C	28.2675	-0.399829	0.132039	0.554914
ENSG00000039650	PNKP	6.87767	-0.694927	0.132303	0.555127
ENSG00000128309	MPST	38.778	-0.346354	0.132244	0.555127
ENSG00000234964	FABP5P7	5.22453	-0.840198	0.132521	0.555559
ENSG00000146090	RASGEF1C	13.8308	-0.491356	0.133683	0.557267
ENSG00000067057	PFKP	13.5448	-0.449097	0.13362	0.557267
ENSG00000146151	HMGCLL1	15.9921	-0.438535	0.13375	0.557267
ENSG00000187555	USP7	28.7714	-0.332303	0.13399	0.557267
ENSG00000159055	MIS18A	6.04886	-0.70638	0.13436	0.558191
ENSG00000172661	FAM21C	8.0039	-0.766282	0.134607	0.558531
ENSG00000270170	NCBP2-AS2	23.3129	-0.402413	0.134592	0.558531
ENSG00000171314	PGAM1	75.0917	-0.214506	0.134597	0.558531
ENSG00000232176	RP11-146N23.1	4.54428	-0.813709	0.13491	0.558565
ENSG00000137337	MDC1	13.3135	-0.478734	0.1349	0.558565
ENSG00000071894	CPSF1	21.7659	-0.413021	0.135118	0.558565
ENSG00000180992	MRPL14	21.6282	-0.392555	0.135101	0.558565
ENSG00000171208	NETO2	29.4537	-0.363969	0.135218	0.558565
ENSG00000164045	CDC25A	12.182	-0.488738	0.135491	0.559452
ENSG00000173599	PC	4.59776	-0.856692	0.135624	0.559543
ENSG00000130985	UBA1	183.758	-0.200738	0.136039	0.560754
ENSG00000196961	AP2A1	32.4332	-0.321829	0.136486	0.561732
ENSG00000184840	TMED9	37.8508	-0.643941	0.136544	0.561742
ENSG00000134759	ELP2	22.8836	-0.346361	0.136816	0.562402
ENSG00000125648	SLC25A23	16.4771	-0.463118	0.136973	0.562595
ENSG00000161981	SNRNP25	46.9174	-0.28455	0.137045	0.562662
ENSG00000165283	STOML2	52.7304	-0.246948	0.137127	0.56277
ENSG00000233369	GTF2IP4	13.4359	-0.475989	0.137611	0.562896
ENSG00000164040	PGRMC2	33.2866	-0.346475	0.137553	0.562896
ENSG00000099385	BCL7C	26.8108	-0.340159	0.137385	0.562896
ENSG00000166197	NOLC1	32.7379	-0.308217	0.137802	0.562896
ENSG00000130313	PGLS	107.328	-0.19889	0.137737	0.562896
ENSG00000141551	CSNK1D	18.7286	-0.456739	0.138092	0.563765
ENSG00000154518	ATP5G3	404.426	-0.131325	0.138262	0.564233
ENSG00000165379	LRFN5	7.07734	-0.610985	0.138438	0.56427
ENSG00000186310	NAP1L3	39.4835	-0.295699	0.138384	0.56427
ENSG00000102974	CTCF	35.5733	-0.360775	0.138678	0.564566
ENSG00000148948	LRRC4C	7.03078	-0.682434	0.138876	0.564691
ENSG00000196323	ZBTB44	11.641	-0.531753	0.139005	0.564828
ENSG00000105220	GPI	246.405	-0.16709	0.139021	0.564828
ENSG00000140350	ANP32A	47.2069	-0.290164	0.139244	0.564907
ENSG00000131019	ULBP3	7.38955	-0.607413	0.139632	0.565069
ENSG00000086504	MRPL28	49.9695	-0.277395	0.139569	0.565069
ENSG00000123728	RAP2C	17.8318	-0.4478	0.139763	0.565352
ENSG00000127452	FBXL12	16.6849	-0.427008	0.140148	0.566684
ENSG00000182446	NPLOC4	23.4807	-0.373857	0.140349	0.567044
ENSG00000135341	MAP3K7	18.0572	-0.420021	0.14068	0.567703
ENSG00000109606	DHX15	44.236	-0.257089	0.140873	0.568254
ENSG00000116062	MSH6	18.0603	-0.384532	0.141144	0.568824
ENSG00000132323	ILKAP	22.9157	-0.349077	0.141447	0.568824
ENSG00000206503	HLA-A	31.5412	-0.302394	0.141436	0.568824
ENSG00000038274	MAT2B	14.935	-0.474522	0.142215	0.570491
ENSG00000198826	ARHGAP11A	3.90863	-0.962739	0.142466	0.570581
ENSG00000172380	GNG12	5.38588	-0.771535	0.142421	0.570581
ENSG00000146963	LUC7L2	30.9512	-0.358515	0.142757	0.571085
ENSG00000243711	RPL21P116	9.70175	-0.583682	0.14283	0.57115
ENSG00000085552	IGSF9	6.9192	-0.691767	0.14316	0.571355
ENSG00000183775	KCTD16	6.59374	-0.638204	0.143219	0.571355
ENSG00000100439	ABHD4	8.11646	-0.603684	0.143073	0.571355
ENSG00000083857	FAT1	8.00577	-0.59467	0.143065	0.571355
ENSG00000127334	DYRK2	17.634	-0.462132	0.143062	0.571355
ENSG00000162613	FUBP1	83.1565	-0.238578	0.143309	0.571488
ENSG00000214391	TUBAP2	56.0623	-0.308998	0.143468	0.571897
ENSG00000270606	RP11-713H12.2	4.37558	-0.952329	0.143625	0.572297
ENSG00000119685	TTLL5	4.33334	-0.83362	0.143961	0.572557
ENSG00000143924	EML4	17.0236	-0.421666	0.143833	0.572557
ENSG00000116096	SPR	4.02096	-0.851332	0.144527	0.573235
ENSG00000066468	FGFR2	9.52048	-0.561927	0.144931	0.573235
ENSG00000138600	SPPL2A	11.2614	-0.48767	0.144539	0.573235
ENSG00000113643	RARS	32.3646	-0.296343	0.145421	0.574043
ENSG00000135540	NHSL1	3.95911	-0.889028	0.14556	0.574079
ENSG00000151461	UPF2	4.97357	-0.784961	0.145516	0.574079
ENSG00000215301	DDX3X	67.7158	-0.212282	0.1456	0.574079
ENSG00000176771	NCKAP5	3.8692	-0.879175	0.145857	0.574213
ENSG00000160679	CHTOP	59.9595	-0.221092	0.145974	0.574438
ENSG00000130643	CALY	6.8085	-0.645498	0.146137	0.574633
ENSG00000160539	PLPP7	4.06925	-0.90788	0.146368	0.575028
ENSG00000109685	WHSC1	40.0982	-0.279053	0.146408	0.575028
ENSG00000132182	NUP210	12.4414	-0.47506	0.146568	0.57508
ENSG00000160917	CPSF4	16.218	-0.416983	0.146761	0.57508
ENSG00000124541	RRP36	30.128	-0.296467	0.146665	0.57508
ENSG00000128534	LSM8	18.4049	-0.391128	0.146938	0.575549
ENSG00000115514	TXNDC9	39.1797	-0.282769	0.147126	0.575842
ENSG00000170855	TRIAP1	23.2184	-0.363747	0.147259	0.576138
ENSG00000138279	ANXA7	16.914	-0.403719	0.147512	0.576461
ENSG00000196418	ZNF124	5.42853	-0.804468	0.147791	0.577156
ENSG00000046653	GPM6B	76.6107	-0.237085	0.14786	0.577156
ENSG00000107140	TESK1	28.8327	-0.337226	0.148126	0.577972
ENSG00000198888	MT-ND1	3007.9	-0.142836	0.148296	0.578189
ENSG00000167123	CERCAM	8.63412	-0.555485	0.148396	0.578356
ENSG00000132964	CDK8	17.8732	-0.410764	0.148802	0.578512
ENSG00000173020	GRK2	27.0004	-0.323438	0.148661	0.578512
ENSG00000259956	RBM15B	54.8408	-0.248129	0.148737	0.578512
ENSG00000136935	GOLGA1	5.68043	-0.742678	0.149037	0.578631
ENSG00000151135	TMEM263	11.5048	-0.488122	0.148994	0.578631
ENSG00000117691	NENF	44.2047	-0.27948	0.149414	0.578986
ENSG00000172992	DCAKD	50.0379	-0.275352	0.149296	0.578986
ENSG00000010256	UQCRC1	157.433	-0.15469	0.149833	0.580168
ENSG00000132589	FLOT2	46.1612	-0.292188	0.149927	0.580308
ENSG00000189091	SF3B3	78.153	-0.228364	0.150167	0.580573
ENSG00000007202	KIAA0100	7.27519	-0.677091	0.15044	0.580966
ENSG00000166704	ZNF606	9.87264	-0.524745	0.15081	0.581949
ENSG00000137944	KYAT3	10.3095	-0.51394	0.151144	0.582351
ENSG00000170322	NFRKB	9.17301	-0.574881	0.151617	0.583955
ENSG00000131043	AAR2	26.9963	-0.329031	0.151881	0.584524
ENSG00000169504	CLIC4	24.7398	-0.350665	0.152182	0.585238
ENSG00000125611	CHCHD5	23.8023	-0.386256	0.152407	0.585439
ENSG00000044090	CUL7	12.2131	-0.499035	0.152704	0.586134
ENSG00000168273	SMIM4	3.81121	-0.800007	0.153361	0.587767
ENSG00000258477	PPIAP6	3.92505	-0.845359	0.153801	0.588563
ENSG00000213309	RPL9P18	5.21706	-0.783836	0.154378	0.589907
ENSG00000158966	CACHD1	9.33246	-0.561309	0.154733	0.590222
ENSG00000137547	MRPL15	51.7859	-0.231027	0.154816	0.590222
ENSG00000115844	DLX2	3.66928	-0.931213	0.155011	0.590519
ENSG00000146197	SCUBE3	22.9108	-0.35781	0.155413	0.591206
ENSG00000152464	RPP38	6.03497	-0.706884	0.155671	0.591479
ENSG00000224858	RPL29P11	10.1821	-0.532218	0.155792	0.591717
ENSG00000168906	MAT2A	3.85236	-0.871358	0.155855	0.591735
ENSG00000182103	FAM181B	14.0313	-0.446491	0.156988	0.594479
ENSG00000197150	ABCB8	9.65182	-0.494861	0.157515	0.596029
ENSG00000085662	AKR1B1	111.783	-0.218827	0.157683	0.596222
ENSG00000234912	SNHG20	7.61325	-0.633993	0.157755	0.596272
ENSG00000113638	TTC33	10.9316	-0.553064	0.157997	0.596585
ENSG00000158615	PPP1R15B	13.3347	-0.445853	0.158073	0.596585
ENSG00000240305	RP11-1072C15.1	29.3716	-0.313381	0.158057	0.596585
ENSG00000108479	GALK1	3.81682	-0.817654	0.158527	0.59763
ENSG00000025039	RRAGD	13.8122	-0.4646	0.159439	0.600201
ENSG00000101346	POFUT1	13.475	-0.454353	0.159469	0.600201
ENSG00000184144	CNTN2	3.80421	-0.91346	0.159837	0.60078
ENSG00000080546	SESN1	8.84965	-0.588174	0.159831	0.60078
ENSG00000171863	RPS7	64.6438	-0.248521	0.15975	0.60078
ENSG00000174891	RSRC1	5.37607	-0.676485	0.160116	0.601162
ENSG00000125898	FAM110A	15.321	-0.430397	0.160098	0.601162
ENSG00000111725	PRKAB1	27.7603	-0.32666	0.160116	0.601162
ENSG00000116141	MARK1	16.6242	-0.433527	0.160271	0.601519
ENSG00000012817	KDM5D	4.56557	-0.812919	0.160668	0.601707
ENSG00000244879	GABPB1-AS1	10.3227	-0.496548	0.160677	0.601707
ENSG00000107816	LZTS2	10.2413	-0.479858	0.160673	0.601707
ENSG00000140416	TPM1	20.2628	-0.375252	0.160666	0.601707
ENSG00000143553	SNAPIN	38.3462	-0.293235	0.160571	0.601707
ENSG00000183808	RBM12B	6.35549	-0.801426	0.160908	0.601907
ENSG00000134121	CHL1	8.92261	-0.563982	0.161037	0.602168
ENSG00000175198	PCCA	4.43213	-0.871719	0.16139	0.60304
ENSG00000099953	MMP11	11.3277	-0.552316	0.161768	0.603722
ENSG00000115233	PSMD14	61.7718	-0.252483	0.161865	0.603722
ENSG00000141458	NPC1	5.68083	-0.834072	0.162109	0.603968
ENSG00000134146	DPH6	4.1636	-0.817865	0.162538	0.604069
ENSG00000101003	GINS1	10.3057	-0.512467	0.162262	0.604069
ENSG00000224578	HNRNPA1P48	15.5257	-0.417207	0.16239	0.604069
ENSG00000162734	PEA15	68.5402	-0.229875	0.162558	0.604069
ENSG00000136827	TOR1A	21.8926	-0.342065	0.162664	0.604241
ENSG00000130787	HIP1R	4.74661	-0.800026	0.162968	0.604483
ENSG00000214046	SMIM7	12.6818	-0.443905	0.162865	0.604483
ENSG00000272031	ANKRD34A	4.76825	-0.823991	0.163101	0.604534
ENSG00000221926	TRIM16	4.11174	-0.787872	0.163593	0.604656
ENSG00000164294	GPX8	15.6668	-0.416426	0.163335	0.604656
ENSG00000148297	MED22	23.2517	-0.337822	0.163356	0.604656
ENSG00000178028	DMAP1	22.7661	-0.335628	0.163597	0.604656
ENSG00000012963	UBR7	26.2163	-0.317916	0.163611	0.604656
ENSG00000099956	SMARCB1	107.623	-0.177397	0.163553	0.604656
ENSG00000134809	TIMM10	15.1132	-0.451125	0.163826	0.605232
ENSG00000101224	CDC25B	12.9592	-0.464392	0.164346	0.605693
ENSG00000101134	DOK5	31.1866	-0.347582	0.164385	0.605693
ENSG00000185122	HSF1	34.7926	-0.270131	0.164133	0.605693
ENSG00000160767	FAM189B	32.3779	-0.267271	0.164548	0.605911
ENSG00000126733	DACH2	7.41299	-0.682118	0.165471	0.606324
ENSG00000154059	IMPACT	9.46282	-0.606631	0.165462	0.606324
ENSG00000125843	AP5S1	10.5054	-0.588792	0.165189	0.606324
ENSG00000198912	C1orf174	9.32441	-0.542962	0.165285	0.606324
ENSG00000259943	RP1-39G22.7	8.12295	-0.540408	0.165856	0.606324
ENSG00000137574	TGS1	8.91867	-0.527985	0.165352	0.606324
ENSG00000007541	PIGQ	14.7313	-0.424494	0.165051	0.606324
ENSG00000027847	B4GALT7	20.5949	-0.378548	0.165626	0.606324
ENSG00000226784	PGAM4	21.047	-0.346836	0.165465	0.606324
ENSG00000260077	RP11-254F7.2	4.35632	-0.792936	0.166587	0.60731
ENSG00000138768	USO1	8.83549	-0.563411	0.166456	0.60731
ENSG00000204604	ZNF468	3.67698	-0.853652	0.166872	0.607848
ENSG00000182087	TMEM259	24.2087	-0.31079	0.167172	0.608336
ENSG00000132591	ERAL1	19.1867	-0.361797	0.167502	0.609048
ENSG00000196497	IPO4	3.69181	-0.789076	0.167627	0.609066
ENSG00000178104	PDE4DIP	17.4524	-0.376174	0.167576	0.609066
ENSG00000167996	FTH1	5.12295	-0.820304	0.16785	0.609333
ENSG00000107581	EIF3A	42.2607	-0.35864	0.167941	0.609333
ENSG00000128581	IFT22	28.1309	-0.313679	0.168285	0.610146
ENSG00000167182	SP2	11.5105	-0.492666	0.168501	0.610709
ENSG00000243297	RPL31P61	4.40402	-0.736542	0.168731	0.610975
ENSG00000159199	ATP5G1	55.1134	-0.218141	0.168755	0.610975
ENSG00000140836	ZFHX3	5.89154	-0.758254	0.16913	0.611883
ENSG00000237187	NR2F1-AS1	7.47531	-0.587241	0.169411	0.611883
ENSG00000173230	GOLGB1	12.2998	-0.45909	0.169325	0.611883
ENSG00000198055	GRK6	16.6284	-0.391914	0.169609	0.611883
ENSG00000100413	POLR3H	17.8308	-0.383167	0.169206	0.611883
ENSG00000100911	PSME2	13.2509	-0.422158	0.169774	0.612148
ENSG00000126067	PSMB2	152.491	-0.167821	0.169844	0.612148
ENSG00000171806	METTL18	6.45383	-0.778523	0.170325	0.612379
ENSG00000173653	RCE1	5.72052	-0.708088	0.170996	0.612379
ENSG00000065320	NTN1	6.66096	-0.668735	0.171065	0.612379
ENSG00000186073	C15orf41	8.42091	-0.624604	0.170664	0.612379
ENSG00000120159	CAAP1	6.83653	-0.590015	0.170905	0.612379
ENSG00000230202	RP11-632C17__A.1	13.207	-0.460456	0.170796	0.612379
ENSG00000154174	TOMM70	32.4092	-0.325493	0.170105	0.612379
ENSG00000108883	EFTUD2	28.7621	-0.317499	0.170115	0.612379
ENSG00000130204	TOMM40	57.6687	-0.220071	0.170696	0.612379
ENSG00000116001	TIA1	22.5482	-0.325129	0.171663	0.613402
ENSG00000133111	RFXAP	4.10624	-1.03302	0.172812	0.616043
ENSG00000169299	PGM2	4.67993	-0.849632	0.173739	0.616043
ENSG00000133641	C12orf29	4.50001	-0.76892	0.17283	0.616043
ENSG00000185043	CIB1	6.35016	-0.581755	0.173635	0.616043
ENSG00000185989	RASA3	7.84843	-0.563572	0.173009	0.616043
ENSG00000138190	EXOC6	8.8836	-0.531506	0.173183	0.616043
ENSG00000167985	SDHAF2	10.251	-0.509818	0.173574	0.616043
ENSG00000144036	EXOC6B	11.94	-0.472949	0.172954	0.616043
ENSG00000072210	ALDH3A2	30.1391	-0.329358	0.173213	0.616043
ENSG00000136522	MRPL47	72.7015	-0.206482	0.173449	0.616043
ENSG00000157895	C12orf43	15.3142	-0.470642	0.173907	0.616425
ENSG00000197858	GPAA1	72.6768	-0.205581	0.174365	0.617833
ENSG00000216854	RPL17P26	5.61944	-0.666448	0.174634	0.618146
ENSG00000010292	NCAPD2	15.5282	-0.413408	0.174563	0.618146
ENSG00000183856	IQGAP3	4.08359	-0.933923	0.175223	0.618941
ENSG00000258890	CEP95	4.62232	-0.774964	0.175471	0.618941
ENSG00000243859	RPL5P17	22.6657	-0.330077	0.175082	0.618941
ENSG00000156928	MALSU1	28.988	-0.285062	0.17601	0.61998
ENSG00000151500	THYN1	37.5974	-0.270356	0.175911	0.61998
ENSG00000169515	CCDC8	8.67572	-0.528769	0.17634	0.620342
ENSG00000119280	C1orf198	22.3597	-0.339928	0.176282	0.620342
ENSG00000167770	OTUB1	40.8172	-0.282555	0.176358	0.620342
ENSG00000011105	TSPAN9	4.39425	-0.834544	0.176743	0.620645
ENSG00000127804	METTL16	8.27841	-0.568268	0.176623	0.620645
ENSG00000065183	WDR3	10.1814	-0.502332	0.176872	0.620645
ENSG00000151131	C12orf45	21.265	-0.34485	0.176857	0.620645
ENSG00000162694	EXTL2	13.1854	-0.475262	0.177132	0.620911
ENSG00000184281	TSSC4	30.1051	-0.298477	0.177096	0.620911
ENSG00000138617	PARP16	7.15594	-0.609568	0.177568	0.621274
ENSG00000179889	PDXDC1	10.978	-0.481982	0.177787	0.621274
ENSG00000153827	TRIP12	21.8066	-0.350151	0.177636	0.621274
ENSG00000238172	RPS2P35	28.8437	-0.298767	0.177527	0.621274
ENSG00000127863	TNFRSF19	6.17297	-0.669068	0.177955	0.621609
ENSG00000025772	TOMM34	8.97714	-0.574827	0.178029	0.621609
ENSG00000143799	PARP1	52.3214	-0.225306	0.178394	0.622536
ENSG00000169750	RAC3	30.7325	-1.21367	0.178735	0.622657
ENSG00000204104	TRAF3IP1	5.94006	-0.67866	0.178728	0.622657
ENSG00000197860	SGTB	9.98962	-0.527903	0.178706	0.622657
ENSG00000114999	TTL	15.7248	-0.413314	0.178709	0.622657
ENSG00000185246	PRPF39	3.86664	-0.852835	0.178889	0.622978
ENSG00000105287	PRKD2	4.19243	-0.8962	0.179261	0.623844
ENSG00000172466	ZNF24	29.4868	-0.333571	0.179441	0.624194
ENSG00000183617	MRPL54	21.0528	-0.328636	0.179617	0.624423
ENSG00000111300	NAA25	8.12546	-0.577225	0.179884	0.624727
ENSG00000166337	TAF10	5.98364	-0.655461	0.180436	0.624819
ENSG00000145901	TNIP1	8.80915	-0.534309	0.180595	0.624819
ENSG00000263464	PPIAL4C	9.72918	-0.532804	0.180586	0.624819
ENSG00000171953	ATPAF2	9.99481	-0.51507	0.180293	0.624819
ENSG00000167771	RCOR2	13.925	-0.394992	0.180579	0.624819
ENSG00000166164	BRD7	23.0917	-0.348069	0.180176	0.624819
ENSG00000177963	RIC8A	31.6379	-0.283978	0.180835	0.624819
ENSG00000237976	RP11-126K1.6	5.34448	-0.716605	0.181453	0.625483
ENSG00000218582	GAPDHP63	5.5241	-0.643393	0.18142	0.625483
ENSG00000065802	ASB1	5.52745	-0.609464	0.181718	0.625483
ENSG00000115084	SLC35F5	8.10204	-0.606149	0.181621	0.625483
ENSG00000125503	PPP1R12C	6.67584	-0.575319	0.181628	0.625483
ENSG00000120438	TCP1	115.392	-0.161847	0.181581	0.625483
ENSG00000119318	RAD23B	45.8832	-0.237218	0.182003	0.625872
ENSG00000109381	ELF2	10.5855	-0.548416	0.182166	0.626218
ENSG00000078295	ADCY2	5.95072	-0.638865	0.182623	0.62689
ENSG00000133250	ZNF414	9.84232	-0.474047	0.182732	0.62689
ENSG00000101216	GMEB2	5.14759	-0.694535	0.18308	0.627652
ENSG00000124160	NCOA5	21.6103	-0.346547	0.18314	0.627652
ENSG00000264215	RP11-283C24.1	4.37108	-0.792212	0.184905	0.628601
ENSG00000139437	TCHP	4.82053	-0.726317	0.183901	0.628601
ENSG00000011198	ABHD5	7.49542	-0.605431	0.183978	0.628601
ENSG00000010539	ZNF200	7.79975	-0.552063	0.18481	0.628601
ENSG00000105835	NAMPT	10.7137	-0.426893	0.184371	0.628601
ENSG00000135698	MPHOSPH6	14.7381	-0.391024	0.184459	0.628601
ENSG00000183431	SF3A3	36.2579	-0.278164	0.184693	0.628601
ENSG00000005448	WDR54	53.2488	-0.26507	0.183946	0.628601
ENSG00000148672	GLUD1	41.3724	-0.225676	0.184447	0.628601
ENSG00000108424	KPNB1	81.588	-0.200668	0.184533	0.628601
ENSG00000141101	NOB1	6.52784	-0.60793	0.185415	0.62959
ENSG00000250462	LRRC37BP1	4.23626	-0.809797	0.185601	0.629635
ENSG00000164603	BMT2	10.3634	-0.481574	0.18561	0.629635
ENSG00000071127	WDR1	68.4057	-0.195123	0.185847	0.629764
ENSG00000179222	MAGED1	432.127	-0.106196	0.185868	0.629764
ENSG00000138036	DYNC2LI1	8.62295	-0.55169	0.1866	0.630459
ENSG00000139675	HNRNPA1L2	9.26491	-0.494479	0.186732	0.630459
ENSG00000158435	CNOT11	21.1796	-0.3899	0.186757	0.630459
ENSG00000114446	IFT57	18.9584	-0.344261	0.186944	0.63088
ENSG00000168385	2002-09-01	63.0042	-0.202476	0.187189	0.631497
ENSG00000171824	EXOSC10	9.45397	-0.511261	0.187403	0.63201
ENSG00000178896	EXOSC4	6.3996	-0.526444	0.187706	0.632038
ENSG00000152455	SUV39H2	9.38312	-0.498957	0.187723	0.632038
ENSG00000229168	RPL19P20	8.91623	-0.494613	0.188135	0.633194
ENSG00000115459	ELMOD3	5.12497	-0.777947	0.188504	0.633407
ENSG00000167625	ZNF526	5.18841	-0.710543	0.188582	0.633458
ENSG00000103707	MTFMT	4.74988	-0.905555	0.188916	0.633553
ENSG00000166971	AKTIP	4.97066	-0.662879	0.188979	0.633553
ENSG00000173894	CBX2	17.6165	-0.387424	0.189047	0.633553
ENSG00000143156	NME7	8.26497	-0.596586	0.189301	0.63411
ENSG00000196141	SPATS2L	21.6117	-0.33275	0.189618	0.634625
ENSG00000124104	SNX21	4.81017	-0.708438	0.190177	0.634988
ENSG00000182150	ERCC6L2	8.2486	-0.488029	0.190253	0.634988
ENSG00000025156	HSF2	30.3337	-0.263807	0.189946	0.634988
ENSG00000105401	CDC37	79.0896	-0.21286	0.190323	0.634988
ENSG00000114416	FXR1	30.8708	-0.302161	0.190432	0.635044
ENSG00000116688	MFN2	34.6467	-0.282687	0.190496	0.635049
ENSG00000117118	SDHB	47.6186	-0.226531	0.190944	0.636335
ENSG00000185252	ZNF74	24.0169	-0.347197	0.191171	0.636614
ENSG00000131653	TRAF7	37.2515	-0.308439	0.191432	0.637124
ENSG00000091651	ORC6	7.93899	-0.573433	0.191735	0.637294
ENSG00000183207	RUVBL2	99.3493	-0.175507	0.191627	0.637294
ENSG00000138382	METTL5	57.2651	-0.229722	0.191997	0.637957
ENSG00000186300	ZNF555	4.33198	-0.757317	0.192565	0.638712
ENSG00000136840	ST6GALNAC4	8.40248	-0.498308	0.192603	0.638712
ENSG00000101150	TPD52L2	36.4368	-0.280774	0.192463	0.638712
ENSG00000081870	HSPB11	13.1041	-0.452481	0.192677	0.638751
ENSG00000183199	HSP90AB3P	7.23146	-0.69892	0.192965	0.639216
ENSG00000103154	NECAB2	35.7891	-0.271177	0.19307	0.639216
ENSG00000012048	BRCA1	5.61272	-0.734158	0.193699	0.640168
ENSG00000165644	COMTD1	12.9375	-0.45352	0.193799	0.640168
ENSG00000090470	PDCD7	14.2397	-0.435984	0.193695	0.640168
ENSG00000198252	STYX	13.2164	-0.433571	0.193567	0.640168
ENSG00000122756	CNTFR	40.1387	-0.699113	0.194075	0.640453
ENSG00000172936	MYD88	7.42702	-0.619088	0.19395	0.640453
ENSG00000165821	SALL2	45.6326	-0.23442	0.194368	0.640795
ENSG00000170604	IRF2BP1	16.7567	-0.381036	0.194724	0.641552
ENSG00000090447	TFAP4	4.24334	-0.689764	0.19553	0.643164
ENSG00000067445	TRO	52.6215	-0.210554	0.195883	0.643794
ENSG00000244187	TMEM141	11.014	-0.45531	0.196559	0.644706
ENSG00000112339	HBS1L	12.7793	-0.434841	0.197345	0.645504
ENSG00000168495	POLR3D	12.5796	-0.449843	0.197553	0.645838
ENSG00000187815	ZFP69	3.81207	-1.05079	0.197703	0.64598
ENSG00000169914	OTUD3	5.1772	-0.760319	0.197954	0.64598
ENSG00000177776	RPS2P2	4.22808	-0.726965	0.197828	0.64598
ENSG00000158480	SPATA2	7.13836	-0.553058	0.197889	0.64598
ENSG00000133026	MYH10	79.8768	-0.227709	0.197833	0.64598
ENSG00000226855	RPSAP17	5.64642	-0.603685	0.198067	0.646058
ENSG00000184640	2009-09-01	37.9192	-0.550133	0.198137	0.646078
ENSG00000162627	SNX7	10.8941	-0.483189	0.198264	0.646078
ENSG00000111530	CAND1	79.3328	-0.19139	0.198367	0.646206
ENSG00000164167	LSM6	31.5595	-0.289988	0.198467	0.646324
ENSG00000182551	ADI1	34.3062	-0.276214	0.198716	0.646348
ENSG00000128245	YWHAH	257.992	-0.161402	0.198793	0.646348
ENSG00000182827	ACBD3	20.1049	-0.327617	0.199129	0.647025
ENSG00000107672	NSMCE4A	14.9948	-0.399813	0.199418	0.647551
ENSG00000115825	PRKD3	6.06971	-0.614058	0.199619	0.647633
ENSG00000163584	RPL22L1	14.9958	-0.469622	0.199635	0.647633
ENSG00000116221	MRPL37	58.6011	-0.196443	0.199731	0.647738
ENSG00000153574	RPIA	6.60439	-0.566945	0.199902	0.647878
ENSG00000149273	RPS3	683.906	-0.169695	0.199848	0.647878
ENSG00000185189	NRBP2	5.09943	-1.06687	0.201382	0.648085
ENSG00000213445	SIPA1	3.77447	-0.761233	0.200318	0.648085
ENSG00000134207	SYT6	6.11938	-0.698177	0.201464	0.648085
ENSG00000179104	TMTC2	5.33654	-0.686212	0.200406	0.648085
ENSG00000197601	FAR1	6.15088	-0.579983	0.201228	0.648085
ENSG00000178149	DALRD3	7.32174	-0.572682	0.200687	0.648085
ENSG00000104731	KLHDC4	9.78743	-0.497195	0.201498	0.648085
ENSG00000126709	IFI6	13.0042	-0.450222	0.200507	0.648085
ENSG00000147027	TMEM47	16.7366	-0.403892	0.200912	0.648085
ENSG00000156599	ZDHHC5	12.9915	-0.401816	0.200508	0.648085
ENSG00000074071	MRPS34	72.558	-0.176506	0.200116	0.648085
ENSG00000135624	CCT7	162.486	-0.148127	0.200988	0.648085
ENSG00000163577	EIF5A2	3.91204	-0.79805	0.202745	0.648234
ENSG00000040731	CDH10	3.8414	-0.723343	0.201746	0.648234
ENSG00000140263	SORD	6.00296	-0.638266	0.202087	0.648234
ENSG00000087301	TXNDC16	10.851	-0.514582	0.203319	0.648234
ENSG00000105699	LSR	11.3023	-0.457564	0.201677	0.648234
ENSG00000169604	ANTXR1	16.207	-0.389728	0.202558	0.648234
ENSG00000126003	PLAGL2	19.5085	-0.380663	0.203124	0.648234
ENSG00000057935	MTA3	15.2447	-0.380345	0.203336	0.648234
ENSG00000072501	SMC1A	28.9736	-0.308503	0.202444	0.648234
ENSG00000145907	G3BP1	32.7369	-0.26507	0.202736	0.648234
ENSG00000163636	PSMD6	95.1524	-0.236154	0.203723	0.648898
ENSG00000116584	ARHGEF2	5.00947	-0.623022	0.204031	0.649021
ENSG00000177000	MTHFR	7.73405	-0.573073	0.203857	0.649021
ENSG00000121774	KHDRBS1	188.235	-0.184016	0.204023	0.649021
ENSG00000178654	PPIAP33	11.3819	-0.422483	0.204247	0.649227
ENSG00000128951	DUT	75.9286	-0.191557	0.204248	0.649227
ENSG00000166681	BEX3	496.916	-0.150676	0.204288	0.649227
ENSG00000169976	SF3B5	58.6907	-0.21624	0.204937	0.650247
ENSG00000130638	ATXN10	186.241	-0.16273	0.204994	0.650247
ENSG00000196576	PLXNB2	26.8528	-0.350716	0.205561	0.651594
ENSG00000229806	RPS15P5	4.1993	-0.772201	0.206488	0.65214
ENSG00000185078	AC093698.1	4.33888	-0.695138	0.2062	0.65214
ENSG00000108829	LRRC59	25.8367	-0.27704	0.206491	0.65214
ENSG00000163399	ATP1A1	20.6047	-0.386589	0.206627	0.652164
ENSG00000130479	MAP1S	33.448	-0.283318	0.206758	0.652374
ENSG00000148835	TAF5	4.61198	-0.828004	0.207083	0.652698
ENSG00000165733	BMS1	7.98411	-0.501037	0.2071	0.652698
ENSG00000182175	RGMA	46.2763	-0.791413	0.20726	0.652925
ENSG00000113734	BNIP1	7.064	-0.557389	0.207319	0.652925
ENSG00000103876	FAH	5.62664	-0.613272	0.207472	0.652928
ENSG00000111615	KRR1	6.92146	-0.599675	0.207513	0.652928
ENSG00000100281	HMGXB4	15.1877	-0.455359	0.207519	0.652928
ENSG00000187535	IFT140	8.29062	-0.529641	0.208118	0.652944
ENSG00000183186	C2CD4C	13.555	-0.412368	0.208058	0.652944
ENSG00000015676	NUDCD3	30.4498	-0.275723	0.207862	0.652944
ENSG00000120533	ENY2	40.4375	-0.22719	0.207779	0.652944
ENSG00000114331	ACAP2	3.8453	-0.820332	0.208746	0.653076
ENSG00000198909	MAP3K3	4.5015	-0.699942	0.208892	0.653076
ENSG00000064199	SPA17	7.65459	-0.524704	0.208912	0.653076
ENSG00000157045	NTAN1	12.1425	-0.46246	0.208434	0.653076
ENSG00000233954	UQCRHL	18.6593	-0.325766	0.208581	0.653076
ENSG00000184110	EIF3C	30.1025	-0.278299	0.208597	0.653076
ENSG00000213585	VDAC1	138.804	-0.186827	0.208869	0.653076
ENSG00000120049	KCNIP2	11.092	-0.430951	0.209343	0.654019
ENSG00000018699	TTC27	6.74488	-0.551072	0.209708	0.654555
ENSG00000118046	STK11	12.4799	-0.455344	0.210749	0.656596
ENSG00000139718	SETD1B	5.77902	-0.650293	0.210882	0.65663
ENSG00000186566	GPATCH8	19.1285	-0.354567	0.211139	0.656775
ENSG00000094804	CDC6	5.17804	-0.627418	0.211529	0.656802
ENSG00000225246	RPS2P1	8.93782	-0.506958	0.211289	0.656802
ENSG00000160087	UBE2J2	30.332	-0.270183	0.2114	0.656802
ENSG00000058804	NDC1	10.853	-0.443556	0.212098	0.657212
ENSG00000119866	BCL11A	11.9235	-0.427454	0.21205	0.657212
ENSG00000137288	UQCC2	37.5263	-0.276415	0.212115	0.657212
ENSG00000120963	ZNF706	50.4553	-0.21844	0.211923	0.657212
ENSG00000100600	LGMN	22.043	-0.304677	0.212266	0.657458
ENSG00000095906	NUBP2	52.0729	-0.209329	0.212393	0.657458
ENSG00000158201	ABHD3	4.0015	-0.791552	0.21302	0.657536
ENSG00000155229	MMS19	15.0903	-0.40221	0.213192	0.657536
ENSG00000128463	EMC4	11.8219	-0.392897	0.213103	0.657536
ENSG00000089050	RBBP9	17.1873	-0.351229	0.212645	0.657536
ENSG00000160932	LY6E	50.2529	-0.217865	0.212653	0.657536
ENSG00000135316	SYNCRIP	57.141	-0.204684	0.212712	0.657536
ENSG00000134686	PHC2	83.3535	-0.200358	0.213518	0.657914
ENSG00000124733	MEA1	67.2289	-0.236894	0.21374	0.658025
ENSG00000198589	LRBA	5.1138	-0.61579	0.214187	0.658304
ENSG00000197951	ZNF71	11.3837	-0.470223	0.2141	0.658304
ENSG00000134375	TIMM17A	29.163	-0.276797	0.214317	0.658403
ENSG00000143537	ADAM15	3.86246	-0.763706	0.21457	0.658416
ENSG00000141994	DUS3L	4.25526	-0.729222	0.214923	0.658416
ENSG00000090924	PLEKHG2	8.44167	-0.455266	0.214731	0.658416
ENSG00000180891	CUEDC1	19.2715	-0.337125	0.215065	0.658416
ENSG00000135821	GLUL	85.6133	-0.225164	0.214493	0.658416
ENSG00000136527	TRA2B	94.8631	-0.203463	0.214647	0.658416
ENSG00000162396	PARS2	5.03532	-0.639381	0.21528	0.658768
ENSG00000125482	TTF1	8.72819	-0.500917	0.215593	0.65895
ENSG00000123415	SMUG1	12.0601	-0.439844	0.215485	0.65895
ENSG00000167700	MFSD3	10.5576	-0.416743	0.21573	0.65895
ENSG00000163754	GYG1	20.8161	-0.378371	0.215928	0.659358
ENSG00000165724	ZMYND19	34.2132	-0.277495	0.216194	0.659972
ENSG00000224993	RPL29P12	4.7513	-0.674453	0.216514	0.66019
ENSG00000162889	MAPKAPK2	23.564	-0.312801	0.216457	0.66019
ENSG00000185909	KLHDC8B	37.5334	-0.22498	0.21676	0.660705
ENSG00000149657	LSM14B	9.99472	-0.48847	0.217188	0.661124
ENSG00000169740	ZNF32	14.6164	-0.409032	0.217347	0.661124
ENSG00000249264	EEF1A1P9	62.5627	-0.360626	0.217284	0.661124
ENSG00000079785	DDX1	80.6895	-0.214906	0.217449	0.661124
ENSG00000173473	SMARCC1	62.7267	-0.208211	0.217615	0.661124
ENSG00000106245	BUD31	11.6964	-0.435934	0.218494	0.662603
ENSG00000030110	BAK1	3.81675	-0.764889	0.218626	0.662807
ENSG00000166025	AMOTL1	10.3817	-0.446175	0.218798	0.66313
ENSG00000188735	TMEM120B	4.64425	-0.640745	0.219016	0.663416
ENSG00000113460	BRIX1	9.59925	-0.444797	0.219108	0.663416
ENSG00000198088	NUP62CL	3.73982	-0.820401	0.219843	0.664614
ENSG00000151413	NUBPL	6.75216	-0.57341	0.219878	0.664614
ENSG00000274523	RCC1L	10.0841	-0.411669	0.220504	0.665911
ENSG00000082014	SMARCD3	55.9613	-0.213567	0.220599	0.666001
ENSG00000131724	IL13RA1	3.77361	-0.724474	0.221007	0.666043
ENSG00000117751	PPP1R8	15.434	-0.416711	0.220875	0.666043
ENSG00000111639	MRPL51	99.2168	-0.182877	0.220992	0.666043
ENSG00000138092	CENPO	5.96835	-0.670498	0.22135	0.666502
ENSG00000254986	DPP3	11.9951	-0.419145	0.221335	0.666502
ENSG00000125355	TMEM255A	16.3046	-0.361511	0.221513	0.666502
ENSG00000059758	CDK17	22.3286	-0.290971	0.221754	0.666708
ENSG00000233839	RP11-389O22.4	3.9777	-0.693471	0.221902	0.666757
ENSG00000133884	DPF2	39.5111	-0.228272	0.222226	0.667535
ENSG00000177614	PGBD5	15.3546	-0.422727	0.222684	0.668316
ENSG00000198952	SMG5	16.0548	-0.361756	0.222915	0.668613
ENSG00000102024	PLS3	10.0541	-0.470208	0.223417	0.669129
ENSG00000233476	EEF1A1P6	52.701	-0.271619	0.223311	0.669129
ENSG00000228477	RP3-342P20.2	186.772	-0.136389	0.223402	0.669129
ENSG00000196663	TECPR2	4.19284	-0.684801	0.223743	0.669709
ENSG00000117676	RPS6KA1	4.43336	-0.738019	0.223826	0.669759
ENSG00000053770	AP5M1	15.9988	-0.362853	0.224075	0.670309
ENSG00000205726	ITSN1	20.3179	-0.35216	0.224621	0.670765
ENSG00000152154	TMEM178A	20.1194	-0.348977	0.224823	0.670765
ENSG00000179431	FJX1	31.4994	-0.333191	0.22476	0.670765
ENSG00000101413	RPRD1B	12.3494	-0.478318	0.225068	0.670903
ENSG00000187514	PTMA	143.699	-0.157759	0.225346	0.671338
ENSG00000213376	GAPDHP71	5.10584	-0.611323	0.225509	0.671625
ENSG00000010244	ZNF207	64.0343	-0.19454	0.225665	0.671698
ENSG00000204128	C2orf72	4.23186	-0.697405	0.226034	0.671904
ENSG00000102221	JADE3	4.66236	-0.691791	0.225969	0.671904
ENSG00000125650	PSPN	5.10947	-0.614068	0.226331	0.671904
ENSG00000153132	CLGN	13.4195	-0.378702	0.225857	0.671904
ENSG00000136715	SAP130	18.8048	-0.331226	0.226066	0.671904
ENSG00000103653	CSK	42.5476	-0.224604	0.226219	0.671904
ENSG00000095485	CWF19L1	10.5923	-0.421496	0.226547	0.672151
ENSG00000070614	NDST1	12.3338	-0.393632	0.226884	0.672365
ENSG00000205352	PRR13	14.0328	-0.37274	0.226769	0.672365
ENSG00000165629	ATP5C1	194.468	-0.132924	0.226826	0.672365
ENSG00000163811	WDR43	9.61525	-0.43133	0.227142	0.672736
ENSG00000250982	RP11-159J3.1	9.73123	-0.442594	0.227585	0.673025
ENSG00000236330	RPL5P9	13.7711	-0.364061	0.227638	0.673025
ENSG00000242477	CTD-2161E19.1	5.86891	-0.6768	0.228308	0.673763
ENSG00000234176	HSPA8P1	5.5779	-0.549025	0.228532	0.673763
ENSG00000057704	TMCC3	8.59143	-0.487598	0.229387	0.673763
ENSG00000172922	RNASEH2C	10.0702	-0.461291	0.228461	0.673763
ENSG00000157152	SYN2	13.1118	-0.390584	0.229198	0.673763
ENSG00000106609	TMEM248	19.9959	-0.353754	0.22883	0.673763
ENSG00000253341	RP11-730G20.2	17.1486	-0.341662	0.229049	0.673763
ENSG00000172732	MUS81	18.1914	-0.330605	0.229531	0.673763
ENSG00000141504	SAT2	34.8517	-0.264591	0.228795	0.673763
ENSG00000137710	RDX	42.7749	-0.244506	0.22833	0.673763
ENSG00000217094	PPIAP31	66.1207	-0.204291	0.229457	0.673763
ENSG00000246985	SOCS2-AS1	3.83651	-0.7506	0.22997	0.674461
ENSG00000205250	E2F4	30.4356	-0.262715	0.229986	0.674461
ENSG00000103351	CLUAP1	13.6157	-0.420691	0.230415	0.674939
ENSG00000169612	FAM103A1	5.62386	-0.559379	0.230535	0.675096
ENSG00000230897	RPS18P12	14.7743	-0.347678	0.23107	0.676134
ENSG00000176978	DPP7	17.6863	-0.341927	0.23109	0.676134
ENSG00000164053	ATRIP	3.86821	-0.651281	0.231328	0.67618
ENSG00000144161	ZC3H8	7.0056	-0.544209	0.231536	0.67618
ENSG00000165113	GKAP1	17.5741	-0.328733	0.231495	0.67618
ENSG00000137509	PRCP	22.0579	-0.301823	0.231572	0.67618
ENSG00000068394	GPKOW	17.0208	-0.374356	0.231894	0.676653
ENSG00000103160	HSDL1	33.7322	-0.235649	0.232001	0.676653
ENSG00000140564	FURIN	5.58335	-0.651029	0.232823	0.677742
ENSG00000141295	SCRN2	7.91524	-0.477607	0.232916	0.677742
ENSG00000106603	COA1	52.4436	-0.206257	0.233065	0.677742
ENSG00000119523	ALG2	8.63458	-0.522069	0.23351	0.678027
ENSG00000137941	TTLL7	11.9946	-0.405451	0.233542	0.678027
ENSG00000111144	LTA4H	23.1504	-0.313405	0.233372	0.678027
ENSG00000105607	GCDH	3.69974	-0.758856	0.233952	0.67844
ENSG00000185158	LRRC37B	5.42821	-0.590235	0.233894	0.67844
ENSG00000197568	HHLA3	5.73069	-0.57428	0.233834	0.67844
ENSG00000175467	SART1	30.5837	-0.291547	0.234193	0.678945
ENSG00000006740	ARHGAP44	3.66388	-0.939067	0.234331	0.679152
ENSG00000167323	STIM1	10.3374	-0.444454	0.234578	0.679674
ENSG00000121104	FAM117A	4.79715	-0.772259	0.236326	0.680743
ENSG00000213592	AP000662.9	3.67014	-0.741389	0.236494	0.680743
ENSG00000104299	INTS9	5.04644	-0.693367	0.235847	0.680743
ENSG00000132005	RFX1	6.34638	-0.632892	0.236583	0.680743
ENSG00000165458	INPPL1	6.72884	-0.567401	0.23613	0.680743
ENSG00000087206	UIMC1	9.34023	-0.500142	0.236052	0.680743
ENSG00000198736	MSRB1	11.2959	-0.403053	0.236256	0.680743
ENSG00000121413	ZSCAN18	11.7215	-0.379004	0.236638	0.680743
ENSG00000028528	SNX1	15.8689	-0.351469	0.235548	0.680743
ENSG00000088888	MAVS	15.1781	-0.344898	0.235732	0.680743
ENSG00000148498	PARD3	15.4651	-0.341098	0.235585	0.680743
ENSG00000213123	TCTEX1D2	17.7636	-0.335483	0.235815	0.680743
ENSG00000102870	ZNF629	16.3908	-0.32338	0.235804	0.680743
ENSG00000160050	CCDC28B	33.0941	-0.246452	0.23624	0.680743
ENSG00000104833	TUBB4A	46.0756	-0.244541	0.235291	0.680743
ENSG00000182979	MTA1	5.14527	-0.588557	0.237787	0.681738
ENSG00000172366	MCRIP2	9.72189	-0.497242	0.237757	0.681738
ENSG00000111845	PAK1IP1	10.7411	-0.451982	0.237948	0.681738
ENSG00000080345	RIF1	13.9377	-0.448299	0.237854	0.681738
ENSG00000120889	TNFRSF10B	17.2954	-0.3544	0.23743	0.681738
ENSG00000101138	CSTF1	16.0995	-0.334597	0.23798	0.681738
ENSG00000025770	NCAPH2	32.8627	-0.238197	0.237945	0.681738
ENSG00000187624	C17orf97	4.36935	-0.737469	0.23825	0.681969
ENSG00000123094	RASSF8	8.54404	-0.448342	0.238262	0.681969
ENSG00000181690	PLAG1	4.41281	-0.797894	0.238595	0.682147
ENSG00000166224	SGPL1	20.0386	-0.299223	0.238661	0.682147
ENSG00000235173	HGH1	4.14496	-0.735661	0.240455	0.684003
ENSG00000125968	ID1	10.6956	-0.386278	0.240515	0.684003
ENSG00000078725	BRINP1	13.5528	-0.351002	0.240918	0.684931
ENSG00000159352	PSMD4	65.209	-0.203579	0.241176	0.68536
ENSG00000163002	NUP35	6.32583	-0.516339	0.241816	0.685973
ENSG00000188342	GTF2F2	24.2203	-0.297735	0.241893	0.685973
ENSG00000140391	TSPAN3	185.033	-0.134485	0.241701	0.685973
ENSG00000185627	PSMD13	40.9498	-0.249857	0.242307	0.686379
ENSG00000198258	UBL5	54.9973	-0.354743	0.243558	0.68896
ENSG00000109814	UGDH	15.0694	-0.413714	0.244042	0.690114
ENSG00000140988	RPS2	881.216	-0.136277	0.244102	0.690114
ENSG00000102743	SLC25A15	8.95278	-0.482074	0.244268	0.690199
ENSG00000134371	CDC73	9.03118	-0.477987	0.244434	0.690282
ENSG00000247134	RP11-11N9.4	8.59461	-0.483848	0.244705	0.690425
ENSG00000126603	GLIS2	12.6705	-0.403971	0.244757	0.690425
ENSG00000204590	GNL1	21.079	-0.296641	0.244677	0.690425
ENSG00000233597	RP11-343B5.1	4.07151	-0.789548	0.245163	0.691378
ENSG00000138363	ATIC	51.2405	-0.244934	0.245388	0.691752
ENSG00000108344	PSMD3	69.6398	-0.180195	0.245571	0.691761
ENSG00000065882	TBC1D1	15.5187	-0.416138	0.245983	0.691959
ENSG00000164466	SFXN1	38.2568	-0.237598	0.245911	0.691959
ENSG00000157191	NECAP2	5.15945	-0.60541	0.246892	0.693675
ENSG00000145014	TMEM44	8.28336	-0.51467	0.246842	0.693675
ENSG00000167272	POP5	19.4109	-0.333932	0.246817	0.693675
ENSG00000182180	MRPS16	31.4752	-0.247957	0.247126	0.693884
ENSG00000107537	PHYH	31.8187	-0.23781	0.247346	0.694167
ENSG00000101182	PSMA7	268.55	-0.0983473	0.247398	0.694167
ENSG00000123505	AMD1	17.3783	-0.381218	0.247714	0.694498
ENSG00000198858	R3HDM4	67.183	-0.198402	0.247974	0.69467
ENSG00000143952	VPS54	5.70996	-0.627124	0.248076	0.694764
ENSG00000100376	FAM118A	4.58625	-0.696055	0.249238	0.695285
ENSG00000110218	PANX1	5.98697	-0.553987	0.24883	0.695285
ENSG00000100596	SPTLC2	9.81642	-0.43918	0.249341	0.695285
ENSG00000100577	GSTZ1	12.2358	-0.374697	0.249346	0.695285
ENSG00000058091	CDK14	18.5019	-0.337442	0.248645	0.695285
ENSG00000178913	TAF7	57.143	-0.207746	0.248848	0.695285
ENSG00000215021	PHB2	140.938	-0.132085	0.249347	0.695285
ENSG00000065665	SEC61A2	14.0686	-0.361921	0.250812	0.696445
ENSG00000137575	SDCBP	49.0186	-0.204764	0.250874	0.696445
ENSG00000109084	TMEM97	129.453	-0.201996	0.250745	0.696445
ENSG00000011451	WIZ	40.8875	-0.225921	0.251197	0.696974
ENSG00000131089	ARHGEF9	14.668	-0.363511	0.25194	0.697866
ENSG00000107175	CREB3	27.311	-0.269833	0.252041	0.697866
ENSG00000122550	KLHL7	41.4632	-0.200179	0.251934	0.697866
ENSG00000125871	MGME1	6.27412	-0.575642	0.252487	0.698018
ENSG00000117448	AKR1A1	98.2602	-0.156948	0.252379	0.698018
ENSG00000141030	COPS3	99.2072	-0.189588	0.252905	0.69864
ENSG00000156931	VPS8	11.1624	-0.744312	0.253147	0.698914
ENSG00000105426	PTPRS	4.32422	-0.732509	0.253486	0.698914
ENSG00000234981	RP11-534L20.4	5.07889	-0.591373	0.253094	0.698914
ENSG00000240828	RPL21P4	5.89419	-0.536735	0.253327	0.698914
ENSG00000164163	ABCE1	20.5461	-0.324317	0.253429	0.698914
ENSG00000196642	RABL6	90.5659	-0.155501	0.253447	0.698914
ENSG00000163291	PAQR3	14.6401	-0.358932	0.253659	0.699079
ENSG00000206562	METTL6	7.43734	-0.543469	0.254174	0.699581
ENSG00000122970	IFT81	12.0435	-0.410129	0.25428	0.699581
ENSG00000134575	ACP2	12.945	-0.409976	0.254172	0.699581
ENSG00000136718	IMP4	22.9572	-0.2839	0.254037	0.699581
ENSG00000241127	YAE1D1	11.9678	-0.384796	0.254475	0.699839
ENSG00000183098	GPC6	8.74154	-0.445076	0.254716	0.699955
ENSG00000111358	GTF2H3	9.82517	-0.422482	0.254655	0.699955
ENSG00000078053	AMPH	43.6282	-0.244034	0.254761	0.699955
ENSG00000117450	PRDX1	60.8465	-0.205156	0.255469	0.700814
ENSG00000106367	AP1S1	9.208	-0.462624	0.255773	0.701081
ENSG00000014919	COX15	10.5746	-0.445246	0.255745	0.701081
ENSG00000148688	RPP30	12.8073	-0.408802	0.255793	0.701081
ENSG00000085511	MAP3K4	5.92795	-0.551423	0.256862	0.702254
ENSG00000135387	CAPRIN1	187.375	-0.114258	0.256914	0.702254
ENSG00000115685	PPP1R7	22.4352	-0.281218	0.257113	0.70242
ENSG00000141552	ANAPC11	63.4412	-0.188252	0.257265	0.702468
ENSG00000144674	GOLGA4	6.73611	-0.590872	0.258038	0.703809
ENSG00000064102	ASUN	5.61673	-0.616925	0.259233	0.70581
ENSG00000167792	NDUFV1	97.652	-0.160023	0.259901	0.706798
ENSG00000232848	CTA-215D11.4	9.38966	-0.457567	0.260112	0.706894
ENSG00000037042	TUBG2	9.61624	-0.450894	0.260098	0.706894
ENSG00000142856	ITGB3BP	5.33219	-0.605669	0.260626	0.707034
ENSG00000188033	ZNF490	4.84753	-0.604896	0.260954	0.707034
ENSG00000131791	PRKAB2	8.9311	-0.473904	0.260855	0.707034
ENSG00000102805	CLN5	4.63594	-0.685591	0.261583	0.70739
ENSG00000130165	ELOF1	63.0173	-0.171749	0.261745	0.70764
ENSG00000161013	MGAT4B	65.239	-0.190591	0.261835	0.707695
ENSG00000109906	ZBTB16	6.3771	-0.49294	0.26194	0.707698
ENSG00000110060	PUS3	18.6047	-0.323798	0.262062	0.707742
ENSG00000144744	UBA3	7.62067	-0.45214	0.263004	0.708736
ENSG00000133874	RNF122	7.8177	-0.511596	0.263731	0.70904
ENSG00000154359	LONRF1	11.131	-0.402377	0.263662	0.70904
ENSG00000107872	FBXL15	18.9623	-0.316158	0.263548	0.70904
ENSG00000049449	RCN1	35.3686	-0.250284	0.263482	0.70904
ENSG00000187049	TMEM216	5.6268	-0.62122	0.264165	0.709092
ENSG00000167302	TEPSIN	5.23418	-0.581376	0.264053	0.709092
ENSG00000266916	ZNF793-AS1	4.12709	-0.718891	0.264687	0.710103
ENSG00000146826	C7orf43	5.61461	-0.516001	0.264631	0.710103
ENSG00000198538	ZNF28	3.65942	-0.679987	0.265357	0.710876
ENSG00000004766	VPS50	7.78893	-0.491406	0.265402	0.710876
ENSG00000160214	RRP1	13.1352	-0.364574	0.265402	0.710876
ENSG00000121390	PSPC1	11.9418	-0.356676	0.265466	0.710876
ENSG00000092330	TINF2	20.843	-0.268712	0.265241	0.710876
ENSG00000225791	TRAM2-AS1	5.40152	-0.540834	0.265544	0.710899
ENSG00000070718	AP3M2	10.0191	-0.408211	0.265872	0.711214
ENSG00000175573	C11orf68	26.4208	-0.24344	0.265825	0.711214
ENSG00000033178	UBA6	8.14675	-0.412775	0.265945	0.71122
ENSG00000091073	DTX2	4.07029	-0.593751	0.266528	0.712217
ENSG00000169981	ZNF35	5.17466	-0.508059	0.267025	0.712617
ENSG00000100908	EMC9	11.2506	-0.383256	0.267172	0.712617
ENSG00000246089	RP11-115C21.2	7.19314	-0.496265	0.267587	0.712874
ENSG00000138750	NUP54	9.1841	-0.430104	0.268058	0.712874
ENSG00000170906	NDUFA3	62.0314	-0.194016	0.268272	0.712874
ENSG00000181191	PJA1	50.3363	-0.187061	0.267916	0.712874
ENSG00000175426	PCSK1	89.1691	-0.186771	0.267442	0.712874
ENSG00000117597	DIEXF	3.85817	-0.647027	0.268684	0.713044
ENSG00000113593	PPWD1	8.11891	-0.546723	0.268705	0.713044
ENSG00000105127	AKAP8	6.00665	-0.507979	0.268534	0.713044
ENSG00000176915	ANKLE2	15.9675	-0.354603	0.268736	0.713044
ENSG00000214199	EEF1A1P12	44.8341	-0.25162	0.269164	0.713059
ENSG00000133275	CSNK1G2	39.0277	-0.218182	0.268855	0.713059
ENSG00000166352	C11orf74	6.4577	-0.543844	0.269277	0.713116
ENSG00000086589	RBM22	27.093	-0.283268	0.269326	0.713116
ENSG00000089280	FUS	152.446	-0.415671	0.26952	0.713258
ENSG00000274605	RP11-12G12.7	3.83358	-0.66876	0.269701	0.71355
ENSG00000140682	TGFB1I1	5.32227	-0.558252	0.269993	0.71395
ENSG00000103005	USB1	36.6263	-0.208452	0.270409	0.714119
ENSG00000068001	HYAL2	41.9628	-0.192878	0.270305	0.714119
ENSG00000048544	MRPS10	7.35076	-0.501379	0.270895	0.714845
ENSG00000188647	PTAR1	7.01221	-0.471734	0.271073	0.714941
ENSG00000205572	SERF1B	4.60185	-0.622392	0.271804	0.71513
ENSG00000171298	GAA	14.1124	-0.358768	0.27192	0.71513
ENSG00000227057	WDR46	12.2068	-0.355145	0.27204	0.71513
ENSG00000135622	SEMA4F	18.9634	-0.302401	0.271591	0.71513
ENSG00000137210	TMEM14B	34.9976	-0.223565	0.272061	0.71513
ENSG00000177697	CD151	54.2807	-0.340074	0.272693	0.716599
ENSG00000178409	BEND3	6.04576	-0.515757	0.273613	0.71772
ENSG00000149089	APIP	6.51481	-0.491434	0.273612	0.71772
ENSG00000197119	SLC25A29	5.28219	-0.653878	0.274942	0.718741
ENSG00000068784	SRBD1	5.03508	-0.59519	0.275122	0.718741
ENSG00000197136	PCNX3	15.441	-0.330081	0.275471	0.718741
ENSG00000180329	CCDC43	15.8398	-0.324756	0.274694	0.718741
ENSG00000139641	ESYT1	18.6553	-0.276345	0.275323	0.718741
ENSG00000204469	PRRC2A	56.5099	-0.194333	0.275222	0.718741
ENSG00000149179	C11orf49	63.0293	-0.163833	0.274483	0.718741
ENSG00000139324	TMTC3	5.48365	-0.545975	0.276438	0.719918
ENSG00000149582	TMEM25	13.8519	-0.375693	0.277254	0.72093
ENSG00000125826	RBCK1	17.3581	-0.316098	0.278191	0.721412
ENSG00000196834	POTEI	20.3607	-0.270986	0.277976	0.721412
ENSG00000137413	TAF8	4.68245	-0.585113	0.279147	0.721648
ENSG00000010295	IFFO1	9.0705	-0.450625	0.27875	0.721648
ENSG00000196756	SNHG17	33.0953	-0.237493	0.279198	0.721648
ENSG00000135503	ACVR1B	49.5426	-0.197466	0.279451	0.721648
ENSG00000113387	SUB1	199.817	-0.108534	0.278663	0.721648
ENSG00000164024	METAP1	15.9835	-0.349759	0.280576	0.723002
ENSG00000100941	PNN	22.182	-0.312488	0.280688	0.723002
ENSG00000196482	ESRRG	3.79405	-0.624785	0.280898	0.723286
ENSG00000079215	SLC1A3	6.14704	-0.515996	0.281169	0.723286
ENSG00000104960	PTOV1	140.422	-0.135068	0.281197	0.723286
ENSG00000147604	RPL7	17.4348	-0.277771	0.281356	0.723435
ENSG00000113504	SLC12A7	15.2217	-0.330552	0.282089	0.724672
ENSG00000178982	EIF3K	117.095	-0.124509	0.282337	0.725038
ENSG00000125520	SLC2A4RG	17.9569	-0.622358	0.28257	0.725367
ENSG00000140374	ETFA	22.6546	-0.26008	0.282672	0.725367
ENSG00000106246	PTCD1	7.80507	-0.479343	0.283078	0.725413
ENSG00000013374	NUB1	18.7282	-0.284799	0.282847	0.725413
ENSG00000163527	STT3B	42.3254	-0.220901	0.283259	0.72557
ENSG00000089048	ESF1	4.30955	-0.650053	0.284939	0.726054
ENSG00000164219	PGGT1B	4.10707	-0.610362	0.285524	0.726054
ENSG00000066279	ASPM	5.76394	-0.580805	0.283901	0.726054
ENSG00000123600	METTL8	5.49214	-0.559746	0.284741	0.726054
ENSG00000162599	NFIA	5.87179	-0.494894	0.284553	0.726054
ENSG00000185339	TCN2	8.93364	-0.443947	0.28381	0.726054
ENSG00000174365	SNHG11	8.11555	-0.42116	0.284253	0.726054
ENSG00000183624	HMCES	19.2668	-0.318791	0.285184	0.726054
ENSG00000147471	PROSC	18.1094	-0.309527	0.284182	0.726054
ENSG00000104976	SNAPC2	19.8556	-0.307932	0.284126	0.726054
ENSG00000185090	MANEAL	31.526	-0.215653	0.284493	0.726054
ENSG00000072832	CRMP1	679.556	-0.0733616	0.284593	0.726054
ENSG00000115091	ACTR3	60.0692	-0.186112	0.285758	0.726284
ENSG00000171453	POLR1C	5.25474	-0.542555	0.286807	0.727128
ENSG00000162980	ARL5A	9.23453	-0.388214	0.286691	0.727128
ENSG00000141447	OSBPL1A	16.4747	-0.340704	0.286651	0.727128
ENSG00000114315	HES1	15.3106	-0.323096	0.286658	0.727128
ENSG00000110367	DDX6	33.9876	-0.232798	0.286772	0.727128
ENSG00000022267	FHL1	84.0387	-0.147067	0.287125	0.727388
ENSG00000179157	RPS2P28	11.1133	-0.385448	0.287469	0.72742
ENSG00000156802	ATAD2	5.09756	-0.645742	0.287955	0.727541
ENSG00000166889	PATL1	8.49737	-0.423127	0.287916	0.727541
ENSG00000135655	USP15	9.91393	-0.405469	0.287911	0.727541
ENSG00000115239	ASB3	23.0676	-0.251583	0.28796	0.727541
ENSG00000168243	GNG4	43.0345	-0.194952	0.287975	0.727541
ENSG00000117650	NEK2	4.57137	-0.625254	0.288305	0.727939
ENSG00000166900	STX3	4.8051	-0.56173	0.288594	0.728019
ENSG00000056097	ZFR	49.2538	-0.21895	0.288541	0.728019
ENSG00000143303	RRNAD1	9.5808	-0.436523	0.288917	0.728289
ENSG00000080189	SLC35C2	15.8479	-0.328333	0.289275	0.728649
ENSG00000084733	RAB10	67.6588	-0.158885	0.289429	0.728674
ENSG00000138592	USP8	9.71441	-0.416195	0.289805	0.7287
ENSG00000140983	RHOT2	10.0684	-0.386519	0.28967	0.7287
ENSG00000110697	PITPNM1	25.5842	-0.252468	0.29023	0.7287
ENSG00000104979	C19orf53	63.5081	-0.164087	0.289606	0.7287
ENSG00000141452	C18orf8	11.2882	-0.402052	0.29044	0.728879
ENSG00000198677	TTC37	24.8463	-0.249683	0.29066	0.728879
ENSG00000040633	PHF23	42.1479	-0.191593	0.290833	0.728953
ENSG00000137076	TLN1	3.93086	-0.614782	0.291084	0.729176
ENSG00000137713	PPP2R1B	9.24579	-0.39196	0.291138	0.729176
ENSG00000219747	RP1-292B18.1	8.88466	-0.426388	0.29122	0.729201
ENSG00000213152	RPL7AP60	8.78866	-0.422363	0.291368	0.72921
ENSG00000149289	ZC3H12C	3.88258	-0.621843	0.292482	0.73019
ENSG00000198026	ZNF335	6.27524	-0.493916	0.292199	0.73019
ENSG00000151726	ACSL1	15.1706	-0.313776	0.292797	0.73019
ENSG00000102081	FMR1	17.8172	-0.289112	0.292123	0.73019
ENSG00000055917	PUM2	23.9356	-0.28004	0.292911	0.73019
ENSG00000114544	SLC41A3	29.0129	-0.229384	0.292275	0.73019
ENSG00000168061	SAC3D1	29.1822	-0.225272	0.292789	0.73019
ENSG00000165138	ANKS6	4.26021	-0.580381	0.293118	0.730483
ENSG00000138663	COPS4	65.0191	-0.148123	0.293543	0.730896
ENSG00000186806	VSIG10L	7.8423	-0.424339	0.293843	0.731361
ENSG00000112941	PAPD7	9.6747	-0.428872	0.294375	0.731861
ENSG00000181991	MRPS11	11.68	-0.353241	0.294367	0.731861
ENSG00000125534	PPDPF	507.626	-0.109936	0.294639	0.731978
ENSG00000176845	METRNL	18.1721	-0.3074	0.294954	0.732222
ENSG00000107959	PITRM1	14.3565	-0.345085	0.295029	0.732229
ENSG00000061794	MRPS35	38.6051	-0.216431	0.295509	0.732881
ENSG00000141837	CACNA1A	14.012	-0.326507	0.295645	0.733041
ENSG00000213917	RPL5P8	19.1722	-0.266457	0.29624	0.733978
ENSG00000278540	ACACA	33.4036	-0.222868	0.29697	0.735427
ENSG00000165259	HDX	5.68797	-0.516941	0.29747	0.735766
ENSG00000171155	C1GALT1C1	7.80158	-0.454988	0.297297	0.735766
ENSG00000152457	DCLRE1C	9.80615	-0.402988	0.297414	0.735766
ENSG00000178163	ZNF518B	14.729	-0.348507	0.297372	0.735766
[truncated: 2,882 more rows]

## Sheet: TUN_vs_UNT-UP
	gene_name	baseMean	log2FoldChange	pvalue	padj
ENSG00000175197	DDIT3	4.40938	3.4123	1.16499e-05	0.00149546
ENSG00000121440	PDZRN3	3.79592	2.62119	0.000122476	0.00933855
ENSG00000128965	CHAC1	14.1717	2.17251	8.86918e-08	3.74018e-05
ENSG00000074935	TUBE1	4.3888	2.10441	0.000868071	0.0373013
ENSG00000076650	GPATCH1	5.45021	1.97567	0.000110854	0.00864744
ENSG00000178460	MCMDC2	4.31616	1.95561	0.00281561	0.0778014
ENSG00000103257	SLC7A5	44.3898	1.90696	6.06777e-06	0.000891786
ENSG00000182050	MGAT4C	9.21543	1.83977	2.17017e-07	7.58887e-05
ENSG00000272990	RP11-305K5.1	3.82314	1.79427	0.00519597	0.1114
ENSG00000101255	TRIB3	17.738	1.74969	1.53436e-06	0.000370475
ENSG00000118257	NRP2	4.52864	1.73332	0.00218488	0.0665373
ENSG00000115461	IGFBP5	7.64638	1.71481	0.000137501	0.0100687
ENSG00000172216	CEBPB	7.42591	1.71238	0.000715434	0.0321027
ENSG00000130702	LAMA5	6.1852	1.70639	0.00057726	0.0280737
ENSG00000182158	CREB3L2	4.48083	1.65783	0.00328302	0.0869271
ENSG00000176401	EID2B	5.81024	1.64991	0.00247952	0.0718914
ENSG00000219626	FAM228B	4.97965	1.63529	0.00608964	0.123758
ENSG00000113070	HBEGF	3.9009	1.58274	0.00808208	0.14385
ENSG00000230590	FTX	4.2072	1.55573	0.00506758	0.109574
ENSG00000196581	AJAP1	3.78944	1.55427	0.00860902	0.148691
ENSG00000044574	HSPA5	98.6597	1.54949	0.000128673	0.00966572
ENSG00000141441	GAREM1	6.00589	1.50056	0.00201604	0.0634929
ENSG00000166598	HSP90B1	111.53	1.47985	2.95009e-06	0.000541474
ENSG00000175066	GK5	3.70156	1.46934	0.00524692	0.111434
ENSG00000260400	RP11-119F7.5	4.99955	1.46067	0.0058689	0.121215
ENSG00000072682	P4HA2	5.58956	1.43126	0.00146572	0.0524455
ENSG00000261338	RP11-378A13.1	4.66013	1.43034	0.0116356	0.175852
ENSG00000189164	ZNF527	3.74309	1.42547	0.0618423	0.400433
ENSG00000140280	LYSMD2	4.03796	1.4228	0.0160852	0.209128
ENSG00000063015	SEZ6	7.18609	1.41143	0.00113064	0.0448918
ENSG00000182199	SHMT2	34.146	1.40671	0.000494564	0.0245852
ENSG00000052841	TTC17	36.9493	1.40315	1.3443e-12	4.54417e-09
ENSG00000065911	MTHFD2	83.0243	1.39967	0.000263212	0.016244
ENSG00000100889	PCK2	4.12609	1.39065	0.0146604	0.198274
ENSG00000169136	ATF5	9.49142	1.36816	0.00029582	0.0177509
ENSG00000138411	HECW2	4.13705	1.36392	0.00848877	0.147658
ENSG00000177350	RPL13AP3	4.23159	1.362	0.00968597	0.158703
ENSG00000172382	PRSS27	4.47828	1.35349	0.0071979	0.135552
ENSG00000152784	PRDM8	3.70657	1.35044	0.0316215	0.291959
ENSG00000242615	CTC-359D24.3	3.96417	1.33632	0.0213996	0.24518
ENSG00000135837	CEP350	11.7939	1.33355	0.0161593	0.209588
ENSG00000166987	MBD6	8.13577	1.33019	0.00161614	0.0553472
ENSG00000226278	PSPHP1	3.70411	1.31001	0.0361679	0.311697
ENSG00000234327	AC012146.7	4.30751	1.30981	0.0267961	0.270119
ENSG00000162144	CYB561A3	4.24774	1.30923	0.0286015	0.277028
ENSG00000100330	MTMR3	4.28186	1.29541	0.0247911	0.261006
ENSG00000051108	HERPUD1	45.5172	1.28786	9.58925e-08	3.74018e-05
ENSG00000107731	UNC5B	3.91486	1.28641	0.0439208	0.341827
ENSG00000260916	CCPG1	4.88614	1.27216	0.0139255	0.19345
ENSG00000197971	MBP	4.38295	1.27026	0.0227589	0.253624
ENSG00000024048	UBR2	7.71427	1.26426	0.00396168	0.0975422
ENSG00000155313	USP25	5.23315	1.25839	0.0265497	0.268576
ENSG00000121879	PIK3CA	4.28656	1.25173	0.0537633	0.377834
ENSG00000165349	SLC7A3	19.3168	1.2328	0.000194279	0.0130476
ENSG00000124279	FASTKD3	4.29411	1.21795	0.0569768	0.386982
ENSG00000177576	C18orf32	4.0777	1.21491	0.0457919	0.351041
ENSG00000147852	VLDLR	7.54867	1.20711	0.00381354	0.0952538
ENSG00000163935	SFMBT1	3.95835	1.20474	0.241879	0.685973
ENSG00000185722	ANKFY1	4.68837	1.19705	0.0288012	0.27843
ENSG00000003393	ALS2	8.48004	1.19311	0.00384433	0.095787
ENSG00000164128	NPY1R	4.0543	1.19295	0.0216466	0.246097
ENSG00000103121	CMC2	7.7897	1.1926	0.0134447	0.190308
ENSG00000164463	CREBRF	6.55288	1.1786	0.00860317	0.148691
ENSG00000183715	OPCML	5.50594	1.17849	0.0120418	0.178428
ENSG00000228360	RP11-365F18.1	5.80246	1.17143	0.0235439	0.257283
ENSG00000275832	ARHGAP23	4.47023	1.16672	0.0356265	0.310541
ENSG00000139514	SLC7A1	26.9008	1.16488	1.93451e-06	0.000417401
ENSG00000188542	DUSP28	7.83634	1.16375	0.00496076	0.108372
ENSG00000033627	ATP6V0A1	138.316	1.16203	2.00109e-06	0.000422772
ENSG00000131831	RAI2	6.30378	1.1603	0.00522893	0.111434
ENSG00000185666	SYN3	4.80209	1.15787	0.0264974	0.268576
ENSG00000184381	PLA2G6	3.9015	1.15682	0.0390682	0.324608
ENSG00000117868	ESYT2	6.83385	1.15659	0.00979331	0.159573
ENSG00000139973	SYT16	5.41948	1.15445	0.0616541	0.400022
ENSG00000130958	SLC35D2	6.21958	1.15352	0.0105637	0.167515
ENSG00000111912	NCOA7	6.24039	1.15134	0.00798787	0.143626
ENSG00000172530	BANP	4.99802	1.14316	0.0279152	0.275546
ENSG00000160256	FAM207A	3.9451	1.13777	0.0663089	0.414975
ENSG00000142530	FAM71E1	5.11717	1.12977	0.0313432	0.290844
ENSG00000108439	PNPO	6.0128	1.12563	0.00953497	0.158256
ENSG00000136002	ARHGEF4	9.88069	1.12266	0.00253509	0.0730351
ENSG00000148200	NR6A1	33.5242	1.11583	4.9503e-07	0.00015589
ENSG00000179941	BBS10	5.17495	1.11318	0.0353929	0.309781
ENSG00000174842	GLMN	4.19703	1.11276	0.0523034	0.371947
ENSG00000219928	RP11-40C6.2	4.47729	1.10335	0.0601195	0.395283
ENSG00000163624	CDS1	4.72941	1.10226	0.0336901	0.302196
ENSG00000141433	ADCYAP1	3.66287	1.10012	0.0667042	0.416788
ENSG00000114757	PEX5L	7.06055	1.09856	0.0242544	0.260213
ENSG00000128228	SDF2L1	11.5688	1.09309	0.00106007	0.0432153
ENSG00000181291	TMEM132E	15.0041	1.08589	0.00013444	0.0100031
ENSG00000198556	ZNF789	4.95042	1.0852	0.0282631	0.276151
ENSG00000154305	MIA3	12.4893	1.08431	0.00187883	0.0614621
ENSG00000187135	VSTM2B	5.78636	1.08364	0.0446255	0.345978
ENSG00000203930	LINC00632	6.76439	1.08355	0.0276912	0.273967
ENSG00000071242	RPS6KA2	30.1384	1.0791	5.07285e-07	0.00015589
ENSG00000061337	LZTS1	27.1471	1.07157	5.37818e-06	0.000839079
ENSG00000164074	ABHD18	5.84603	1.07088	0.0217489	0.246618
ENSG00000088538	DOCK3	10.1026	1.07033	0.00258929	0.074175
ENSG00000131023	LATS1	8.27978	1.06894	0.0133286	0.189307
ENSG00000234741	GAS5	25.3767	1.05894	0.000354628	0.0198689
ENSG00000088298	EDEM2	6.14191	1.05504	0.017895	0.222941
ENSG00000269821	KCNQ1OT1	7.20521	1.05418	0.0188638	0.229099
ENSG00000134684	YARS	72.5448	1.0447	9.15259e-11	1.54694e-07
ENSG00000145416	2001-03-01	11.4612	1.03686	0.00256048	0.0735577
ENSG00000170231	FABP6	6.94493	1.03632	0.0191259	0.231727
ENSG00000196972	SMIM10L2B	5.14911	1.03609	0.0499306	0.365072
ENSG00000204052	LRRC73	6.28456	1.03204	0.0196976	0.235307
ENSG00000167106	FAM102A	4.35587	1.02631	0.0801143	0.449856
ENSG00000180172	RPS12P23	4.22688	1.02578	0.0779299	0.445083
ENSG00000184384	MAML2	7.45854	1.02462	0.0251546	0.262441
ENSG00000172869	DMXL1	4.04798	1.02405	0.0494213	0.363908
ENSG00000135968	GCC2	4.27132	1.02247	0.123952	0.540102
ENSG00000083844	ZNF264	19.964	1.0213	0.000109	0.00856876
ENSG00000136997	MYC	12.4437	1.02104	0.00153506	0.0531297
ENSG00000130766	SESN2	15.0154	1.01682	0.00321266	0.0857358
ENSG00000278012	RP1-310O13.13	6.38183	1.0138	0.0336227	0.302196
ENSG00000148634	HERC4	5.54978	1.01213	0.0360065	0.311554
ENSG00000164597	COG5	8.7622	1.00949	0.0182395	0.224935
ENSG00000110619	CARS	25.2511	1.00308	0.00019949	0.0132224
ENSG00000136051	KIAA1033	4.8867	1.00301	0.0572031	0.387672
ENSG00000196177	ACADSB	4.68637	1.00206	0.100245	0.498082
ENSG00000095951	HIVEP1	5.26426	1.00077	0.0519096	0.370874
ENSG00000143748	NVL	5.23416	1.00012	0.0335041	0.301881
ENSG00000146352	CLVS2	4.37399	0.99993	0.0811419	0.453342
ENSG00000102580	DNAJC3	11.9671	0.995529	0.00749125	0.138613
ENSG00000092978	GPATCH2	10.6485	0.994465	0.0116145	0.175795
ENSG00000170412	GPRC5C	13.6514	0.994026	0.0023329	0.068773
ENSG00000067082	KLF6	27.3281	0.993726	2.31996e-05	0.0025523
ENSG00000163389	POGLUT1	11.6114	0.991786	0.00461863	0.10492
ENSG00000167333	TRIM68	6.98072	0.99136	0.0211791	0.244582
ENSG00000229180	GS1-124K5.11	5.90586	0.986068	0.0333204	0.301078
ENSG00000110675	ELMOD1	10.0761	0.983926	0.0294144	0.281011
ENSG00000143554	SLC27A3	3.8629	0.980003	0.079904	0.449693
ENSG00000176697	BDNF	5.74513	0.979636	0.0604958	0.396126
ENSG00000163393	SLC22A15	4.15118	0.978758	0.0834153	0.459943
ENSG00000114423	CBLB	13.6864	0.977387	0.00103736	0.0425904
ENSG00000071189	SNX13	5.94653	0.974815	0.0362688	0.311697
ENSG00000164506	STXBP5	4.99992	0.969401	0.0714387	0.431792
ENSG00000112541	PDE10A	5.81292	0.966442	0.0484732	0.359858
ENSG00000177311	ZBTB38	6.75679	0.965792	0.0415063	0.331429
ENSG00000165507	C10orf10	3.67281	0.962946	0.136361	0.561445
ENSG00000032219	ARID4A	12.7639	0.961293	0.00733106	0.136914
ENSG00000213939	RP11-314A20.1	4.67422	0.961227	0.0589668	0.392767
ENSG00000189195	BTBD8	6.73685	0.958905	0.0590379	0.39285
ENSG00000163873	GRIK3	9.69926	0.956034	0.00903956	0.153039
ENSG00000196367	TRRAP	9.75276	0.955873	0.00845454	0.147315
ENSG00000115993	TRAK2	13.7192	0.952223	0.00721804	0.135552
ENSG00000223583	RP3-476K8.4	5.2082	0.951887	0.0587485	0.392211
ENSG00000172318	B3GALT1	5.19249	0.949788	0.0670391	0.417082
ENSG00000120594	PLXDC2	4.91689	0.949632	0.0675445	0.418174
ENSG00000106688	SLC1A1	4.23529	0.949589	0.10156	0.501116
ENSG00000230204	FTH1P5	4.36297	0.949424	0.0736602	0.436835
ENSG00000179523	EIF3J-AS1	11.5601	0.948045	0.0130019	0.18676
ENSG00000007402	CACNA2D2	7.06427	0.947007	0.0357319	0.310769
ENSG00000186017	ZNF566	6.29451	0.945268	0.0423787	0.334706
ENSG00000198746	GPATCH3	8.13539	0.94525	0.0317065	0.292039
ENSG00000185920	PTCH1	4.23601	0.944945	0.163535	0.604656
ENSG00000005884	ITGA3	8.28822	0.944651	0.0120524	0.178428
ENSG00000076321	KLHL20	8.20829	0.942553	0.0306799	0.286868
ENSG00000239291	RP5-867C24.1	5.18722	0.939761	0.038309	0.322399
ENSG00000215256	DHRS4-AS1	5.84149	0.93974	0.0731101	0.435611
ENSG00000157557	ETS2	11.9356	0.939663	0.00397381	0.0975422
ENSG00000139767	SRRM4	26.3613	0.93951	9.87437e-05	0.00795097
ENSG00000115808	STRN	6.84417	0.93917	0.0498746	0.365072
ENSG00000108932	SLC16A6	4.5433	0.938458	0.120473	0.532572
ENSG00000003987	MTMR7	3.98312	0.936859	0.105616	0.507918
ENSG00000183454	GRIN2A	4.76963	0.936059	0.0670083	0.417082
ENSG00000197841	ZNF181	4.09389	0.934719	0.115797	0.522402
ENSG00000177606	JUN	13.6129	0.934586	0.00981892	0.159573
ENSG00000152601	MBNL1	5.44699	0.931292	0.0549102	0.381811
ENSG00000183696	UPP1	11.8108	0.930309	0.0110433	0.172027
ENSG00000128585	MKLN1	4.85529	0.927636	0.0633162	0.405872
ENSG00000174405	LIG4	6.04323	0.927469	0.0318374	0.292361
ENSG00000137868	STRA6	9.24187	0.927282	0.00817234	0.144635
ENSG00000154079	SDHAF4	9.0236	0.926529	0.0398858	0.326459
ENSG00000108018	SORCS1	9.02523	0.926428	0.0147738	0.198702
ENSG00000158987	RAPGEF6	5.90078	0.923005	0.0496861	0.364593
ENSG00000167178	ISLR2	4.01084	0.922315	0.108113	0.510379
ENSG00000273038	RP11-479G22.8	4.02822	0.921654	0.148481	0.578467
ENSG00000169762	TAPT1	6.08663	0.919462	0.0366465	0.31335
ENSG00000092068	SLC7A8	3.66596	0.918548	0.117864	0.527154
ENSG00000000457	SCYL3	4.58863	0.917579	0.0748574	0.439057
ENSG00000180694	TMEM64	15.2943	0.917016	0.00132848	0.0495299
ENSG00000181982	CCDC149	4.56529	0.916227	0.109028	0.512046
ENSG00000143353	LYPLAL1	11.1257	0.910765	0.0152849	0.202624
ENSG00000124120	TTPAL	6.74686	0.903717	0.0501075	0.365569
ENSG00000112379	ARFGEF3	9.4315	0.903114	0.0115746	0.175671
ENSG00000136160	EDNRB	6.40511	0.902877	0.0768345	0.444483
ENSG00000122912	SLC25A16	7.07618	0.900984	0.0414126	0.331429
ENSG00000103942	HOMER2	16.0398	0.899643	0.0147201	0.198274
ENSG00000225239	RPL21P107	4.89881	0.899281	0.0709144	0.430109
ENSG00000240498	CDKN2B-AS1	3.80128	0.898013	0.095084	0.486993
ENSG00000123384	LRP1	46.868	0.896294	7.54866e-05	0.00627935
ENSG00000142188	TMEM50B	14.0352	0.895574	0.00367529	0.0928376
ENSG00000186787	SPIN2B	7.60896	0.893783	0.0515326	0.37037
ENSG00000196071	OR2L13	3.99142	0.893666	0.177526	0.621274
ENSG00000204764	RANBP17	6.62851	0.889159	0.0361546	0.311697
ENSG00000089902	RCOR1	4.37572	0.888285	0.0980167	0.492805
ENSG00000154928	EPHB1	20.3397	0.887147	0.000305428	0.0181131
ENSG00000178150	ZNF114	4.52197	0.885269	0.0931405	0.481852
ENSG00000128923	FAM63B	17.185	0.884771	0.00684032	0.133143
ENSG00000197461	PDGFA	4.62581	0.884456	0.0710139	0.430455
ENSG00000153815	CMIP	28.8335	0.883044	4.00371e-05	0.00379454
ENSG00000232533	AC093673.5	6.33114	0.882725	0.0617239	0.400219
ENSG00000133103	COG6	4.44739	0.881721	0.108092	0.510379
ENSG00000173175	ADCY5	6.50562	0.880897	0.035605	0.310541
ENSG00000166024	R3HCC1L	7.59719	0.879352	0.0192291	0.2321
ENSG00000187866	FAM122A	10.3854	0.877889	0.0253306	0.263735
ENSG00000164038	SLC9B2	7.02728	0.876738	0.0359189	0.311328
ENSG00000172071	EIF2AK3	5.53066	0.874345	0.0542296	0.379826
ENSG00000182903	ZNF721	6.81914	0.874099	0.0434307	0.338793
ENSG00000130066	SAT1	16.9663	0.87245	0.00152944	0.0531297
ENSG00000132294	EFR3A	3.93556	0.871385	0.127115	0.54686
ENSG00000100412	ACO2	4.79191	0.870338	0.0987798	0.495312
ENSG00000214748	RP11-332E4.1	4.7632	0.870338	0.117122	0.525419
ENSG00000077157	PPP1R12B	4.56893	0.866726	0.0911929	0.48008
ENSG00000083812	ZNF324	10.1418	0.865607	0.0341923	0.304436
ENSG00000068650	ATP11A	8.50021	0.863812	0.0480286	0.358505
ENSG00000147133	TAF1	4.29167	0.861077	0.15786	0.596445
ENSG00000008277	ADAM22	6.65356	0.860779	0.0724252	0.434337
ENSG00000205808	PLPP6	9.11347	0.859952	0.0205019	0.241475
ENSG00000164543	STK17A	5.13401	0.857617	0.0701736	0.427149
ENSG00000100324	TAB1	7.91597	0.85547	0.0577503	0.389846
ENSG00000158623	COPG2	6.59945	0.855222	0.0774793	0.44476
ENSG00000178796	RIIAD1	5.57051	0.85486	0.285622	0.726121
ENSG00000118454	ANKRD13C	9.89674	0.854709	0.0133536	0.189397
ENSG00000162772	ATF3	7.70663	0.854708	0.0354339	0.309781
ENSG00000151611	MMAA	7.87851	0.854039	0.0221444	0.249536
ENSG00000277200	RP11-74E22.8	4.56903	0.852174	0.10963	0.512046
ENSG00000113441	LNPEP	10.7743	0.851216	0.03404	0.304093
ENSG00000224550	RP11-270C12.3	5.12015	0.850912	0.115863	0.52244
ENSG00000154319	FAM167A	6.05212	0.849459	0.0786207	0.445913
ENSG00000187479	C11orf96	4.32214	0.846718	0.133982	0.557267
ENSG00000273247	RP11-83A24.2	4.58987	0.846399	0.138663	0.564566
ENSG00000198417	MT1F	5.67993	0.844487	0.0965849	0.490469
ENSG00000109854	HTATIP2	4.48053	0.844448	0.093786	0.483029
ENSG00000085185	BCORL1	10.6084	0.843483	0.00889725	0.151388
ENSG00000111731	C2CD5	3.782	0.843024	0.182698	0.62689
ENSG00000251322	SHANK3	5.76557	0.842349	0.102674	0.503142
ENSG00000255717	SNHG1	38.2238	0.840822	0.000706717	0.0319947
ENSG00000232187	FTH1P7	4.04812	0.840281	0.172534	0.615863
ENSG00000090520	DNAJB11	23.8917	0.839811	0.000434178	0.0224643
ENSG00000112367	FIG4	9.50932	0.838866	0.0275978	0.273664
ENSG00000237517	DGCR5	4.07212	0.838696	0.140649	0.567703
ENSG00000154153	FAM134B	13.7727	0.8355	0.00750186	0.138613
ENSG00000105518	TMEM205	12.5692	0.833706	0.0129532	0.186637
ENSG00000023287	RB1CC1	21.8857	0.833443	0.00352215	0.0904255
ENSG00000137449	CPEB2	7.42143	0.832826	0.0636501	0.406727
ENSG00000073150	PANX2	6.64558	0.832666	0.0639122	0.407888
ENSG00000169155	ZBTB43	7.69724	0.83254	0.0431803	0.337629
ENSG00000185532	PRKG1	11.4731	0.831969	0.0265636	0.268576
ENSG00000180616	SSTR2	10.4845	0.83188	0.0166301	0.213354
ENSG00000197302	ZNF720	8.92178	0.831281	0.0385713	0.32296
ENSG00000204314	PRRT1	4.9667	0.829197	0.132309	0.555127
ENSG00000110436	SLC1A2	13.5406	0.827033	0.00805271	0.14385
ENSG00000154654	NCAM2	17.1391	0.826556	0.0080094	0.143758
ENSG00000110048	OSBP	11.6671	0.824684	0.0301594	0.284244
ENSG00000174482	LINGO2	4.84083	0.823773	0.105871	0.508216
ENSG00000127022	CANX	223.853	0.823584	1.45542e-09	1.6124e-06
ENSG00000198468	FLVCR1-AS1	3.90196	0.82348	0.191204	0.636614
ENSG00000139746	RBM26	27.0294	0.822864	0.000182768	0.0124393
ENSG00000242992	FTH1P4	16.5097	0.821571	0.00474533	0.10623
ENSG00000266989	FTLP5	7.77423	0.821412	0.0335319	0.301881
ENSG00000145050	MANF	25.899	0.819274	0.0408825	0.329563
ENSG00000119927	GPAM	7.0145	0.818595	0.0508609	0.368942
ENSG00000180773	SLC36A4	13.3454	0.817733	0.0166257	0.213354
ENSG00000173264	GPR137	31.5428	0.816837	0.000821427	0.0355987
ENSG00000198053	SIRPA	5.20881	0.816502	0.109411	0.512046
ENSG00000188785	ZNF548	7.46475	0.814141	0.0976164	0.492127
ENSG00000135870	RC3H1	6.43822	0.813725	0.130143	0.550367
ENSG00000234975	FTH1P2	4.2742	0.812521	0.118706	0.528909
ENSG00000151690	MFSD6	5.20749	0.812282	0.111842	0.515317
ENSG00000136014	USP44	4.12053	0.812205	0.152363	0.585439
ENSG00000046651	OFD1	6.48292	0.809246	0.0607736	0.396593
ENSG00000103199	ZNF500	10.2816	0.809067	0.026271	0.268292
ENSG00000155592	ZKSCAN2	11.3044	0.808584	0.0312658	0.29062
ENSG00000168300	PCMTD1	8.48455	0.807731	0.0385318	0.32296
ENSG00000145526	CDH18	5.24554	0.807275	0.129639	0.548921
ENSG00000197050	ZNF420	6.13606	0.807242	0.0744205	0.438014
ENSG00000273344	PAXIP1-AS1	7.84601	0.804204	0.0455444	0.35043
ENSG00000102921	N4BP1	12.2457	0.804059	0.011724	0.176137
ENSG00000127481	UBR4	5.69434	0.803179	0.130225	0.550485
ENSG00000214016	RPSAP61	6.76855	0.801677	0.0555292	0.38386
ENSG00000008086	CDKL5	7.48258	0.800576	0.0851767	0.464158
ENSG00000166860	ZBTB39	9.7261	0.800086	0.0484225	0.35979
ENSG00000048707	VPS13D	6.20955	0.799306	0.0840973	0.461739
ENSG00000175575	PAAF1	10.8091	0.799246	0.01548	0.20467
ENSG00000143379	SETDB1	5.51156	0.798882	0.10992	0.512046
ENSG00000228801	RP11-110G21.1	4.11991	0.79708	0.145119	0.573674
ENSG00000151835	SACS	15.6161	0.794807	0.00512482	0.110576
ENSG00000178381	ZFAND2A	16.7256	0.793491	0.00407194	0.0984046
ENSG00000132740	IGHMBP2	8.19675	0.793448	0.0582308	0.390865
ENSG00000158528	PPP1R9A	10.8579	0.793151	0.041254	0.331241
ENSG00000158169	FANCC	4.3463	0.792921	0.165042	0.606324
ENSG00000185507	IRF7	6.42168	0.792664	0.0646901	0.40965
ENSG00000100058	CRYBB2P1	5.37666	0.792574	0.109269	0.512046
ENSG00000153814	JAZF1	16.0714	0.792075	0.0248679	0.261006
ENSG00000054654	SYNE2	7.02649	0.791326	0.0705906	0.429172
ENSG00000173404	INSM1	25.975	0.790229	0.000241418	0.0154951
ENSG00000122643	NT5C3A	24.707	0.790205	0.000196621	0.013118
ENSG00000142444	C19orf52	10.1754	0.789526	0.028573	0.277028
ENSG00000145241	CENPC	6.2506	0.788506	0.155424	0.591206
ENSG00000215475	SIAH3	4.75462	0.787318	0.156762	0.594069
ENSG00000142303	ADAMTS10	7.62566	0.787063	0.0510489	0.369222
ENSG00000168003	SLC3A2	49.1451	0.785715	0.000234215	0.0152255
ENSG00000277998	RP11-452N17.1	5.84384	0.784457	0.110795	0.513387
ENSG00000197885	NKIRAS1	7.53922	0.784244	0.0586419	0.392211
ENSG00000205929	C21orf62	5.24439	0.783961	0.106082	0.508401
ENSG00000164327	RICTOR	4.65271	0.780419	0.171203	0.612404
ENSG00000121749	TBC1D15	8.69034	0.777947	0.102315	0.502217
ENSG00000100219	XBP1	76.3654	0.77793	0.0112467	0.173777
ENSG00000273117	AC144652.1	5.69893	0.777047	0.106479	0.508911
ENSG00000099991	CABIN1	13.2971	0.776736	0.0109298	0.171115
ENSG00000011677	GABRA3	6.70934	0.776652	0.0880102	0.472478
ENSG00000106617	PRKAG2	8.61831	0.775967	0.0472869	0.355212
ENSG00000010818	HIVEP2	8.05616	0.774567	0.0313472	0.290844
ENSG00000119705	SLIRP	7.82455	0.774106	0.0862532	0.466503
ENSG00000089775	ZBTB25	4.1204	0.774071	0.20288	0.648234
ENSG00000006652	IFRD1	16.353	0.773126	0.0105884	0.167515
ENSG00000135974	C2orf49	5.45797	0.77257	0.108361	0.510875
ENSG00000109920	FNBP4	7.1168	0.772059	0.332108	0.762103
ENSG00000274828	RP11-567M16.6	4.36632	0.770801	0.142178	0.570491
ENSG00000168769	TET2	6.21398	0.769914	0.134792	0.558565
ENSG00000160953	MUM1	13.0689	0.76944	0.0250288	0.261667
ENSG00000135931	ARMC9	8.64385	0.766069	0.0547446	0.381295
ENSG00000085832	EPS15	51.5458	0.763996	0.000159345	0.0112893
ENSG00000156170	NDUFAF6	20.4009	0.763847	0.00221062	0.0669192
ENSG00000162413	KLHL21	9.20417	0.763419	0.0366779	0.313353
ENSG00000151789	ZNF385D	8.54863	0.763376	0.0764957	0.442964
ENSG00000251615	RP11-774O3.3	3.79357	0.763243	0.19823	0.646078
ENSG00000063169	GLTSCR1	6.29568	0.763228	0.115266	0.522402
ENSG00000251562	MALAT1	123.606	0.762473	0.0587407	0.392211
ENSG00000079156	OSBPL6	11.7219	0.761032	0.0332633	0.301074
ENSG00000115896	PLCL1	15.4266	0.760082	0.0176419	0.220749
ENSG00000147874	HAUS6	6.25247	0.759866	0.136083	0.560754
ENSG00000162437	RAVER2	3.86183	0.75965	0.193065	0.639216
ENSG00000235297	FAUP1	10.7733	0.759433	0.0210012	0.244235
ENSG00000171798	KNDC1	5.19794	0.758457	0.0970706	0.491049
ENSG00000185716	C16orf52	10.8119	0.758399	0.029319	0.280571
ENSG00000138650	PCDH10	21.4603	0.754521	0.00287624	0.0792608
ENSG00000198692	EIF1AY	16.6807	0.753257	0.00704171	0.134122
ENSG00000171649	ZIK1	10.0504	0.751923	0.0420266	0.333023
ENSG00000184575	XPOT	11.4975	0.75085	0.0428125	0.336298
ENSG00000169955	ZNF747	6.95029	0.750274	0.110489	0.512966
ENSG00000116977	LGALS8	13.953	0.750088	0.0116947	0.176137
ENSG00000242439	CTD-2349P21.1	3.72918	0.749331	0.227363	0.672997
ENSG00000237264	FTH1P11	5.26444	0.749159	0.170977	0.612379
ENSG00000070961	ATP2B1	47.2775	0.748937	2.19112e-05	0.00249664
ENSG00000180155	LYNX1	4.164	0.747996	0.234671	0.67975
ENSG00000163170	BOLA3	6.03297	0.747783	0.115313	0.522402
ENSG00000179562	GCC1	7.80562	0.74777	0.0934138	0.48223
ENSG00000272333	KMT2B	7.22205	0.74706	0.0998144	0.496916
ENSG00000107951	MTPAP	13.3815	0.747045	0.033549	0.301881
ENSG00000228794	LINC01128	7.23135	0.746635	0.0924992	0.481628
ENSG00000165661	QSOX2	3.95912	0.746186	0.215686	0.65895
ENSG00000266053	NDUFV2-AS1	4.68491	0.745749	0.151043	0.582184
ENSG00000170579	DLGAP1	4.13557	0.744718	0.15634	0.593132
ENSG00000150510	FAM124A	6.9826	0.74454	0.0787188	0.44622
ENSG00000250366	TUNAR	6.83579	0.744206	0.150609	0.581395
ENSG00000225138	CTD-2228K2.7	6.1162	0.743261	0.105018	0.507124
ENSG00000151445	VIPAS39	12.4517	0.742543	0.0142251	0.196001
ENSG00000167977	KCTD5	16.7988	0.74191	0.0119259	0.178116
ENSG00000135439	AGAP2	11.1898	0.741504	0.0316686	0.291959
ENSG00000214401	KANSL1-AS1	13.1275	0.740753	0.0228657	0.253699
ENSG00000106105	GARS	131.837	0.74043	1.57765e-06	0.000372068
ENSG00000140694	PARN	4.27528	0.740238	0.165823	0.606324
ENSG00000105708	ZNF14	6.4115	0.740217	0.104962	0.507124
ENSG00000165699	TSC1	11.4881	0.739617	0.0601482	0.395283
ENSG00000141564	RPTOR	8.92219	0.739344	0.0475288	0.356501
ENSG00000139826	ABHD13	14.4193	0.739163	0.0102126	0.163871
ENSG00000131873	CHSY1	11.6231	0.738271	0.0280591	0.27566
ENSG00000184056	VPS33B	5.19904	0.738012	0.162148	0.603968
ENSG00000159445	THEM4	14.6403	0.737827	0.023827	0.2576
ENSG00000111860	CEP85L	9.23691	0.737607	0.0623076	0.401198
ENSG00000116668	SWT1	4.06932	0.73691	0.18487	0.628601
ENSG00000122042	UBL3	27.3305	0.736882	0.00131718	0.0495299
ENSG00000141582	CBX4	43.2187	0.73667	0.0015163	0.0530236
ENSG00000086544	ITPKC	9.32724	0.736366	0.0525247	0.372746
ENSG00000136319	TTC5	9.85854	0.735093	0.0519846	0.370874
ENSG00000114473	IQCG	5.0158	0.733821	0.154204	0.58966
ENSG00000115902	SLC1A4	45.9695	0.733711	0.0239348	0.258216
ENSG00000154945	ANKRD40	9.96373	0.733041	0.0607534	0.396593
ENSG00000185112	FAM43A	6.99534	0.730178	0.0800014	0.449856
ENSG00000103671	TRIP4	9.72926	0.730158	0.0367911	0.313792
ENSG00000225697	SLC26A6	6.8114	0.730073	0.114067	0.519983
ENSG00000149346	SLX4IP	6.45604	0.729772	0.064601	0.40965
ENSG00000173482	PTPRM	4.65668	0.729186	0.203992	0.649021
ENSG00000163462	TRIM46	23.7063	0.728105	0.00181752	0.0598423
ENSG00000107295	SH3GL2	7.87747	0.727511	0.0683648	0.421195
ENSG00000166181	API5	21.4441	0.726594	0.00327054	0.0869271
ENSG00000161681	SHANK1	3.71919	0.726503	0.239975	0.683658
ENSG00000196517	SLC6A9	7.09623	0.725793	0.106994	0.509101
ENSG00000168502	MTCL1	4.06743	0.72575	0.181763	0.625483
ENSG00000123684	LPGAT1	9.13176	0.724805	0.0782354	0.445083
ENSG00000176463	SLCO3A1	11.3347	0.724375	0.0333869	0.301225
ENSG00000168546	GFRA2	7.60093	0.724099	0.0513776	0.369862
ENSG00000186472	PCLO	30.7082	0.723882	0.00270791	0.076379
ENSG00000088543	C3orf18	6.70384	0.723838	0.154586	0.590219
ENSG00000188730	VWC2	5.68813	0.723389	0.10836	0.510875
ENSG00000174943	KCTD13	12.1654	0.72282	0.0161826	0.209588
ENSG00000119900	OGFRL1	13.1297	0.722731	0.0285825	0.277028
ENSG00000128881	TTBK2	7.13298	0.722313	0.122909	0.538287
ENSG00000177301	KCNA2	6.48941	0.721618	0.150401	0.580966
ENSG00000214362	RP11-7D5.2	19.386	0.720338	0.0188237	0.229099
ENSG00000241899	TPT1P3	4.01207	0.72006	0.251483	0.697371
ENSG00000140265	ZSCAN29	11.2661	0.719898	0.0362422	0.311697
ENSG00000102678	FGF9	13.9526	0.719577	0.0254411	0.264072
ENSG00000188227	ZNF793	9.99392	0.718735	0.0368811	0.314296
ENSG00000214413	BBIP1	7.85643	0.718683	0.0682468	0.42098
ENSG00000152061	RABGAP1L	21.4714	0.718426	0.00698351	0.134119
ENSG00000152484	USP12	6.26254	0.71841	0.10313	0.50329
ENSG00000225591	RP11-360D2.2	8.09221	0.718102	0.0605371	0.396126
ENSG00000111911	HINT3	15.1177	0.717629	0.0619149	0.400433
ENSG00000172007	RAB33B	6.97344	0.717024	0.141351	0.568824
ENSG00000114770	ABCC5	4.91861	0.716723	0.129331	0.548678
ENSG00000049618	ARID1B	24.4415	0.715254	0.00231211	0.0685587
ENSG00000155393	HEATR3	9.34518	0.714445	0.090466	0.477821
ENSG00000077044	DGKD	20.5272	0.713835	0.00440497	0.101756
ENSG00000151092	NGLY1	5.72557	0.713567	0.122028	0.535245
ENSG00000123154	WDR83	3.69318	0.713253	0.261335	0.707034
ENSG00000184828	ZBTB7C	4.60518	0.71253	0.160829	0.601832
ENSG00000165868	HSPA12A	15.0862	0.71218	0.0137871	0.193111
ENSG00000172594	SMPDL3A	7.34188	0.711164	0.102474	0.502507
ENSG00000215861	WI2-1896O14.1	7.97036	0.711059	0.0753045	0.440405
ENSG00000064989	CALCRL	8.51857	0.709001	0.0607588	0.396593
ENSG00000005175	RPAP3	5.28092	0.708753	0.148848	0.578512
ENSG00000145908	ZNF300	7.53778	0.708359	0.0656829	0.412819
ENSG00000143819	EPHX1	13.2043	0.707073	0.0289765	0.278796
ENSG00000130703	OSBPL2	9.31934	0.706888	0.0517058	0.370874
ENSG00000230037	UBBP1	3.78024	0.706158	0.241847	0.685973
ENSG00000248049	UBA6-AS1	6.26417	0.70612	0.10623	0.508716
ENSG00000175376	EIF1AD	12.4198	0.705966	0.0263472	0.26853
ENSG00000152127	MGAT5	11.784	0.705365	0.0343203	0.304886
ENSG00000116285	ERRFI1	11.1002	0.704913	0.0315126	0.291578
ENSG00000161654	LSM12	4.03958	0.70487	0.176817	0.620645
ENSG00000214870	AC004540.5	7.4204	0.704438	0.0919434	0.481594
ENSG00000125385	RP11-297B17.2	4.81708	0.704377	0.161738	0.603722
ENSG00000182986	ZNF320	6.52468	0.703195	0.125902	0.544698
ENSG00000188419	CHM	7.35097	0.703121	0.0934407	0.48223
ENSG00000178662	CSRNP3	38.4356	0.702856	0.00109487	0.0440012
ENSG00000248508	SRP14-AS1	3.81411	0.700241	0.251819	0.697866
ENSG00000139410	SDSL	19.4339	0.69974	0.0147054	0.198274
ENSG00000145242	EPHA5	9.48325	0.698772	0.0564312	0.38656
ENSG00000179454	KLHL28	12.0646	0.698564	0.0363949	0.311729
ENSG00000147100	SLC16A2	47.8781	0.69838	0.00133377	0.0495449
ENSG00000118900	UBN1	13.4327	0.696065	0.0323792	0.29502
ENSG00000268412	TRMT112P6	4.10582	0.695761	0.193297	0.63976
ENSG00000179218	CALR	43.8142	0.695401	0.000175674	0.0120372
ENSG00000131408	NR1H2	8.95376	0.693814	0.0542647	0.379826
ENSG00000101680	LAMA1	6.29117	0.6935	0.212453	0.657458
ENSG00000157445	CACNA2D3	4.00233	0.692271	0.213492	0.657914
ENSG00000185730	ZNF696	4.75149	0.69182	0.228756	0.673763
ENSG00000052795	FNIP2	30.728	0.691769	0.00269497	0.076379
ENSG00000167395	ZNF646	6.71519	0.691743	0.101944	0.501124
ENSG00000151490	PTPRO	16.9995	0.691659	0.0270782	0.271344
ENSG00000076201	PTPN23	22.6033	0.691059	0.00311234	0.0841857
ENSG00000133706	LARS	26.4116	0.690322	0.00130345	0.0495068
ENSG00000154127	UBASH3B	13.9007	0.689479	0.0228413	0.253699
ENSG00000149295	DRD2	68.1252	0.687829	4.75015e-05	0.00433975
ENSG00000080644	CHRNA3	8.27603	0.687787	0.0963698	0.490359
ENSG00000013441	CLK1	7.83118	0.687104	0.0942124	0.483876
ENSG00000116752	BCAS2	25.048	0.686043	0.00342909	0.0896248
ENSG00000233593	RP4-665J23.1	8.47781	0.685474	0.0762327	0.442516
ENSG00000170802	FOXN2	7.67087	0.684923	0.119759	0.531034
ENSG00000144642	RBMS3	25.4837	0.684055	0.00635481	0.127031
ENSG00000181804	SLC9A9	8.71508	0.683044	0.106417	0.508911
ENSG00000064687	ABCA7	3.78236	0.682817	0.242451	0.686595
ENSG00000114374	USP9Y	23.4522	0.682051	0.00543362	0.114558
ENSG00000139890	REM2	11.0312	0.681839	0.0565601	0.38656
ENSG00000076356	PLXNA2	11.7845	0.681781	0.0446589	0.345978
ENSG00000184903	IMMP2L	5.06545	0.681131	0.168943	0.61144
ENSG00000107864	CPEB3	14.3746	0.680807	0.0336468	0.302196
ENSG00000100503	NIN	8.12384	0.68068	0.11719	0.525419
ENSG00000138640	FAM13A	4.19101	0.680262	0.24979	0.695486
ENSG00000132549	VPS13B	5.319	0.679696	0.282897	0.725413
ENSG00000100345	MYH9	21.0727	0.677954	0.00862146	0.148691
ENSG00000234040	RPL10P12	10.9962	0.67751	0.0399925	0.326804
ENSG00000123066	MED13L	14.1086	0.676898	0.0410805	0.330371
ENSG00000198730	CTR9	24.8003	0.676801	0.00273294	0.0766972
ENSG00000244405	ETV5	45.0728	0.676697	0.000373236	0.0203195
ENSG00000166192	SENP8	4.82713	0.676255	0.239943	0.683658
ENSG00000104899	AMH	6.97268	0.676243	0.138598	0.564566
ENSG00000189376	C8orf76	4.59658	0.676117	0.180353	0.624819
ENSG00000166986	MARS	39.0051	0.675254	0.000544472	0.0268034
ENSG00000106633	GCK	4.97727	0.674767	0.195773	0.643752
ENSG00000173451	THAP2	4.32206	0.672984	0.289163	0.728548
ENSG00000176406	RIMS2	12.1922	0.672273	0.0603868	0.396108
ENSG00000140199	SLC12A6	7.09532	0.671719	0.112981	0.517937
ENSG00000187607	ZNF286A	6.84931	0.671565	0.0953568	0.487897
ENSG00000143469	SYT14	7.03865	0.671387	0.0983975	0.493985
ENSG00000054356	PTPRN	62.1697	0.670951	0.000669623	0.0307269
ENSG00000080854	IGSF9B	9.49945	0.670605	0.0936924	0.482792
ENSG00000059804	SLC2A3	13.8825	0.670286	0.0276066	0.273664
ENSG00000075420	FNDC3B	5.90887	0.66928	0.144782	0.573235
ENSG00000006116	CACNG3	8.74771	0.669161	0.0906467	0.478526
ENSG00000221890	NPTXR	22.065	0.669148	0.00603863	0.123463
ENSG00000107742	SPOCK2	49.3313	0.668942	0.000744705	0.032835
ENSG00000116299	KIAA1324	6.70495	0.668378	0.137824	0.562896
ENSG00000177707	NECTIN3	9.94375	0.668213	0.0615418	0.399549
ENSG00000116138	DNAJC16	8.16897	0.667109	0.10681	0.50902
ENSG00000225484	NUTM2B-AS1	8.00529	0.666104	0.0959537	0.488487
ENSG00000164081	TEX264	24.3754	0.666079	0.00442749	0.101868
ENSG00000133460	SLC2A11	12.1481	0.665872	0.0389214	0.324591
ENSG00000115525	ST3GAL5	11.4393	0.665161	0.0578284	0.389846
ENSG00000224627	RPL37P10	8.63242	0.665024	0.109811	0.512046
ENSG00000172766	NAA16	4.72856	0.664851	0.19642	0.644626
ENSG00000186130	ZBTB6	4.15669	0.664059	0.268209	0.712874
ENSG00000122417	ODF2L	9.41879	0.66387	0.102702	0.503142
ENSG00000065491	TBC1D22B	7.43387	0.663761	0.109157	0.512046
ENSG00000169599	NFU1	23.9229	0.663512	0.00661772	0.130446
ENSG00000141404	GNAL	42.2432	0.663291	0.00224168	0.0672569
ENSG00000171606	ZNF274	15.8759	0.662526	0.025744	0.266126
ENSG00000232228	RP11-77O7.1	4.10638	0.662148	0.292413	0.73019
ENSG00000167257	RNF214	5.76633	0.661853	0.171653	0.613402
ENSG00000170837	GPR27	27.9182	0.661574	0.00298127	0.0812716
ENSG00000124380	SNRNP27	14.8137	0.661032	0.0315102	0.291578
ENSG00000196365	LONP1	21.2799	0.661022	0.00699624	0.134119
ENSG00000168807	SNTB2	5.79768	0.660605	0.152041	0.58492
ENSG00000269044	CTC-429P9.3	9.68084	0.659703	0.0756667	0.442014
ENSG00000008869	HEATR5B	9.36504	0.659569	0.106041	0.508401
ENSG00000011021	CLCN6	14.8785	0.659013	0.0468453	0.354141
ENSG00000119661	DNAL1	12.7272	0.658859	0.0282931	0.276151
ENSG00000144619	CNTN4	5.85597	0.65881	0.169863	0.612148
ENSG00000197852	FAM212B	4.25275	0.657193	0.239721	0.683658
ENSG00000126091	ST3GAL3	5.18509	0.65705	0.172036	0.614519
ENSG00000086666	ZFAND6	29.3974	0.656877	0.00386097	0.095966
ENSG00000166450	PRTG	11.5325	0.655739	0.0398727	0.326459
ENSG00000087008	ACOX3	3.96667	0.65567	0.241531	0.685973
ENSG00000007545	CRAMP1	6.06903	0.655382	0.144625	0.573235
ENSG00000136237	RAPGEF5	14.355	0.655224	0.0741709	0.437306
ENSG00000105849	TWISTNB	8.73072	0.655085	0.150924	0.582167
ENSG00000197321	SVIL	6.10189	0.654675	0.135679	0.559543
ENSG00000197930	ERO1A	16.491	0.654295	0.0192761	0.23216
ENSG00000100418	DESI1	31.896	0.653676	0.00332796	0.0874323
ENSG00000273820	USP27X	5.58346	0.653549	0.207777	0.652944
ENSG00000165271	NOL6	7.28888	0.653474	0.127342	0.547194
ENSG00000155052	CNTNAP5	4.81933	0.653303	0.198619	0.646348
ENSG00000138134	STAMBPL1	5.41838	0.651915	0.177756	0.621274
ENSG00000172159	FRMD3	38.3208	0.651815	0.00041616	0.0217611
ENSG00000122642	FKBP9	8.19515	0.651432	0.0850621	0.464158
ENSG00000173611	SCAI	6.38783	0.650711	0.182306	0.626487
ENSG00000001084	GCLC	6.27606	0.650632	0.144934	0.573235
ENSG00000047932	GOPC	8.10335	0.650342	0.0977	0.492127
ENSG00000197363	ZNF517	4.4274	0.649597	0.213123	0.657536
ENSG00000213965	NUDT19	8.33332	0.649189	0.112709	0.517186
ENSG00000197535	MYO5A	40.7837	0.648719	0.00364789	0.092638
ENSG00000117152	RGS4	34.6966	0.648466	0.00135063	0.0498062
ENSG00000031698	SARS	134.901	0.648036	2.37597e-05	0.00255892
ENSG00000166341	DCHS1	5.87291	0.648002	0.173475	0.616043
ENSG00000227337	RPL23AP43	4.6427	0.647038	0.190074	0.634988
ENSG00000213079	SCAF8	14.6542	0.646365	0.0226302	0.253208
ENSG00000198171	DDRGK1	37.5349	0.645358	0.000781622	0.0341656
ENSG00000146409	SLC18B1	4.6503	0.645233	0.163926	0.60538
ENSG00000170634	ACYP2	22.3701	0.644507	0.00855905	0.148371
ENSG00000070495	JMJD6	5.48764	0.644328	0.173337	0.616043
ENSG00000172269	DPAGT1	9.40509	0.644234	0.0539343	0.378773
ENSG00000145934	TENM2	25.5798	0.643336	0.00990114	0.160545
ENSG00000007944	MYLIP	8.0555	0.643153	0.146047	0.574502
ENSG00000197933	ZNF823	5.2427	0.643086	0.173049	0.616043
ENSG00000109572	CLCN3	25.422	0.642829	0.00317607	0.0853905
ENSG00000112624	GLTSCR1L	4.77941	0.641499	0.224312	0.670765
ENSG00000205763	RP9P	16.0599	0.640832	0.0186879	0.22833
ENSG00000196305	IARS	77.7421	0.640046	0.00021157	0.0138421
ENSG00000240392	RPL9P3	7.48358	0.63979	0.112449	0.51668
ENSG00000232166	RP4-799P18.5	13.1547	0.639274	0.346069	0.770302
ENSG00000176055	MBLAC2	6.79295	0.638619	0.148804	0.578512
ENSG00000171223	JUNB	5.48779	0.638495	0.170666	0.612379
ENSG00000155097	ATP6V1C1	13.659	0.638259	0.0513039	0.369774
ENSG00000183018	SPNS2	6.19136	0.637077	0.161129	0.602287
ENSG00000118922	KLF12	19.8402	0.636929	0.0206297	0.242698
ENSG00000253457	SMIM18	22.1189	0.636879	0.0188184	0.229099
ENSG00000224892	RPS4XP16	9.40984	0.636819	0.11069	0.513265
ENSG00000271543	RP11-692M12.5	3.89849	0.636575	0.232793	0.677742
ENSG00000100478	AP4S1	11.7264	0.636466	0.0714515	0.431792
ENSG00000128590	DNAJB9	30.3912	0.636372	0.00825203	0.145033
ENSG00000177125	ZBTB34	8.39993	0.635512	0.0686771	0.42235
ENSG00000138686	BBS7	7.45974	0.634857	0.115339	0.522402
ENSG00000088970	KIZ	5.0336	0.633947	0.224794	0.670765
ENSG00000225419	RPL21P3	4.4028	0.633447	0.266193	0.711509
ENSG00000221823	PPP3R1	5.49697	0.633442	0.257104	0.70242
ENSG00000158985	CDC42SE2	14.0234	0.632362	0.043187	0.337629
ENSG00000264522	OTUD7B	4.99473	0.63224	0.176189	0.620342
ENSG00000188873	RPL10AP2	11.8349	0.632052	0.0493135	0.3637
ENSG00000171385	KCND3	6.95978	0.631251	0.167219	0.608336
ENSG00000079313	REXO1	4.6745	0.630981	0.229097	0.673763
ENSG00000171105	INSR	37.2892	0.630881	0.000913697	0.0390962
ENSG00000168615	ADAM9	6.78478	0.630386	0.158287	0.596948
ENSG00000176410	DNAJC30	8.97592	0.630258	0.086514	0.466918
ENSG00000105738	SIPA1L3	5.53278	0.629867	0.290532	0.728879
ENSG00000099814	CEP170B	13.9006	0.628573	0.0523628	0.371947
ENSG00000110422	HIPK3	8.09553	0.628192	0.196826	0.644706
ENSG00000188283	ZNF383	4.03018	0.628126	0.293224	0.730483
ENSG00000126775	ATG14	6.89483	0.627768	0.164277	0.605693
ENSG00000119720	NRDE2	6.22597	0.627443	0.235905	0.680743
ENSG00000164338	UTP15	4.53471	0.626154	0.213471	0.657914
ENSG00000180354	MTURN	38.0691	0.625921	0.0013461	0.0498062
ENSG00000067715	SYT1	119.824	0.625902	3.4171e-06	0.00060481
ENSG00000065923	SLC9A7	9.53887	0.625782	0.124953	0.542211
ENSG00000143398	PIP5K1A	8.6989	0.625774	0.154641	0.590219
ENSG00000198182	ZNF607	3.74635	0.625048	0.239896	0.683658
ENSG00000117016	RIMS3	57.0549	0.624858	0.000333889	0.019143
ENSG00000182253	SYNM	5.78689	0.624739	0.208686	0.653076
ENSG00000185641	CTD-2287O16.1	11.7276	0.62414	0.0584036	0.391713
ENSG00000204519	ZNF551	7.8509	0.624136	0.144028	0.572557
ENSG00000213216	RP11-355O1.7	4.03408	0.623511	0.256413	0.701916
ENSG00000102781	KATNAL1	14.0907	0.62255	0.0304716	0.285858
ENSG00000184916	JAG2	4.911	0.622528	0.222503	0.667969
ENSG00000240024	LINC00888	14.9969	0.622168	0.034574	0.306481
ENSG00000225416	AC104843.3	3.96105	0.621774	0.270295	0.714119
ENSG00000164118	CEP44	3.66283	0.621626	0.341363	0.767575
ENSG00000229659	RP11-345K20.2	8.55556	0.621509	0.118838	0.529016
ENSG00000106948	AKNA	5.17739	0.621255	0.178067	0.621609
ENSG00000171109	MFN1	5.31294	0.620935	0.177364	0.621274
ENSG00000177853	ZNF518A	4.75318	0.620414	0.253714	0.699079
ENSG00000184515	BEX5	34.2229	0.620287	0.00307557	0.0836176
ENSG00000130222	GADD45G	7.20722	0.620198	0.165406	0.606324
ENSG00000121486	TRMT1L	9.32505	0.620186	0.0761693	0.442516
ENSG00000168096	ANKS3	4.14584	0.619733	0.287047	0.727371
ENSG00000111913	FAM65B	16.4228	0.619384	0.0232019	0.255339
ENSG00000215093	EEF1A1P29	6.40689	0.617953	0.158673	0.597876
ENSG00000151422	FER	6.96094	0.616653	0.141615	0.568986
ENSG00000180008	SOCS4	16.8579	0.615914	0.023269	0.255339
ENSG00000118689	FOXO3	13.223	0.615872	0.0425576	0.335335
ENSG00000221866	PLXNA4	23.8672	0.615283	0.0121285	0.179293
ENSG00000230188	RP11-405L18.4	7.53567	0.615021	0.187616	0.632038
ENSG00000232037	RP11-26H16.1	4.45105	0.614551	0.256715	0.70209
ENSG00000155849	ELMO1	12.0596	0.614174	0.140297	0.567044
ENSG00000196459	TRAPPC2	37.0346	0.614083	0.002762	0.0767382
ENSG00000135454	B4GALNT1	17.5286	0.613826	0.0487393	0.360778
ENSG00000103528	SYT17	6.72006	0.611986	0.144384	0.573235
ENSG00000011454	RABGAP1	17.5623	0.611895	0.02286	0.253699
ENSG00000034677	RNF19A	11.2079	0.611703	0.073356	0.436334
ENSG00000234118	RPL13AP6	5.76363	0.611299	0.203254	0.648234
ENSG00000070081	NUCB2	24.2268	0.610642	0.0198038	0.236271
ENSG00000158526	TSR2	17.803	0.610517	0.0285964	0.277028
ENSG00000237629	UQCRHP2	3.99748	0.610317	0.346573	0.77031
ENSG00000240509	RPL34P18	4.74854	0.609097	0.20949	0.654276
ENSG00000157954	WIPI2	29.7549	0.608265	0.00748414	0.138613
ENSG00000179240	RP11-111M22.2	5.75693	0.608202	0.180715	0.624819
ENSG00000102383	ZDHHC15	5.37235	0.608109	0.171077	0.612379
ENSG00000104320	NBN	15.2427	0.607037	0.0314457	0.291491
ENSG00000139438	FAM222A	12.5748	0.605584	0.0691904	0.423964
ENSG00000124587	PEX6	3.91863	0.605015	0.2501	0.695486
ENSG00000138722	MMRN1	6.34082	0.60479	0.263199	0.708736
ENSG00000157827	FMNL2	6.24576	0.604455	0.190335	0.634988
ENSG00000197381	ADARB1	11.7949	0.603766	0.0772042	0.44476
ENSG00000226532	RP5-1052M9.1	4.97442	0.603244	0.226514	0.672151
ENSG00000244086	RPS20P35	3.90975	0.603237	0.301013	0.739086
ENSG00000119616	FCF1	14.1141	0.602201	0.0442305	0.343727
ENSG00000180730	SHISA2	12.6432	0.601833	0.0729918	0.435426
ENSG00000213860	RPL21P75	4.2281	0.60182	0.259551	0.706228
ENSG00000241002	RP11-119H12.1	5.8491	0.601448	0.217842	0.661356
ENSG00000158158	CNNM4	5.4824	0.601372	0.249471	0.695407
ENSG00000128272	ATF4	47.0927	0.600993	0.00117828	0.0458661
ENSG00000187840	EIF4EBP1	40.3359	0.599349	0.00526348	0.111434
ENSG00000129003	VPS13C	6.57002	0.599273	0.206329	0.65214
ENSG00000132478	UNK	8.20539	0.599198	0.16402	0.605508
ENSG00000101294	HM13	169.203	0.598968	0.000392888	0.0210808
ENSG00000186448	ZNF197	9.76702	0.598799	0.129177	0.548678
ENSG00000144369	FAM171B	29.9869	0.598377	0.0122031	0.17961
ENSG00000163528	CHCHD4	8.68974	0.59809	0.0952126	0.487406
ENSG00000183576	SETD3	12.0381	0.596893	0.13379	0.557267
ENSG00000130175	PRKCSH	170.299	0.596637	0.000160306	0.0112893
ENSG00000135116	HRK	29.0649	0.596465	0.0205002	0.241475
ENSG00000197122	SRC	15.7367	0.596452	0.0600913	0.395283
ENSG00000262655	SPON1	5.88848	0.596154	0.17772	0.621274
ENSG00000171786	NHLH1	18.5463	0.595867	0.0162402	0.210067
ENSG00000156113	KCNMA1	7.42528	0.595673	0.162174	0.603968
ENSG00000241494	RP11-796G6.1	14.0758	0.595472	0.046883	0.354141
ENSG00000125753	VASP	4.75537	0.595406	0.303694	0.741277
ENSG00000119778	ATAD2B	4.80159	0.594913	0.256558	0.702039
ENSG00000107371	EXOSC3	3.88526	0.594852	0.3294	0.761269
ENSG00000231531	HINT1P1	4.34814	0.59402	0.26724	0.712617
ENSG00000272636	DOC2B	7.51739	0.59341	0.194669	0.641552
ENSG00000173320	STOX2	35.7693	0.593404	0.0192048	0.2321
ENSG00000214293	APTR	4.32569	0.592043	0.304302	0.741845
ENSG00000150712	MTMR12	11.5837	0.591174	0.0694281	0.424651
ENSG00000112874	NUDT12	5.32005	0.590591	0.284386	0.726054
ENSG00000121671	CRY2	12.3665	0.589184	0.0728597	0.435426
ENSG00000139318	DUSP6	76.8755	0.58899	0.000314698	0.0183692
ENSG00000156253	RWDD2B	9.8803	0.588949	0.0922629	0.481594
ENSG00000178860	MSC	5.70028	0.588506	0.278166	0.721412
ENSG00000135482	ZC3H10	5.85828	0.588451	0.209786	0.654596
ENSG00000269893	SNHG8	26.8213	0.588267	0.00878444	0.150868
ENSG00000197562	RAB40C	26.2873	0.58786	0.00706479	0.134165
ENSG00000253276	CCDC71L	12.1566	0.587523	0.108004	0.510379
ENSG00000112144	ICK	27.8871	0.587522	0.00830694	0.145493
ENSG00000169220	RGS14	5.59804	0.586953	0.262511	0.708011
ENSG00000272686	RP11-390E23.6	7.37091	0.585482	0.165945	0.606433
ENSG00000149243	KLHL35	11.9946	0.584881	0.0814181	0.453576
ENSG00000197959	DNM3	12.1906	0.584802	0.143687	0.572321
ENSG00000149231	CCDC82	7.2583	0.583859	0.175168	0.618941
ENSG00000197713	RPE	4.31197	0.581971	0.371248	0.787126
ENSG00000230629	RPS23P8	10.3701	0.58189	0.0669369	0.417082
ENSG00000087263	OGFOD1	18.7144	0.581525	0.0178413	0.222818
ENSG00000141034	GID4	6.57135	0.580494	0.219353	0.663622
ENSG00000051009	FAM160A2	6.69117	0.58039	0.175095	0.618941
ENSG00000179295	PTPN11	12.0063	0.580061	0.141001	0.568544
ENSG00000189144	ZNF573	5.63799	0.579849	0.237927	0.681738
ENSG00000155970	MICU3	15.4883	0.579138	0.0392996	0.324806
ENSG00000170113	NIPA1	11.7424	0.578752	0.116216	0.523101
ENSG00000093144	ECHDC1	22.1869	0.578268	0.0186163	0.22773
ENSG00000023909	GCLM	5.12083	0.578233	0.248337	0.695285
ENSG00000102078	SLC25A14	12.469	0.578193	0.0732849	0.436334
ENSG00000188859	FAM78B	22.4683	0.577514	0.0179765	0.223234
ENSG00000135083	CCNJL	8.76658	0.577473	0.16959	0.611883
ENSG00000147251	DOCK11	4.90872	0.577445	0.309471	0.744919
ENSG00000135824	RGS8	3.79964	0.577331	0.293555	0.730896
ENSG00000171160	MORN4	28.8105	0.577321	0.0149937	0.200067
ENSG00000064999	ANKS1A	26.1087	0.576999	0.0150246	0.200216
ENSG00000105696	TMEM59L	121.863	0.576778	2.11461e-05	0.00243685
ENSG00000100473	COCH	17.2235	0.576458	0.0456468	0.350951
ENSG00000168234	TTC39C	11.6353	0.576115	0.0734045	0.436339
ENSG00000187735	TCEA1	18.0331	0.575343	0.0290611	0.279344
ENSG00000142192	APP	64.5405	0.575312	0.0126647	0.185061
ENSG00000143258	USP21	6.2528	0.575098	0.227752	0.673167
ENSG00000148843	PDCD11	11.2608	0.574436	0.11941	0.530414
ENSG00000071537	SEL1L	25.2353	0.573878	0.0149271	0.199442
ENSG00000136149	RPL13AP25	24.3806	0.573674	0.0209855	0.244235
ENSG00000175105	ZNF654	3.89784	0.573189	0.277543	0.721412
ENSG00000166676	TVP23A	9.32772	0.572695	0.114841	0.52131
ENSG00000186908	ZDHHC17	6.67582	0.572685	0.261976	0.707698
ENSG00000126821	SGPP1	5.22733	0.572038	0.205951	0.651653
ENSG00000130584	ZBTB46	6.03979	0.57159	0.237757	0.681738
ENSG00000215397	SCRT2	30.1006	0.571457	0.010623	0.16754
ENSG00000164808	SPIDR	11.4357	0.570496	0.0712314	0.431258
ENSG00000197530	MIB2	12.3564	0.570001	0.110383	0.512966
ENSG00000169925	BRD3	47.5948	0.569183	0.0145285	0.198068
ENSG00000115541	HSPE1	14.9565	0.568822	0.0510594	0.369222
ENSG00000243537	CTC-458A3.1	5.67562	0.568326	0.202335	0.648234
ENSG00000140443	IGF1R	21.8817	0.567972	0.0294884	0.281011
ENSG00000089335	ZNF302	19.6961	0.565733	0.0672285	0.417748
ENSG00000213977	TAX1BP3	10.5024	0.565647	0.0991538	0.496062
ENSG00000106665	CLIP2	21.8411	0.564425	0.0280797	0.27566
ENSG00000014123	UFL1	7.49193	0.564317	0.2151	0.658416
ENSG00000089159	PXN	13.5628	0.564014	0.063978	0.408051
ENSG00000130803	ZNF317	10.8092	0.563415	0.101492	0.501088
ENSG00000219507	FTH1P8	13.8349	0.562526	0.0656543	0.412819
ENSG00000100106	TRIOBP	19.1351	0.56225	0.0323096	0.294651
ENSG00000185917	SETD4	8.36447	0.561559	0.129514	0.548739
ENSG00000077348	EXOSC5	14.8005	0.561554	0.0529668	0.37379
ENSG00000006118	TMEM132A	148.313	0.561435	4.65615e-06	0.000737781
ENSG00000204370	SDHD	4.84028	0.560709	0.278806	0.721648
ENSG00000073803	MAP3K13	21.1019	0.560691	0.0163391	0.210808
ENSG00000162959	MEMO1	5.42422	0.560374	0.22876	0.673763
ENSG00000255372	CTD-3064C13.1	21.6658	0.560306	0.0298426	0.282922
ENSG00000109189	USP46	17.2598	0.560066	0.0302132	0.284352
ENSG00000137460	FHDC1	5.86028	0.55975	0.21075	0.656596
ENSG00000112378	PERP	12.5754	0.559638	0.0920935	0.481594
ENSG00000088812	ATRN	21.2616	0.559636	0.0651366	0.411301
ENSG00000203952	CCDC160	3.96918	0.559542	0.335877	0.763878
ENSG00000125249	RAP2A	19.8277	0.559532	0.055627	0.384045
ENSG00000150722	PPP1R1C	21.5615	0.559128	0.0412277	0.331241
ENSG00000184226	PCDH9	52.3644	0.55901	0.0012218	0.0467558
ENSG00000101473	ACOT8	8.18237	0.558568	0.130314	0.550633
ENSG00000176261	ZBTB8OS	11.0037	0.558565	0.106914	0.509101
ENSG00000243663	RPS4XP14	10.0141	0.558277	0.118144	0.527577
ENSG00000178458	H3F3AP6	10.6045	0.558263	0.125143	0.542417
ENSG00000099949	LZTR1	14.5477	0.558214	0.116601	0.524368
ENSG00000113448	PDE4D	5.93938	0.558096	0.218296	0.6622
ENSG00000145882	PCYOX1L	19.7956	0.558078	0.0243905	0.260454
ENSG00000171877	FRMD5	3.99295	0.558058	0.304972	0.74255
ENSG00000140941	MAP1LC3B	236.422	0.557381	4.51004e-06	0.000725974
ENSG00000262049	RP13-1032I1.7	3.93068	0.556639	0.386523	0.794783
ENSG00000179152	TCAIM	9.51167	0.556467	0.125171	0.542417
ENSG00000100604	CHGA	77.5113	0.556293	6.30486e-05	0.00551186
ENSG00000197070	ARRDC1	3.82827	0.555896	0.42246	0.813861
ENSG00000146648	EGFR	4.57304	0.555729	0.288535	0.728019
ENSG00000116005	PCYOX1	62.3899	0.55544	0.00193359	0.0622492
ENSG00000183828	NUDT14	46.6462	0.554714	0.00464294	0.10492
ENSG00000198466	ZNF587	5.0889	0.554517	0.263411	0.70904
ENSG00000078804	TP53INP2	36.0299	0.554227	0.00927833	0.155011
ENSG00000134461	ANKRD16	6.32456	0.554052	0.271002	0.71494
ENSG00000189114	BLOC1S3	7.21114	0.553071	0.184055	0.628601
ENSG00000185634	SHC4	8.02774	0.553047	0.14822	0.578116
ENSG00000204946	ZNF783	6.59136	0.552945	0.238358	0.682051
ENSG00000175048	ZDHHC14	9.19842	0.552701	0.132252	0.555127
ENSG00000168806	LCMT2	8.7336	0.552253	0.145693	0.574213
ENSG00000151474	FRMD4A	8.16486	0.552002	0.15871	0.597876
ENSG00000088179	PTPN4	4.22669	0.551669	0.285003	0.726054
ENSG00000159167	STC1	4.4197	0.551573	0.289351	0.72866
ENSG00000154265	ABCA5	7.97211	0.550776	0.175959	0.61998
ENSG00000254377	MIR124-2HG	4.77743	0.550647	0.290123	0.7287
ENSG00000219545	UMAD1	3.83109	0.550275	0.316691	0.752123
ENSG00000205903	ZNF316	18.1368	0.550106	0.0425114	0.335232
ENSG00000075711	DLG1	5.76102	0.550097	0.275808	0.719016
ENSG00000183688	FAM101B	23.0204	0.549784	0.0291659	0.28002
ENSG00000003096	KLHL13	11.3175	0.549582	0.0770596	0.44476
ENSG00000110841	PPFIBP1	4.26528	0.548245	0.279276	0.721648
ENSG00000182568	SATB1	12.5009	0.547739	0.168278	0.610146
ENSG00000130921	C12orf65	10.2751	0.547288	0.152508	0.585606
ENSG00000107954	NEURL1	7.61592	0.546735	0.167229	0.608336
ENSG00000174282	ZBTB4	10.1486	0.546567	0.101124	0.499753
ENSG00000101310	SEC23B	27.7413	0.546438	0.0217407	0.246618
ENSG00000165322	ARHGAP12	8.66617	0.54643	0.144628	0.573235
ENSG00000131037	EPS8L1	24.9414	0.546363	0.0320188	0.292874
ENSG00000172292	CERS6	13.0068	0.546002	0.0714938	0.431792
ENSG00000182165	TP53TG1	6.90043	0.545425	0.181774	0.625483
ENSG00000113811	SELK	21.2249	0.545423	0.0544716	0.380301
ENSG00000040487	PQLC2	17.8957	0.545232	0.0889104	0.473908
ENSG00000108797	CNTNAP1	4.68091	0.544672	0.314813	0.750652
ENSG00000178573	MAF	16.4777	0.544506	0.107831	0.510273
ENSG00000124151	NCOA3	9.55326	0.544312	0.177705	0.621274
ENSG00000111670	GNPTAB	14.8059	0.543476	0.0587976	0.392281
ENSG00000180875	GREM2	5.70808	0.543331	0.284607	0.726054
ENSG00000073578	SDHA	12.5302	0.54324	0.081275	0.453576
ENSG00000171827	ZNF570	12.5164	0.542651	0.0954257	0.488004
ENSG00000170542	SERPINB9	9.74679	0.542465	0.175436	0.618941
ENSG00000244740	RP11-463H24.1	19.587	0.542433	0.0669036	0.417082
ENSG00000154975	CA10	5.37808	0.541701	0.268168	0.712874
ENSG00000110925	CSRNP2	21.7995	0.541689	0.0412986	0.331336
ENSG00000086848	ALG9	9.41789	0.541674	0.145333	0.57392
ENSG00000186162	CIDECP	23.1825	0.541204	0.0212226	0.244582
ENSG00000013375	PGM3	7.71969	0.541067	0.152859	0.58651
ENSG00000157680	DGKI	4.57071	0.540417	0.308746	0.744234
ENSG00000120727	PAIP2	6.78366	0.54024	0.231948	0.676653
ENSG00000217128	FNIP1	8.48773	0.540212	0.195913	0.643794
ENSG00000177200	CHD9	25.2852	0.539903	0.0214287	0.24518
ENSG00000123178	SPRYD7	16.6584	0.539796	0.050094	0.365569
ENSG00000073969	NSF	47.6637	0.539655	0.00189467	0.061781
ENSG00000146576	C7orf26	18.7824	0.539545	0.0623817	0.401404
ENSG00000165525	NEMF	18.6181	0.539162	0.0482733	0.359313
ENSG00000140104	C14orf79	7.11854	0.539071	0.237157	0.681402
ENSG00000170638	TRABD	6.68361	0.539017	0.246935	0.693675
ENSG00000165323	FAT3	19.8203	0.539009	0.0518478	0.370874
ENSG00000119328	FAM206A	7.78106	0.538871	0.195458	0.643147
ENSG00000145545	SRD5A1	36.1518	0.538852	0.00250328	0.0723241
ENSG00000107625	DDX50	18.091	0.538726	0.0415003	0.331429
ENSG00000087074	PPP1R15A	33.1805	0.53862	0.00749482	0.138613
ENSG00000166925	TSC22D4	12.3022	0.538364	0.0906974	0.478544
ENSG00000214530	STARD10	11.4476	0.538229	0.125456	0.542998
ENSG00000103647	CORO2B	27.3689	0.538113	0.0128765	0.186012
ENSG00000059915	PSD	28.9186	0.538009	0.14476	0.573235
ENSG00000206432	TMEM200C	7.94122	0.537762	0.180697	0.624819
ENSG00000244331	CTB-47B8.1	3.82618	0.537613	0.347906	0.770381
ENSG00000058404	CAMK2B	44.1003	0.537552	0.0245716	0.260711
ENSG00000112419	PHACTR2	4.5264	0.536777	0.357343	0.77788
ENSG00000188573	FBLL1	74.5825	0.534773	0.000599251	0.028801
ENSG00000242732	RGAG4	13.3306	0.534121	0.0653851	0.412357
ENSG00000170871	KIAA0232	17.9194	0.533855	0.0637575	0.407156
ENSG00000136908	DPM2	30.8839	0.533759	0.0105732	0.167515
ENSG00000164970	FAM219A	59.1716	0.533383	0.00041535	0.0217611
ENSG00000116198	CEP104	10.2671	0.533257	0.21422	0.658304
ENSG00000092621	PHGDH	96.935	0.532814	0.0033104	0.0871969
ENSG00000112246	SIM1	16.1047	0.53277	0.0575308	0.389206
ENSG00000243824	RPL12P6	5.71939	0.53273	0.251354	0.697204
ENSG00000108021	FAM208B	11.6295	0.532063	0.145215	0.573674
ENSG00000122965	RBM19	7.4533	0.531997	0.226221	0.671904
ENSG00000132824	SERINC3	69.4448	0.531556	0.00199276	0.063152
ENSG00000088899	LZTS3	12.2356	0.531367	0.138856	0.564691
ENSG00000185477	GPRIN3	11.5516	0.530598	0.101696	0.501116
ENSG00000154134	ROBO3	4.7791	0.530202	0.330461	0.761637
ENSG00000132680	KIAA0907	5.105	0.529936	0.276273	0.719792
ENSG00000278535	DHRS11	9.17001	0.529327	0.137437	0.562896
ENSG00000173812	EIF1	1050.55	0.529165	9.5149e-08	3.74018e-05
ENSG00000226781	TBCAP1	6.8955	0.529015	0.196313	0.644484
ENSG00000166562	SEC11C	180.185	0.528963	1.34155e-05	0.00167958
ENSG00000173221	GLRX	31.7388	0.528906	0.00499558	0.108713
ENSG00000240891	PLCXD2	7.59301	0.528747	0.183742	0.628601
ENSG00000111052	LIN7A	23.1597	0.528608	0.0232905	0.255339
ENSG00000172932	ANKRD13D	22.2986	0.528316	0.0526289	0.372834
ENSG00000165312	OTUD1	5.45172	0.528302	0.315187	0.751367
ENSG00000166823	MESP1	4.23831	0.527673	0.356787	0.777268
ENSG00000133193	FAM104A	6.63777	0.527486	0.221554	0.666502
ENSG00000187531	SIRT7	3.84207	0.527318	0.334308	0.763302
ENSG00000130758	MAP3K10	13.0943	0.527287	0.0983671	0.493985
ENSG00000112238	PRDM13	7.1074	0.527085	0.16187	0.603722
ENSG00000068354	TBC1D25	12.1585	0.52683	0.0889308	0.473908
ENSG00000021776	AQR	16.4176	0.5267	0.0390896	0.324608
ENSG00000180425	C11orf71	9.46103	0.526578	0.167246	0.608336
ENSG00000197170	PSMD12	25.4052	0.526361	0.0180098	0.223273
ENSG00000146587	RBAK	6.30883	0.526286	0.260442	0.707034
ENSG00000112511	PHF1	19.3058	0.526175	0.0498238	0.365072
ENSG00000101407	TTI1	13.0365	0.525571	0.116872	0.525123
ENSG00000087245	MMP2	33.1341	0.525277	0.00659052	0.130446
ENSG00000148408	CACNA1B	15.8093	0.525005	0.149401	0.578986
ENSG00000104219	ZDHHC2	15.6281	0.524351	0.0861593	0.466493
ENSG00000100697	DICER1	31.7166	0.52379	0.0548871	0.381811
ENSG00000266563	EIF1P5	20.5761	0.523673	0.0391503	0.324608
ENSG00000101181	MTG2	5.71373	0.523657	0.325889	0.757122
ENSG00000135002	RFK	28.8063	0.523529	0.0280369	0.27566
ENSG00000090581	GNPTG	21.1353	0.523139	0.0300278	0.283531
ENSG00000100211	CBY1	9.3959	0.522885	0.145179	0.573674
ENSG00000100815	TRIP11	6.26048	0.522492	0.290224	0.7287
ENSG00000256771	ZNF253	7.27005	0.522491	0.250048	0.695486
ENSG00000144306	SCRN3	8.60675	0.522375	0.142635	0.570821
ENSG00000170677	SOCS6	9.03848	0.521532	0.188364	0.633356
ENSG00000165209	STRBP	32.6273	0.521312	0.052005	0.370874
ENSG00000237952	RPL7AP73	5.64215	0.521283	0.272903	0.716599
ENSG00000253368	TRNP1	24.3092	0.521141	0.0265528	0.268576
ENSG00000073614	KDM5A	19.4856	0.520955	0.056329	0.38656
ENSG00000167778	SPRYD3	11.687	0.520778	0.105115	0.507124
ENSG00000111412	C12orf49	40.5372	0.520433	0.00921615	0.154481
ENSG00000105136	ZNF419	4.38547	0.520151	0.341465	0.767635
ENSG00000267589	CTC-232P5.4	5.5857	0.519966	0.261348	0.707034
ENSG00000160584	SIK3	16.7057	0.519964	0.12386	0.540102
ENSG00000114739	ACVR2B	27.7223	0.518967	0.0481141	0.358505
ENSG00000264538	SUZ12P1	10.0175	0.518898	0.137571	0.562896
ENSG00000151414	NEK7	12.1573	0.518605	0.113236	0.518668
ENSG00000101246	ARFRP1	16.5199	0.518528	0.0701099	0.427142
ENSG00000187122	SLIT1	17.1943	0.518384	0.0851039	0.464158
ENSG00000175182	FAM131A	6.80752	0.516785	0.360683	0.780057
ENSG00000182580	EPHB3	10.2046	0.516331	0.180803	0.624819
ENSG00000197147	LRRC8B	8.37876	0.515582	0.252128	0.697866
ENSG00000120875	DUSP4	50.3668	0.515445	0.0114922	0.175671
ENSG00000112584	FAM120B	16.5647	0.51533	0.0801904	0.449881
ENSG00000156671	SAMD8	7.52751	0.515148	0.228022	0.673692
ENSG00000111364	DDX55	3.88615	0.515101	0.452764	0.830875
ENSG00000105879	CBLL1	13.9206	0.51507	0.112497	0.51668
ENSG00000161265	U2AF1L4	4.04003	0.514958	0.359803	0.780057
ENSG00000128203	ASPHD2	9.55191	0.514778	0.164229	0.605693
ENSG00000120686	UFM1	28.6484	0.514572	0.0147224	0.198274
ENSG00000178235	SLITRK1	4.17889	0.514514	0.303146	0.741277
ENSG00000145335	SNCA	45.2683	0.514285	0.0101236	0.162911
ENSG00000170949	ZNF160	5.54632	0.514252	0.275881	0.719021
ENSG00000172795	DCP2	9.61787	0.514218	0.154385	0.589907
ENSG00000206418	RAB12	4.77701	0.5135	0.309951	0.745368
ENSG00000143751	SDE2	9.39114	0.510868	0.175439	0.618941
ENSG00000103021	CCDC113	4.88974	0.510503	0.307498	0.744202
ENSG00000170791	CHCHD7	3.79497	0.510066	0.451783	0.830673
ENSG00000134594	RAB33A	22.6467	0.509961	0.0715751	0.431792
ENSG00000173581	CCDC106	29.7102	0.509604	0.0158463	0.207442
ENSG00000153975	ZUFSP	7.45076	0.508876	0.288672	0.728033
ENSG00000235644	RPL10P5	5.73969	0.508691	0.241844	0.685973
ENSG00000171621	SPSB1	4.49708	0.508278	0.341588	0.767645
ENSG00000243335	KCTD7	15.1392	0.508212	0.0597906	0.395007
ENSG00000197323	TRIM33	51.6236	0.508142	0.00495578	0.108372
ENSG00000134769	DTNA	14.0378	0.508016	0.0864284	0.466902
ENSG00000185000	DGAT1	11.8147	0.507614	0.190353	0.634988
ENSG00000198887	SMC5	3.74048	0.507269	0.390142	0.796546
ENSG00000146143	PRIM2	5.30646	0.506974	0.317562	0.752756
ENSG00000181788	SIAH2	14.8773	0.506646	0.0747427	0.438638
ENSG00000168779	SHOX2	10.5642	0.506594	0.184761	0.628601
ENSG00000100614	PPM1A	33.5747	0.506461	0.0126339	0.184878
ENSG00000078967	UBE2D4	12.0262	0.505985	0.185653	0.629635
ENSG00000142166	IFNAR1	9.97443	0.50591	0.154936	0.590458
ENSG00000197857	ZNF44	6.24278	0.505829	0.240501	0.684003
ENSG00000129636	ITFG1	39.6645	0.505284	0.0131823	0.18855
ENSG00000120129	DUSP1	45.8875	0.50507	0.0148865	0.199424
ENSG00000134982	APC	58.6632	0.504864	0.00195787	0.0628026
ENSG00000163605	PPP4R2	14.4099	0.504847	0.0835368	0.459943
ENSG00000101882	NKAP	14.3324	0.504189	0.0779812	0.445083
ENSG00000153561	RMND5A	18.7377	0.50399	0.0765283	0.442964
ENSG00000143622	RIT1	14.8185	0.503857	0.205515	0.651594
ENSG00000067167	TRAM1	24.2754	0.503816	0.0375341	0.318668
ENSG00000180539	C9orf139	4.88293	0.503585	0.30044	0.738851
ENSG00000204682	CASC10	8.71044	0.503385	0.247828	0.694498
ENSG00000148175	STOM	3.99423	0.503008	0.41291	0.808831
ENSG00000198369	SPRED2	18.0831	0.502928	0.0894298	0.474674
ENSG00000221988	PPT2	19.5348	0.502377	0.0652939	0.412038
ENSG00000185800	DMWD	35.7526	0.501119	0.0215728	0.246086
ENSG00000186684	CYP27C1	4.96997	0.500808	0.340135	0.767518
ENSG00000184924	PTRHD1	29.6897	0.500703	0.0182548	0.224935
ENSG00000119638	NEK9	6.56114	0.50001	0.251202	0.696974
ENSG00000198799	LRIG2	14.0872	0.499987	0.10452	0.506418
ENSG00000135269	TES	15.8615	0.499681	0.0829023	0.458427
ENSG00000183496	MEX3B	18.4513	0.499206	0.0480958	0.358505
ENSG00000255455	RP11-890B15.3	3.82474	0.498984	0.3692	0.785547
ENSG00000137221	TJAP1	5.7434	0.498893	0.320846	0.753616
ENSG00000125430	HS3ST3B1	6.51199	0.498837	0.255424	0.700814
ENSG00000114790	ARHGEF26	8.49251	0.49881	0.294749	0.732071
ENSG00000073464	CLCN4	24.0882	0.498717	0.0296853	0.282136
ENSG00000128607	KLHDC10	33.68	0.498644	0.0127774	0.185481
ENSG00000135457	TFCP2	7.45606	0.498623	0.228535	0.673763
ENSG00000104957	CCDC130	7.05372	0.498088	0.233034	0.677742
ENSG00000260025	RP11-490M8.1	18.9213	0.498028	0.0534451	0.376118
ENSG00000118363	SPCS2	14.2327	0.497675	0.100896	0.498922
ENSG00000157654	PALM2-AKAP2	14.5855	0.497069	0.105391	0.507489
ENSG00000184408	KCND2	5.27566	0.496885	0.324421	0.75604
ENSG00000060709	RIMBP2	5.14682	0.496641	0.358921	0.779405
ENSG00000234004	RP11-543B16.1	4.51725	0.496458	0.312606	0.749356
ENSG00000184368	MAP7D2	14.3326	0.495746	0.135154	0.558565
ENSG00000163171	CDC42EP3	30.9671	0.495543	0.0216276	0.246097
ENSG00000133056	PIK3C2B	11.909	0.495353	0.134028	0.557267
ENSG00000197124	ZNF682	8.55166	0.495302	0.255489	0.700814
ENSG00000167654	ATCAY	77.7436	0.495211	0.000486296	0.0244135
ENSG00000136699	SMPD4	7.27345	0.495013	0.208557	0.653076
ENSG00000239467	AC007405.6	7.45942	0.49458	0.233422	0.678027
ENSG00000169282	KCNAB1	10.4612	0.493752	0.187477	0.632038
ENSG00000242276	RPL5P3	5.08249	0.493612	0.3742	0.789196
ENSG00000143643	TTC13	11.4443	0.493217	0.116839	0.525123
ENSG00000140743	CDR2	5.69408	0.492712	0.325186	0.756355
ENSG00000277954	RP11-679B19.1	10.103	0.492687	0.17857	0.622657
ENSG00000101846	STS	4.03122	0.492603	0.447434	0.829057
ENSG00000135643	KCNMB4	42.0331	0.492555	0.0065278	0.129801
ENSG00000167720	SRR	9.65919	0.492419	0.176473	0.620531
ENSG00000100916	BRMS1L	9.69387	0.492389	0.182404	0.626612
ENSG00000142327	RNPEPL1	11.6864	0.492294	0.14484	0.573235
ENSG00000196453	ZNF777	8.34155	0.492132	0.186016	0.630055
ENSG00000162738	VANGL2	38.4135	0.492025	0.00735177	0.137048
ENSG00000148690	FRA10AC1	5.74816	0.491448	0.300976	0.739086
ENSG00000239983	RP11-79E3.1	8.92995	0.491365	0.153685	0.588344
ENSG00000240540	RPL3P9	6.07043	0.491143	0.313688	0.750171
ENSG00000170234	PWWP2A	22.3079	0.490933	0.0425005	0.335232
ENSG00000039560	RAI14	47.5944	0.490747	0.0158011	0.207442
ENSG00000152926	ZNF117	9.40601	0.490684	0.196119	0.644264
ENSG00000112715	VEGFA	3.84804	0.490602	0.415173	0.809824
ENSG00000277447	RP11-193E15.4	10.9075	0.490063	0.160418	0.601707
ENSG00000161533	ACOX1	12.224	0.489961	0.1193	0.530213
ENSG00000145495	2006-03-01	88.5069	0.489721	0.000991698	0.0413861
ENSG00000185085	INTS5	14.3454	0.489211	0.0929528	0.481852
ENSG00000152495	CAMK4	7.66131	0.488763	0.287222	0.72742
ENSG00000143376	SNX27	20.7154	0.488368	0.0470766	0.354157
ENSG00000249072	RP11-777B9.5	12.1404	0.488251	0.109904	0.512046
ENSG00000135127	BICDL1	4.32222	0.487481	0.385327	0.794038
ENSG00000114019	AMOTL2	15.5367	0.486759	0.0940988	0.48381
ENSG00000158122	AAED1	5.10957	0.486226	0.369074	0.785547
ENSG00000267890	CTD-2126E3.4	6.54327	0.485667	0.304265	0.741845
ENSG00000184164	CRELD2	30.8019	0.48481	0.030255	0.284352
ENSG00000237039	AC018738.2	5.08684	0.484476	0.357013	0.777514
ENSG00000100239	PPP6R2	33.3463	0.484075	0.018556	0.227266
ENSG00000138386	NAB1	6.66019	0.483837	0.233171	0.677742
ENSG00000085872	CHERP	3.98472	0.483687	0.402101	0.803636
ENSG00000164902	PHAX	37.7195	0.483289	0.0144367	0.197842
ENSG00000204560	DHX16	8.87528	0.483068	0.180299	0.624819
ENSG00000188807	TMEM201	19.4513	0.482502	0.0454634	0.350071
ENSG00000082996	RNF13	11.5762	0.482259	0.143191	0.571355
ENSG00000067191	CACNB1	21.0302	0.482116	0.0589867	0.392767
ENSG00000149926	FAM57B	60.9589	0.481787	0.00929398	0.155017
ENSG00000165495	PKNOX2	8.58369	0.481575	0.249264	0.695285
ENSG00000225465	RFPL1S	21.7789	0.481108	0.0619695	0.400434
ENSG00000171004	HS6ST2	8.24213	0.480979	0.192959	0.639216
ENSG00000121039	RDH10	5.71174	0.480898	0.33373	0.763243
ENSG00000234287	RP11-761N21.2	14.5686	0.480708	0.0997951	0.496916
ENSG00000175414	ARL10	11.4581	0.480669	0.207735	0.652944
ENSG00000240204	SMKR1	5.5378	0.480414	0.307467	0.744202
ENSG00000197557	TTC30A	3.70847	0.479903	0.381138	0.793171
ENSG00000113273	ARSB	11.0004	0.479147	0.148892	0.578512
ENSG00000105784	RUNDC3B	34.9944	0.479144	0.0217655	0.246618
ENSG00000198742	SMURF1	13.5042	0.478918	0.133887	0.557267
ENSG00000102910	LONP2	30.0175	0.478591	0.0248884	0.261006
ENSG00000174007	CEP19	13.718	0.478523	0.12646	0.545949
ENSG00000005810	MYCBP2	54.4416	0.478302	0.00958494	0.158486
ENSG00000155016	CYP2U1	4.86471	0.477639	0.30893	0.744488
ENSG00000185033	SEMA4B	8.04417	0.476675	0.211522	0.656802
ENSG00000135823	STX6	8.70037	0.476611	0.216526	0.66019
ENSG00000180998	GPR137C	9.98991	0.476306	0.233177	0.677742
ENSG00000226981	ABHD17AP6	4.73325	0.476114	0.399677	0.80231
ENSG00000091039	OSBPL8	30.426	0.475659	0.0349592	0.308547
ENSG00000116691	MIIP	19.0884	0.475243	0.0578247	0.389846
ENSG00000134910	STT3A	31.0733	0.475036	0.0458316	0.351041
ENSG00000166546	BEAN1	4.18945	0.474856	0.389609	0.796257
ENSG00000143575	HAX1	57.1698	0.47484	0.00311307	0.0841857
ENSG00000070047	PHRF1	10.1366	0.47453	0.219154	0.663416
ENSG00000143502	SUSD4	12.126	0.474328	0.13343	0.557267
ENSG00000114268	PFKFB4	7.6267	0.473926	0.303718	0.741277
ENSG00000148090	AUH	6.84183	0.473772	0.323338	0.754972
ENSG00000166573	GALR1	4.94766	0.473609	0.338867	0.766951
ENSG00000176049	JAKMIP2	25.3114	0.473407	0.0408826	0.329563
ENSG00000113300	CNOT6	18.506	0.473256	0.0746478	0.438588
ENSG00000108669	CYTH1	14.921	0.47301	0.101873	0.501124
ENSG00000118263	KLF7	40.5003	0.4728	0.0292142	0.28002
ENSG00000231806	PCAT7	4.7908	0.472607	0.390144	0.796546
ENSG00000198478	SH3BGRL2	14.7475	0.472548	0.113868	0.519915
ENSG00000140992	PDPK1	19.0095	0.472321	0.0696746	0.425644
ENSG00000101489	CELF4	51.099	0.471511	0.00895259	0.15182
ENSG00000203705	TATDN3	10.3461	0.471017	0.173093	0.616043
ENSG00000213296	RP5-1106E3.1	4.26222	0.470745	0.360077	0.780057
ENSG00000124786	SLC35B3	3.7611	0.470573	0.475217	0.842157
ENSG00000188763	FZD9	4.02375	0.469329	0.39039	0.796889
ENSG00000170242	USP47	6.16801	0.469144	0.403792	0.805282
ENSG00000171150	SOCS5	8.59201	0.46907	0.26417	0.709092
ENSG00000136891	TEX10	16.753	0.468978	0.0965747	0.490469
ENSG00000103852	TTC23	3.68799	0.468819	0.41492	0.809641
ENSG00000130956	HABP4	6.69634	0.468664	0.298094	0.736391
ENSG00000215712	TMEM242	10.3817	0.468602	0.203135	0.648234
ENSG00000231074	HCG18	13.9642	0.468512	0.149356	0.578986
ENSG00000134086	VHL	59.0612	0.468156	0.0363105	0.311729
ENSG00000148218	ALAD	5.86206	0.468003	0.314157	0.750171
ENSG00000113742	CPEB4	18.368	0.467265	0.0761404	0.442516
ENSG00000130305	NSUN5	19.1126	0.467257	0.108921	0.512046
ENSG00000168172	HOOK3	18.2763	0.46717	0.0829066	0.458427
ENSG00000156239	N6AMT1	4.24596	0.466476	0.426831	0.816831
ENSG00000075151	EIF4G3	23.6294	0.466211	0.0935297	0.482288
ENSG00000114933	INO80D	4.354	0.465776	0.411462	0.80831
ENSG00000157426	AASDH	4.18674	0.46554	0.388768	0.795235
ENSG00000144711	IQSEC1	15.6722	0.464849	0.0924471	0.481628
ENSG00000160963	COL26A1	38.051	0.464803	0.0170316	0.217754
ENSG00000089916	GPATCH2L	12.6171	0.464309	0.223583	0.66943
ENSG00000114120	SLC25A36	19.6086	0.464297	0.0708446	0.430109
ENSG00000120656	TAF12	10.8016	0.464272	0.212385	0.657458
ENSG00000160803	UBQLN4	7.24446	0.463868	0.299337	0.737866
ENSG00000137947	GTF2B	29.2273	0.463701	0.0464743	0.352949
ENSG00000247271	ZBED5-AS1	10.8184	0.462962	0.208682	0.653076
ENSG00000149084	HSD17B12	11.4575	0.462828	0.184155	0.628601
ENSG00000198843	SELT	22.9393	0.462752	0.0496343	0.364593
ENSG00000135472	FAIM2	28.2926	0.462737	0.0339043	0.303463
ENSG00000155660	PDIA4	76.0397	0.462364	0.0110084	0.171748
ENSG00000203685	STUM	3.9803	0.46222	0.4179	0.811177
ENSG00000103449	SALL1	12.9343	0.461774	0.153521	0.587951
ENSG00000162688	AGL	7.40802	0.461426	0.276691	0.720391
ENSG00000123739	PLA2G12A	11.9664	0.461342	0.155622	0.591479
ENSG00000057019	DCBLD2	50.4325	0.461178	0.00841178	0.146822
ENSG00000178694	NSUN3	8.81798	0.460564	0.262671	0.708254
ENSG00000090861	AARS	39.9947	0.460389	0.0395523	0.32504
ENSG00000132639	SNAP25	53.791	0.460191	0.00554808	0.116246
ENSG00000146828	SLC12A9	18.448	0.459747	0.0688789	0.422821
ENSG00000169902	TPST1	16.5032	0.459632	0.085795	0.465856
ENSG00000104312	RIPK2	4.05265	0.459623	0.401048	0.802809
ENSG00000235957	COX7CP1	8.17	0.459338	0.246417	0.692987
ENSG00000144320	LNPK	27.7193	0.458387	0.0396173	0.325311
ENSG00000121057	AKAP1	16.3212	0.458325	0.133719	0.557267
ENSG00000115275	MOGS	9.75938	0.457847	0.227239	0.672825
ENSG00000166974	MAPRE2	129.324	0.457532	0.00172652	0.0582589
ENSG00000196458	ZNF605	4.72587	0.457394	0.3639	0.781508
ENSG00000080815	PSEN1	24.1579	0.457236	0.0427488	0.336058
ENSG00000127952	STYXL1	7.20825	0.45684	0.285483	0.726054
ENSG00000235823	OLMALINC	18.9592	0.456465	0.105893	0.508216
ENSG00000260920	RP1-228H13.5	5.1147	0.456439	0.343846	0.769351
ENSG00000165169	DYNLT3	10.9399	0.456094	0.230088	0.674565
ENSG00000143970	ASXL2	4.99368	0.455812	0.39949	0.80231
ENSG00000162695	SLC30A7	8.28865	0.45567	0.300937	0.739086
ENSG00000102547	CAB39L	7.16351	0.455617	0.287371	0.72742
ENSG00000047346	FAM214A	12.7059	0.454984	0.169453	0.611883
ENSG00000131242	RAB11FIP4	32.9396	0.45435	0.0379038	0.320319
ENSG00000171634	BPTF	39.1183	0.454215	0.105728	0.507918
ENSG00000139405	RITA1	16.9805	0.45388	0.0965064	0.490469
ENSG00000243053	RPL31P58	6.80473	0.453717	0.279974	0.722262
ENSG00000126903	SLC10A3	4.60923	0.453647	0.410035	0.80812
ENSG00000165506	DNAAF2	21.8678	0.453617	0.0646838	0.40965
ENSG00000108557	RAI1	5.31215	0.453494	0.355926	0.776225
ENSG00000224261	RPSAP18	6.04083	0.453183	0.317651	0.752756
ENSG00000119547	ONECUT2	236.467	0.452771	0.00580661	0.120173
ENSG00000140386	SCAPER	19.6158	0.452253	0.0783173	0.445083
ENSG00000160999	SH2B2	7.68474	0.45196	0.283689	0.726054
ENSG00000187068	C3orf70	17.9161	0.451929	0.102173	0.502004
ENSG00000245910	SNHG6	186.967	0.450881	0.000418442	0.0217611
ENSG00000233184	RP11-421L21.3	6.02408	0.450745	0.347137	0.77031
ENSG00000156050	FAM161B	9.4727	0.450531	0.201929	0.648234
ENSG00000156256	USP16	15.7769	0.450029	0.12747	0.547211
ENSG00000148572	NRBF2	12.1466	0.449885	0.180953	0.625016
ENSG00000162104	ADCY9	5.06403	0.449849	0.374337	0.789196
ENSG00000128274	A4GALT	3.84295	0.44981	0.417445	0.811177
ENSG00000172458	IL17D	10.962	0.449761	0.186404	0.630434
ENSG00000124535	WRNIP1	23.2393	0.449753	0.0519677	0.370874
ENSG00000181090	EHMT1	26.2866	0.449713	0.0780261	0.445083
ENSG00000198225	FKBP1C	12.4892	0.44965	0.141247	0.568824
ENSG00000165752	STK32C	17.9513	0.449335	0.0893997	0.474674
ENSG00000243701	DUBR	5.18678	0.449297	0.398777	0.80231
ENSG00000104332	SFRP1	57.6563	0.449235	0.0146095	0.198068
ENSG00000103264	FBXO31	9.40066	0.448666	0.203736	0.648898
ENSG00000144840	RABL3	6.1581	0.448101	0.272873	0.716599
ENSG00000114439	BBX	20.2255	0.447996	0.105089	0.507124
ENSG00000151458	ANKRD50	15.3204	0.447803	0.14675	0.57508
ENSG00000271614	LINC00936	9.24863	0.447579	0.252193	0.697866
ENSG00000166478	ZNF143	7.23828	0.447405	0.280098	0.722398
ENSG00000147121	KRBOX4	13.61	0.447186	0.147511	0.576461
ENSG00000152620	NADK2	15.4173	0.447085	0.206426	0.65214
ENSG00000109133	TMEM33	40.6787	0.447056	0.00784166	0.142258
ENSG00000119820	YIPF4	39.8002	0.447025	0.0133151	0.189307
ENSG00000130348	QRSL1	8.32874	0.446656	0.264071	0.709092
ENSG00000204054	LINC00963	7.75616	0.445499	0.252542	0.698018
ENSG00000213453	FTH1P3	8.35478	0.445158	0.347347	0.770327
ENSG00000121022	COPS5	28.6046	0.444929	0.0366023	0.313235
ENSG00000083520	DIS3	15.3441	0.444788	0.135562	0.559517
ENSG00000167797	CDK2AP2	23.6844	0.443893	0.0738282	0.43695
ENSG00000136928	GABBR2	28.4636	0.443356	0.0371656	0.316454
ENSG00000148123	PLPPR1	130.442	0.443291	0.000665933	0.0306965
ENSG00000146733	PSPH	12.8197	0.443216	0.146679	0.57508
ENSG00000107518	ATRNL1	12.0222	0.44256	0.170162	0.612379
ENSG00000135119	RNFT2	38.6204	0.442309	0.0239057	0.258176
ENSG00000103024	NME3	33.1898	0.442093	0.0237027	0.257355
ENSG00000138381	ASNSD1	9.20104	0.441961	0.229287	0.673763
ENSG00000083457	ITGAE	9.6041	0.441702	0.211493	0.656802
ENSG00000242229	RPS3AP14	6.10075	0.441677	0.306586	0.744202
ENSG00000118564	FBXL5	19.531	0.441228	0.0977362	0.492127
ENSG00000177410	ZFAS1	29.5939	0.440881	0.230259	0.674677
ENSG00000005812	FBXL3	7.33597	0.440877	0.273351	0.717405
ENSG00000100625	SIX4	4.62116	0.440742	0.380209	0.793136
ENSG00000154144	TBRG1	4.80414	0.440709	0.376411	0.79114
ENSG00000133997	MED6	5.98185	0.440672	0.341114	0.767575
ENSG00000171189	GRIK1	12.7904	0.440633	0.16246	0.604069
ENSG00000172264	MACROD2	8.74108	0.440549	0.263729	0.70904
ENSG00000005206	SPPL2B	8.35287	0.440341	0.339373	0.767008
ENSG00000171016	PYGO1	7.83231	0.440299	0.303203	0.741277
ENSG00000186591	UBE2H	38.7862	0.439897	0.040221	0.327056
ENSG00000152377	SPOCK1	82.0728	0.439628	0.003654	0.092638
ENSG00000175387	SMAD2	39.063	0.4394	0.0140951	0.194918
ENSG00000115947	ORC4	29.46	0.439213	0.0342094	0.304436
ENSG00000185619	PCGF3	23.6455	0.439181	0.05778	0.389846
ENSG00000118473	SGIP1	11.6616	0.439166	0.201426	0.648085
ENSG00000109184	DCUN1D4	15.2001	0.438873	0.139343	0.565005
ENSG00000128524	ATP6V1F	112.084	0.438284	0.00118498	0.0458661
ENSG00000138660	AP1AR	11.1759	0.438223	0.20582	0.651653
ENSG00000234545	FAM133B	4.36043	0.437861	0.393004	0.798594
ENSG00000196372	ASB13	9.52319	0.437503	0.252861	0.69864
ENSG00000121067	SPOP	25.7169	0.437457	0.0762112	0.442516
ENSG00000164853	UNCX	44.2069	0.437427	0.0156885	0.207158
ENSG00000242951	RP11-507E23.1	3.73229	0.437365	0.44679	0.828318
ENSG00000197019	SERTAD1	3.94526	0.436913	0.465495	0.837233
ENSG00000185352	HS6ST3	8.85424	0.436793	0.279628	0.721739
ENSG00000151883	PARP8	7.1807	0.436735	0.250066	0.695486
ENSG00000099204	ABLIM1	23.8289	0.436554	0.083523	0.459943
ENSG00000153404	PLEKHG4B	6.76624	0.436457	0.326983	0.759045
ENSG00000197780	TAF13	16.5783	0.436399	0.200926	0.648085
ENSG00000124532	MRS2	14.1523	0.436386	0.132904	0.556657
ENSG00000103145	HCFC1R1	59.9069	0.436028	0.0442327	0.343727
ENSG00000153339	TRAPPC8	7.11355	0.435808	0.332458	0.762103
ENSG00000160299	PCNT	5.94167	0.435793	0.380546	0.793171
ENSG00000146085	MUT	12.7082	0.435085	0.167898	0.609333
ENSG00000147130	ZMYM3	27.3798	0.432888	0.0515814	0.370458
ENSG00000236801	RPL24P8	10.8934	0.432817	0.232575	0.677741
ENSG00000181004	BBS12	4.86682	0.43236	0.377109	0.791445
ENSG00000157542	KCNJ6	16.8354	0.432319	0.12093	0.533367
ENSG00000133619	KRBA1	6.17027	0.432134	0.332155	0.762103
ENSG00000196090	PTPRT	7.96918	0.432129	0.245748	0.691873
ENSG00000129028	THAP10	5.60196	0.431882	0.372424	0.788466
ENSG00000259439	RP11-89K21.1	4.55218	0.431719	0.494252	0.850486
ENSG00000085978	ATG16L1	5.85324	0.431637	0.421912	0.813579
ENSG00000117971	CHRNB4	3.68783	0.431443	0.402446	0.803862
ENSG00000173436	MINOS1	13.6815	0.431268	0.206583	0.652164
ENSG00000196914	ARHGEF12	25.2981	0.430902	0.064949	0.410628
ENSG00000156504	FAM122B	19.6267	0.430421	0.0838992	0.4614
ENSG00000165632	TAF3	10.257	0.430187	0.256182	0.701916
ENSG00000142459	EVI5L	21.1691	0.430133	0.0797647	0.449693
ENSG00000184867	ARMCX2	36.3852	0.430057	0.0245368	0.260711
ENSG00000237991	RPL35P1	25.3416	0.429754	0.087218	0.47002
ENSG00000163743	RCHY1	17.3777	0.429693	0.128663	0.548678
ENSG00000114735	HEMK1	5.00337	0.42953	0.362187	0.780525
ENSG00000196557	CACNA1H	9.26922	0.429199	0.247835	0.694498
ENSG00000113318	MSH3	8.59677	0.429093	0.284026	0.726054
ENSG00000112851	ERBIN	13.7058	0.428662	0.18358	0.628601
ENSG00000086300	SNX10	26.4471	0.42855	0.0761861	0.442516
ENSG00000103550	KNOP1	10.2772	0.428257	0.21907	0.663416
ENSG00000183150	GPR19	14.8142	0.428101	0.185252	0.629362
ENSG00000136717	BIN1	63.4528	0.427661	0.00486908	0.108284
ENSG00000185624	P4HB	65.0513	0.427537	0.00716583	0.135323
ENSG00000060982	BCAT1	64.7787	0.427327	0.0077094	0.140613
ENSG00000130477	UNC13A	14.3523	0.427313	0.264807	0.710237
ENSG00000122484	RPAP2	14.3882	0.427228	0.142025	0.570181
ENSG00000274020	LINC01138	5.33179	0.427154	0.383884	0.793735
ENSG00000153879	CEBPG	16.7356	0.427078	0.153976	0.589013
ENSG00000102924	CBLN1	26.2933	0.426931	0.0894584	0.474674
ENSG00000237676	RPL30P4	56.0901	0.426458	0.0263943	0.268576
ENSG00000103994	ZNF106	16.8843	0.426453	0.128996	0.548678
ENSG00000130770	ATPIF1	70.1804	0.426205	0.0027454	0.0766972
ENSG00000198933	TBKBP1	32.7714	0.426197	0.0299887	0.283425
ENSG00000095637	SORBS1	4.92981	0.426191	0.390705	0.797051
ENSG00000020129	NCDN	19.6332	0.425768	0.0968703	0.490935
ENSG00000164330	EBF1	185.977	0.42524	0.00162096	0.0553472
ENSG00000213261	EEF1B2P6	9.51637	0.424848	0.260876	0.707034
ENSG00000138764	CCNG2	25.8928	0.424831	0.0668393	0.417082
ENSG00000256060	TRAPPC2B	8.17282	0.424656	0.242173	0.686191
ENSG00000112699	GMDS	7.39646	0.424622	0.320832	0.753616
ENSG00000256223	ZNF10	8.54963	0.4245	0.265359	0.710876
ENSG00000136444	RSAD1	5.14999	0.424101	0.35139	0.772165
ENSG00000143457	GOLPH3L	6.66357	0.424055	0.324834	0.756355
ENSG00000164414	SLC35A1	4.90417	0.423904	0.419923	0.812093
ENSG00000133731	IMPA1	19.9382	0.423863	0.0988612	0.495332
ENSG00000171467	ZNF318	8.34558	0.423814	0.287416	0.72742
ENSG00000167889	MGAT5B	9.57832	0.423628	0.238089	0.68186
ENSG00000186001	LRCH3	29.2566	0.423617	0.0405422	0.328894
ENSG00000171044	XKR6	6.27303	0.423604	0.37306	0.788534
ENSG00000166206	GABRB3	65.5234	0.423467	0.00423187	0.10027
ENSG00000120645	IQSEC3	4.61287	0.423303	0.412096	0.80833
ENSG00000281376	ABALON	3.91591	0.423272	0.479165	0.843759
ENSG00000114923	SLC4A3	12.5178	0.423252	0.218135	0.661912
ENSG00000171469	ZNF561	11.1228	0.422786	0.231847	0.676653
ENSG00000217026	RPL10P1	9.99316	0.422604	0.224958	0.670773
ENSG00000128731	HERC2	16.4045	0.422514	0.198912	0.646527
ENSG00000068912	ERLEC1	23.8307	0.42217	0.0811823	0.453342
ENSG00000169020	ATP5I	23.229	0.422001	0.304317	0.741845
ENSG00000235437	LINC01278	12.4694	0.421906	0.188287	0.633306
ENSG00000171368	TPPP	12.029	0.421465	0.196775	0.644706
ENSG00000242405	RP11-267J23.1	14.7798	0.421452	0.156933	0.594479
ENSG00000233087	WTH3DI	5.20317	0.421367	0.400785	0.802599
ENSG00000083799	CYLD	6.22558	0.421341	0.354764	0.775791
ENSG00000117598	PLPPR5	13.0054	0.421173	0.197197	0.645481
ENSG00000126214	KLC1	106.308	0.421078	0.0109341	0.171115
ENSG00000104643	MTMR9	61.2349	0.420895	0.00752263	0.138704
ENSG00000131914	LIN28A	8.12571	0.420889	0.260723	0.707034
ENSG00000100897	DCAF11	25.0205	0.420264	0.0679644	0.419749
ENSG00000155961	RAB39B	16.6688	0.420164	0.128506	0.548678
ENSG00000065457	ADAT1	6.53434	0.420144	0.395901	0.799609
ENSG00000184545	DUSP8	53.6199	0.419991	0.0240937	0.258829
ENSG00000126705	AHDC1	22.5134	0.419815	0.104833	0.507124
ENSG00000163481	RNF25	12.5169	0.419768	0.259259	0.70581
ENSG00000101670	LIPG	4.18546	0.419318	0.485568	0.847426
ENSG00000011114	BTBD7	10.6534	0.41931	0.225596	0.671688
ENSG00000103642	LACTB	7.2182	0.419275	0.349067	0.770488
ENSG00000169696	ASPSCR1	16.2384	0.418965	0.127211	0.54686
ENSG00000197008	ZNF138	5.63563	0.418621	0.378007	0.792063
ENSG00000144736	SHQ1	7.44989	0.41764	0.287496	0.72742
ENSG00000213096	ZNF254	7.10552	0.417152	0.385158	0.794038
ENSG00000064313	TAF2	11.0324	0.416636	0.235745	0.680743
ENSG00000160789	LMNA	16.4275	0.415974	0.127957	0.548211
ENSG00000164542	KIAA0895	8.40249	0.415717	0.34711	0.77031
ENSG00000188811	NHLRC3	3.91616	0.415582	0.589138	0.886442
ENSG00000149483	TMEM138	5.4217	0.415503	0.420271	0.812093
ENSG00000240096	RP11-85G20.1	5.06767	0.415288	0.451951	0.830673
ENSG00000157184	CPT2	6.33237	0.415156	0.399206	0.80231
ENSG00000127989	MTERF1	5.43823	0.415136	0.443402	0.82591
ENSG00000153982	GDPD1	19.2625	0.415071	0.107189	0.509374
ENSG00000170681	MURC	3.74574	0.414863	0.449347	0.830033
ENSG00000131477	RAMP2	18.5739	0.414723	0.0948362	0.486285
ENSG00000056586	RC3H2	20.4121	0.41461	0.0908355	0.479024
ENSG00000168772	CXXC4	68.4144	0.414395	0.0134554	0.190308
ENSG00000137822	TUBGCP4	3.80848	0.41438	0.50415	0.853562
ENSG00000124659	TBCC	15.5675	0.414272	0.164938	0.606324
ENSG00000153558	FBXL2	9.9381	0.414097	0.28303	0.725413
ENSG00000134444	KIAA1468	7.41395	0.413847	0.339611	0.767008
ENSG00000109794	FAM149A	6.3514	0.413808	0.336826	0.764967
ENSG00000178385	PLEKHM3	8.38264	0.41363	0.294505	0.731886
ENSG00000103343	ZNF174	5.69098	0.413629	0.34704	0.77031
ENSG00000233927	RPS28	85.9838	0.413603	0.0316175	0.291959
ENSG00000237036	ZEB1-AS1	5.74431	0.413309	0.417	0.810775
ENSG00000082641	NFE2L1	25.5228	0.413001	0.0745566	0.438495
ENSG00000241973	PI4KA	34.8999	0.412992	0.0374878	0.318662
ENSG00000107566	ERLIN1	4.61651	0.412472	0.465887	0.837233
ENSG00000152270	PDE3B	7.59007	0.411524	0.331738	0.761984
ENSG00000111371	SLC38A1	69.1553	0.410316	0.0224386	0.252273
ENSG00000099904	ZDHHC8	5.67518	0.410283	0.397389	0.801496
ENSG00000048471	SNX29	8.61774	0.410277	0.30044	0.738851
ENSG00000177946	CENPBD1	7.63888	0.409601	0.337516	0.765705
ENSG00000147099	HDAC8	6.87494	0.409518	0.351061	0.772165
ENSG00000105726	ATP13A1	14.1498	0.409489	0.200801	0.648085
ENSG00000106355	LSM5	32.1316	0.409465	0.0890358	0.474218
ENSG00000170581	STAT2	8.72661	0.409264	0.280669	0.723002
ENSG00000155330	C16orf87	17.3707	0.408909	0.17246	0.615815
ENSG00000196396	PTPN1	23.0176	0.408761	0.166618	0.60731
ENSG00000278129	ZNF8	7.85947	0.408325	0.330122	0.761637
ENSG00000171451	DSEL	6.79817	0.4083	0.401281	0.803117
ENSG00000198837	DENND4B	10.165	0.408039	0.267599	0.712874
ENSG00000172113	NME6	8.15971	0.407716	0.285909	0.726447
ENSG00000163050	COQ8A	4.46728	0.407432	0.419132	0.811818
ENSG00000135966	TGFBRAP1	9.43498	0.407084	0.27528	0.718741
ENSG00000158234	FAIM	10.1387	0.407078	0.261211	0.707034
ENSG00000225475	RP11-377K22.2	33.3224	0.407013	0.0532767	0.375715
ENSG00000166169	POLL	7.66944	0.406966	0.308048	0.744202
ENSG00000143702	CEP170	28.1451	0.406939	0.0881334	0.472883
ENSG00000164828	SUN1	10.3988	0.406783	0.253753	0.699079
ENSG00000132024	CC2D1A	6.41184	0.406591	0.385177	0.794038
ENSG00000105171	POP4	15.0797	0.406341	0.200555	0.648085
ENSG00000179131	RP11-458F8.3	19.393	0.406114	0.166129	0.606754
ENSG00000141934	PLPP2	3.78307	0.405366	0.509765	0.854097
ENSG00000081154	PCNP	79.8221	0.405304	0.00494086	0.108372
ENSG00000148848	ADAM12	10.6094	0.405274	0.239613	0.683658
ENSG00000146872	TLK2	13.182	0.405111	0.219236	0.663465
ENSG00000186297	GABRA5	4.83355	0.405036	0.399691	0.80231
ENSG00000101204	CHRNA4	23.9287	0.404469	0.0779232	0.445083
ENSG00000181754	AMIGO1	10.3387	0.404425	0.250186	0.695486
ENSG00000118600	TMEM5	5.54503	0.404416	0.378743	0.792539
ENSG00000242747	RP11-30K9.1	4.22499	0.404243	0.514189	0.856052
ENSG00000168575	SLC20A2	10.0335	0.404051	0.269777	0.713565
ENSG00000187961	KLHL17	5.95645	0.403837	0.35918	0.779633
ENSG00000136159	NUDT15	9.32885	0.403662	0.270111	0.714076
ENSG00000072364	AFF4	50.0458	0.403386	0.0759247	0.442516
ENSG00000204388	HSPA1B	16.9088	0.403236	0.174637	0.618146
ENSG00000075914	EXOSC7	13.0605	0.403226	0.21162	0.656852
ENSG00000104517	UBR5	7.6333	0.403015	0.317476	0.752756
ENSG00000213760	ATP6V1G2	72.1912	0.402794	0.00665519	0.130446
ENSG00000175213	ZNF408	6.13982	0.402498	0.43847	0.82514
ENSG00000105497	ZNF175	3.9837	0.40249	0.501349	0.852641
ENSG00000082701	GSK3B	64.9625	0.40239	0.0257739	0.266148
ENSG00000107290	SETX	12.8186	0.401842	0.26603	0.71126
ENSG00000174437	ATP2A2	79.6909	0.401494	0.00662627	0.130446
ENSG00000186106	ANKRD46	51.3362	0.400993	0.0137658	0.193111
ENSG00000130340	SNX9	6.19063	0.400968	0.391137	0.797358
ENSG00000090661	CERS4	14.6919	0.400468	0.241204	0.68536
ENSG00000140987	ZSCAN32	5.58357	0.400439	0.42697	0.816831
ENSG00000115816	CEBPZ	4.79183	0.400433	0.480024	0.844026
ENSG00000224161	RPS26P54	5.82031	0.400426	0.404927	0.805848
ENSG00000227376	FTH1P16	16.1297	0.400385	0.249152	0.695285
ENSG00000189043	NDUFA4	167.056	0.400364	0.0250933	0.262072
ENSG00000155090	KLF10	29.039	0.400338	0.0503467	0.366674
ENSG00000100354	TNRC6B	43.9793	0.400215	0.0231338	0.255098
ENSG00000154096	THY1	34.8729	0.400025	0.0319266	0.292473
ENSG00000172247	C1QTNF4	32.4594	0.399776	0.0545885	0.380731
ENSG00000091428	RAPGEF4	3.72497	0.399358	0.500935	0.852641
ENSG00000083828	ZNF586	3.97229	0.39909	0.473351	0.84215
ENSG00000228224	NACAP1	18.8063	0.398514	0.119312	0.530213
ENSG00000162063	CCNF	8.84378	0.398006	0.314311	0.750171
ENSG00000254584	RP1-17K7.2	12.5247	0.397986	0.219852	0.664614
ENSG00000005483	KMT2E	38.2987	0.39787	0.0547227	0.381295
ENSG00000131368	MRPS25	10.0425	0.397781	0.334862	0.763795
ENSG00000185924	RTN4RL1	19.8324	0.397637	0.104194	0.505642
ENSG00000150527	CTAGE5	4.04547	0.397603	0.500932	0.852641
ENSG00000165443	PHYHIPL	52.8507	0.397528	0.0107235	0.168861
ENSG00000151229	SLC2A13	5.26346	0.397025	0.442666	0.825802
ENSG00000174132	FAM174A	17.2891	0.396905	0.144772	0.573235
ENSG00000118946	PCDH17	45.5033	0.39617	0.0426066	0.335461
ENSG00000196204	RNF216P1	16.5114	0.395993	0.142325	0.570581
ENSG00000240849	TMEM189	29.185	0.395851	0.113349	0.51881
ENSG00000235961	PNMA6A	14.2672	0.395505	0.164976	0.606324
ENSG00000170153	RNF150	29.9085	0.395451	0.0503574	0.366674
ENSG00000173258	ZNF483	4.48682	0.395393	0.447898	0.829613
ENSG00000171951	SCG2	7.34192	0.395377	0.335728	0.763878
ENSG00000100077	GRK3	11.2799	0.395333	0.240524	0.684003
ENSG00000165732	DDX21	29.8162	0.395149	0.0601831	0.395283
ENSG00000164221	CCDC112	45.3687	0.395072	0.0674738	0.418091
ENSG00000173898	SPTBN2	36.6138	0.394842	0.0595169	0.394492
ENSG00000115266	APC2	175.61	0.394827	0.0883721	0.473125
ENSG00000181035	SLC25A42	5.49425	0.394766	0.457118	0.834348
ENSG00000129990	SYT5	48.9568	0.394554	0.0162701	0.210185
ENSG00000186377	CYP4X1	7.98163	0.394443	0.374312	0.789196
ENSG00000101752	MIB1	21.07	0.394344	0.147842	0.577156
ENSG00000148296	SURF6	16.8667	0.394181	0.139637	0.565069
ENSG00000107957	SH3PXD2A	11.5965	0.394114	0.239834	0.683658
ENSG00000070785	EIF2B3	12.2847	0.39398	0.207118	0.652698
ENSG00000112304	ACOT13	9.87424	0.393977	0.298974	0.737783
ENSG00000163444	TMEM183A	13.811	0.393843	0.205685	0.651625
ENSG00000144591	GMPPA	7.25295	0.393807	0.32504	0.756355
ENSG00000186501	TMEM222	62.0686	0.393792	0.0109143	0.171115
ENSG00000137075	RNF38	28.3717	0.393488	0.0576849	0.389846
ENSG00000121905	HPCA	4.36953	0.393405	0.49814	0.852041
ENSG00000144218	AFF3	54.5759	0.393254	0.0203783	0.240928
ENSG00000133247	KMT5C	11.8913	0.393221	0.191628	0.637294
ENSG00000100266	PACSIN2	16.279	0.392741	0.202731	0.648234
ENSG00000150776	C11orf57	41.307	0.392682	0.0495059	0.36406
ENSG00000136828	RALGPS1	10.4909	0.39252	0.292675	0.73019
ENSG00000244113	RP11-468H14.1	50.2688	0.392455	0.548786	0.869569
ENSG00000100294	MCAT	15.7515	0.392423	0.213163	0.657536
ENSG00000149654	CDH22	18.5117	0.392283	0.250004	0.695486
ENSG00000187772	LIN28B	14.0571	0.391946	0.318792	0.753616
ENSG00000114302	PRKAR2A	138.013	0.391854	0.0246289	0.260711
ENSG00000130723	PRRC2B	5.01013	0.391835	0.471778	0.840961
ENSG00000234782	TPT1P9	9.57344	0.39182	0.281136	0.723286
ENSG00000138002	IFT172	4.04622	0.391609	0.504793	0.853648
ENSG00000166855	CLPX	15.5575	0.391415	0.206377	0.65214
ENSG00000100784	RPS6KA5	8.66454	0.391402	0.275577	0.718741
ENSG00000186577	C6orf1	15.045	0.39071	0.211197	0.656775
ENSG00000163644	PPM1K	37.6402	0.390199	0.0469253	0.354141
ENSG00000273559	CWC25	5.60232	0.390156	0.427205	0.816837
ENSG00000219863	RPL31P28	5.99104	0.390144	0.400589	0.802599
ENSG00000155085	AK9	3.73203	0.390079	0.491648	0.849729
ENSG00000072182	ASIC4	5.92152	0.389957	0.377989	0.792063
ENSG00000164144	ARFIP1	8.75527	0.3898	0.288347	0.727939
ENSG00000145781	COMMD10	9.62096	0.389593	0.268422	0.712957
ENSG00000226137	BAIAP2-AS1	11.2957	0.389591	0.239497	0.683658
ENSG00000068383	INPP5A	13.1113	0.388823	0.185444	0.62959
ENSG00000138468	SENP7	7.70991	0.388776	0.339674	0.767008
ENSG00000129292	PHF20L1	18.2189	0.388708	0.194155	0.64051
ENSG00000167004	PDIA3	190.077	0.388023	0.000715048	0.0321027
ENSG00000221909	FAM200A	7.5268	0.38776	0.329634	0.761462
ENSG00000135447	PPP1R1A	220.082	0.387587	0.000168318	0.0116408
ENSG00000185518	SV2B	4.45277	0.387548	0.434891	0.821772
ENSG00000184156	KCNQ3	16.0764	0.387521	0.236817	0.680743
ENSG00000031003	FAM13B	10.7724	0.387486	0.357518	0.778024
ENSG00000197912	SPG7	21.3283	0.387389	0.189465	0.634322
ENSG00000101180	HRH3	9.78805	0.387364	0.256394	0.701916
ENSG00000115946	PNO1	12.0716	0.387272	0.242052	0.686039
ENSG00000022567	SLC45A4	5.80165	0.38691	0.482194	0.845451
ENSG00000166272	WBP1L	12.3433	0.386758	0.231385	0.67618
ENSG00000121089	NACA3P	58.634	0.386387	0.0391303	0.324608
ENSG00000198700	IPO9	57.6014	0.386341	0.0141234	0.194918
ENSG00000138760	SCARB2	63.2375	0.386048	0.0176534	0.220749
ENSG00000130349	C6orf203	8.45635	0.385646	0.31465	0.750438
ENSG00000170500	LONRF2	13.6158	0.385443	0.250388	0.695682
ENSG00000135070	ISCA1	24.571	0.384934	0.117896	0.527154
ENSG00000113594	LIFR	7.25365	0.384916	0.412245	0.808465
ENSG00000108510	MED13	15.0521	0.384688	0.236698	0.680743
ENSG00000084070	SMAP2	29.9581	0.384687	0.0667994	0.417082
ENSG00000110931	CAMKK2	17.4177	0.384282	0.146285	0.57499
ENSG00000223361	FTH1P10	31.0687	0.38394	0.170743	0.612379
ENSG00000166407	LMO1	19.5794	0.383393	0.129268	0.548678
ENSG00000266028	SRGAP2	13.8446	0.383305	0.235894	0.680743
ENSG00000182670	TTC3	143.709	0.383261	0.0123246	0.180873
ENSG00000244754	N4BP2L2	13.2218	0.383123	0.320758	0.753616
ENSG00000153037	SRP19	14.6521	0.383016	0.175975	0.61998
ENSG00000184261	KCNK12	6.78988	0.382899	0.361454	0.780525
ENSG00000121481	RNF2	28.1153	0.382813	0.0876909	0.471513
ENSG00000091972	CD200	57.8586	0.382785	0.0158722	0.207442
ENSG00000166123	GPT2	13.8391	0.382586	0.192365	0.638712
ENSG00000167397	VKORC1	25.7456	0.382538	0.101899	0.501124
ENSG00000134153	EMC7	32.4697	0.38252	0.0564181	0.38656
ENSG00000198162	MAN1A2	21.1082	0.382333	0.274153	0.718393
ENSG00000116675	DNAJC6	40.0909	0.382332	0.0459578	0.351476
ENSG00000099250	NRP1	24.3059	0.382204	0.0967599	0.490935
ENSG00000234268	AP000936.1	35.5913	0.382183	0.116006	0.522619
ENSG00000134986	NREP	70.186	0.381888	0.0183055	0.225287
ENSG00000147364	FBXO25	6.9859	0.381654	0.353041	0.774262
ENSG00000100906	NFKBIA	20.6711	0.381651	0.176952	0.620707
ENSG00000214160	ALG3	35.605	0.381311	0.0931086	0.481852
ENSG00000122482	ZNF644	30.4203	0.381248	0.0763867	0.442901
ENSG00000128596	CCDC136	6.46751	0.381132	0.400421	0.802599
ENSG00000112695	COX7A2	93.3326	0.380946	0.196201	0.644324
ENSG00000169851	PCDH7	29.3805	0.380871	0.0658124	0.412997
ENSG00000151150	ANK3	44.3999	0.38082	0.0460732	0.351672
ENSG00000170382	LRRN2	15.8174	0.380816	0.186185	0.630315
ENSG00000136040	PLXNC1	5.07603	0.3802	0.448425	0.830033
ENSG00000005108	THSD7A	48.9567	0.380128	0.0598343	0.395039
ENSG00000105887	MTPN	62.0981	0.380091	0.0263181	0.268503
ENSG00000177054	ZDHHC13	6.69481	0.379662	0.386656	0.794783
ENSG00000150471	ADGRL3	37.3195	0.379662	0.0673542	0.418016
ENSG00000166037	CEP57	28.1179	0.379551	0.0779887	0.445083
ENSG00000075568	TMEM131	13.3009	0.379478	0.213866	0.658214
ENSG00000113456	RAD1	23.1096	0.379378	0.151015	0.582184
ENSG00000230734	RPL10P3	93.2049	0.378922	0.0325338	0.295897
ENSG00000062716	VMP1	30.2	0.378845	0.0805696	0.451412
ENSG00000220205	VAMP2	332.677	0.378181	0.00109926	0.0440012
ENSG00000149639	SOGA1	34.1877	0.378168	0.0781281	0.445083
ENSG00000213791	RP11-941H19.2	4.24872	0.378052	0.496837	0.851661
ENSG00000249242	TMEM150C	6.81923	0.377855	0.430616	0.818993
ENSG00000264920	RP11-6N17.4	3.77931	0.37782	0.507144	0.853968
ENSG00000038219	BOD1L1	49.9632	0.377794	0.0208994	0.244235
ENSG00000185250	PPIL6	4.10322	0.3771	0.475341	0.842157
ENSG00000173064	HECTD4	22.4787	0.377036	0.111154	0.513769
ENSG00000204308	RNF5	40.9949	0.376906	0.0500618	0.365569
ENSG00000239900	ADSL	4.67767	0.376713	0.444736	0.82722
ENSG00000131437	KIF3A	36.5357	0.376706	0.11341	0.51881
ENSG00000185630	PBX1	149.717	0.376692	0.00547743	0.115003
ENSG00000107819	SFXN3	12.0405	0.37665	0.277725	0.721412
ENSG00000118496	FBXO30	8.07215	0.376355	0.424139	0.814668
ENSG00000105514	RAB3D	4.15797	0.375754	0.49214	0.849729
ENSG00000160888	IER2	14.9405	0.375671	0.213595	0.657914
ENSG00000128567	PODXL	5.07775	0.375493	0.485356	0.847306
ENSG00000167972	ABCA3	53.9342	0.375373	0.0295798	0.281397
ENSG00000179833	SERTAD2	8.3338	0.375124	0.340823	0.767575
ENSG00000129038	LOXL1	23.9148	0.375044	0.183073	0.627652
ENSG00000116954	RRAGC	16.7592	0.374958	0.259142	0.70581
ENSG00000174165	ZDHHC24	13.0147	0.374722	0.18847	0.633407
ENSG00000175395	ZNF25	7.12665	0.374622	0.392354	0.798006
ENSG00000123124	WWP1	5.02528	0.374338	0.446274	0.828044
ENSG00000158109	TPRG1L	26.2587	0.3743	0.0893798	0.474674
ENSG00000205356	TECPR1	14.3098	0.374038	0.231187	0.67618
ENSG00000128564	VGF	86.384	0.373911	0.0453302	0.349577
ENSG00000260917	RP11-57H14.4	5.13312	0.373877	0.463348	0.837233
ENSG00000105717	PBX4	10.6151	0.37373	0.27472	0.718741
ENSG00000196151	WDSUB1	4.29176	0.373689	0.510722	0.854658
ENSG00000161558	TMEM143	6.79817	0.373651	0.379305	0.7931
ENSG00000167721	TSR1	3.9411	0.373577	0.504393	0.853648
ENSG00000054523	KIF1B	103.672	0.373518	0.0104607	0.167322
ENSG00000163191	S100A11	7.13742	0.373502	0.392159	0.797921
ENSG00000143753	DEGS1	27.9758	0.373092	0.103684	0.504779
ENSG00000155099	TMEM55A	51.6003	0.372981	0.0444578	0.345211
ENSG00000103174	NAGPA	4.89852	0.372776	0.440751	0.825721
ENSG00000180346	TIGD2	4.97313	0.372731	0.485279	0.847306
ENSG00000136802	LRRC8A	29.5789	0.3725	0.133168	0.557121
ENSG00000108819	PPP1R9B	23.5867	0.372387	0.173255	0.616043
ENSG00000124222	STX16	5.07377	0.372312	0.508285	0.853968
ENSG00000143494	VASH2	21.8987	0.372166	0.191688	0.637294
ENSG00000204406	MBD5	8.2095	0.372114	0.392898	0.798594
ENSG00000169718	DUS1L	23.7357	0.372047	0.1563	0.593132
ENSG00000025800	KPNA6	37.904	0.371836	0.0606651	0.396593
ENSG00000213875	AC005019.2	9.91788	0.371333	0.28148	0.723571
ENSG00000167528	ZNF641	9.35647	0.371284	0.295174	0.732363
ENSG00000158850	B4GALT3	35.6054	0.37124	0.0605458	0.396126
ENSG00000170419	VSTM2A	17.5987	0.371183	0.217692	0.661161
ENSG00000140691	ARMC5	18.9263	0.370545	0.150004	0.580387
ENSG00000166501	PRKCB	55.7621	0.370111	0.0258883	0.266261
ENSG00000122034	GTF3A	89.1366	0.370108	0.0248213	0.261006
ENSG00000273706	LHX1	6.35136	0.369801	0.442504	0.825802
ENSG00000071575	TRIB2	54.6803	0.369638	0.0230646	0.255068
ENSG00000132623	ANKEF1	4.26175	0.368973	0.500438	0.852641
ENSG00000106608	URGCP	18.4616	0.368905	0.164429	0.605693
ENSG00000213918	DNASE1	6.69573	0.368766	0.414762	0.809641
ENSG00000198208	RPS6KL1	11.3683	0.368582	0.276319	0.719792
ENSG00000119487	MAPKAP1	10.0886	0.368533	0.31138	0.747918
ENSG00000173334	TRIB1	8.36196	0.368471	0.373404	0.788713
ENSG00000171617	ENC1	51.8913	0.368418	0.0212372	0.244582
ENSG00000171033	PKIA	132.825	0.36822	0.00442992	0.101868
ENSG00000182379	NXPH4	42.0823	0.368156	0.0900174	0.476942
ENSG00000131116	ZNF428	190.403	0.368107	0.113421	0.51881
ENSG00000110171	TRIM3	9.36102	0.368059	0.341329	0.767575
ENSG00000239223	RPL34P31	13.0299	0.367866	0.279771	0.721922
ENSG00000138433	CIR1	18.8351	0.367766	0.163245	0.604656
ENSG00000218175	AC016739.2	46.4828	0.367738	0.0957095	0.488139
ENSG00000196911	KPNA5	10.7303	0.36754	0.306376	0.744202
ENSG00000164983	TMEM65	7.63751	0.367515	0.385548	0.794038
ENSG00000206579	XKR4	27.7678	0.367452	0.129976	0.549892
ENSG00000075292	ZNF638	9.23596	0.367315	0.346034	0.770302
ENSG00000179241	LDLRAD3	24.9187	0.367164	0.120039	0.531813
ENSG00000154277	UCHL1	1268.95	0.366465	2.48826e-05	0.00258553
ENSG00000226976	COX6A1P2	49.5556	0.366458	0.0356444	0.310541
ENSG00000168916	ZNF608	14.1887	0.366442	0.25015	0.695486
ENSG00000183779	ZNF703	28.2225	0.366396	0.136961	0.562595
ENSG00000103126	AXIN1	11.529	0.366177	0.235731	0.680743
ENSG00000247400	DNAJC3-AS1	8.14397	0.3661	0.383968	0.793735
ENSG00000090989	EXOC1	20.0616	0.366034	0.157645	0.596222
ENSG00000137845	ADAM10	24.6184	0.365696	0.10661	0.50902
ENSG00000090432	MUL1	19.0472	0.365369	0.142519	0.570581
ENSG00000177954	RPS27	67.2649	0.365129	0.0835435	0.459943
ENSG00000101654	RNMT	16.2913	0.364989	0.299934	0.738798
ENSG00000273611	ZNHIT3	35.415	0.364906	0.0721436	0.433351
ENSG00000163683	SMIM14	45.4319	0.364879	0.0406438	0.329072
ENSG00000110768	GTF2H1	9.74418	0.364856	0.28887	0.728289
ENSG00000100320	RBFOX2	158.809	0.364786	0.00236096	0.0693986
ENSG00000023516	AKAP11	25.4138	0.364623	0.131027	0.552494
ENSG00000118816	CCNI	1070.23	0.364583	0.000298972	0.0178345
ENSG00000165698	SPACA9	14.8948	0.364544	0.248914	0.695285
ENSG00000122512	PMS2	5.21305	0.364491	0.423254	0.814479
ENSG00000127220	ABHD8	7.58266	0.364236	0.314316	0.750171
ENSG00000253506	NACA2	21.5239	0.364134	0.115672	0.522402
ENSG00000129347	KRI1	5.09624	0.363837	0.472179	0.840961
ENSG00000122591	FAM126A	7.56952	0.363745	0.418919	0.811818
ENSG00000151914	DST	32.454	0.363711	0.0827018	0.457794
ENSG00000166734	CASC4	31.7077	0.363658	0.192523	0.638712
ENSG00000110076	NRXN2	45.8092	0.362933	0.0470242	0.354141
ENSG00000148516	ZEB1	28.1866	0.362785	0.105516	0.507847
ENSG00000182771	GRID1	8.0715	0.362597	0.374714	0.789196
ENSG00000184154	LRTOMT	5.81048	0.362505	0.399069	0.80231
ENSG00000153317	ASAP1	32.1411	0.362464	0.0721754	0.433351
ENSG00000188803	SHISA6	26.8906	0.361934	0.129542	0.548739
ENSG00000131748	STARD3	21.4706	0.361673	0.137747	0.562896
ENSG00000109670	FBXW7	25.2564	0.361541	0.134356	0.558191
ENSG00000066629	EML1	13.0314	0.361033	0.331407	0.76174
ENSG00000133958	UNC79	6.63611	0.361019	0.438417	0.82514
ENSG00000100425	BRD1	22.5352	0.360877	0.140406	0.567046
ENSG00000067836	ROGDI	40.5331	0.36083	0.0536315	0.377169
ENSG00000239323	CTD-2213F21.1	4.60827	0.360688	0.459942	0.835597
ENSG00000253738	OTUD6B-AS1	14.1203	0.360577	0.27426	0.71849
ENSG00000170921	TANC2	29.7012	0.360541	0.14237	0.570581
ENSG00000197324	LRP10	10.2504	0.360141	0.285249	0.726054
ENSG00000104427	ZC2HC1A	26.46	0.360032	0.110575	0.512966
ENSG00000164008	C1orf50	6.62929	0.360004	0.416079	0.810631
ENSG00000172115	CYCS	59.6954	0.359579	0.0238067	0.2576
ENSG00000167904	TMEM68	11.0157	0.359273	0.322806	0.754692
ENSG00000160216	AGPAT3	17.1674	0.359125	0.191216	0.636614
ENSG00000113621	TXNDC15	26.6726	0.359098	0.141479	0.568824
ENSG00000235225	AC016712.2	36.0992	0.359008	0.0580147	0.390137
ENSG00000135365	PHF21A	13.9102	0.358719	0.227113	0.672736
ENSG00000089248	ERP29	96.2869	0.358376	0.00608358	0.123758
ENSG00000105409	ATP1A3	150.012	0.358316	0.0194139	0.232714
ENSG00000185808	PIGP	18.4248	0.357997	0.141949	0.570102
ENSG00000109689	STIM2	7.28791	0.357583	0.399522	0.80231
ENSG00000111490	TBC1D30	9.37599	0.357476	0.346799	0.77031
ENSG00000181915	ADO	18.4832	0.357202	0.203598	0.648866
ENSG00000125741	OPA3	10.3427	0.357178	0.29134	0.72921
ENSG00000078328	RBFOX1	11.7628	0.357012	0.328118	0.760039
ENSG00000087448	KLHL42	34.6935	0.356704	0.104299	0.505642
ENSG00000167173	C15orf39	4.29508	0.356528	0.496022	0.850982
ENSG00000105278	ZFR2	15.8932	0.356363	0.193784	0.640168
ENSG00000185127	C6orf120	8.83063	0.356313	0.410077	0.80812
ENSG00000170632	ARMC10	12.4811	0.356184	0.267103	0.712617
ENSG00000230203	CTB-1048E9.7	6.94557	0.356175	0.372741	0.788534
ENSG00000132510	KDM6B	14.2778	0.355543	0.274122	0.718393
ENSG00000117602	RCAN3	12.9044	0.355495	0.232499	0.677716
ENSG00000102100	SLC35A2	13.3725	0.355363	0.255035	0.700328
ENSG00000175093	SPSB4	18.7157	0.354949	0.167854	0.609333
ENSG00000137502	RAB30	7.45737	0.354874	0.388692	0.795235
ENSG00000145920	CPLX2	31.0826	0.354618	0.0802519	0.449881
ENSG00000250321	RP11-478C6.4	4.99469	0.354496	0.492495	0.849729
ENSG00000184209	SNRNP35	14.6746	0.354496	0.208991	0.653121
ENSG00000111450	STX2	10.2143	0.354488	0.324564	0.756124
ENSG00000155827	RNF20	17.7134	0.354458	0.166579	0.60731
ENSG00000160439	RDH13	9.8935	0.354313	0.362204	0.780525
ENSG00000132963	POMP	27.6137	0.354306	0.120243	0.532019
ENSG00000108788	MLX	8.12418	0.354151	0.370692	0.786112
ENSG00000008513	ST3GAL1	8.88046	0.353769	0.393303	0.798594
ENSG00000151327	FAM177A1	49.647	0.353719	0.0346168	0.306593
ENSG00000174744	BRMS1	28.1177	0.353654	0.122934	0.538287
ENSG00000120697	ALG5	24.2558	0.353507	0.133327	0.557267
ENSG00000110435	PDHX	20.4023	0.353299	0.162922	0.604483
ENSG00000064300	NGFR	90.7172	0.353119	0.031892	0.292421
ENSG00000132846	ZBED3	6.41539	0.352777	0.438465	0.82514
ENSG00000242858	CTC-484M2.1	5.14779	0.352772	0.439475	0.825396
ENSG00000264575	LINC00526	5.91828	0.352643	0.464217	0.837233
ENSG00000261678	SCRT1	11.1655	0.352577	0.313328	0.749931
ENSG00000169635	HIC2	38.284	0.352447	0.121805	0.534961
ENSG00000111728	ST8SIA1	26.258	0.352401	0.136149	0.5608
ENSG00000240388	CTD-2061E19.1	4.1354	0.352363	0.52646	0.861832
ENSG00000064933	PMS1	4.98784	0.352055	0.521683	0.859073
ENSG00000101974	ATP11C	8.77703	0.352021	0.40039	0.802599
ENSG00000137500	CCDC90B	71.603	0.351969	0.00962697	0.158486
ENSG00000125827	TMX4	51.8041	0.35138	0.0351856	0.30949
ENSG00000156103	MMP16	14.0995	0.35136	0.308586	0.744202
ENSG00000183036	PCP4	14.3601	0.35135	0.271707	0.71513
ENSG00000235174	RPL39P3	4.2078	0.351308	0.506085	0.853968
ENSG00000100142	POLR2F	18.102	0.351141	0.213119	0.657536
ENSG00000117859	OSBPL9	32.5007	0.350775	0.078928	0.447156
ENSG00000168209	DDIT4	9.06346	0.350466	0.314621	0.750438
ENSG00000110881	ASIC1	32.9647	0.350367	0.0886756	0.473793
ENSG00000133265	HSPBP1	42.5809	0.350125	0.0469479	0.354141
ENSG00000188215	DCUN1D3	3.90314	0.350041	0.55895	0.872102
ENSG00000163466	ARPC2	105.411	0.349965	0.004139	0.0992909
ENSG00000095370	SH2D3C	21.8876	0.349746	0.151715	0.58411
ENSG00000213169	RP11-393N4.2	5.70297	0.34969	0.512726	0.855471
ENSG00000181061	HIGD1A	20.1409	0.349685	0.182698	0.62689
ENSG00000186575	NF2	31.3859	0.349599	0.0769798	0.44476
ENSG00000228929	RPS13P2	36.7719	0.349563	0.100584	0.49879
ENSG00000144746	ARL6IP5	89.6974	0.349563	0.0145932	0.198068
ENSG00000115661	STK16	4.67972	0.349376	0.512506	0.855333
ENSG00000221818	EBF2	29.1673	0.349314	0.0974274	0.492127
ENSG00000064652	SNX24	22.7801	0.349138	0.180224	0.624819
ENSG00000135298	ADGRB3	11.3652	0.348575	0.317411	0.752756
ENSG00000198894	CIPC	9.88169	0.348493	0.436111	0.822964
ENSG00000169057	MECP2	25.1153	0.348187	0.235164	0.680743
ENSG00000164919	COX6C	47.2723	0.348136	0.0555277	0.38386
ENSG00000169856	ONECUT1	6.40866	0.348088	0.552342	0.870673
ENSG00000153786	ZDHHC7	17.552	0.347903	0.251942	0.697866
ENSG00000105143	SLC1A6	31.3596	0.347736	0.0988085	0.495312
ENSG00000198793	MTOR	12.4352	0.347623	0.2455	0.691752
ENSG00000213432	RP11-624L12.1	17.8776	0.347453	0.179673	0.624423
ENSG00000254901	BORCS8	14.1484	0.347207	0.233161	0.677742
ENSG00000118432	CNR1	75.6497	0.347164	0.0475287	0.356501
ENSG00000158636	EMSY	9.85445	0.347096	0.325649	0.756739
ENSG00000141560	FN3KRP	26.1167	0.346659	0.127083	0.54686
ENSG00000133872	SARAF	305.688	0.346432	0.00490725	0.108372
ENSG00000146416	AIG1	47.9378	0.346122	0.0478579	0.357911
ENSG00000162992	NEUROD1	16.8806	0.346082	0.208156	0.652944
ENSG00000134909	ARHGAP32	13.5239	0.346023	0.24871	0.695285
ENSG00000100433	KCNK10	11.6312	0.345958	0.258985	0.705634
ENSG00000119899	SLC17A5	7.91712	0.345869	0.329921	0.761637
ENSG00000148943	LIN7C	38.9023	0.345718	0.0845059	0.462979
ENSG00000132535	DLG4	12.4221	0.345655	0.421475	0.813355
ENSG00000279207	RP11-159D12.8	4.71958	0.345607	0.513766	0.855564
ENSG00000169964	TMEM42	7.40811	0.345467	0.478076	0.84318
ENSG00000169957	ZNF768	17.8913	0.345446	0.294933	0.732222
ENSG00000135334	AKIRIN2	101.667	0.345411	0.00615198	0.12415
ENSG00000167699	GLOD4	25.4471	0.34533	0.123173	0.538868
ENSG00000144026	ZNF514	4.29525	0.345077	0.503385	0.852814
ENSG00000164080	RAD54L2	24.044	0.345032	0.230607	0.675113
ENSG00000120860	CCDC53	22.0192	0.344952	0.138352	0.56427
ENSG00000163818	LZTFL1	7.94818	0.344464	0.411216	0.80831
ENSG00000140600	SH3GL3	15.2118	0.344456	0.247452	0.694167
ENSG00000236901	MIR600HG	4.09742	0.344385	0.51171	0.855324
ENSG00000280294	RP11-177H2.1	4.08929	0.344229	0.522077	0.859199
ENSG00000250303	RP11-356J5.12	4.51398	0.343763	0.490332	0.849703
ENSG00000133114	GPALPP1	10.4538	0.343649	0.333595	0.763243
ENSG00000106992	AK1	18.252	0.343622	0.175299	0.618941
ENSG00000145780	FEM1C	13.2294	0.343613	0.282045	0.724672
ENSG00000012174	MBTPS2	10.4125	0.343114	0.312355	0.749356
ENSG00000100321	SYNGR1	16.5467	0.342833	0.210669	0.656596
ENSG00000196652	ZKSCAN5	7.20036	0.342782	0.452112	0.830673
ENSG00000100852	ARHGAP5	12.0982	0.342555	0.422556	0.813892
ENSG00000151287	TEX30	3.9479	0.342414	0.523088	0.860303
ENSG00000145362	ANK2	81.5662	0.342155	0.0318516	0.292361
ENSG00000163637	PRICKLE2	10.9439	0.342124	0.349819	0.771082
ENSG00000159200	RCAN1	21.2525	0.341987	0.245962	0.691959
ENSG00000213851	RP11-324J13.1	4.08497	0.341752	0.531441	0.862761
ENSG00000178171	AMER3	17.0905	0.340915	0.21739	0.661124
ENSG00000008300	CELSR3	20.1953	0.340857	0.18763	0.632038
ENSG00000048392	RRM2B	4.63097	0.340814	0.543454	0.867354
ENSG00000039123	SKIV2L2	17.6633	0.34071	0.337816	0.766055
ENSG00000167191	GPRC5B	11.3877	0.340491	0.257269	0.702468
ENSG00000178498	DTX3	55.3515	0.340402	0.0292025	0.28002
ENSG00000267100	ILF3-AS1	30.2795	0.340386	0.179025	0.62324
ENSG00000148110	MFSD14B	8.86325	0.340278	0.38827	0.795235
ENSG00000011376	LARS2	7.94714	0.34023	0.398982	0.80231
ENSG00000185163	DDX51	8.31077	0.340156	0.46923	0.839087
ENSG00000063601	MTMR1	7.27287	0.340071	0.409687	0.807823
ENSG00000214784	AC010468.1	39.4939	0.339978	0.148564	0.578512
ENSG00000167110	GOLGA2	26.4372	0.339932	0.155073	0.590534
ENSG00000115548	KDM3A	18.6444	0.339728	0.194333	0.640795
ENSG00000227034	RP11-234N17.1	4.25287	0.339685	0.507164	0.853968
ENSG00000196358	NTNG2	13.9655	0.339088	0.319736	0.753616
ENSG00000096654	ZNF184	4.79831	0.339003	0.474436	0.842157
ENSG00000127483	HP1BP3	46.2393	0.33891	0.0490137	0.362016
ENSG00000168824	NSG1	164.468	0.338888	0.0113826	0.175161
ENSG00000144034	TPRKB	16.3039	0.338752	0.204496	0.649481
ENSG00000008256	CYTH3	6.82476	0.338618	0.469843	0.839881
ENSG00000157500	APPL1	18.16	0.338373	0.196825	0.644706
ENSG00000066135	KDM4A	14.6686	0.338348	0.280479	0.723002
ENSG00000146950	SHROOM2	17.8585	0.338196	0.227476	0.673025
ENSG00000226950	DANCR	94.6524	0.33806	0.0079617	0.14341
ENSG00000185737	NRG3	12.5561	0.338009	0.327236	0.759045
ENSG00000156052	GNAQ	89.261	0.337767	0.0392116	0.324608
ENSG00000196950	SLC39A10	32.0308	0.337542	0.179981	0.624819
ENSG00000186111	PIP5K1C	17.0042	0.337489	0.232417	0.677671
ENSG00000162378	ZYG11B	23.9712	0.337411	0.241986	0.686039
ENSG00000119729	RHOQ	14.8054	0.337031	0.274068	0.718393
ENSG00000175854	SWI5	13.4008	0.336991	0.29204	0.73019
ENSG00000130294	KIF1A	330.624	0.336927	0.005169	0.111057
ENSG00000229809	ZNF688	7.51421	0.336805	0.429823	0.818253
ENSG00000101849	TBL1X	4.83771	0.336727	0.50527	0.853968
ENSG00000011347	SYT7	42.7088	0.336695	0.0818964	0.454872
ENSG00000107829	FBXW4	15.4136	0.336192	0.260145	0.706894
ENSG00000251022	THAP9-AS1	14.4421	0.335958	0.290112	0.7287
ENSG00000171224	C10orf35	45.1359	0.335788	0.0948497	0.486285
ENSG00000114098	ARMC8	21.6468	0.335685	0.196703	0.644706
ENSG00000112852	PCDHB2	27.7531	0.335617	0.1503	0.580866
ENSG00000100242	SUN2	9.70939	0.335454	0.39699	0.80101
ENSG00000186648	CARMIL3	12.3085	0.335393	0.278662	0.721648
ENSG00000140526	ABHD2	15.2293	0.335267	0.277824	0.721412
ENSG00000152910	CNTNAP4	12.0365	0.335117	0.285375	0.726054
ENSG00000263753	LINC00667	18.8689	0.335077	0.207957	0.652944
ENSG00000171295	ZNF440	3.87259	0.334792	0.559035	0.872102
ENSG00000166452	AKIP1	9.88352	0.334716	0.35126	0.772165
ENSG00000176022	B3GALT6	34.4495	0.334597	0.106045	0.508401
ENSG00000107771	CCSER2	17.7157	0.334114	0.297947	0.736386
ENSG00000174695	TMEM167A	73.8111	0.334114	0.0214055	0.24518
ENSG00000196782	MAML3	13.8861	0.333673	0.332098	0.762103
ENSG00000160959	LRRC14	7.85376	0.333639	0.367386	0.784759
ENSG00000102531	FNDC3A	20.7006	0.333588	0.183864	0.628601
ENSG00000136247	ZDHHC4	7.71684	0.333429	0.417947	0.811177
ENSG00000001617	SEMA3F	6.36873	0.333403	0.425048	0.814668
ENSG00000107560	RAB11FIP2	15.3167	0.333347	0.277148	0.72084
ENSG00000267340	RP11-242D8.3	17.7193	0.333291	0.210036	0.654973
ENSG00000187714	SLC18A3	6.02896	0.333194	0.473932	0.842157
ENSG00000124784	RIOK1	11.7863	0.33319	0.293886	0.731361
ENSG00000117984	CTSD	108.983	0.333164	0.0318567	0.292361
ENSG00000141741	MIEN1	64.891	0.333131	0.0410697	0.330371
ENSG00000205922	ONECUT3	133.048	0.333127	0.00919039	0.154481
ENSG00000175224	ATG13	25.5507	0.333119	0.136704	0.562172
ENSG00000150938	CRIM1	26.7442	0.333053	0.137697	0.562896
ENSG00000135597	REPS1	36.0689	0.332546	0.0974647	0.492127
ENSG00000135587	SMPD2	4.19725	0.332523	0.564473	0.874493
ENSG00000181704	YIPF6	30.6225	0.33238	0.132481	0.555559
ENSG00000234985	RP11-3L10.3	8.68622	0.332377	0.374094	0.789196
ENSG00000162989	KCNJ3	10.1207	0.332375	0.338922	0.766951
ENSG00000058056	USP13	10.3264	0.33235	0.335422	0.763878
ENSG00000187164	SHTN1	40.1485	0.332011	0.0949838	0.486726
ENSG00000141429	GALNT1	40.1836	0.331879	0.133058	0.556889
ENSG00000165060	FXN	12.0786	0.331789	0.329128	0.760813
ENSG00000134248	LAMTOR5	40.492	0.331779	0.111555	0.51492
ENSG00000145632	PLK2	17.0261	0.3316	0.280191	0.722456
ENSG00000114850	SSR3	63.914	0.33155	0.0382451	0.32213
ENSG00000236762	RP11-159H3.1	8.09681	0.331545	0.380807	0.793171
ENSG00000186222	BLOC1S4	25.6083	0.331431	0.127059	0.54686
ENSG00000187954	CYHR1	26.7403	0.331188	0.139607	0.565069
ENSG00000119013	NDUFB3	9.41049	0.33107	0.382137	0.793236
ENSG00000179361	ARID3B	33.9696	0.330901	0.133369	0.557267
ENSG00000110429	FBXO3	17.3405	0.3308	0.262383	0.708011
ENSG00000188732	FAM221A	11.5036	0.330072	0.320406	0.753616
ENSG00000145868	FBXO38	8.79703	0.329781	0.410452	0.80831
ENSG00000115840	SLC25A12	13.2322	0.329779	0.346924	0.77031
ENSG00000155980	KIF5A	97.9057	0.329405	0.0331106	0.300135
ENSG00000116209	TMEM59	118.89	0.329119	0.0119465	0.178161
ENSG00000257267	ZNF271P	18.2158	0.328844	0.257735	0.703362
ENSG00000161904	LEMD2	12.9392	0.328536	0.309145	0.744488
ENSG00000166136	NDUFB8	11.4868	0.3283	0.417089	0.810775
ENSG00000107263	RAPGEF1	21.5067	0.32824	0.214853	0.658416
ENSG00000067840	PDZD4	45.695	0.328238	0.168604	0.610867
ENSG00000177556	ATOX1	80.6836	0.328037	0.0386303	0.32296
ENSG00000196998	WDR45	10.5052	0.32781	0.378651	0.792539
ENSG00000242299	RP11-234A1.1	40.5847	0.327682	0.0913277	0.48008
ENSG00000005486	RHBDD2	175.941	0.327624	0.0283551	0.27649
ENSG00000113108	APBB3	14.3573	0.32758	0.290797	0.728953
ENSG00000226221	RPL26P19	10.5928	0.327042	0.34509	0.76998
ENSG00000181444	ZNF467	9.23606	0.326907	0.388795	0.795235
ENSG00000178177	LCORL	9.69316	0.326768	0.380193	0.793136
ENSG00000237441	RGL2	21.961	0.326678	0.15237	0.585439
ENSG00000244538	RP11-10G12.1	7.06299	0.326555	0.407539	0.806552
ENSG00000231767	RP11-92K2.2	8.00605	0.326392	0.394597	0.798941
ENSG00000101210	EEF1A2	58.8399	0.326173	0.0568026	0.38656
ENSG00000130558	OLFM1	96.8194	0.326068	0.0112584	0.173777
ENSG00000006576	PHTF2	6.08554	0.325919	0.484636	0.847055
ENSG00000137185	ZSCAN9	21.7788	0.325211	0.170541	0.612379
ENSG00000162129	CLPB	16.9662	0.325184	0.224489	0.670765
ENSG00000147324	MFHAS1	8.92669	0.324939	0.431726	0.819638
ENSG00000174599	TRAM1L1	5.70373	0.324757	0.500737	0.852641
ENSG00000260317	RP11-48B3.4	5.47588	0.324704	0.532998	0.864285
ENSG00000227081	RP11-543P15.1	15.3824	0.324643	0.278221	0.721412
ENSG00000165914	TTC7B	20.1281	0.324542	0.186279	0.630315
ENSG00000204576	PRR3	22.1905	0.32414	0.199603	0.647633
ENSG00000147044	CASK	42.3461	0.324108	0.0993008	0.496553
ENSG00000117153	KLHL12	15.9417	0.323928	0.266828	0.712617
ENSG00000106701	FSD1L	10.1375	0.323885	0.346978	0.77031
ENSG00000159140	SON	66.5399	0.32387	0.0499314	0.365072
ENSG00000243802	RP11-390K5.1	4.69818	0.323721	0.552611	0.870673
ENSG00000169446	MMGT1	29.7576	0.323656	0.124316	0.540473
ENSG00000233098	CCDC144NL-AS1	14.61	0.323388	0.285993	0.726447
ENSG00000055609	KMT2C	11.4902	0.323384	0.419369	0.811917
ENSG00000143756	FBXO28	17.1259	0.323286	0.256264	0.701916
ENSG00000113719	ERGIC1	25.8577	0.323036	0.139222	0.564907
ENSG00000279453	RP3-425C14.4	9.30811	0.322814	0.390589	0.796974
ENSG00000165731	RET	38.7963	0.32277	0.0646896	0.40965
ENSG00000116918	TSNAX	18.1094	0.322731	0.233713	0.67833
ENSG00000076053	RBM7	22.0639	0.322691	0.185705	0.629635
ENSG00000278970	HEIH	12.7909	0.322679	0.299024	0.737783
ENSG00000065054	SLC9A3R2	7.34213	0.322558	0.463644	0.837233
ENSG00000278259	MYO19	4.20466	0.322478	0.553856	0.870736
ENSG00000156299	TIAM1	7.255	0.322183	0.40777	0.806552
ENSG00000131773	KHDRBS3	91.2111	0.322085	0.0246944	0.260955
ENSG00000188994	ZNF292	38.8324	0.321779	0.127805	0.547791
ENSG00000272163	GS1-72M22.1	3.82898	0.321537	0.652936	0.909662
ENSG00000204569	PPP1R10	29.1007	0.321482	0.169525	0.611883
ENSG00000272267	RP11-375N15.2	3.70173	0.321354	0.569941	0.87652
ENSG00000142784	WDTC1	17.9262	0.321107	0.206971	0.652698
ENSG00000003756	RBM5	24.8572	0.321037	0.189974	0.634988
ENSG00000143850	PLEKHA6	14.4892	0.320811	0.239577	0.683658
ENSG00000110066	KMT5B	33.7067	0.320521	0.1288	0.548678
ENSG00000154856	APCDD1	3.97606	0.320492	0.594686	0.888481
ENSG00000185046	ANKS1B	11.1952	0.320276	0.359553	0.779941
ENSG00000144730	IL17RD	10.3237	0.320038	0.358808	0.779325
ENSG00000168216	LMBRD1	26.2642	0.320003	0.169521	0.611883
ENSG00000111678	C12orf57	55.5871	0.319725	0.127184	0.54686
ENSG00000215271	HOMEZ	8.24764	0.319618	0.451331	0.830663
ENSG00000180879	SSR4	301.568	0.319537	0.00702874	0.134122
ENSG00000078747	ITCH	4.53187	0.319463	0.560352	0.872624
ENSG00000110917	MLEC	29.388	0.319215	0.132615	0.555724
ENSG00000184672	RALYL	12.4253	0.319154	0.322629	0.754592
ENSG00000090686	USP48	6.7853	0.318981	0.448357	0.830033
ENSG00000070831	CDC42	167.422	0.318746	0.0265962	0.268638
ENSG00000169862	CTNND2	90.3217	0.318673	0.0138153	0.193111
ENSG00000099617	EFNA2	19.0085	0.318606	0.367787	0.785041
ENSG00000003249	DBNDD1	57.9806	0.318417	0.0497776	0.364999
ENSG00000198934	MAGEE1	3.85037	0.318331	0.746033	0.94157
ENSG00000243680	RPL37P23	18.3035	0.318215	0.201311	0.648085
ENSG00000151320	AKAP6	37.5091	0.318105	0.121974	0.535237
ENSG00000090238	YPEL3	43.1483	0.318078	0.0605276	0.396126
ENSG00000127511	SIN3B	14.0375	0.317633	0.261213	0.707034
ENSG00000160716	CHRNB2	18.7788	0.317392	0.258891	0.705634
ENSG00000254635	WAC-AS1	11.6092	0.31731	0.352689	0.774064
ENSG00000148908	RGS10	148.717	0.317123	0.00811358	0.14385
ENSG00000104695	PPP2CB	124.234	0.317112	0.035809	0.311145
ENSG00000232677	LINC00665	11.3555	0.317092	0.352371	0.773797
ENSG00000165943	MOAP1	66.2737	0.316898	0.0470396	0.354141
ENSG00000137996	RTCA	19.4657	0.316819	0.278143	0.721412
ENSG00000169410	PTPN9	21.9485	0.316801	0.200934	0.648085
ENSG00000168818	STX18	10.08	0.316725	0.406125	0.80651
ENSG00000113194	FAF2	17.1805	0.316623	0.31938	0.753616
ENSG00000102897	LYRM1	24.6242	0.316496	0.176802	0.620645
ENSG00000149636	DSN1	4.12644	0.316426	0.568972	0.87556
ENSG00000141522	ARHGDIA	10.8884	0.316288	0.338385	0.766489
ENSG00000197217	ENTPD4	13.8576	0.316112	0.272847	0.716599
ENSG00000204564	C6orf136	6.02717	0.316078	0.529036	0.862107
ENSG00000181652	ATG9B	5.09218	0.315964	0.543205	0.86723
ENSG00000122218	COPA	68.2555	0.315866	0.0395478	0.32504
ENSG00000164951	PDP1	32.6191	0.315865	0.129324	0.548678
ENSG00000141576	RNF157	33.8593	0.314812	0.145788	0.574213
ENSG00000128739	SNRPN	76.5035	0.314585	0.058489	0.392027
ENSG00000111711	GOLT1B	23.8022	0.314464	0.18171	0.625483
ENSG00000128298	BAIAP2L2	5.62664	0.314401	0.538975	0.865806
ENSG00000115415	STAT1	8.19352	0.314334	0.420377	0.812093
ENSG00000137843	PAK6	8.67069	0.314264	0.4414	0.825802
ENSG00000152147	GEMIN6	7.98807	0.314139	0.442359	0.825802
ENSG00000176641	RNF152	31.3743	0.314002	0.129358	0.548678
ENSG00000103502	CDIPT	53.9997	0.313998	0.11109	0.513769
ENSG00000171867	PRNP	50.4843	0.313961	0.0484285	0.35979
ENSG00000136100	VPS36	14.8774	0.313909	0.279079	0.721648
ENSG00000186487	MYT1L	14.6938	0.313856	0.312302	0.749356
ENSG00000204386	NEU1	19.8445	0.313834	0.3081	0.744202
ENSG00000237077	AC105399.2	15.8901	0.313723	0.316011	0.752092
ENSG00000182718	ANXA2	15.2684	0.313608	0.284831	0.726054
ENSG00000185187	SIGIRR	40.2597	0.313444	0.106999	0.509101
ENSG00000280798	LINC00294	13.5685	0.313385	0.34607	0.770302
ENSG00000108774	RAB5C	37.4511	0.313308	0.377566	0.791748
ENSG00000101040	ZMYND8	33.5453	0.313129	0.118011	0.527436
ENSG00000169213	RAB3B	49.203	0.312983	0.128462	0.548678
ENSG00000122778	KIAA1549	26.4008	0.312958	0.144742	0.573235
ENSG00000073536	NLE1	13.8093	0.312904	0.279309	0.721648
ENSG00000167065	DUSP18	5.5211	0.312829	0.542547	0.86704
ENSG00000163602	RYBP	28.1038	0.3128	0.188191	0.633194
ENSG00000075407	ZNF37A	8.1914	0.312415	0.63428	0.903651
ENSG00000153487	ING1	14.6491	0.312231	0.272019	0.71513
ENSG00000188786	MTF1	4.77427	0.312107	0.548382	0.869569
ENSG00000152683	SLC30A6	6.40402	0.311982	0.493252	0.850341
ENSG00000135541	AHI1	5.10362	0.311883	0.538899	0.865806
ENSG00000096070	BRPF3	9.21351	0.311847	0.38732	0.794783
ENSG00000147854	UHRF2	5.37439	0.311682	0.526258	0.861782
ENSG00000137821	LRRC49	23.0404	0.311613	0.170795	0.612379
ENSG00000213337	ANKRD39	8.70954	0.311332	0.427203	0.816837
ENSG00000204599	TRIM39	4.25758	0.311331	0.526253	0.861782
ENSG00000102098	SCML2	4.99035	0.311172	0.57475	0.878741
ENSG00000072062	PRKACA	44.6044	0.311038	0.0814479	0.453576
ENSG00000116741	RGS2	10.773	0.311016	0.434213	0.821367
ENSG00000150867	PIP4K2A	23.5927	0.310937	0.222813	0.668506
ENSG00000147403	RPL10	221.266	0.310702	0.0138249	0.193111
ENSG00000119541	VPS4B	20.9092	0.310614	0.260477	0.707034
ENSG00000185668	POU3F1	27.0699	0.310472	0.212887	0.657536
ENSG00000221946	FXYD7	126.316	0.310467	0.0163739	0.210988
ENSG00000103034	NDRG4	114.115	0.31046	0.0166416	0.213354
ENSG00000007255	TRAPPC6A	5.56251	0.310377	0.495744	0.850944
ENSG00000183092	BEGAIN	6.27853	0.310323	0.452922	0.830875
ENSG00000164209	SLC25A46	19.0105	0.310196	0.228599	0.673763
ENSG00000168924	LETM1	35.6312	0.309551	0.165652	0.606324
ENSG00000137074	APTX	11.6435	0.30955	0.377187	0.791445
ENSG00000213433	RPLP1P6	4.30301	0.30929	0.548733	0.869569
ENSG00000174521	TTC9B	73.98	0.309251	0.0783239	0.445083
ENSG00000196562	SULF2	17.8681	0.309138	0.327459	0.759206
ENSG00000175322	ZNF519	3.89388	0.309121	0.575737	0.878741
ENSG00000064651	SLC12A2	14.1073	0.309033	0.297355	0.735766
ENSG00000248275	TRIM52-AS1	20.402	0.30897	0.216274	0.660016
ENSG00000164442	CITED2	48.0674	0.308917	0.101173	0.499753
ENSG00000149308	NPAT	7.51351	0.308752	0.474883	0.842157
ENSG00000170502	NUDT9	13.8081	0.308714	0.30337	0.741277
ENSG00000205856	C22orf42	4.35304	0.308689	0.585717	0.884351
ENSG00000154310	TNIK	21.2453	0.30862	0.213947	0.658264
ENSG00000138073	PREB	11.506	0.30835	0.378028	0.792063
ENSG00000198042	MAK16	6.89619	0.308316	0.453983	0.831469
ENSG00000123349	PFDN5	395.028	0.308304	0.0233207	0.255394
ENSG00000120509	PDZD11	41.5746	0.30815	0.0997735	0.496916
ENSG00000180776	ZDHHC20	11.3142	0.307969	0.35064	0.772085
ENSG00000103042	SLC38A7	18.8403	0.30796	0.239998	0.683658
ENSG00000075391	RASAL2	15.787	0.307734	0.313055	0.749808
ENSG00000181852	RNF41	34.0724	0.307518	0.132948	0.556657
ENSG00000102109	PCSK1N	733.684	0.307455	0.000921789	0.0392767
ENSG00000135144	DTX1	32.4897	0.30742	0.115733	0.522402
ENSG00000165417	GTF2A1	20.5707	0.307293	0.209959	0.654936
ENSG00000167862	MRPL58	17.517	0.307095	0.268901	0.713059
ENSG00000128266	GNAZ	38.0366	0.307035	0.0830742	0.459104
ENSG00000168958	MFF	81.6743	0.306709	0.0193832	0.232622
ENSG00000141027	NCOR1	44.846	0.306667	0.0958371	0.488139
ENSG00000197380	DACT3	45.314	0.306586	0.0693762	0.424614
ENSG00000215450	RP5-890O15.3	6.37513	0.30656	0.497679	0.851965
ENSG00000217027	TPT1P4	6.00305	0.306494	0.450886	0.830446
ENSG00000132475	H3F3B	307.663	0.306439	0.00246612	0.0718646
ENSG00000176956	LY6H	163.943	0.305985	0.0259544	0.26667
ENSG00000277586	NEFL	1789.11	0.30557	0.000933503	0.0396094
ENSG00000171612	SLC25A33	20.892	0.305514	0.221433	0.666502
ENSG00000100027	YPEL1	6.40471	0.305432	0.533422	0.86436
ENSG00000135018	UBQLN1	45.0039	0.305385	0.145861	0.574213
ENSG00000250510	GPR162	44.0721	0.304897	0.127616	0.547211
ENSG00000138083	SIX3	9.19629	0.304815	0.503396	0.852814
ENSG00000144043	TEX261	14.4963	0.304651	0.34852	0.770411
ENSG00000136950	ARPC5L	49.5031	0.304365	0.126035	0.545041
ENSG00000177189	RPS6KA3	10.4904	0.304341	0.385105	0.794038
ENSG00000157450	RNF111	20.0985	0.303727	0.217427	0.661124
ENSG00000175727	MLXIP	19.2233	0.303351	0.306949	0.744202
ENSG00000261799	RP11-283I3.6	6.06762	0.303334	0.5103	0.854516
ENSG00000137817	PARP6	108.769	0.303286	0.00995146	0.160953
ENSG00000023318	ERP44	17.3741	0.30304	0.240512	0.684003
ENSG00000165861	ZFYVE1	14.3817	0.302977	0.289	0.728317
ENSG00000111196	MAGOHB	8.77051	0.302701	0.618398	0.897263
ENSG00000179151	EDC3	22.1132	0.302646	0.208628	0.653076
ENSG00000165678	GHITM	113.67	0.302637	0.0226563	0.253208
ENSG00000108592	FTSJ3	19.0471	0.302254	0.290623	0.728879
ENSG00000085788	DDHD2	24.4594	0.302221	0.192272	0.638659
[truncated: 3,261 more rows]

## Sheet: TUN_vs_TUN+LM-DOWN
Column1	gene_name	baseMean	log2FoldChange	pvalue	padj
ENSG00000071242	RPS6KA2	30.1384	-1.68973	4.74e-09	1.19e-05
ENSG00000153815	CMIP	28.8335	-1.68253	6.16e-09	1.19e-05
ENSG00000134684	YARS	72.5448	-1.22782	2.43e-08	2.61e-05
ENSG00000052841	TTC17	36.9493	-1.47467	7.46e-08	7.2e-05
ENSG00000182050	MGAT4C	9.21543	-2.59295	4.79e-07	0.00034121
ENSG00000127022	CANX	223.853	-0.889286	2.13e-06	0.000892469
ENSG00000139767	SRRM4	26.3613	-1.48924	3.6e-06	0.00133559
ENSG00000128228	SDF2L1	11.5688	-2.00673	1.98e-05	0.00515632
ENSG00000067082	KLF6	27.3281	-1.32395	2.27e-05	0.00561257
ENSG00000061337	LZTS1	27.1471	-1.3252	3.22e-05	0.00716175
ENSG00000128965	CHAC1	14.1717	-2.24395	3.49e-05	0.00731199
ENSG00000173812	EIF1	1050.55	-0.56167	4.58e-05	0.00898876
ENSG00000085832	EPS15	51.5458	-1.12872	5.21e-05	0.00949302
ENSG00000051108	HERPUD1	45.5172	-1.30789	6.8e-05	0.0115168
ENSG00000077044	DGKD	20.5272	-1.32169	7.33e-05	0.0118072
ENSG00000101255	TRIB3	17.738	-1.93235	8.6e-05	0.0125258
ENSG00000105887	MTPN	62.0981	-0.88207	9.18e-05	0.0130233
ENSG00000173404	INSM1	25.975	-1.12481	9.43e-05	0.013193
ENSG00000090520	DNAJB11	23.8917	-1.24354	0.000112974	0.0151277
ENSG00000107742	SPOCK2	49.3313	-1.0362	0.000136565	0.0166523
ENSG00000149346	SLX4IP	6.45604	-2.16456	0.000141814	0.0168934
ENSG00000006118	TMEM132A	148.313	-0.631381	0.000174672	0.0195978
ENSG00000006652	IFRD1	16.353	-1.55389	0.000190862	0.0207283
ENSG00000106105	GARS	131.837	-0.790054	0.000191193	0.0207283
ENSG00000103257	SLC7A5	44.3898	-2.15689	0.000211279	0.0220948
ENSG00000169136	ATF5	9.49142	-2.01157	0.00020998	0.0220948
ENSG00000134982	APC	58.6632	-0.801842	0.000235822	0.0237026
ENSG00000175197	DDIT3	4.40938	-3.50732	0.000244172	0.0240409
ENSG00000181291	TMEM132E	15.0041	-1.389	0.000252317	0.0242585
ENSG00000067715	SYT1	119.824	-0.674864	0.000255147	0.0242585
ENSG00000166598	HSP90B1	111.53	-1.60053	0.000274418	0.0254601
ENSG00000177200	CHD9	25.2852	-1.09691	0.000272081	0.0254601
ENSG00000167333	TRIM68	6.98072	-2.12762	0.000282834	0.0256633
ENSG00000133872	SARAF	305.688	-0.612897	0.000289956	0.0256633
ENSG00000167004	PDIA3	190.077	-0.57168	0.000292566	0.0256633
ENSG00000023287	RB1CC1	21.8857	-1.36263	0.000312955	0.026723
ENSG00000139514	SLC7A1	26.9008	-1.19627	0.000318118	0.0268705
ENSG00000165349	SLC7A3	19.3168	-1.64168	0.000329131	0.0273775
ENSG00000169862	CTNND2	90.3217	-0.619309	0.000445248	0.0343696
ENSG00000180694	TMEM64	15.2943	-1.3993	0.000465887	0.0356773
ENSG00000144369	FAM171B	29.9869	-1.1136	0.000473785	0.0359957
ENSG00000128272	ATF4	47.0927	-0.851044	0.000477506	0.0359957
ENSG00000135447	PPP1R1A	220.082	-0.486703	0.000537299	0.0395756
ENSG00000213079	SCAF8	14.6542	-1.32017	0.000572204	0.0418272
ENSG00000198692	EIF1AY	16.6807	-1.26183	0.00059376	0.0427551
ENSG00000083844	ZNF264	19.964	-1.23897	0.000619318	0.0439397
ENSG00000117152	RGS4	34.6966	-0.92834	0.000643579	0.0449992
ENSG00000115896	PLCL1	15.4266	-1.42392	0.000782827	0.0528217
ENSG00000178381	ZFAND2A	16.7256	-1.24226	0.000779891	0.0528217
ENSG00000167654	ATCAY	77.7436	-0.639482	0.00083124	0.0542993
ENSG00000104435	STMN2	1752.1	-0.281591	0.000844299	0.0546755
ENSG00000162413	KLHL21	9.20417	-1.76892	0.000857227	0.0551426
ENSG00000164463	CREBRF	6.55288	-1.99546	0.00086858	0.0555028
ENSG00000115461	IGFBP5	7.64638	-2.02152	0.000883757	0.0557345
ENSG00000182670	TTC3	143.709	-0.686964	0.000894959	0.0560744
ENSG00000179218	CALR	43.8142	-0.828133	0.000946599	0.0584484
ENSG00000139318	DUSP6	76.8755	-0.716447	0.00104095	0.0612446
ENSG00000052795	FNIP2	30.728	-0.979295	0.00106682	0.0623861
ENSG00000182158	CREB3L2	4.48083	-2.36965	0.00108354	0.0625967
ENSG00000010270	STARD3NL	121.884	-0.508572	0.00108988	0.0625967
ENSG00000251562	MALAT1	123.606	-1.82928	0.00117267	0.0649163
ENSG00000033627	ATP6V0A1	138.316	-1.1091	0.00116356	0.0649163
ENSG00000186472	PCLO	30.7082	-1.05057	0.00118324	0.0649163
ENSG00000147100	SLC16A2	47.8781	-0.967231	0.0011502	0.0649163
ENSG00000170837	GPR27	27.9182	-0.977502	0.00120665	0.0657793
ENSG00000166986	MARS	39.0051	-0.854007	0.00128787	0.0679055
ENSG00000127481	UBR4	5.69434	-2.23774	0.00131374	0.0685204
ENSG00000070961	ATP2B1	47.2775	-0.733614	0.00138227	0.0713235
ENSG00000174437	ATP2A2	79.6909	-0.649175	0.00139198	0.0714426
ENSG00000092621	PHGDH	96.935	-0.801599	0.00147012	0.0734982
ENSG00000105696	TMEM59L	121.863	-0.586012	0.00149801	0.0741248
ENSG00000162545	CAMK2N1	254.977	-0.391597	0.0014911	0.0741248
ENSG00000142192	APP	64.5405	-0.990406	0.001603	0.0769519
ENSG00000221866	PLXNA4	23.8672	-1.02961	0.00164815	0.0787278
ENSG00000005810	MYCBP2	54.4416	-0.767278	0.00175088	0.0812221
ENSG00000100418	DESI1	31.896	-0.913987	0.00179879	0.0830455
ENSG00000145416	2001-03-01	11.4612	-1.44898	0.00185065	0.0841504
ENSG00000205763	RP9P	16.0599	-1.1163	0.00189763	0.0847697
ENSG00000260400	RP11-119F7.5	4.99955	-2.18252	0.00192763	0.0851724
ENSG00000060982	BCAT1	64.7787	-0.667645	0.00193313	0.0851724
ENSG00000131116	ZNF428	190.403	-0.989643	0.00204051	0.0878967
ENSG00000197302	ZNF720	8.92178	-1.69137	0.00218017	0.0916937
ENSG00000122042	UBL3	27.3305	-0.948878	0.00219966	0.0916937
ENSG00000109670	FBXW7	25.2564	-0.954968	0.00231238	0.0941439
ENSG00000131037	EPS8L1	24.9414	-1.02938	0.00239909	0.0964533
ENSG00000117868	ESYT2	6.83385	-1.81215	0.00263659	0.102171
ENSG00000253368	TRNP1	24.3092	-0.921476	0.00264891	0.102237
ENSG00000073464	CLCN4	24.0882	-0.91226	0.0026825	0.102306
ENSG00000065911	MTHFD2	83.0243	-1.59642	0.00273017	0.103714
ENSG00000111912	NCOA7	6.24039	-1.77186	0.00282189	0.105947
ENSG00000170871	KIAA0232	17.9194	-1.11074	0.00293729	0.109428
ENSG00000100604	CHGA	77.5113	-0.566615	0.00302529	0.111416
ENSG00000156170	NDUFAF6	20.4009	-0.957546	0.00312586	0.113884
ENSG00000151914	DST	32.454	-0.824217	0.00320489	0.115388
ENSG00000076650	GPATCH1	5.45021	-1.93454	0.00326106	0.116111
ENSG00000172159	FRMD3	38.3208	-0.722862	0.00328014	0.11636
ENSG00000171224	C10orf35	45.1359	-0.790574	0.00331744	0.117253
ENSG00000068615	REEP1	119.072	-0.717854	0.00354935	0.123193
ENSG00000126778	SIX1	95.7426	-0.484086	0.00358065	0.123834
ENSG00000112246	SIM1	16.1047	-1.09715	0.00361428	0.124108
ENSG00000188994	ZNF292	38.8324	-0.8302	0.00361334	0.124108
ENSG00000163462	TRIM46	23.7063	-0.912569	0.00365198	0.124957
ENSG00000031698	SARS	134.901	-0.61576	0.00368024	0.125038
ENSG00000168615	ADAM9	6.78478	-1.84258	0.00375389	0.127002
ENSG00000164853	UNCX	44.2069	-0.699707	0.00378489	0.127099
ENSG00000154928	EPHB1	20.3397	-0.94815	0.00382435	0.127686
ENSG00000131876	SNRPA1	11.7772	-1.21638	0.00385458	0.127714
ENSG00000197535	MYO5A	40.7837	-0.85203	0.00392167	0.128374
ENSG00000115993	TRAK2	13.7192	-1.36864	0.00394428	0.128576
ENSG00000176401	EID2B	5.81024	-2.09343	0.00415278	0.132826
ENSG00000110619	CARS	25.2511	-1.04598	0.00415727	0.132826
ENSG00000150776	C11orf57	41.307	-0.763045	0.0042011	0.133783
ENSG00000102580	DNAJC3	11.9671	-1.40006	0.00421557	0.133803
ENSG00000162738	VANGL2	38.4135	-0.703514	0.00433661	0.135857
ENSG00000112379	ARFGEF3	9.4315	-1.33467	0.00444787	0.138444
ENSG00000112146	FBXO9	28.4981	-0.835185	0.00446769	0.138613
ENSG00000148200	NR6A1	33.5242	-0.872233	0.00454157	0.139635
ENSG00000100852	ARHGAP5	12.0982	-1.60192	0.00467749	0.142376
ENSG00000163644	PPM1K	37.6402	-0.722135	0.00481995	0.146251
ENSG00000136950	ARPC5L	49.5031	-0.748653	0.00492357	0.148461
ENSG00000114374	USP9Y	23.4522	-0.927049	0.00523907	0.155109
ENSG00000103647	CORO2B	27.3689	-0.810366	0.00540866	0.157135
ENSG00000178662	CSRNP3	38.4356	-0.791075	0.00537433	0.157135
ENSG00000140941	MAP1LC3B	236.422	-0.46401	0.0054142	0.157135
ENSG00000124532	MRS2	14.1523	-1.10712	0.00550391	0.158057
ENSG00000171105	INSR	37.2892	-0.717487	0.0054899	0.158057
ENSG00000154319	FAM167A	6.05212	-1.70229	0.00562487	0.159162
ENSG00000177707	NECTIN3	9.94375	-1.30986	0.00559282	0.159162
ENSG00000151474	FRMD4A	8.16486	-1.44834	0.00566691	0.159883
ENSG00000177853	ZNF518A	4.75318	-2.01804	0.00569151	0.160109
ENSG00000086300	SNX10	26.4471	-0.903379	0.00583538	0.162264
ENSG00000143355	LHX9	101.946	-0.461981	0.00611249	0.166608
ENSG00000118816	CCNI	1070.23	-0.384331	0.00613654	0.166793
ENSG00000124766	SOX4	489.524	-0.328993	0.00642377	0.172655
ENSG00000064300	NGFR	90.7172	-0.614899	0.00644254	0.172678
ENSG00000145545	SRD5A1	36.1518	-0.659468	0.00656486	0.175469
ENSG00000108018	SORCS1	9.02523	-1.39819	0.00660881	0.175671
ENSG00000148943	LIN7C	38.9023	-0.723225	0.00663015	0.175754
ENSG00000168916	ZNF608	14.1887	-1.12984	0.00673961	0.177518
ENSG00000169902	TPST1	16.5032	-0.969652	0.00672617	0.177518
ENSG00000117016	RIMS3	57.0549	-0.645547	0.00675191	0.177518
ENSG00000164970	FAM219A	59.1716	-0.560798	0.00678929	0.178016
ENSG00000141441	GAREM1	6.00589	-1.71205	0.00693976	0.180005
ENSG00000125827	TMX4	51.8041	-0.608683	0.00701284	0.181413
ENSG00000180354	MTURN	38.0691	-0.727678	0.00706033	0.182153
ENSG00000148634	HERC4	5.54978	-1.77912	0.00718705	0.18346
ENSG00000056487	PHF21B	47.4956	-0.601882	0.00727096	0.184141
ENSG00000198162	MAN1A2	21.1082	-1.23983	0.00733704	0.184844
ENSG00000170921	TANC2	29.7012	-0.892467	0.00739097	0.185178
ENSG00000196459	TRAPPC2	37.0346	-0.730051	0.00748815	0.18622
ENSG00000076321	KLHL20	8.20829	-1.49862	0.00780003	0.191714
ENSG00000151458	ANKRD50	15.3204	-1.06242	0.007942	0.191714
ENSG00000171786	NHLH1	18.5463	-0.899426	0.00786746	0.191714
ENSG00000056586	RC3H2	20.4121	-0.865711	0.00782217	0.191714
ENSG00000111371	SLC38A1	69.1553	-0.642337	0.00791757	0.191714
ENSG00000100320	RBFOX2	158.809	-0.433285	0.00784403	0.191714
ENSG00000138650	PCDH10	21.4603	-0.881188	0.00802648	0.192655
ENSG00000176406	RIMS2	12.1922	-1.23487	0.00836275	0.197291
ENSG00000107560	RAB11FIP2	15.3167	-1.10716	0.00836124	0.197291
ENSG00000162923	WDR26	31.1571	-0.752984	0.00826107	0.197291
ENSG00000102678	FGF9	13.9526	-1.12628	0.00850776	0.199251
ENSG00000130175	PRKCSH	170.299	-0.57652	0.0084721	0.199251
ENSG00000136717	BIN1	63.4528	-0.540044	0.00849206	0.199251
ENSG00000151490	PTPRO	16.9995	-1.11413	0.00861161	0.199738
ENSG00000104643	MTMR9	61.2349	-0.551435	0.00856432	0.199738
ENSG00000174695	TMEM167A	73.8111	-0.504756	0.00869135	0.199738
ENSG00000013441	CLK1	7.83118	-1.42557	0.0087825	0.200607
ENSG00000078804	TP53INP2	36.0299	-0.739456	0.00879438	0.200607
ENSG00000059804	SLC2A3	13.8825	-1.06877	0.0088596	0.201187
ENSG00000141582	CBX4	43.2187	-0.818121	0.00886148	0.201187
ENSG00000184545	DUSP8	53.6199	-0.651097	0.00894561	0.20262
ENSG00000165506	DNAAF2	21.8678	-0.839671	0.00904409	0.204371
ENSG00000162772	ATF3	7.70663	-1.43748	0.00915211	0.205999
ENSG00000185477	GPRIN3	11.5516	-1.16679	0.00915884	0.205999
ENSG00000182199	SHMT2	34.146	-1.43895	0.00930236	0.206477
ENSG00000005108	THSD7A	48.9567	-0.708533	0.00930847	0.206477
ENSG00000038219	BOD1L1	49.9632	-0.580769	0.00935437	0.206545
ENSG00000228360	RP11-365F18.1	5.80246	-1.71334	0.00954347	0.208337
ENSG00000166987	MBD6	8.13577	-1.43228	0.00948375	0.208337
ENSG00000143753	DEGS1	27.9758	-0.80176	0.00967669	0.210014
ENSG00000115310	RTN4	409.924	-0.290276	0.0100651	0.216298
ENSG00000105784	RUNDC3B	34.9944	-0.705979	0.0103346	0.220356
ENSG00000106723	SPIN1	51.4014	-0.75747	0.0105202	0.223097
ENSG00000198933	TBKBP1	32.7714	-0.667856	0.0106397	0.225136
ENSG00000225484	NUTM2B-AS1	8.00529	-1.36176	0.0108058	0.225872
ENSG00000075151	EIF4G3	23.6294	-0.94481	0.0107436	0.225872
ENSG00000109133	TMEM33	40.6787	-0.592668	0.0108132	0.225872
ENSG00000233016	SNHG7	69.1563	-0.585537	0.0108617	0.225872
ENSG00000118922	KLF12	19.8402	-0.92367	0.0111563	0.230507
ENSG00000114439	BBX	20.2255	-0.923839	0.0112004	0.230924
ENSG00000118900	UBN1	13.4327	-1.04294	0.0114307	0.234669
ENSG00000151150	ANK3	44.3999	-0.644084	0.0115261	0.234939
ENSG00000154277	UCHL1	1268.95	-0.305147	0.0114832	0.234939
ENSG00000197746	PSAP	311.029	-0.271461	0.0115011	0.234939
ENSG00000166181	API5	21.4441	-0.846543	0.0116699	0.23656
ENSG00000163170	BOLA3	6.03297	-1.67215	0.0117243	0.236669
ENSG00000165487	MICU2	10.9014	-1.17134	0.0117214	0.236669
ENSG00000183715	OPCML	5.50594	-1.71326	0.0118983	0.239408
ENSG00000174013	FBXO45	14.4397	-1.02283	0.0120999	0.242372
ENSG00000219626	FAM228B	4.97965	-1.93403	0.012302	0.244243
ENSG00000119013	NDUFB3	9.41049	-1.25558	0.0125056	0.246258
ENSG00000198799	LRIG2	14.0872	-1.02846	0.0124865	0.246258
ENSG00000136045	PWP1	36.6958	-0.713279	0.0124862	0.246258
ENSG00000172766	NAA16	4.72856	-1.73801	0.0127078	0.246317
ENSG00000118689	FOXO3	13.223	-1.01958	0.0126446	0.246317
ENSG00000039560	RAI14	47.5944	-0.681626	0.0125854	0.246317
ENSG00000128607	KLHDC10	33.68	-0.6762	0.0126993	0.246317
ENSG00000245910	SNHG6	186.967	-0.438184	0.012885	0.247196
ENSG00000225733	FGD5-AS1	85.3593	-0.449214	0.0129917	0.247494
ENSG00000130766	SESN2	15.0154	-1.12114	0.013128	0.248377
ENSG00000123066	MED13L	14.1086	-1.12056	0.0131244	0.248377
ENSG00000144834	TAGLN3	156.776	-0.34773	0.0131166	0.248377
ENSG00000203705	TATDN3	10.3461	-1.18515	0.0132904	0.248525
ENSG00000234741	GAS5	25.3767	-1.04023	0.013199	0.248525
ENSG00000099204	ABLIM1	23.8289	-0.845833	0.0132677	0.248525
ENSG00000155099	TMEM55A	51.6003	-0.619622	0.0132597	0.248525
ENSG00000116977	LGALS8	13.953	-0.995319	0.0133793	0.249051
ENSG00000005483	KMT2E	38.2987	-0.676642	0.0133785	0.249051
ENSG00000174953	DHX36	63.1087	-0.591329	0.013396	0.249051
ENSG00000185630	PBX1	149.717	-0.45524	0.0134703	0.249615
ENSG00000172216	CEBPB	7.42591	-1.65999	0.0135745	0.250385
ENSG00000272398	CD24	331.171	-0.417639	0.013685	0.250562
ENSG00000147130	ZMYM3	27.3798	-0.720252	0.013717	0.250673
ENSG00000072682	P4HA2	5.58956	-1.57152	0.0141295	0.256753
ENSG00000135439	AGAP2	11.1898	-1.10177	0.0143257	0.259341
ENSG00000269821	KCNQ1OT1	7.20521	-1.43062	0.0144266	0.260032
ENSG00000157654	PALM2-AKAP2	14.5855	-1.03313	0.0144447	0.260032
ENSG00000011454	RABGAP1	17.5623	-0.862303	0.014831	0.262208
ENSG00000165731	RET	38.7963	-0.572431	0.0149437	0.263123
ENSG00000074935	TUBE1	4.3888	-1.96808	0.0152329	0.266272
ENSG00000143575	HAX1	57.1698	-0.514112	0.0152172	0.266272
ENSG00000091972	CD200	57.8586	-0.513002	0.0152125	0.266272
ENSG00000123384	LRP1	46.868	-0.742388	0.0153599	0.267943
ENSG00000168003	SLC3A2	49.1451	-0.706481	0.015384	0.267943
ENSG00000177311	ZBTB38	6.75679	-1.47264	0.0154169	0.268009
ENSG00000132824	SERINC3	69.4448	-0.565978	0.0154433	0.268009
ENSG00000197323	TRIM33	51.6236	-0.589031	0.0155592	0.269051
ENSG00000170759	KIF5B	96.9047	-0.471389	0.0157129	0.270739
ENSG00000135334	AKIRIN2	101.667	-0.412467	0.0157875	0.271063
ENSG00000127483	HP1BP3	46.2393	-0.556348	0.0159461	0.272012
ENSG00000044574	HSPA5	98.6597	-1.35712	0.0160715	0.272607
ENSG00000171951	SCG2	7.34192	-1.3141	0.0161038	0.272607
ENSG00000112624	GLTSCR1L	4.77941	-1.66893	0.0162108	0.273651
ENSG00000180008	SOCS4	16.8579	-0.885637	0.0162561	0.273651
ENSG00000104332	SFRP1	57.6563	-0.594663	0.0164102	0.274899
ENSG00000223583	RP3-476K8.4	5.2082	-1.58431	0.0166988	0.277224
ENSG00000166860	ZBTB39	9.7261	-1.30985	0.0167501	0.277224
ENSG00000165417	GTF2A1	20.5707	-0.783363	0.0167351	0.277224
ENSG00000065000	AP3D1	98.0468	-0.440706	0.0166384	0.277224
ENSG00000130958	SLC35D2	6.21958	-1.48253	0.0169467	0.27952
ENSG00000118257	NRP2	4.52864	-1.82366	0.0174031	0.283937
ENSG00000074842	MYDGF	39.026	-0.666795	0.0174259	0.283937
ENSG00000105429	MEGF8	33.387	-0.650089	0.017441	0.283937
ENSG00000054356	PTPRN	62.1697	-0.645904	0.0174794	0.283937
ENSG00000060237	WNK1	23.4946	-0.774971	0.017622	0.285293
ENSG00000135643	KCNMB4	42.0331	-0.567764	0.017662	0.285461
ENSG00000131773	KHDRBS3	91.2111	-0.468826	0.0177323	0.286118
ENSG00000008300	CELSR3	20.1953	-0.807372	0.0178079	0.286858
ENSG00000152127	MGAT5	11.784	-1.04104	0.0181943	0.288973
ENSG00000196305	IARS	77.7421	-0.562837	0.0181889	0.288973
ENSG00000167257	RNF214	5.76633	-1.56538	0.0188461	0.291887
ENSG00000092978	GPATCH2	10.6485	-1.22131	0.0188049	0.291887
ENSG00000175575	PAAF1	10.8091	-1.07599	0.0188126	0.291887
ENSG00000220205	VAMP2	332.677	-0.374332	0.0191277	0.292827
ENSG00000142188	TMEM50B	14.0352	-0.934337	0.019263	0.293632
ENSG00000136319	TTC5	9.85854	-1.16471	0.0193861	0.294186
ENSG00000169851	PCDH7	29.3805	-0.63822	0.0195279	0.294875
ENSG00000122643	NT5C3A	24.707	-0.673332	0.0198114	0.298093
ENSG00000158850	B4GALT3	35.6054	-0.621057	0.0199705	0.298753
ENSG00000107263	RAPGEF1	21.5067	-0.815534	0.020082	0.299374
ENSG00000184515	BEX5	34.2229	-0.660265	0.0201052	0.299374
ENSG00000163171	CDC42EP3	30.9671	-0.680867	0.0201841	0.299624
ENSG00000196972	SMIM10L2B	5.14911	-1.63779	0.020481	0.300793
ENSG00000164080	RAD54L2	24.044	-0.894528	0.020438	0.300793
ENSG00000176956	LY6H	163.943	-0.434684	0.0204289	0.300793
ENSG00000078369	GNB1	234.197	-0.30737	0.02048	0.300793
ENSG00000132510	KDM6B	14.2778	-1.00675	0.020798	0.302826
ENSG00000067167	TRAM1	24.2754	-0.758677	0.0207212	0.302826
ENSG00000180398	MCFD2	33.5484	-0.631893	0.0207552	0.302826
ENSG00000103121	CMC2	7.7897	-1.49552	0.0211147	0.303837
ENSG00000170802	FOXN2	7.67087	-1.3872	0.0212091	0.303837
ENSG00000007402	CACNA2D2	7.06427	-1.31721	0.0210757	0.303837
ENSG00000131831	RAI2	6.30378	-1.30025	0.0209681	0.303837
ENSG00000122484	RPAP2	14.3882	-0.89234	0.0210877	0.303837
ENSG00000145882	PCYOX1L	19.7956	-0.769773	0.0213495	0.303837
ENSG00000139746	RBM26	27.0294	-0.691708	0.0212213	0.303837
ENSG00000091039	OSBPL8	30.426	-0.681814	0.0212736	0.303837
ENSG00000155660	PDIA4	76.0397	-0.570887	0.0212891	0.303837
ENSG00000149295	DRD2	68.1252	-0.540159	0.0210523	0.303837
ENSG00000106443	PHF14	38.3024	-0.594905	0.0215935	0.305644
ENSG00000224078	SNHG14	27.8522	-0.769564	0.0216486	0.305838
ENSG00000100354	TNRC6B	43.9793	-0.548215	0.0218115	0.306346
ENSG00000110436	SLC1A2	13.5406	-0.935008	0.0219322	0.307212
ENSG00000165732	DDX21	29.8162	-0.648094	0.0219369	0.307212
ENSG00000196177	ACADSB	4.68637	-1.88934	0.0220224	0.307875
ENSG00000177606	JUN	13.6129	-1.11918	0.0221016	0.307875
ENSG00000064999	ANKS1A	26.1087	-0.719351	0.022134	0.307875
ENSG00000185737	NRG3	12.5561	-1.05714	0.0221976	0.308002
ENSG00000170412	GPRC5C	13.6514	-1.0153	0.0222487	0.308002
ENSG00000144320	LNPK	27.7193	-0.679707	0.022226	0.308002
ENSG00000145242	EPHA5	9.48325	-1.16103	0.0222977	0.308239
ENSG00000055609	KMT2C	11.4902	-1.21573	0.0226436	0.310352
ENSG00000244405	ETV5	45.0728	-0.585728	0.0227441	0.310847
ENSG00000247556	OIP5-AS1	40.7904	-0.577138	0.022926	0.312447
ENSG00000100601	ALKBH1	7.18365	-1.27289	0.0232197	0.314796
ENSG00000032219	ARID4A	12.7639	-1.06535	0.0232615	0.314796
ENSG00000112701	SENP6	14.0522	-0.910578	0.023391	0.315644
ENSG00000134086	VHL	59.0612	-0.686932	0.0234813	0.315644
ENSG00000170633	RNF34	14.7029	-0.938294	0.0235241	0.315661
ENSG00000054523	KIF1B	103.672	-0.442053	0.0236402	0.315935
ENSG00000138764	CCNG2	25.8928	-0.701436	0.0238026	0.316352
ENSG00000128923	FAM63B	17.185	-0.978628	0.0239718	0.317875
ENSG00000133460	SLC2A11	12.1481	-0.950635	0.0239831	0.317875
ENSG00000069020	MAST4	18.7155	-0.749323	0.0240313	0.318077
ENSG00000170638	TRABD	6.68361	-1.48515	0.0243092	0.319515
ENSG00000172795	DCP2	9.61787	-1.0899	0.0241801	0.319515
ENSG00000196935	SRGAP1	13.1607	-0.920104	0.0243627	0.319515
ENSG00000145335	SNCA	45.2683	-0.600143	0.0244043	0.319515
ENSG00000118454	ANKRD13C	9.89674	-1.05284	0.0244636	0.31985
ENSG00000148341	SH3GLB2	47.7757	-0.494929	0.0246214	0.32061
ENSG00000184164	CRELD2	30.8019	-0.701828	0.0247965	0.322029
ENSG00000125741	OPA3	10.3427	-1.02834	0.0248882	0.322313
ENSG00000136997	MYC	12.4437	-0.956694	0.0249192	0.322313
ENSG00000229180	GS1-124K5.11	5.90586	-1.39412	0.0250337	0.322928
ENSG00000186017	ZNF566	6.29451	-1.38692	0.0250942	0.323274
ENSG00000185634	SHC4	8.02774	-1.20471	0.0255296	0.325409
ENSG00000124659	TBCC	15.5675	-0.913112	0.0257629	0.326691
ENSG00000263753	LINC00667	18.8689	-0.776483	0.0257948	0.326691
ENSG00000178458	H3F3AP6	10.6045	-1.04136	0.0259399	0.327182
ENSG00000130294	KIF1A	330.624	-0.369584	0.0261039	0.32882
ENSG00000155744	FAM126B	8.51663	-1.16534	0.0261632	0.328958
ENSG00000067248	DHX29	19.1133	-0.798203	0.026183	0.328958
ENSG00000090989	EXOC1	20.0616	-0.761604	0.0265933	0.332417
ENSG00000213626	LBH	65.103	-0.451295	0.0265961	0.332417
ENSG00000173264	GPR137	31.5428	-0.740997	0.0266626	0.332816
ENSG00000206557	TRIM71	14.6569	-0.849679	0.0270879	0.336385
ENSG00000156671	SAMD8	7.52751	-1.31359	0.0277024	0.341486
ENSG00000096063	SRPK1	25.8632	-0.717562	0.0276036	0.341486
ENSG00000023318	ERP44	17.3741	-0.770245	0.027814	0.342318
ENSG00000168769	TET2	6.21398	-1.5327	0.0278886	0.342363
ENSG00000221890	NPTXR	22.065	-0.738337	0.0279573	0.342769
ENSG00000047932	GOPC	8.10335	-1.15949	0.028179	0.34316
ENSG00000099250	NRP1	24.3059	-0.696904	0.0281714	0.34316
ENSG00000166562	SEC11C	180.185	-0.365555	0.0281914	0.34316
ENSG00000179295	PTPN11	12.0063	-1.16356	0.0283555	0.344587
ENSG00000140386	SCAPER	19.6158	-0.760775	0.0285253	0.346215
ENSG00000104899	AMH	6.97268	-1.3935	0.0286292	0.346604
ENSG00000085719	CPNE3	32.1466	-0.677821	0.028963	0.349767
ENSG00000166913	YWHAB	413.316	-0.265011	0.0290428	0.349856
ENSG00000088808	PPP1R13B	8.17065	-1.25936	0.029214	0.35058
ENSG00000157500	APPL1	18.16	-0.775097	0.0291566	0.35058
ENSG00000071537	SEL1L	25.2353	-0.684357	0.0292424	0.35058
ENSG00000198171	DDRGK1	37.5349	-0.554769	0.0292483	0.35058
ENSG00000014123	UFL1	7.49193	-1.32813	0.0294342	0.350925
ENSG00000185352	HS6ST3	8.85424	-1.14125	0.0294589	0.350925
ENSG00000120686	UFM1	28.6484	-0.61451	0.0293441	0.350925
ENSG00000071575	TRIB2	54.6803	-0.474208	0.0294404	0.350925
ENSG00000150938	CRIM1	26.7442	-0.644559	0.0297096	0.35304
ENSG00000277586	NEFL	1789.11	-0.279809	0.0298775	0.353728
ENSG00000139970	RTN1	781.768	-0.261527	0.0300741	0.354316
ENSG00000188573	FBLL1	74.5825	-0.450626	0.0303983	0.355953
ENSG00000131469	RPL27	470.137	-0.440395	0.0304344	0.355953
ENSG00000130702	LAMA5	6.1852	-1.49804	0.0305478	0.356416
ENSG00000269893	SNHG8	26.8213	-0.670375	0.0306929	0.356586
ENSG00000178460	MCMDC2	4.31616	-1.97243	0.0309014	0.357944
ENSG00000024048	UBR2	7.71427	-1.25228	0.0311015	0.359304
ENSG00000155970	MICU3	15.4883	-0.812568	0.0311305	0.359304
ENSG00000003393	ALS2	8.48004	-1.17052	0.0322469	0.368225
ENSG00000134909	ARHGAP32	13.5239	-0.83805	0.0322234	0.368225
ENSG00000198752	CDC42BPB	13.5677	-0.952015	0.0324353	0.369502
ENSG00000110696	C11orf58	72.6858	-0.403183	0.0325232	0.369622
ENSG00000205808	PLPP6	9.11347	-1.07589	0.0326685	0.369975
ENSG00000152601	MBNL1	5.44699	-1.43944	0.0329542	0.372773
ENSG00000171724	VAT1L	38.5785	-0.533749	0.0329959	0.372807
ENSG00000114423	CBLB	13.6864	-0.84076	0.0338422	0.375203
ENSG00000109189	USP46	17.2598	-0.737322	0.0335996	0.375203
ENSG00000116752	BCAS2	25.048	-0.661813	0.0334861	0.375203
ENSG00000175387	SMAD2	39.063	-0.508745	0.0334227	0.375203
ENSG00000167972	ABCA3	53.9342	-0.496265	0.0334626	0.375203
ENSG00000170561	IRX2	53.6549	-0.479356	0.0333876	0.375203
ENSG00000100167	2003-09-01	191.506	-0.270913	0.0336128	0.375203
ENSG00000169432	SCN9A	12.4002	-0.968704	0.0347024	0.380937
ENSG00000163683	SMIM14	45.4319	-0.507383	0.0346979	0.380937
ENSG00000131023	LATS1	8.27978	-1.13479	0.0348837	0.382492
ENSG00000196557	CACNA1H	9.26922	-1.07148	0.0349867	0.382751
ENSG00000144642	RBMS3	25.4837	-0.714448	0.0349499	0.382751
ENSG00000185917	SETD4	8.36447	-1.06229	0.0350343	0.382838
ENSG00000152495	CAMK4	7.66131	-1.31338	0.0355125	0.38536
ENSG00000205903	ZNF316	18.1368	-0.766091	0.0356241	0.38536
ENSG00000029363	BCLAF1	49.4235	-0.481617	0.0356245	0.38536
ENSG00000102921	N4BP1	12.2457	-0.895163	0.0360777	0.388316
ENSG00000152291	TGOLN2	28.918	-0.661635	0.0360633	0.388316
ENSG00000087086	FTL	1407.15	-0.267206	0.036099	0.388316
ENSG00000221946	FXYD7	126.316	-0.36528	0.0362485	0.389489
ENSG00000188785	ZNF548	7.46475	-1.33329	0.0364186	0.390448
ENSG00000145868	FBXO38	8.79703	-1.16989	0.0366767	0.392401
ENSG00000083812	ZNF324	10.1418	-1.05395	0.0371415	0.392732
ENSG00000154305	MIA3	12.4893	-0.978845	0.0371597	0.392732
ENSG00000180773	SLC36A4	13.3454	-0.943277	0.0370768	0.392732
ENSG00000179454	KLHL28	12.0646	-0.929634	0.0367583	0.392732
ENSG00000153487	ING1	14.6491	-0.780541	0.0372015	0.392732
ENSG00000131437	KIF3A	36.5357	-0.664029	0.0370765	0.392732
ENSG00000176022	B3GALT6	34.4495	-0.574119	0.0367966	0.392732
ENSG00000164330	EBF1	185.977	-0.385545	0.0370983	0.392732
ENSG00000100664	EIF5	93.5947	-0.349322	0.0369171	0.392732
ENSG00000206418	RAB12	4.77701	-1.41533	0.0373222	0.393576
ENSG00000198794	SCAMP5	45.8675	-0.539913	0.0375657	0.395186
ENSG00000141027	NCOR1	44.846	-0.507301	0.03756	0.395186
ENSG00000183696	UPP1	11.8108	-1.00597	0.0377892	0.396335
ENSG00000136160	EDNRB	6.40511	-1.38048	0.0379255	0.396901
ENSG00000156650	KAT6B	19.1556	-0.778911	0.0382255	0.397999
ENSG00000021776	AQR	16.4176	-0.735187	0.0382779	0.397999
ENSG00000152082	MZT2B	97.8156	-0.355431	0.0382722	0.397999
ENSG00000101544	ADNP2	19.6081	-0.707505	0.0385057	0.398318
ENSG00000116675	DNAJC6	40.0909	-0.522732	0.0384744	0.398318
ENSG00000072071	ADGRL1	101.262	-0.4702	0.038515	0.398318
ENSG00000197321	SVIL	6.10189	-1.32475	0.0386495	0.398324
ENSG00000108774	RAB5C	37.4511	-0.991485	0.0386489	0.398324
ENSG00000097033	SH3GLB1	70.0604	-0.388774	0.0386807	0.398324
ENSG00000119547	ONECUT2	236.467	-0.467667	0.0387941	0.398941
ENSG00000119927	GPAM	7.0145	-1.12848	0.0390464	0.399027
ENSG00000158985	CDC42SE2	14.0234	-0.844459	0.0390558	0.399027
ENSG00000120129	DUSP1	45.8875	-0.582671	0.0390798	0.399027
ENSG00000171617	ENC1	51.8913	-0.44171	0.0390721	0.399027
ENSG00000179941	BBS10	5.17495	-1.44883	0.0395879	0.400113
ENSG00000066629	EML1	13.0314	-1.02781	0.0394747	0.400113
ENSG00000110429	FBXO3	17.3405	-0.783133	0.0395882	0.400113
ENSG00000148516	ZEB1	28.1866	-0.611799	0.0396837	0.400113
ENSG00000160310	PRMT2	85.7186	-0.456498	0.0395876	0.400113
ENSG00000171033	PKIA	132.825	-0.362987	0.0397349	0.400211
ENSG00000088538	DOCK3	10.1026	-0.980458	0.0399361	0.400808
ENSG00000049618	ARID1B	24.4415	-0.641728	0.0401211	0.400808
ENSG00000085185	BCORL1	10.6084	-0.923988	0.0403144	0.401853
ENSG00000112541	PDE10A	5.81292	-1.35861	0.0404121	0.401996
ENSG00000130222	GADD45G	7.20722	-1.20584	0.0405498	0.40295
ENSG00000099991	CABIN1	13.2971	-0.834041	0.0408673	0.40374
ENSG00000160216	AGPAT3	17.1674	-0.75393	0.0408685	0.40374
ENSG00000105143	SLC1A6	31.3596	-0.575746	0.0409221	0.40374
ENSG00000139684	ESD	97.7898	-0.363534	0.0407295	0.40374
ENSG00000099785	2002-03-01	31.6979	-0.576616	0.0409685	0.403785
ENSG00000188542	DUSP28	7.83634	-1.11635	0.0412361	0.405126
ENSG00000128731	HERC2	16.4045	-0.873341	0.0413146	0.405126
ENSG00000108784	NAGLU	6.5466	-1.18761	0.041646	0.405667
ENSG00000240891	PLCXD2	7.59301	-1.1327	0.0417481	0.405667
ENSG00000119865	CNRIP1	100.107	-0.464555	0.0414389	0.405667
ENSG00000065809	FAM107B	47.2694	-0.448095	0.0414617	0.405667
ENSG00000112144	ICK	27.8871	-0.616395	0.0419417	0.407138
ENSG00000187866	FAM122A	10.3854	-1.05814	0.0420644	0.407185
ENSG00000107290	SETX	12.8186	-0.978621	0.0421153	0.407185
ENSG00000221818	EBF2	29.1673	-0.574748	0.0422973	0.408126
ENSG00000063169	GLTSCR1	6.29568	-1.24328	0.0423768	0.408485
ENSG00000177565	TBL1XR1	29.2965	-0.625659	0.0424726	0.409
ENSG00000170899	GSTA4	109.928	-0.410064	0.0429917	0.411943
ENSG00000145050	MANF	25.899	-1.11044	0.044107	0.412816
ENSG00000121067	SPOP	25.7169	-0.666296	0.0436296	0.412816
ENSG00000090581	GNPTG	21.1353	-0.647335	0.0441951	0.412816
ENSG00000124535	WRNIP1	23.2393	-0.624173	0.044061	0.412816
ENSG00000177511	ST8SIA3	23.1947	-0.613781	0.0438148	0.412816
ENSG00000025796	SEC63	34.3855	-0.572304	0.0439996	0.412816
ENSG00000126214	KLC1	106.308	-0.454794	0.0438797	0.412816
ENSG00000124194	GDAP1L1	250.158	-0.346401	0.043279	0.412816
ENSG00000107105	ELAVL2	79.9122	-0.340149	0.0440516	0.412816
ENSG00000162374	ELAVL4	117.086	-0.325027	0.043329	0.412816
ENSG00000118680	MYL12B	215.19	-0.255835	0.0441732	0.412816
ENSG00000147099	HDAC8	6.87494	-1.16869	0.0443067	0.413458
ENSG00000101246	ARFRP1	16.5199	-0.765404	0.0443693	0.413608
ENSG00000173320	STOX2	35.7693	-0.677596	0.0444213	0.413608
ENSG00000122778	KIAA1549	26.4008	-0.599443	0.0444514	0.413608
ENSG00000251322	SHANK3	5.76557	-1.41216	0.0446162	0.414742
ENSG00000159140	SON	66.5399	-0.444934	0.0446697	0.414839
ENSG00000168758	SEMA4C	20.8556	-0.850927	0.0448808	0.416169
ENSG00000197122	SRC	15.7367	-0.838983	0.0449094	0.416169
ENSG00000134594	RAB33A	22.6467	-0.749773	0.0450158	0.416169
ENSG00000275832	ARHGAP23	4.47023	-1.50515	0.0454304	0.417882
ENSG00000133706	LARS	26.4116	-0.581645	0.0453508	0.417882
ENSG00000163873	GRIK3	9.69926	-1.00511	0.0455813	0.418054
ENSG00000103021	CCDC113	4.88974	-1.31852	0.0464877	0.419673
ENSG00000159082	SYNJ1	10.6686	-1.14564	0.0465172	0.419673
ENSG00000148429	USP6NL	8.26849	-1.14128	0.046523	0.419673
ENSG00000077348	EXOSC5	14.8005	-0.775743	0.0460798	0.419673
ENSG00000170876	TMEM43	16.7045	-0.764537	0.0465956	0.419673
ENSG00000131242	RAB11FIP4	32.9396	-0.592023	0.0461454	0.419673
ENSG00000170153	RNF150	29.9085	-0.543596	0.0460319	0.419673
ENSG00000146083	RNF44	47.9847	-0.505886	0.0465834	0.419673
ENSG00000182287	AP1S2	99.2805	-0.468396	0.0466181	0.419673
ENSG00000112306	RPS12	624.993	-0.252404	0.0459163	0.419673
ENSG00000065491	TBC1D22B	7.43387	-1.11002	0.0472833	0.423336
ENSG00000145934	TENM2	25.5798	-0.67459	0.0473211	0.423336
ENSG00000175416	CLTB	155.86	-0.335697	0.0471744	0.423336
ENSG00000153956	CACNA2D1	31.0116	-0.546489	0.0474089	0.423563
ENSG00000184226	PCDH9	52.3644	-0.462317	0.0474765	0.423612
ENSG00000139132	FGD4	11.4181	-0.938024	0.0477837	0.425294
ENSG00000103187	COTL1	204.837	-0.253551	0.0478779	0.425294
ENSG00000215105	TTC3P1	5.81097	-1.30934	0.0481148	0.425845
ENSG00000196693	ZNF33B	10.3427	-0.90673	0.0482788	0.425845
ENSG00000089248	ERP29	96.2869	-0.345555	0.0481994	0.425845
ENSG00000106771	TMEM245	40.2457	-0.511078	0.0484626	0.426267
ENSG00000185624	P4HB	65.0513	-0.431691	0.0487657	0.427065
ENSG00000090097	PCBP4	138.048	-0.303153	0.0489304	0.427267
ENSG00000134352	IL6ST	6.36767	-1.28729	0.0490892	0.427436
ENSG00000104957	CCDC130	7.05372	-1.07315	0.0494636	0.427436
ENSG00000179833	SERTAD2	8.3338	-1.06704	0.0493946	0.427436
ENSG00000241494	RP11-796G6.1	14.0758	-0.798368	0.0490554	0.427436
ENSG00000166407	LMO1	19.5794	-0.660119	0.0491798	0.427436
ENSG00000135404	CD63	101.514	-0.559818	0.0494417	0.427436
ENSG00000129636	ITFG1	39.6645	-0.53811	0.0493527	0.427436
ENSG00000109654	TRIM2	126.11	-0.36835	0.0495257	0.427436
ENSG00000205922	ONECUT3	133.048	-0.34021	0.0494713	0.427436
ENSG00000075292	ZNF638	9.23596	-0.989503	0.0496482	0.42811
ENSG00000177125	ZBTB34	8.39993	-0.956636	0.049873	0.429584
ENSG00000134744	ZCCHC11	12.7802	-0.876984	0.0500158	0.429584
ENSG00000174943	KCTD13	12.1654	-0.818749	0.0499482	0.429584
ENSG00000153786	ZDHHC7	17.552	-0.797457	0.0500055	0.429584
ENSG00000119661	DNAL1	12.7272	-0.78039	0.0501753	0.429584
ENSG00000103994	ZNF106	16.8843	-0.734076	0.0501522	0.429584
ENSG00000060749	QSER1	19.1709	-0.706772	0.0501696	0.429584
ENSG00000157827	FMNL2	6.24576	-1.14672	0.0507595	0.433432
ENSG00000111412	C12orf49	40.5372	-0.51582	0.0510088	0.434024
ENSG00000165525	NEMF	18.6181	-0.694634	0.0515148	0.436446
ENSG00000184924	PTRHD1	29.6897	-0.55172	0.0515195	0.436446
ENSG00000169057	MECP2	25.1153	-0.77097	0.0521626	0.438812
ENSG00000109572	CLCN3	25.422	-0.584252	0.0521185	0.438812
ENSG00000152061	RABGAP1L	21.4714	-0.713658	0.0524131	0.439386
ENSG00000050030	KIAA2022	4.87344	-1.29166	0.0527686	0.440453
ENSG00000171988	JMJD1C	16.4298	-0.810533	0.0529586	0.441658
ENSG00000198668	CALM1	874.524	-0.219098	0.053056	0.441785
ENSG00000146830	GIGYF1	10.4951	-0.944039	0.0532542	0.442974
ENSG00000114948	ADAM23	6.79169	-1.15499	0.053496	0.444406
ENSG00000198876	DCAF12	21.2137	-0.611567	0.0535766	0.444506
ENSG00000215256	DHRS4-AS1	5.84149	-1.2984	0.0537849	0.445081
ENSG00000100784	RPS6KA5	8.66454	-0.936759	0.0538315	0.445081
ENSG00000169925	BRD3	47.5948	-0.620291	0.0537626	0.445081
ENSG00000133731	IMPA1	19.9382	-0.669932	0.0542041	0.44664
ENSG00000169856	ONECUT1	6.40866	-1.51275	0.0543294	0.44729
ENSG00000185532	PRKG1	11.4731	-0.921814	0.0548654	0.447503
ENSG00000196911	KPNA5	10.7303	-0.913297	0.0546258	0.447503
ENSG00000111670	GNPTAB	14.8059	-0.765009	0.0547995	0.447503
ENSG00000141449	GREB1L	17.5728	-0.697355	0.0548002	0.447503
ENSG00000141404	GNAL	42.2432	-0.558259	0.0548477	0.447503
ENSG00000177868	SVBP	60.7747	-0.463574	0.0545854	0.447503
ENSG00000166206	GABRB3	65.5234	-0.385729	0.0545455	0.447503
ENSG00000131378	RFTN1	8.83223	-1.11019	0.0551306	0.448907
ENSG00000114739	ACVR2B	27.7223	-0.674836	0.0551108	0.448907
ENSG00000135298	ADGRB3	11.3652	-0.854128	0.0554347	0.450244
ENSG00000005339	CREBBP	20.6927	-0.740548	0.0557907	0.450481
ENSG00000186162	CIDECP	23.1825	-0.605734	0.0555328	0.450481
ENSG00000164951	PDP1	32.6191	-0.530258	0.0557511	0.450481
ENSG00000087245	MMP2	33.1341	-0.511269	0.0557362	0.450481
ENSG00000133216	EPHB2	46.1109	-0.496362	0.0557315	0.450481
ENSG00000198478	SH3BGRL2	14.7475	-0.76598	0.0559595	0.451466
ENSG00000197170	PSMD12	25.4052	-0.570494	0.0561698	0.452406
ENSG00000172530	BANP	4.99802	-1.32041	0.0570769	0.453647
ENSG00000151789	ZNF385D	8.54863	-1.07933	0.0566184	0.453647
ENSG00000187607	ZNF286A	6.84931	-1.04761	0.0565902	0.453647
ENSG00000198369	SPRED2	18.0831	-0.740736	0.0570923	0.453647
ENSG00000255717	SNHG1	38.2238	-0.649744	0.0565204	0.453647
ENSG00000198730	CTR9	24.8003	-0.569733	0.0567554	0.453647
ENSG00000187164	SHTN1	40.1485	-0.505069	0.0564435	0.453647
ENSG00000147044	CASK	42.3461	-0.504785	0.0568338	0.453647
ENSG00000136003	ISCU	34.4205	-0.48309	0.0566682	0.453647
ENSG00000188690	UROS	56.1076	-0.462665	0.0568501	0.453647
ENSG00000148123	PLPPR1	130.442	-0.338406	0.0570052	0.453647
ENSG00000260916	CCPG1	4.88614	-1.3407	0.0576116	0.45715
ENSG00000153814	JAZF1	16.0714	-0.880523	0.0576905	0.4574
ENSG00000116138	DNAJC16	8.16897	-1.0486	0.0581735	0.459085
ENSG00000168724	DNAJC21	16.3275	-0.723883	0.0583981	0.459611
ENSG00000171016	PYGO1	7.83231	-1.09346	0.0586227	0.460252
ENSG00000137947	GTF2B	29.2273	-0.596617	0.058785	0.461152
ENSG00000151445	VIPAS39	12.4517	-0.769595	0.059149	0.463254
ENSG00000000457	SCYL3	4.58863	-1.33917	0.0592188	0.463425
ENSG00000182504	CEP97	6.83321	-1.16692	0.0593246	0.463876
ENSG00000170242	USP47	6.16801	-1.36893	0.0595151	0.464591
ENSG00000072182	ASIC4	5.92152	-1.13028	0.0595818	0.464591
ENSG00000277200	RP11-74E22.8	4.56903	-1.31621	0.0598976	0.46534
ENSG00000113658	SMAD5	10.4945	-0.927742	0.0598507	0.46534
ENSG00000168461	RAB31	14.5575	-0.829742	0.059855	0.46534
ENSG00000100592	DAAM1	61.4454	-0.456384	0.0599896	0.465619
ENSG00000118200	CAMSAP2	32.6581	-0.575356	0.06058	0.466882
ENSG00000225475	RP11-377K22.2	33.3224	-0.527702	0.0604651	0.466882
ENSG00000204856	FAM216A	30.8495	-0.517443	0.0605467	0.466882
ENSG00000071553	ATP6AP1	138.642	-0.370089	0.0603963	0.466882
ENSG00000237264	FTH1P11	5.26444	-1.37368	0.0612166	0.467397
ENSG00000133103	COG6	4.44739	-1.3605	0.0610324	0.467397
ENSG00000103174	NAGPA	4.89852	-1.23964	0.0611428	0.467397
ENSG00000100211	CBY1	9.3959	-0.884879	0.0613608	0.467397
ENSG00000171827	ZNF570	12.5164	-0.806607	0.0615103	0.467397
ENSG00000136149	RPL13AP25	24.3806	-0.626733	0.0615552	0.467397
ENSG00000173064	HECTD4	22.4787	-0.611386	0.0609561	0.467397
ENSG00000198740	ZNF652	23.4072	-0.581	0.0616683	0.467397
ENSG00000198860	TSEN15	30.1206	-0.504927	0.0609688	0.467397
ENSG00000188322	SBK1	207.63	-0.263514	0.0615157	0.467397
ENSG00000128590	DNAJB9	30.3912	-0.599197	0.0618171	0.467822
ENSG00000164168	TMEM184C	9.06443	-0.906825	0.0620866	0.469125
ENSG00000213760	ATP6V1G2	72.1912	-0.381216	0.0620802	0.469125
ENSG00000184916	JAG2	4.911	-1.30417	0.06247	0.469997
ENSG00000100478	AP4S1	11.7264	-0.859586	0.0624549	0.469997
ENSG00000112852	PCDHB2	27.7531	-0.570011	0.0625428	0.469997
ENSG00000175376	EIF1AD	12.4198	-0.790028	0.0626572	0.47049
ENSG00000062716	VMP1	30.2	-0.541628	0.0631184	0.472116
ENSG00000151690	MFSD6	5.20749	-1.25722	0.063222	0.472302
ENSG00000087258	GNAO1	120.868	-0.320599	0.0633848	0.472682
ENSG00000159200	RCAN1	21.2525	-0.739593	0.0635492	0.473357
ENSG00000241973	PI4KA	34.8999	-0.502895	0.0636474	0.473503
ENSG00000166450	PRTG	11.5325	-0.808858	0.0637121	0.473619
ENSG00000042317	SPATA7	11.0361	-0.792645	0.0641785	0.475198
ENSG00000163466	ARPC2	105.411	-0.301026	0.0642199	0.475198
ENSG00000071189	SNX13	5.94653	-1.14699	0.0643945	0.475925
ENSG00000033327	GAB2	21.1358	-0.628418	0.0644168	0.475925
ENSG00000225465	RFPL1S	21.7789	-0.637553	0.0645418	0.476377
ENSG00000115525	ST3GAL5	11.4393	-0.863879	0.0647863	0.477193
ENSG00000093144	ECHDC1	22.1869	-0.617739	0.0649362	0.477295
ENSG00000103528	SYT17	6.72006	-1.00722	0.0651344	0.477933
ENSG00000124120	TTPAL	6.74686	-1.09097	0.0653493	0.478782
ENSG00000106617	PRKAG2	8.61831	-0.968318	0.065521	0.478948
ENSG00000137868	STRA6	9.24187	-0.896101	0.065482	0.478948
ENSG00000116005	PCYOX1	62.3899	-0.447552	0.065494	0.478948
ENSG00000198700	IPO9	57.6014	-0.392877	0.0656592	0.479596
ENSG00000167395	ZNF646	6.71519	-1.08055	0.0657794	0.48011
ENSG00000188807	TMEM201	19.4513	-0.594259	0.0658879	0.480482
ENSG00000130396	AFDN	37.5505	-0.525647	0.0659299	0.480482
ENSG00000130305	NSUN5	19.1126	-0.721587	0.0660245	0.480685
ENSG00000261799	RP11-283I3.6	6.06762	-1.24864	0.0661971	0.481339
ENSG00000079102	RUNX1T1	103.342	-0.379061	0.0664612	0.482168
ENSG00000073536	NLE1	13.8093	-0.711828	0.066678	0.483015
ENSG00000145782	ATG12	47.6264	-0.430518	0.0670471	0.48505
ENSG00000229852	RP11-398K22.12	6.24535	-1.13004	0.0674422	0.485634
ENSG00000142530	FAM71E1	5.11717	-1.29444	0.0693049	0.485825
ENSG00000079313	REXO1	4.6745	-1.27416	0.0694818	0.485825
ENSG00000205929	C21orf62	5.24439	-1.24467	0.0697579	0.485825
ENSG00000273117	AC144652.1	5.69893	-1.14821	0.0696652	0.485825
ENSG00000164543	STK17A	5.13401	-1.14083	0.0691124	0.485825
ENSG00000092208	GEMIN2	6.49624	-1.13457	0.068444	0.485825
ENSG00000063015	SEZ6	7.18609	-1.08649	0.0696915	0.485825
ENSG00000107295	SH3GL2	7.87747	-0.946705	0.0700631	0.485825
ENSG00000165322	ARHGAP12	8.66617	-0.894846	0.0702493	0.485825
ENSG00000151414	NEK7	12.1573	-0.814808	0.0676076	0.485825
ENSG00000171606	ZNF274	15.8759	-0.718766	0.0704164	0.485825
ENSG00000139826	ABHD13	14.4193	-0.701074	0.0692789	0.485825
ENSG00000182263	FIGN	18.6113	-0.700484	0.0692222	0.485825
ENSG00000151835	SACS	15.6161	-0.676007	0.0704331	0.485825
ENSG00000158526	TSR2	17.803	-0.675764	0.0689701	0.485825
ENSG00000188859	FAM78B	22.4683	-0.614971	0.0685586	0.485825
ENSG00000159784	FAM131B	21.26	-0.607038	0.0705303	0.485825
ENSG00000214087	ARL16	24.3476	-0.598748	0.067805	0.485825
ENSG00000142599	RERE	38.0295	-0.574545	0.0702289	0.485825
ENSG00000019505	SYT13	31.9227	-0.487519	0.0702818	0.485825
ENSG00000154096	THY1	34.8729	-0.45662	0.0703005	0.485825
ENSG00000079950	STX7	33.2481	-0.449662	0.0695119	0.485825
ENSG00000082701	GSK3B	64.9625	-0.442423	0.0691828	0.485825
ENSG00000179915	NRXN1	46.4684	-0.432357	0.0702311	0.485825
ENSG00000128524	ATP6V1F	112.084	-0.328411	0.0705359	0.485825
ENSG00000183722	LHFP	96.5572	-0.316119	0.0684801	0.485825
ENSG00000205937	RNPS1	100.31	-0.309994	0.0689468	0.485825
ENSG00000215093	EEF1A1P29	6.40689	-1.03578	0.0707597	0.486502
ENSG00000133134	BEX2	123.918	-0.288173	0.0707896	0.486502
ENSG00000171160	MORN4	28.8105	-0.569008	0.0711846	0.488521
ENSG00000189319	FAM53B	14.4816	-0.766351	0.0712366	0.48853
ENSG00000123636	BAZ2B	29.4359	-0.579965	0.0714632	0.489736
ENSG00000132535	DLG4	12.4221	-0.9993	0.0715928	0.489928
ENSG00000145337	PYURF	82.0027	-0.330788	0.0715427	0.489928
ENSG00000267100	ILF3-AS1	30.2795	-0.626853	0.0716963	0.490085
ENSG00000206579	XKR4	27.7678	-0.595684	0.0717172	0.490085
ENSG00000103550	KNOP1	10.2772	-0.831803	0.0723311	0.492535
ENSG00000073614	KDM5A	19.4856	-0.673831	0.0726812	0.49457
ENSG00000163625	WDFY3	18.2059	-0.669697	0.0731822	0.497363
ENSG00000048991	R3HDM1	28.1238	-0.529066	0.0732978	0.497363
ENSG00000117500	TMED5	11.4458	-0.779716	0.0735963	0.498687
ENSG00000196235	SUPT5H	48.5292	-0.445461	0.0736611	0.498776
ENSG00000176463	SLCO3A1	11.3347	-0.791725	0.0742245	0.501159
ENSG00000235823	OLMALINC	18.9592	-0.658518	0.0742727	0.501159
ENSG00000173221	GLRX	31.7388	-0.457248	0.0741654	0.501159
ENSG00000008277	ADAM22	6.65356	-1.10021	0.0744368	0.501215
ENSG00000134153	EMC7	32.4697	-0.471831	0.0744115	0.501215
ENSG00000253276	CCDC71L	12.1566	-0.880859	0.0746412	0.502229
ENSG00000143353	LYPLAL1	11.1257	-0.867751	0.0746915	0.502229
ENSG00000137571	SLCO5A1	6.44161	-1.03836	0.0747608	0.502345
ENSG00000146352	CLVS2	4.37399	-1.33208	0.0751286	0.504465
ENSG00000148218	ALAD	5.86206	-1.08811	0.0752545	0.504608
ENSG00000111913	FAM65B	16.4228	-0.659701	0.0754088	0.505291
ENSG00000121022	COPS5	28.6046	-0.509807	0.0756338	0.506007
ENSG00000049769	PPP1R3F	9.99463	-0.811214	0.0758517	0.506501
ENSG00000168234	TTC39C	11.6353	-0.747797	0.0759592	0.506868
ENSG00000147874	HAUS6	6.25247	-1.17211	0.0760714	0.507028
ENSG00000106299	WASL	21.9833	-0.734246	0.0761935	0.507028
ENSG00000253352	TUG1	44.7696	-0.412829	0.0761498	0.507028
ENSG00000077279	DCX	278.943	-0.399636	0.0761139	0.507028
ENSG00000121964	GTDC1	5.22448	-1.23538	0.0766454	0.508182
ENSG00000081154	PCNP	79.8221	-0.346852	0.0766378	0.508182
ENSG00000198910	L1CAM	116.389	-0.296955	0.0767882	0.508182
ENSG00000279865	RP11-69M1.6	132.035	-0.270988	0.0771057	0.509352
ENSG00000102910	LONP2	30.0175	-0.507387	0.0772039	0.509499
ENSG00000143748	NVL	5.23416	-1.15896	0.0776458	0.510647
ENSG00000198363	ASPH	9.36507	-0.918499	0.0777633	0.510647
ENSG00000114125	RNF7	164.033	-0.235817	0.0778461	0.510647
ENSG00000179523	EIF3J-AS1	11.5601	-0.90531	0.0782066	0.511176
ENSG00000083312	TNPO1	60.2235	-0.423586	0.0782472	0.511176
ENSG00000204256	BRD2	53.0274	-0.466098	0.0784592	0.511868
ENSG00000187961	KLHL17	5.95645	-1.04422	0.0788728	0.512804
ENSG00000100345	MYH9	21.0727	-0.611247	0.0787271	0.512804
ENSG00000228592	D21S2088E	57.363	-0.364311	0.0789233	0.512804
ENSG00000129757	CDKN1C	262.109	-0.34518	0.0788528	0.512804
ENSG00000068650	ATP11A	8.50021	-0.991734	0.0793954	0.513119
ENSG00000196123	KIAA0895L	21.6016	-0.560813	0.0792037	0.513119
ENSG00000131711	MAP1B	1226.2	-0.316999	0.0793734	0.513119
ENSG00000100335	MIEF1	23.8369	-0.559267	0.0796267	0.513925
ENSG00000110422	HIPK3	8.09553	-1.17738	0.0797475	0.514361
ENSG00000274180	NATD1	11.9593	-0.71354	0.0800085	0.515355
ENSG00000114473	IQCG	5.0158	-1.19575	0.0800757	0.515444
ENSG00000145781	COMMD10	9.62096	-0.831333	0.0803736	0.516348
ENSG00000160953	MUM1	13.0689	-0.803516	0.0803034	0.516348
ENSG00000125868	DSTN	506.294	-0.204348	0.0803767	0.516348
ENSG00000260917	RP11-57H14.4	5.13312	-1.18806	0.0808955	0.516955
ENSG00000164983	TMEM65	7.63751	-1.01116	0.0807984	0.516955
ENSG00000054654	SYNE2	7.02649	-0.998211	0.0809969	0.516955
ENSG00000240392	RPL9P3	7.48358	-0.942687	0.0809978	0.516955
ENSG00000154265	ABCA5	7.97211	-0.939333	0.0807878	0.516955
ENSG00000174007	CEP19	13.718	-0.770943	0.0806243	0.516955
ENSG00000167191	GPRC5B	11.3877	-0.729874	0.0812386	0.516955
ENSG00000121057	AKAP1	16.3212	-0.717545	0.0812362	0.516955
ENSG00000227081	RP11-543P15.1	15.3824	-0.713514	0.081154	0.516955
ENSG00000154127	UBASH3B	13.9007	-0.704302	0.0810609	0.516955
ENSG00000162129	CLPB	16.9662	-0.629274	0.0811058	0.516955
ENSG00000164929	BAALC	38.9898	-0.554864	0.0809011	0.516955
ENSG00000151502	VPS26B	69.3852	-0.407087	0.0812982	0.516955
ENSG00000013375	PGM3	7.71969	-0.870603	0.0816381	0.51756
ENSG00000196367	TRRAP	9.75276	-0.831076	0.0815707	0.51756
ENSG00000187479	C11orf96	4.32214	-1.39373	0.0820974	0.519037
ENSG00000171649	ZIK1	10.0504	-0.84853	0.0820325	0.519037
ENSG00000151176	PLBD2	19.5021	-0.650708	0.0822014	0.519037
ENSG00000119782	FKBP1B	55.6362	-0.371879	0.0822824	0.519037
ENSG00000168824	NSG1	164.468	-0.315754	0.082468	0.519409
ENSG00000047849	MAP4	256.195	-0.22554	0.0827585	0.520219
ENSG00000140443	IGF1R	21.8817	-0.5943	0.0828879	0.520355
ENSG00000130540	SULT4A1	50.4306	-0.427846	0.0829572	0.520451
ENSG00000157542	KCNJ6	16.8354	-0.635196	0.0830424	0.520647
ENSG00000250510	GPR162	44.0721	-0.467579	0.0831549	0.521014
ENSG00000163389	POGLUT1	11.6114	-0.786605	0.0834298	0.52172
ENSG00000108439	PNPO	6.0128	-1.07121	0.0839962	0.52289
ENSG00000184575	XPOT	11.4975	-0.88139	0.0839603	0.52289
ENSG00000012174	MBTPS2	10.4125	-0.794231	0.0839529	0.52289
ENSG00000128268	MGAT3	23.2683	-0.613945	0.0838249	0.52289
ENSG00000181704	YIPF6	30.6225	-0.507104	0.0839244	0.52289
ENSG00000118412	CASP8AP2	5.08623	-1.22954	0.0844977	0.52432
ENSG00000156253	RWDD2B	9.8803	-0.810629	0.0844761	0.52432
ENSG00000254635	WAC-AS1	11.6092	-0.790263	0.0844274	0.52432
ENSG00000151276	MAGI1	19.7736	-0.584617	0.0844919	0.52432
ENSG00000254901	BORCS8	14.1484	-0.655419	0.084673	0.524643
ENSG00000177239	MAN1B1	16.7174	-0.605724	0.0847579	0.524643
ENSG00000103034	NDRG4	114.115	-0.299732	0.084876	0.524643
ENSG00000128872	TMOD2	32.0969	-0.474083	0.0851355	0.524957
ENSG00000197217	ENTPD4	13.8576	-0.664949	0.085401	0.525867
ENSG00000143442	POGZ	26.4341	-0.523985	0.0855816	0.526644
ENSG00000166573	GALR1	4.94766	-1.13509	0.0862206	0.5299
ENSG00000141385	AFG3L2	5.88873	-1.17948	0.0864247	0.530458
ENSG00000166848	TERF2IP	205.382	-0.237345	0.0864763	0.530458
ENSG00000185666	SYN3	4.80209	-1.21273	0.0866906	0.531434
ENSG00000229133	RPS7P4	9.95551	-0.818565	0.0867964	0.531511
ENSG00000163624	CDS1	4.72941	-1.14744	0.0871722	0.531694
ENSG00000075420	FNDC3B	5.90887	-1.07265	0.0876537	0.531694
ENSG00000144619	CNTN4	5.85597	-1.06027	0.0875747	0.531694
ENSG00000152683	SLC30A6	6.40402	-1.02841	0.0869734	0.531694
ENSG00000104517	UBR5	7.6333	-0.935045	0.0870121	0.531694
ENSG00000180730	SHISA2	12.6432	-0.763579	0.0877024	0.531694
ENSG00000065613	SLK	12.958	-0.740224	0.0869228	0.531694
ENSG00000113194	FAF2	17.1805	-0.715093	0.0872908	0.531694
ENSG00000242992	FTH1P4	16.5097	-0.682731	0.0876555	0.531694
ENSG00000104427	ZC2HC1A	26.46	-0.51671	0.0876574	0.531694
ENSG00000101294	HM13	169.203	-0.398076	0.0874286	0.531694
ENSG00000083799	CYLD	6.22558	-0.979849	0.087803	0.531834
ENSG00000187446	CHP1	79.7314	-0.321342	0.0879362	0.531929
ENSG00000099814	CEP170B	13.9006	-0.710762	0.0881713	0.532727
ENSG00000203666	EFCAB2	13.3949	-0.716552	0.0882822	0.532821
ENSG00000170348	TMED10	91.4436	-0.292403	0.0883517	0.532821
ENSG00000266989	FTLP5	7.77423	-0.870656	0.0892654	0.534266
ENSG00000106355	LSM5	32.1316	-0.565559	0.0891584	0.534266
ENSG00000076053	RBM7	22.0639	-0.546748	0.088892	0.534266
ENSG00000101489	CELF4	51.099	-0.418175	0.0890969	0.534266
ENSG00000091640	SPAG7	55.2051	-0.35322	0.0891714	0.534266
ENSG00000141424	SLC39A6	90.7689	-0.330352	0.088805	0.534266
ENSG00000245556	SCAMP1-AS1	6.24586	-1.08959	0.0895477	0.534351
ENSG00000100219	XBP1	76.3654	-0.721513	0.0896327	0.534528
ENSG00000197971	MBP	4.38295	-1.20438	0.0898842	0.535366
ENSG00000080854	IGSF9B	9.49945	-0.93751	0.0898441	0.535366
ENSG00000100034	PPM1F	13.3068	-0.754716	0.0899621	0.535499
ENSG00000088970	KIZ	5.0336	-1.19058	0.0904303	0.536301
ENSG00000135365	PHF21A	13.9102	-0.67334	0.0903333	0.536301
ENSG00000085365	SCAMP1	53.3403	-0.411755	0.0904205	0.536301
ENSG00000114757	PEX5L	7.06055	-1.11768	0.0906779	0.536451
ENSG00000196517	SLC6A9	7.09623	-1.03532	0.090558	0.536451
ENSG00000107929	LARP4B	11.443	-0.738879	0.090674	0.536451
ENSG00000165219	GAPVD1	17.9983	-0.599116	0.090765	0.536637
ENSG00000138386	NAB1	6.66019	-0.986045	0.091156	0.536815
ENSG00000104660	LEPROTL1	43.4886	-0.469762	0.0912401	0.536815
ENSG00000123989	CHPF	37.5239	-0.449837	0.0909759	0.536815
ENSG00000173692	PSMD1	56.076	-0.364491	0.0911804	0.536815
ENSG00000130921	C12orf65	10.2751	-0.877941	0.0914493	0.537522
ENSG00000103449	SALL1	12.9343	-0.754778	0.0915121	0.537522
ENSG00000184708	EIF4ENIF1	23.2176	-0.57485	0.0916225	0.537522
ENSG00000164713	BRI3	216.39	-0.253022	0.0915298	0.537522
ENSG00000197912	SPG7	21.3283	-0.665937	0.0917292	0.537725
ENSG00000106992	AK1	18.252	-0.587019	0.0919296	0.538572
ENSG00000108557	RAI1	5.31215	-1.08512	0.0923189	0.539219
ENSG00000256053	APOPT1	28.0117	-0.469976	0.0921741	0.539219
ENSG00000173068	BNC2	33.3569	-0.455921	0.0921034	0.539219
ENSG00000138758	2011-09-01	62.2275	-0.378415	0.0922685	0.539219
ENSG00000117481	NSUN4	5.97988	-1.05877	0.0926231	0.539863
ENSG00000111860	CEP85L	9.23691	-0.872039	0.0926534	0.539863
ENSG00000198843	SELT	22.9393	-0.524858	0.092629	0.539863
ENSG00000060069	CTDP1	7.47655	-0.879069	0.0929441	0.540251
ENSG00000047346	FAM214A	12.7059	-0.722063	0.0928937	0.540251
ENSG00000102531	FNDC3A	20.7006	-0.538987	0.0932964	0.541973
ENSG00000148444	COMMD3	18.9626	-0.587831	0.0937167	0.542781
ENSG00000248275	TRIM52-AS1	20.402	-0.548183	0.0936898	0.542781
ENSG00000107669	ATE1	8.86085	-0.86174	0.0939887	0.543481
ENSG00000145495	2006-03-01	88.5069	-0.337598	0.0943002	0.54457
ENSG00000122417	ODF2L	9.41879	-0.877694	0.0944315	0.544819
ENSG00000184602	SNN	71.5129	-0.39206	0.0944638	0.544819
ENSG00000005884	ITGA3	8.28822	-0.87635	0.0945471	0.544897
ENSG00000186787	SPIN2B	7.60896	-1.03867	0.0946928	0.545162
ENSG00000272686	RP11-390E23.6	7.37091	-0.901147	0.0947582	0.545213
ENSG00000105254	TBCB	204.951	-0.251376	0.0951289	0.546694
ENSG00000234327	AC012146.7	4.30751	-1.23911	0.0955601	0.547375
ENSG00000172318	B3GALT1	5.19249	-1.11716	0.0953781	0.547375
ENSG00000048707	VPS13D	6.20955	-1.05688	0.0955195	0.547375
ENSG00000008869	HEATR5B	9.36504	-0.908873	0.0955089	0.547375
ENSG00000159445	THEM4	14.6403	-0.735685	0.09532	0.547375
ENSG00000118564	FBXL5	19.531	-0.582547	0.096476	0.549526
ENSG00000160097	FNDC5	20.0317	-0.543758	0.0961461	0.549526
ENSG00000121089	NACA3P	58.634	-0.426903	0.0964239	0.549526
ENSG00000161082	CELF5	55.8759	-0.358895	0.0964284	0.549526
ENSG00000166503	RP11-382A20.3	99.7134	-0.307782	0.096361	0.549526
ENSG00000185127	C6orf120	8.83063	-0.954402	0.0968193	0.551156
ENSG00000185504	FAAP100	22.195	-0.543183	0.097211	0.552115
ENSG00000006128	TAC1	42.8128	-0.390885	0.0972202	0.552115
ENSG00000277998	RP11-452N17.1	5.84384	-1.10947	0.0973498	0.552221
ENSG00000184867	ARMCX2	36.3852	-0.425625	0.0978027	0.554139
ENSG00000124783	SSR1	62.5314	-0.341541	0.0981148	0.555581
ENSG00000255372	CTD-3064C13.1	21.6658	-0.563754	0.098566	0.556904
ENSG00000084070	SMAP2	29.9581	-0.466115	0.0988576	0.557608
ENSG00000129292	PHF20L1	18.2189	-0.640521	0.0990211	0.557767
ENSG00000131149	GSE1	26.5376	-0.553442	0.099282	0.557978
ENSG00000151893	CACUL1	26.1102	-0.501628	0.0992573	0.557978
ENSG00000164074	ABHD18	5.84603	-1.04669	0.0994149	0.55803
ENSG00000136051	KIAA1033	4.8867	-1.1045	0.10025	0.561087
ENSG00000188042	ARL4C	52.5878	-0.375484	0.100536	0.562359
ENSG00000125430	HS3ST3B1	6.51199	-0.969001	0.100957	0.56355
ENSG00000132970	WASF3	21.374	-0.550308	0.101005	0.56355
ENSG00000185324	CDK10	4.67212	-1.16967	0.101114	0.563632
ENSG00000092140	G2E3	6.86638	-0.954858	0.101375	0.564111
ENSG00000159322	ADPGK	8.41942	-0.870952	0.10135	0.564111
ENSG00000198408	MGEA5	78.0031	-0.29213	0.101445	0.564176
ENSG00000143494	VASH2	21.8987	-0.607814	0.10153	0.564267
ENSG00000121749	TBC1D15	8.69034	-1.04962	0.102207	0.565293
ENSG00000205356	TECPR1	14.3098	-0.683292	0.10201	0.565293
ENSG00000162378	ZYG11B	23.9712	-0.627725	0.101991	0.565293
ENSG00000077264	PAK3	44.3251	-0.397414	0.102232	0.565293
ENSG00000196312	MFSD14C	5.93794	-0.970329	0.103	0.566578
ENSG00000143457	GOLPH3L	6.66357	-0.935496	0.102969	0.566578
ENSG00000133627	ACTR3B	7.43284	-0.955922	0.103283	0.567203
ENSG00000161533	ACOX1	12.224	-0.679825	0.103426	0.567346
ENSG00000167566	NCKAP5L	17.6537	-0.657826	0.103554	0.56772
ENSG00000102781	KATNAL1	14.0907	-0.613926	0.103615	0.567736
ENSG00000242732	RGAG4	13.3306	-0.626547	0.103688	0.567812
ENSG00000078328	RBFOX1	11.7628	-0.804441	0.103827	0.568158
ENSG00000071054	MAP4K4	69.0468	-0.365165	0.104184	0.568158
ENSG00000084628	NKAIN1	86.2298	-0.290158	0.104079	0.568158
ENSG00000061676	NCKAP1	80.0952	-0.287771	0.103968	0.568158
ENSG00000147403	RPL10	221.266	-0.283713	0.104118	0.568158
ENSG00000197530	MIB2	12.3564	-0.791243	0.104288	0.568194
ENSG00000166402	TUB	15.5825	-0.638433	0.104476	0.568901
ENSG00000126653	NSRP1	7.61404	-0.970399	0.104577	0.569127
ENSG00000140743	CDR2	5.69408	-1.05331	0.105529	0.571459
ENSG00000140538	NTRK3	9.07501	-0.827749	0.105449	0.571459
ENSG00000134318	ROCK2	10.5233	-0.773305	0.10594	0.571459
ENSG00000185924	RTN4RL1	19.8324	-0.531661	0.105577	0.571459
ENSG00000134294	SLC38A2	63.5172	-0.332324	0.105838	0.571459
ENSG00000185722	ANKFY1	4.68837	-1.22067	0.107513	0.573661
ENSG00000046651	OFD1	6.48292	-0.947583	0.107271	0.573661
ENSG00000179562	GCC1	7.80562	-0.946796	0.10703	0.573661
ENSG00000157557	ETS2	11.9356	-0.702573	0.10721	0.573661
ENSG00000104219	ZDHHC2	15.6281	-0.65704	0.106941	0.573661
ENSG00000175727	MLXIP	19.2233	-0.645356	0.107434	0.573661
ENSG00000188554	NBR1	22.0341	-0.569439	0.107501	0.573661
ENSG00000137872	SEMA6D	61.5906	-0.451104	0.107521	0.573661
ENSG00000034713	GABARAPL2	143.447	-0.254988	0.107422	0.573661
ENSG00000198556	ZNF789	4.95042	-1.10143	0.108481	0.576187
ENSG00000170542	SERPINB9	9.74679	-0.849088	0.108909	0.576187
ENSG00000168300	PCMTD1	8.48455	-0.820852	0.10892	0.576187
ENSG00000141564	RPTOR	8.92219	-0.806316	0.108692	0.576187
ENSG00000135454	B4GALNT1	17.5286	-0.669001	0.108692	0.576187
ENSG00000074317	SNCB	18.8862	-0.598997	0.108821	0.576187
ENSG00000169635	HIC2	38.284	-0.488993	0.10889	0.576187
ENSG00000011114	BTBD7	10.6534	-0.712811	0.109484	0.57822
ENSG00000183354	KIAA2026	23.0566	-0.497273	0.109474	0.57822
ENSG00000198837	DENND4B	10.165	-0.764636	0.109631	0.578365
ENSG00000079432	CIC	12.0994	-0.714047	0.109582	0.578365
ENSG00000165699	TSC1	11.4881	-0.851585	0.10974	0.578491
ENSG00000153317	ASAP1	32.1411	-0.426711	0.109775	0.578491
ENSG00000166123	GPT2	13.8391	-0.63997	0.110266	0.579267
ENSG00000118733	OLFM3	17.0103	-0.578397	0.110173	0.579267
ENSG00000111728	ST8SIA1	26.258	-0.510052	0.110501	0.57985
ENSG00000171467	ZNF318	8.34558	-0.867406	0.111016	0.579889
ENSG00000006116	CACNG3	8.74771	-0.838871	0.11149	0.579889
ENSG00000110048	OSBP	11.6671	-0.808496	0.111126	0.579889
ENSG00000198793	MTOR	12.4352	-0.637262	0.110779	0.579889
ENSG00000183688	FAM101B	23.0204	-0.55298	0.111543	0.579889
ENSG00000163531	NFASC	29.4562	-0.454728	0.110986	0.579889
ENSG00000174748	RPL15	1486.9	-0.220444	0.111178	0.579889
ENSG00000188613	NANOS1	22.8808	-0.486855	0.112037	0.581147
ENSG00000186501	TMEM222	62.0686	-0.334592	0.112006	0.581147
ENSG00000168216	LMBRD1	26.2642	-0.500675	0.112436	0.58233
ENSG00000104904	OAZ1	361.668	-0.248263	0.11277	0.583126
ENSG00000090661	CERS4	14.6919	-0.722119	0.113066	0.584034
ENSG00000225439	BOLA3-AS1	17.5678	-0.559042	0.113218	0.584208
ENSG00000073803	MAP3K13	21.1019	-0.490884	0.113221	0.584208
ENSG00000018189	RUFY3	216.893	-0.190907	0.113377	0.584544
ENSG00000070081	NUCB2	24.2268	-0.551771	0.113682	0.585021
ENSG00000120327	PCDHB14	6.14609	-1.05942	0.114332	0.58535
ENSG00000143507	DUSP10	4.82131	-1.03879	0.113914	0.58535
ENSG00000155016	CYP2U1	4.86471	-1.01852	0.113855	0.58535
ENSG00000146085	MUT	12.7082	-0.663697	0.11429	0.58535
ENSG00000150347	ARID5B	14.9863	-0.614156	0.114534	0.58535
ENSG00000023516	AKAP11	25.4138	-0.520231	0.114517	0.58535
ENSG00000182628	SKA2	64.1267	-0.330372	0.114493	0.58535
ENSG00000103671	TRIP4	9.72926	-0.760802	0.115042	0.586703
ENSG00000171307	ZDHHC16	19.5721	-0.53946	0.115477	0.587073
ENSG00000260903	XKR7	32.3473	-0.417358	0.11548	0.587073
ENSG00000136908	DPM2	30.8839	-0.446544	0.115558	0.587161
ENSG00000112182	BACH2	27.218	-0.529193	0.11587	0.587816
ENSG00000101773	RBBP8	4.55882	-1.10231	0.116078	0.587944
ENSG00000177301	KCNA2	6.48941	-1.01244	0.116642	0.590181
ENSG00000219928	RP11-40C6.2	4.47729	-1.26948	0.117181	0.59074
ENSG00000158623	COPG2	6.59945	-1.03908	0.117303	0.59074
ENSG00000165494	PCF11	8.47953	-0.780526	0.117303	0.59074
ENSG00000119616	FCF1	14.1141	-0.631056	0.116917	0.59074
ENSG00000135116	HRK	29.0649	-0.559061	0.116964	0.59074
ENSG00000011347	SYT7	42.7088	-0.410476	0.117002	0.59074
ENSG00000237036	ZEB1-AS1	5.74431	-1.05051	0.117411	0.59087
ENSG00000113282	CLINT1	18.5038	-0.574446	0.117635	0.59087
ENSG00000169567	HINT1	419.878	-0.230567	0.117486	0.59087
ENSG00000063601	MTMR1	7.27287	-0.855692	0.117702	0.590897
ENSG00000112378	PERP	12.5754	-0.686178	0.118251	0.591245
ENSG00000137845	ADAM10	24.6184	-0.462669	0.118051	0.591245
ENSG00000186222	BLOC1S4	25.6083	-0.457253	0.118242	0.591245
ENSG00000253719	ATXN7L3B	99.6445	-0.257511	0.118322	0.591245
ENSG00000102109	PCSK1N	733.684	-0.200456	0.118214	0.591245
ENSG00000198466	ZNF587	5.0889	-1.04968	0.118992	0.593178
ENSG00000132846	ZBED3	6.41539	-0.934254	0.119324	0.593178
ENSG00000135047	CTSL	12.2443	-0.662003	0.119223	0.593178
ENSG00000109270	LAMTOR3	21.2181	-0.538626	0.11897	0.593178
ENSG00000110042	DTX4	56.886	-0.332552	0.119101	0.593178
ENSG00000165443	PHYHIPL	52.8507	-0.329437	0.119045	0.593178
ENSG00000125386	FAM193A	16.0129	-0.593154	0.119421	0.593352
ENSG00000169957	ZNF768	17.8913	-0.686439	0.120166	0.595829
ENSG00000155961	RAB39B	16.6688	-0.563264	0.120446	0.596909
ENSG00000095787	WAC	42.2179	-0.375367	0.120603	0.597076
ENSG00000172932	ANKRD13D	22.2986	-0.571935	0.120799	0.597314
ENSG00000187840	EIF4EBP1	40.3359	-0.450072	0.120837	0.597314
ENSG00000011021	CLCN6	14.8785	-0.666368	0.121004	0.597594
ENSG00000119328	FAM206A	7.78106	-0.868197	0.121268	0.598184
ENSG00000068438	FTSJ1	17.8016	-0.563348	0.121434	0.598184
ENSG00000156475	PPP2R2B	46.3915	-0.374468	0.121355	0.598184
ENSG00000146872	TLK2	13.182	-0.669191	0.121631	0.598785
ENSG00000157954	WIPI2	29.7549	-0.465725	0.1223	0.600472
ENSG00000170881	RNF139	27.297	-0.432424	0.12229	0.600472
ENSG00000131966	ACTR10	65.7999	-0.360612	0.122409	0.600472
ENSG00000180539	C9orf139	4.88293	-1.01961	0.123183	0.603236
ENSG00000113441	LNPEP	10.7743	-0.845385	0.123124	0.603236
ENSG00000100632	ERH	75.8714	-0.421236	0.123364	0.603236
ENSG00000196214	ZNF766	13.2167	-0.680084	0.123593	0.603514
ENSG00000101856	PGRMC1	256.065	-0.220156	0.123924	0.603909
ENSG00000240849	TMEM189	29.185	-0.518488	0.124596	0.606571
ENSG00000005175	RPAP3	5.28092	-0.970421	0.124684	0.606693
ENSG00000121905	HPCA	4.36953	-1.20039	0.124907	0.607167
ENSG00000273344	PAXIP1-AS1	7.84601	-0.820582	0.125012	0.607372
ENSG00000131127	ZNF141	7.71073	-0.795931	0.125079	0.60739
ENSG00000174482	LINGO2	4.84083	-1.04632	0.125157	0.607466
ENSG00000261338	RP11-378A13.1	4.66013	-1.10008	0.125825	0.60948
ENSG00000181904	C5orf24	28.9664	-0.438255	0.125987	0.609651
ENSG00000058404	CAMK2B	44.1003	-0.495857	0.126197	0.610364
ENSG00000197121	PGAP1	13.9714	-0.617828	0.126292	0.610515
ENSG00000215712	TMEM242	10.3817	-0.734791	0.126497	0.610596
ENSG00000237077	AC105399.2	15.8901	-0.662211	0.127005	0.610596
ENSG00000168795	ZBTB5	18.0044	-0.536108	0.126982	0.610596
ENSG00000145362	ANK2	81.5662	-0.329191	0.126668	0.610596
ENSG00000145284	SCD5	82.6031	-0.296604	0.126938	0.610596
ENSG00000257103	LSM14A	36.9838	-0.433623	0.127147	0.610977
ENSG00000169282	KCNAB1	10.4612	-0.775217	0.127288	0.611348
ENSG00000144218	AFF3	54.5759	-0.349589	0.12738	0.611487
ENSG00000181915	ADO	18.4832	-0.548676	0.127631	0.611998
ENSG00000101460	MAP1LC3A	162.577	-0.277082	0.127804	0.611998
ENSG00000130449	ZSWIM6	23.744	-0.521014	0.128083	0.612835
ENSG00000164808	SPIDR	11.4357	-0.657437	0.128364	0.613767
ENSG00000279207	RP11-159D12.8	4.71958	-1.0823	0.129252	0.614439
ENSG00000163798	SLC4A1AP	5.9263	-0.98461	0.130048	0.614439
ENSG00000115750	TAF1B	5.55699	-0.969144	0.128651	0.614439
ENSG00000151883	PARP8	7.1807	-0.835888	0.128751	0.614439
ENSG00000188419	CHM	7.35097	-0.827164	0.12908	0.614439
ENSG00000151611	MMAA	7.87851	-0.770685	0.128945	0.614439
ENSG00000187239	FNBP1	12.1542	-0.764684	0.129563	0.614439
ENSG00000103199	ZNF500	10.2816	-0.722004	0.12912	0.614439
ENSG00000110768	GTF2H1	9.74418	-0.71509	0.129724	0.614439
ENSG00000105778	AVL9	15.1967	-0.568117	0.129614	0.614439
ENSG00000153982	GDPD1	19.2625	-0.530761	0.128986	0.614439
ENSG00000154310	TNIK	21.2453	-0.499884	0.129868	0.614439
ENSG00000125356	NDUFA1	43.6004	-0.35558	0.129167	0.614439
ENSG00000120594	PLXDC2	4.91689	-1.04719	0.130937	0.615349
ENSG00000147454	SLC25A37	4.87045	-0.96875	0.131159	0.615349
ENSG00000263001	GTF2I	6.93489	-0.836605	0.130887	0.615349
ENSG00000173575	CHD2	23.8341	-0.479763	0.130675	0.615349
ENSG00000196182	STK40	27.9306	-0.478207	0.130806	0.615349
ENSG00000100360	IFT27	22.7972	-0.474237	0.131169	0.615349
ENSG00000186591	UBE2H	38.7862	-0.427034	0.131246	0.615349
ENSG00000067955	CBFB	46.9325	-0.378941	0.130448	0.615349
ENSG00000116209	TMEM59	118.89	-0.270377	0.130748	0.615349
ENSG00000157837	SPPL3	87.0922	-0.268964	0.130378	0.615349
ENSG00000088899	LZTS3	12.2356	-0.724771	0.131609	0.615591
ENSG00000280798	LINC00294	13.5685	-0.670546	0.13161	0.615591
ENSG00000150712	MTMR12	11.5837	-0.665256	0.131744	0.615591
ENSG00000183496	MEX3B	18.4513	-0.504001	0.131431	0.615591
ENSG00000140265	ZSCAN29	11.2661	-0.693377	0.131895	0.615701
ENSG00000204519	ZNF551	7.8509	-0.871258	0.132429	0.61688
ENSG00000160888	IER2	14.9405	-0.612575	0.132389	0.61688
ENSG00000126705	AHDC1	22.5134	-0.521382	0.132547	0.61688
ENSG00000165813	CCDC186	7.0913	-0.990261	0.132831	0.616911
ENSG00000115808	STRN	6.84417	-0.975493	0.133287	0.616922
ENSG00000224892	RPS4XP16	9.40984	-0.79751	0.133141	0.616922
ENSG00000168806	LCMT2	8.7336	-0.790724	0.133112	0.616922
ENSG00000034677	RNF19A	11.2079	-0.692015	0.133236	0.616922
ENSG00000164609	SLU7	22.3051	-0.577639	0.132974	0.616922
ENSG00000119778	ATAD2B	4.80159	-1.03963	0.133502	0.616935
ENSG00000272047	GTF2H5	45.4484	-0.369059	0.133659	0.617072
ENSG00000154945	ANKRD40	9.96373	-0.761802	0.134168	0.617943
ENSG00000139842	CUL4A	15.5503	-0.548983	0.134107	0.617943
ENSG00000100473	COCH	17.2235	-0.586772	0.134237	0.617964
ENSG00000147852	VLDLR	7.54867	-0.824379	0.134772	0.619316
ENSG00000164284	GRPEL2	15.8913	-0.55749	0.134595	0.619316
ENSG00000105136	ZNF419	4.38547	-1.09923	0.135001	0.619338
ENSG00000109689	STIM2	7.28791	-0.865248	0.135049	0.619338
ENSG00000198911	SREBF2	142.759	-0.251547	0.134945	0.619338
ENSG00000253738	OTUD6B-AS1	14.1203	-0.648835	0.135244	0.619814
ENSG00000166925	TSC22D4	12.3022	-0.620031	0.135756	0.619814
ENSG00000183828	NUDT14	46.6462	-0.391669	0.135769	0.619814
ENSG00000141627	DYM	49.7741	-0.346045	0.135515	0.619814
ENSG00000152377	SPOCK1	82.0728	-0.305824	0.135836	0.619814
ENSG00000073849	ST6GAL1	24.1018	-0.481845	0.136387	0.621342
ENSG00000047249	ATP6V1H	73.0726	-0.295739	0.136625	0.622131
ENSG00000001617	SEMA3F	6.36873	-0.847434	0.137027	0.623315
ENSG00000247400	DNAJC3-AS1	8.14397	-0.827438	0.137079	0.623315
ENSG00000181035	SLC25A42	5.49425	-1.02344	0.137449	0.623347
ENSG00000166006	KCNC2	5.24458	-1.00841	0.137444	0.623347
ENSG00000243279	PRAF2	42.0831	-0.389477	0.137327	0.623347
ENSG00000172115	CYCS	59.6954	-0.317713	0.137304	0.623347
ENSG00000162688	AGL	7.40802	-0.860378	0.137997	0.624095
ENSG00000158258	CLSTN2	9.2074	-0.8014	0.137977	0.624095
ENSG00000158290	CUL4B	16.6993	-0.560822	0.138156	0.624095
ENSG00000178171	AMER3	17.0905	-0.549263	0.138122	0.624095
ENSG00000072364	AFF4	50.0458	-0.459173	0.138427	0.624733
ENSG00000196504	PRPF40A	39.393	-0.408555	0.138979	0.625611
ENSG00000182534	MXRA7	35.1158	-0.359818	0.13901	0.625611
ENSG00000135269	TES	15.8615	-0.570417	0.139273	0.626057
ENSG00000115226	FNDC4	55.8701	-0.320257	0.139322	0.626057
ENSG00000148572	NRBF2	12.1466	-0.655953	0.139525	0.626177
ENSG00000173258	ZNF483	4.48682	-1.01998	0.140082	0.627772
ENSG00000215845	TSTD1	17.8424	-0.560674	0.140091	0.627772
ENSG00000164823	OSGIN2	4.68518	-0.956433	0.140374	0.62794
ENSG00000058056	USP13	10.3264	-0.685521	0.140359	0.62794
ENSG00000111897	SERINC1	201.928	-0.247032	0.140323	0.62794
ENSG00000155090	KLF10	29.039	-0.420882	0.141011	0.629915
ENSG00000104177	MYEF2	14.6684	-0.695803	0.14113	0.630054
ENSG00000198208	RPS6KL1	11.3683	-0.675911	0.141238	0.630054
ENSG00000114098	ARMC8	21.6468	-0.516689	0.141487	0.630871
ENSG00000167397	VKORC1	25.7456	-0.454551	0.141575	0.630945
ENSG00000154380	ENAH	83.0928	-0.310109	0.141887	0.630945
ENSG00000169155	ZBTB43	7.69724	-0.812878	0.142321	0.63138
ENSG00000166734	CASC4	31.7077	-0.559837	0.142515	0.631662
ENSG00000189060	H1F0	16.7269	-0.562385	0.142881	0.632702
ENSG00000150722	PPP1R1C	21.5615	-0.529968	0.143245	0.632904
ENSG00000165752	STK32C	17.9513	-0.503181	0.14308	0.632904
ENSG00000156508	EEF1A1	900.338	-0.273831	0.14332	0.632904
ENSG00000090861	AARS	39.9947	-0.44741	0.143391	0.632926
ENSG00000189114	BLOC1S3	7.21114	-0.786828	0.143572	0.633137
ENSG00000158636	EMSY	9.85445	-0.716755	0.143654	0.633137
ENSG00000144746	ARL6IP5	89.6974	-0.281232	0.143857	0.633137
ENSG00000164327	RICTOR	4.65271	-1.07299	0.144063	0.633573
ENSG00000214362	RP11-7D5.2	19.386	-0.607397	0.144672	0.634804
ENSG00000186487	MYT1L	14.6938	-0.589652	0.144803	0.634804
ENSG00000132718	SYT11	59.2267	-0.349646	0.144628	0.634804
ENSG00000100105	PATZ1	61.8497	-0.284192	0.14469	0.634804
ENSG00000136146	MED4	12.8795	-0.662616	0.14516	0.634996
ENSG00000138433	CIR1	18.8351	-0.516153	0.145176	0.634996
ENSG00000175348	TMEM9B	45.3786	-0.346474	0.145004	0.634996
ENSG00000145703	IQGAP2	4.99792	-1.02684	0.145808	0.635704
ENSG00000158161	EYA3	9.27626	-0.68894	0.145753	0.635704
ENSG00000003096	KLHL13	11.3175	-0.619626	0.145814	0.635704
ENSG00000100564	PIGH	13.3785	-0.597453	0.145996	0.635704
ENSG00000135070	ISCA1	24.571	-0.485373	0.145586	0.635704
ENSG00000173898	SPTBN2	36.6138	-0.412818	0.145826	0.635704
ENSG00000089902	RCOR1	4.37572	-1.02854	0.146767	0.636828
ENSG00000148090	AUH	6.84183	-0.870013	0.146652	0.636828
ENSG00000170832	USP32	8.49748	-0.773464	0.146582	0.636828
ENSG00000122642	FKBP9	8.19515	-0.723351	0.146664	0.636828
ENSG00000175224	ATG13	25.5507	-0.437285	0.147245	0.636828
ENSG00000234742	AC144530.1	30.7211	-0.400314	0.146955	0.636828
ENSG00000067836	ROGDI	40.5331	-0.366092	0.147199	0.636828
ENSG00000145425	RPS3A	104.092	-0.359371	0.147003	0.636828
ENSG00000134986	NREP	70.186	-0.319491	0.147017	0.636828
ENSG00000154639	CXADR	154.438	-0.250168	0.146556	0.636828
ENSG00000186868	MAPT	292.854	-0.232969	0.146926	0.636828
ENSG00000109180	OCIAD1	188.107	-0.181187	0.147391	0.637124
ENSG00000164484	TMEM200A	10.3526	-0.727464	0.14797	0.637586
ENSG00000138101	DTNB	16.074	-0.572392	0.148014	0.637586
ENSG00000176697	BDNF	5.74513	-0.960725	0.148307	0.638303
ENSG00000172269	DPAGT1	9.40509	-0.685538	0.148638	0.638303
ENSG00000171634	BPTF	39.1183	-0.543178	0.148807	0.638303
ENSG00000228929	RPS13P2	36.7719	-0.419661	0.148739	0.638303
ENSG00000204442	FAM155A	67.3091	-0.296593	0.148531	0.638303
ENSG00000141698	NT5C3B	149.899	-0.23226	0.148842	0.638303
ENSG00000122068	FYTTD1	40.8736	-0.478933	0.148942	0.638446
ENSG00000162419	GMEB1	9.68946	-0.667949	0.14915	0.639043
ENSG00000139410	SDSL	19.4339	-0.57591	0.149271	0.639043
ENSG00000122482	ZNF644	30.4203	-0.415282	0.1494	0.639272
ENSG00000131899	LLGL1	6.43893	-0.891616	0.149495	0.639398
ENSG00000172382	PRSS27	4.47828	-1.00172	0.149842	0.640289
ENSG00000140526	ABHD2	15.2293	-0.592913	0.150325	0.640393
ENSG00000197930	ERO1A	16.491	-0.541263	0.150324	0.640393
ENSG00000117020	AKT3	20.1135	-0.51785	0.150315	0.640393
ENSG00000141965	FEM1A	5.88774	-0.8888	0.150608	0.640943
ENSG00000112473	SLC39A7	12.5792	-0.842447	0.150654	0.640943
ENSG00000197381	ADARB1	11.7949	-0.648682	0.151142	0.641436
ENSG00000153253	SCN3A	20.0495	-0.57617	0.150943	0.641436
ENSG00000184787	UBE2G2	21.9108	-0.467033	0.151213	0.641436
ENSG00000082641	NFE2L1	25.5228	-0.444708	0.151501	0.641436
ENSG00000136928	GABBR2	28.4636	-0.422301	0.151225	0.641436
ENSG00000237676	RPL30P4	56.0901	-0.375397	0.151487	0.641436
ENSG00000168803	ADAL	9.19093	-0.75032	0.151651	0.641509
ENSG00000136002	ARHGEF4	9.88069	-0.70659	0.151645	0.641509
ENSG00000109854	HTATIP2	4.48053	-0.941141	0.151811	0.641902
ENSG00000101204	CHRNA4	23.9287	-0.44234	0.152058	0.642385
ENSG00000168779	SHOX2	10.5642	-0.738798	0.15228	0.642647
ENSG00000113742	CPEB4	18.368	-0.506861	0.152971	0.643707
ENSG00000172260	NEGR1	24.3097	-0.451321	0.152723	0.643707
ENSG00000151892	GFRA1	40.3238	-0.352139	0.152778	0.643707
ENSG00000175931	UBE2O	28.3501	-0.387924	0.154065	0.645776
ENSG00000151422	FER	6.96094	-0.776998	0.154479	0.645871
ENSG00000107771	CCSER2	17.7157	-0.597588	0.15432	0.645871
ENSG00000037637	FBXO42	17.5048	-0.494064	0.154398	0.645871
ENSG00000137216	TMEM63B	30.3516	-0.412552	0.154478	0.645871
ENSG00000104723	TUSC3	181.763	-0.225621	0.154352	0.645871
ENSG00000174705	SH3PXD2B	29.4765	-0.413046	0.155097	0.647136
ENSG00000116747	TROVE2	46.5857	-0.37183	0.155329	0.647136
ENSG00000054793	ATP9A	53.9365	-0.303286	0.155034	0.647136
ENSG00000060709	RIMBP2	5.14682	-1.01895	0.156164	0.647185
ENSG00000101181	MTG2	5.71373	-1.00602	0.155825	0.647185
ENSG00000226498	RPSAP21	7.37601	-0.845306	0.155863	0.647185
ENSG00000158528	PPP1R9A	10.8579	-0.726239	0.155605	0.647185
ENSG00000153561	RMND5A	18.7377	-0.534818	0.156414	0.647185
ENSG00000103111	MON1B	17.3712	-0.48006	0.155886	0.647185
ENSG00000160551	TAOK1	34.8114	-0.442903	0.156349	0.647185
ENSG00000145920	CPLX2	31.0826	-0.394594	0.155806	0.647185
ENSG00000205629	LCMT1	78.7046	-0.256922	0.156084	0.647185
ENSG00000163902	RPN1	180.909	-0.253722	0.156204	0.647185
ENSG00000117598	PLPPR5	13.0054	-0.600601	0.15666	0.64765
ENSG00000198746	GPATCH3	8.13539	-0.831424	0.156871	0.647689
ENSG00000075239	ACAT1	39.9763	-0.391797	0.15674	0.647689
ENSG00000196998	WDR45	10.5052	-0.718497	0.157516	0.649286
ENSG00000145990	GFOD1	10.1244	-0.697401	0.157431	0.649286
ENSG00000156256	USP16	15.7769	-0.555394	0.157606	0.649286
ENSG00000136451	VEZF1	30.2924	-0.37481	0.158241	0.650006
ENSG00000183513	COA5	15.0011	-0.534266	0.158412	0.650433
ENSG00000115902	SLC1A4	45.9695	-0.633569	0.158714	0.651119
ENSG00000065883	CDK13	14.0262	-0.546042	0.158656	0.651119
ENSG00000120725	SIL1	8.40502	-0.752147	0.158859	0.651159
ENSG00000102181	CD99L2	35.5601	-0.349081	0.159219	0.65236
ENSG00000070495	JMJD6	5.48764	-0.893537	0.159556	0.652567
ENSG00000067798	NAV3	6.83593	-0.885033	0.159578	0.652567
ENSG00000140104	C14orf79	7.11854	-0.83542	0.159601	0.652567
ENSG00000116285	ERRFI1	11.1002	-0.605789	0.159743	0.652567
ENSG00000105278	ZFR2	15.8932	-0.514403	0.1595	0.652567
ENSG00000143702	CEP170	28.1451	-0.452197	0.16001	0.652885
ENSG00000166024	R3HCC1L	7.59719	-0.74442	0.160294	0.653435
ENSG00000004961	HCCS	11.7217	-0.622437	0.160369	0.653462
ENSG00000113845	TIMMDC1	20.6109	-0.463533	0.160564	0.653925
ENSG00000170293	CMTM8	4.35005	-0.972987	0.160871	0.654681
ENSG00000264522	OTUD7B	4.99473	-0.927313	0.161737	0.656945
ENSG00000174744	BRMS1	28.1177	-0.430259	0.16171	0.656945
ENSG00000163053	SLC16A14	61.7486	-0.286153	0.161768	0.656945
ENSG00000113719	ERGIC1	25.8577	-0.406759	0.162024	0.657707
ENSG00000186111	PIP5K1C	17.0042	-0.526831	0.163241	0.6607
ENSG00000178796	RIIAD1	5.57051	-1.54176	0.164068	0.661511
ENSG00000145241	CENPC	6.2506	-1.0675	0.163921	0.661511
ENSG00000143669	LYST	5.11526	-0.915707	0.164338	0.661511
ENSG00000099917	MED15	20.4699	-0.510356	0.163929	0.661511
ENSG00000076201	PTPN23	22.6033	-0.4245	0.16444	0.661511
ENSG00000162521	RBBP4	34.8242	-0.373763	0.163937	0.661511
ENSG00000007168	PAFAH1B1	73.2505	-0.255215	0.164203	0.661511
ENSG00000106948	AKNA	5.17739	-0.896084	0.165135	0.663072
ENSG00000091129	NRCAM	35.4224	-0.346483	0.165201	0.663072
ENSG00000106803	SEC61B	74.6097	-0.275065	0.165121	0.663072
ENSG00000115275	MOGS	9.75938	-0.728142	0.1655	0.663411
ENSG00000131873	CHSY1	11.6231	-0.628596	0.165498	0.663411
ENSG00000168591	TMUB2	20.09	-0.474598	0.165701	0.663697
ENSG00000232385	RPS3AP25	31.236	-0.44656	0.165967	0.663938
ENSG00000186432	KPNA4	29.7779	-0.396094	0.165922	0.663938
ENSG00000274956	UG0898H09	17.4366	-0.556793	0.166046	0.663979
ENSG00000100058	CRYBB2P1	5.37666	-0.921195	0.167082	0.665505
ENSG00000100027	YPEL1	6.40471	-0.870352	0.166735	0.665505
ENSG00000122591	FAM126A	7.56952	-0.841848	0.166628	0.665505
ENSG00000147535	PLPP5	12.0473	-0.620709	0.166929	0.665505
ENSG00000157450	RNF111	20.0985	-0.453938	0.166994	0.665505
ENSG00000107758	PPP3CB	48.9541	-0.314234	0.167252	0.665505
ENSG00000136854	STXBP1	86.7009	-0.24691	0.166718	0.665505
ENSG00000129003	VPS13C	6.57002	-0.88339	0.167472	0.666093
ENSG00000010818	HIVEP2	8.05616	-0.686424	0.167818	0.666408
ENSG00000064419	TNPO3	21.3863	-0.464443	0.167821	0.666408
ENSG00000168280	KIF5C	337.594	-0.294551	0.167982	0.666747
ENSG00000139973	SYT16	5.41948	-1.07155	0.169977	0.666905
ENSG00000108797	CNTNAP1	4.68091	-0.980564	0.169554	0.666905
ENSG00000128585	MKLN1	4.85529	-0.917944	0.169625	0.666905
ENSG00000234118	RPL13AP6	5.76363	-0.906671	0.170486	0.666905
ENSG00000248049	UBA6-AS1	6.26417	-0.828094	0.171227	0.666905
ENSG00000084112	SSH1	6.83379	-0.80491	0.168934	0.666905
ENSG00000155592	ZKSCAN2	11.3044	-0.694686	0.168545	0.666905
ENSG00000184156	KCNQ3	16.0764	-0.587627	0.170903	0.666905
ENSG00000275066	SYNRG	17.9052	-0.556233	0.170679	0.666905
ENSG00000166887	VPS39	13.8558	-0.551842	0.16852	0.666905
ENSG00000004897	CDC27	20.5678	-0.50879	0.170129	0.666905
ENSG00000198431	TXNRD1	28.2433	-0.501605	0.168776	0.666905
ENSG00000143207	RFWD2	24.3942	-0.487707	0.168484	0.666905
ENSG00000159921	GNE	18.0948	-0.464252	0.17092	0.666905
ENSG00000196227	FAM217B	20.9797	-0.432938	0.170863	0.666905
ENSG00000273611	ZNHIT3	35.415	-0.379069	0.169354	0.666905
ENSG00000074696	HACD3	133.015	-0.295051	0.170959	0.666905
ENSG00000166974	MAPRE2	129.324	-0.274796	0.169752	0.666905
ENSG00000129355	CDKN2D	114.566	-0.240397	0.168581	0.666905
ENSG00000110321	EIF4G2	710.574	-0.137233	0.168491	0.666905
ENSG00000100266	PACSIN2	16.279	-0.552629	0.171503	0.66754
ENSG00000182810	DDX28	7.31033	-0.726628	0.171647	0.667833
ENSG00000116922	C1orf109	5.94799	-0.823974	0.172114	0.66825
ENSG00000164144	ARFIP1	8.75527	-0.682444	0.172067	0.66825
ENSG00000116954	RRAGC	16.7592	-0.605248	0.171989	0.66825
ENSG00000065923	SLC9A7	9.53887	-0.72875	0.172323	0.668306
ENSG00000159164	SV2A	182.877	-0.204726	0.172258	0.668306
ENSG00000175048	ZDHHC14	9.19842	-0.669709	0.173118	0.670313
ENSG00000112763	BTN2A1	15.9754	-0.553736	0.17303	0.670313
ENSG00000132639	SNAP25	53.791	-0.301118	0.173285	0.670687
ENSG00000138134	STAMBPL1	5.41838	-0.846573	0.173489	0.670941
ENSG00000217128	FNIP1	8.48773	-0.747908	0.173796	0.671594
ENSG00000133069	TMCC2	15.3749	-0.542084	0.173867	0.671594
ENSG00000146828	SLC12A9	18.448	-0.462497	0.173852	0.671594
ENSG00000082996	RNF13	11.5762	-0.617852	0.173993	0.671811
ENSG00000244754	N4BP2L2	13.2218	-0.70857	0.174282	0.672121
ENSG00000075711	DLG1	5.76102	-0.904811	0.174955	0.673068
ENSG00000134769	DTNA	14.0378	-0.541333	0.175086	0.673068
ENSG00000133985	TTC9	15.7144	-0.57825	0.175312	0.673164
ENSG00000068912	ERLEC1	23.8307	-0.442566	0.17532	0.673164
ENSG00000113273	ARSB	11.0004	-0.613399	0.175613	0.673627
ENSG00000163602	RYBP	28.1038	-0.432496	0.17565	0.673627
ENSG00000182173	TSEN54	8.25191	-0.72783	0.176049	0.674352
ENSG00000054118	THRAP3	34.1788	-0.421904	0.176027	0.674352
ENSG00000165819	METTL3	4.35948	-0.95024	0.176602	0.674424
ENSG00000088298	EDEM2	6.14191	-0.814982	0.176273	0.674424
ENSG00000244052	RPL5P24	12.2706	-0.558189	0.176592	0.674424
ENSG00000228224	NACAP1	18.8063	-0.464085	0.176536	0.674424
ENSG00000169992	NLGN2	37.7586	-0.365514	0.176479	0.674424
ENSG00000198947	DMD	4.28648	-1.02403	0.17765	0.675055
ENSG00000100324	TAB1	7.91597	-0.815365	0.177589	0.675055
ENSG00000133114	GPALPP1	10.4538	-0.652278	0.177449	0.675055
ENSG00000169213	RAB3B	49.203	-0.374094	0.17752	0.675055
ENSG00000185049	NELFA	30.5258	-0.372692	0.177413	0.675055
ENSG00000065518	NDUFB4	93.2296	-0.302128	0.177661	0.675055
ENSG00000114850	SSR3	63.914	-0.29115	0.177324	0.675055
ENSG00000215861	WI2-1896O14.1	7.97036	-0.687542	0.178354	0.677002
ENSG00000204052	LRRC73	6.28456	-0.788992	0.179427	0.679205
ENSG00000124380	SNRNP27	14.8137	-0.549082	0.179232	0.679205
ENSG00000110066	KMT5B	33.7067	-0.381205	0.179386	0.679205
ENSG00000148154	UGCG	32.1089	-0.351262	0.179195	0.679205
ENSG00000267890	CTD-2126E3.4	6.54327	-0.857772	0.179729	0.679813
ENSG00000171044	XKR6	6.27303	-0.866754	0.180012	0.679818
ENSG00000267390	RP11-635N19.1	6.05169	-0.772058	0.179974	0.679818
ENSG00000169926	KLF13	19.448	-0.449976	0.18015	0.680074
ENSG00000204564	C6orf136	6.02717	-0.868487	0.18063	0.680213
ENSG00000111961	SASH1	10.2722	-0.671922	0.180358	0.680213
ENSG00000143333	RGS16	15.2401	-0.549347	0.18065	0.680213
ENSG00000169855	ROBO1	55.6794	-0.291008	0.181032	0.680213
ENSG00000122545	2007-09-01	66.4461	-0.277415	0.180501	0.680213
ENSG00000186575	NF2	31.3859	-0.358411	0.181367	0.680781
ENSG00000104863	LIN7B	20.2811	-0.441866	0.181569	0.680869
ENSG00000278012	RP1-310O13.13	6.38183	-0.840455	0.181967	0.681327
ENSG00000127914	AKAP9	65.2816	-0.36051	0.182429	0.682005
ENSG00000165678	GHITM	113.67	-0.239497	0.182605	0.682135
ENSG00000124228	DDX27	9.38745	-0.649927	0.183107	0.682427
ENSG00000186660	ZFP91	19.0451	-0.473656	0.183068	0.682427
ENSG00000169764	UGP2	20.0787	-0.461832	0.18324	0.682427
ENSG00000102924	CBLN1	26.2933	-0.450909	0.183399	0.682427
ENSG00000072803	FBXW11	29.5525	-0.394597	0.183348	0.682427
ENSG00000014641	MDH1	161.241	-0.206594	0.183308	0.682427
ENSG00000137185	ZSCAN9	21.7788	-0.421822	0.183659	0.682876
ENSG00000008086	CDKL5	7.48258	-0.850193	0.184102	0.683278
ENSG00000009307	CSDE1	242.734	-0.180214	0.184115	0.683278
ENSG00000075391	RASAL2	15.787	-0.537499	0.184349	0.683622
ENSG00000111785	RIC8B	9.57283	-0.646938	0.184794	0.684221
ENSG00000149483	TMEM138	5.4217	-0.927828	0.188162	0.68432
ENSG00000164151	ICE1	6.66466	-0.88384	0.188081	0.68432
ENSG00000171451	DSEL	6.79817	-0.853815	0.187703	0.68432
ENSG00000171109	MFN1	5.31294	-0.841664	0.186912	0.68432
ENSG00000173611	SCAI	6.38783	-0.836761	0.185017	0.68432
ENSG00000235644	RPL10P5	5.73969	-0.792814	0.186139	0.68432
ENSG00000138468	SENP7	7.70991	-0.712623	0.18669	0.68432
ENSG00000110427	KIAA1549L	8.91247	-0.657857	0.18812	0.68432
ENSG00000176410	DNAJC30	8.97592	-0.649617	0.187241	0.68432
ENSG00000213875	AC005019.2	9.91788	-0.624342	0.186714	0.68432
ENSG00000111450	STX2	10.2143	-0.619156	0.188462	0.68432
ENSG00000140948	ZCCHC14	10.9876	-0.600596	0.187685	0.68432
ENSG00000066427	ATXN3	12.6019	-0.582361	0.186821	0.68432
ENSG00000239559	RPL37P2	18.4218	-0.50135	0.185092	0.68432
ENSG00000115966	ATF2	18.4028	-0.450623	0.187472	0.68432
ENSG00000182831	C16orf72	23.4822	-0.400917	0.186994	0.68432
ENSG00000214941	ZSWIM7	30.5034	-0.385873	0.188399	0.68432
ENSG00000185800	DMWD	35.7526	-0.384615	0.186164	0.68432
ENSG00000157240	FZD1	36.8839	-0.379869	0.187994	0.68432
ENSG00000177733	HNRNPA0	109.843	-0.376637	0.186368	0.68432
ENSG00000008294	SPAG9	48.9614	-0.327325	0.186395	0.68432
ENSG00000138175	ARL3	35.9845	-0.324732	0.18604	0.68432
ENSG00000166501	PRKCB	55.7621	-0.29852	0.186866	0.68432
ENSG00000186298	PPP1CC	90.7104	-0.238301	0.186652	0.68432
ENSG00000104112	SCG3	159.662	-0.206593	0.187652	0.68432
ENSG00000102038	SMARCA1	23.4952	-0.399281	0.188776	0.684435
ENSG00000128656	CHN1	35.8404	-0.373386	0.188911	0.684435
ENSG00000105364	MRPL4	14.4321	-0.573198	0.189659	0.685826
ENSG00000137942	FNBP1L	63.9762	-0.3731	0.189777	0.685826
ENSG00000108819	PPP1R9B	23.5867	-0.475405	0.190711	0.687658
ENSG00000102471	NDFIP2	22.5932	-0.407127	0.19068	0.687658
ENSG00000104381	GDAP1	38.4372	-0.345516	0.190914	0.687873
ENSG00000112139	MDGA1	21.4603	-0.488966	0.191312	0.688793
ENSG00000259203	RP11-209K10.2	8.63093	-0.665778	0.191469	0.689103
ENSG00000186908	ZDHHC17	6.67582	-0.865937	0.191716	0.689547
ENSG00000165102	HGSNAT	12.684	-0.584877	0.192084	0.689547
ENSG00000127995	CASD1	26.6207	-0.438082	0.192145	0.689547
ENSG00000167904	TMEM68	11.0157	-0.619349	0.192352	0.689708
ENSG00000167232	ZNF91	42.644	-0.372849	0.192628	0.690118
ENSG00000111875	ASF1A	20.5704	-0.449866	0.192794	0.690266
ENSG00000064545	TMEM161A	9.60132	-0.658321	0.192967	0.690376
ENSG00000179151	EDC3	22.1132	-0.427286	0.192916	0.690376
ENSG00000204406	MBD5	8.2095	-0.770729	0.193581	0.691545
ENSG00000119541	VPS4B	20.9092	-0.482358	0.193566	0.691545
ENSG00000162702	ZNF281	54.6935	-0.302943	0.194208	0.692503
ENSG00000253457	SMIM18	22.1189	-0.473337	0.194648	0.692562
ENSG00000108468	CBX1	59.67	-0.375235	0.194432	0.692562
ENSG00000143158	MPC2	66.435	-0.250246	0.19468	0.692562
ENSG00000130714	POMT1	25.0349	-0.413975	0.195029	0.692957
ENSG00000035862	TIMP2	114.718	-0.25898	0.195201	0.69297
ENSG00000180035	ZNF48	38.4893	-0.353331	0.195358	0.693273
ENSG00000155265	GOLGA7B	15.9064	-0.474958	0.195617	0.693874
ENSG00000125851	PCSK2	15.4312	-0.515657	0.19595	0.694096
ENSG00000173114	LRRN3	57.5693	-0.318893	0.196228	0.694316
ENSG00000110675	ELMOD1	10.0761	-0.762106	0.196526	0.694607
ENSG00000131374	TBC1D5	28.4483	-0.438326	0.196506	0.694607
ENSG00000086848	ALG9	9.41789	-0.619303	0.196698	0.694959
ENSG00000144120	TMEM177	9.33054	-0.610428	0.19677	0.694959
ENSG00000039123	SKIV2L2	17.6633	-0.626877	0.197085	0.695245
ENSG00000146433	TMEM181	13.4789	-0.5079	0.197139	0.695245
ENSG00000100697	DICER1	31.7166	-0.479156	0.196954	0.695245
ENSG00000172939	OXSR1	20.3698	-0.429428	0.197091	0.695245
ENSG00000125249	RAP2A	19.8277	-0.500728	0.197223	0.695289
ENSG00000141551	CSNK1D	18.7286	-0.529905	0.197444	0.695558
ENSG00000196821	C6orf106	16.501	-0.49732	0.19741	0.695558
ENSG00000078687	TNRC6C	50.2049	-0.350804	0.197534	0.695622
ENSG00000154556	SORBS2	20.9373	-0.512018	0.19775	0.695744
ENSG00000086666	ZFAND6	29.3974	-0.390133	0.197697	0.695744
ENSG00000117153	KLHL12	15.9417	-0.500875	0.198295	0.696775
ENSG00000100811	YY1	64.5651	-0.286556	0.19825	0.696775
ENSG00000068878	PSME4	12.8444	-0.581739	0.198759	0.697333
ENSG00000188873	RPL10AP2	11.8349	-0.543998	0.198887	0.697333
ENSG00000189337	KAZN	12.8225	-0.537242	0.199104	0.69784
ENSG00000104320	NBN	15.2427	-0.481765	0.199351	0.698453
ENSG00000143344	RGL1	4.89684	-1.03112	0.199495	0.69852
ENSG00000155506	LARP1	113.132	-0.27332	0.199596	0.69855
ENSG00000091542	ALKBH5	39.7983	-0.314215	0.20009	0.699012
ENSG00000166326	TRIM44	61.1242	-0.294899	0.200081	0.699012
ENSG00000127314	RAP1B	13.8485	-0.561658	0.200468	0.699186
ENSG00000186187	ZNRF1	47.8201	-0.289088	0.200516	0.699186
ENSG00000197380	DACT3	45.314	-0.28873	0.200581	0.699186
ENSG00000144597	EAF1	19.0404	-0.53216	0.201157	0.699951
ENSG00000013561	RNF14	15.2669	-0.468682	0.201107	0.699951
ENSG00000084731	KIF3C	91.4494	-0.22371	0.201077	0.699951
ENSG00000244740	RP11-463H24.1	19.587	-0.519322	0.201255	0.700039
ENSG00000112419	PHACTR2	4.5264	-0.966907	0.201443	0.700442
ENSG00000213169	RP11-393N4.2	5.70297	-0.927623	0.201544	0.700539
ENSG00000214748	RP11-332E4.1	4.7632	-0.97351	0.203099	0.701672
ENSG00000173545	ZNF622	20.7479	-0.481339	0.202415	0.701672
ENSG00000266563	EIF1P5	20.5761	-0.428735	0.203324	0.701672
ENSG00000213160	KLHL23	37.4137	-0.379593	0.203098	0.701672
ENSG00000172915	NBEA	70.6152	-0.318303	0.203322	0.701672
ENSG00000115307	AUP1	47.6561	-0.298325	0.202182	0.701672
ENSG00000137726	FXYD6	173.71	-0.224957	0.203151	0.701672
ENSG00000182093	WRB	114.543	-0.202026	0.202609	0.701672
ENSG00000105737	GRIK5	36.4369	-0.306939	0.203597	0.701859
ENSG00000231500	RPS18	411.125	-0.281125	0.203547	0.701859
ENSG00000197050	ZNF420	6.13606	-0.788153	0.203933	0.702015
ENSG00000172264	MACROD2	8.74108	-0.663459	0.203929	0.702015
ENSG00000087263	OGFOD1	18.7144	-0.424324	0.204078	0.702015
ENSG00000178988	MRFAP1L1	43.3861	-0.310374	0.204156	0.702033
ENSG00000168005	C11orf84	13.1203	-0.531068	0.204678	0.702901
ENSG00000184903	IMMP2L	5.06545	-0.85247	0.205366	0.703186
ENSG00000175334	BANF1	19.6128	-0.460694	0.20525	0.703186
ENSG00000113361	CDH6	37.2375	-0.332754	0.205628	0.703647
ENSG00000226950	DANCR	94.6524	-0.219883	0.205647	0.703647
ENSG00000185619	PCGF3	23.6455	-0.394469	0.206444	0.704874
ENSG00000101473	ACOT8	8.18237	-0.657771	0.207041	0.705293
ENSG00000136802	LRRC8A	29.5789	-0.429782	0.207078	0.705293
ENSG00000188803	SHISA6	26.8906	-0.40812	0.206839	0.705293
ENSG00000215475	SIAH3	4.75462	-0.926619	0.207279	0.70573
ENSG00000101974	ATP11C	8.77703	-0.670308	0.207472	0.706031
ENSG00000145908	ZNF300	7.53778	-0.666138	0.207927	0.706192
ENSG00000136628	EPRS	52.1982	-0.26487	0.207815	0.706192
ENSG00000166997	CNPY4	5.73124	-0.836472	0.208397	0.706295
ENSG00000135974	C2orf49	5.45797	-0.769754	0.208107	0.706295
ENSG00000189077	TMEM120A	35.0863	-0.352026	0.208282	0.706295
ENSG00000167491	GATAD2A	39.6296	-0.329548	0.208044	0.706295
ENSG00000120733	KDM3B	37.0681	-0.335137	0.208484	0.706341
ENSG00000103150	MLYCD	6.78076	-0.682936	0.208667	0.706715
ENSG00000186448	ZNF197	9.76702	-0.653723	0.208874	0.70692
ENSG00000171150	SOCS5	8.59201	-0.687167	0.20909	0.70695
ENSG00000111275	ALDH2	91.034	-0.230393	0.20907	0.70695
ENSG00000181090	EHMT1	26.2866	-0.43085	0.209385	0.707159
ENSG00000102996	MMP15	57.3137	-0.314282	0.209348	0.707159
ENSG00000163743	RCHY1	17.3777	-0.482091	0.209732	0.707835
ENSG00000186648	CARMIL3	12.3085	-0.54329	0.210107	0.708761
ENSG00000158195	WASF2	27.2228	-0.396229	0.210159	0.708761
ENSG00000088543	C3orf18	6.70384	-0.83435	0.210444	0.709098
ENSG00000204103	MAFB	6.54697	-0.789565	0.210666	0.709098
ENSG00000185716	C16orf52	10.8119	-0.603702	0.210596	0.709098
ENSG00000081019	RSBN1	31.3059	-0.349623	0.210988	0.709098
ENSG00000173674	EIF1AX	52.006	-0.320772	0.211161	0.709434
ENSG00000134852	CLOCK	7.40668	-0.678694	0.21151	0.710359
ENSG00000164338	UTP15	4.53471	-0.82372	0.212087	0.710404
ENSG00000182253	SYNM	5.78689	-0.803186	0.212449	0.710404
ENSG00000146555	SDK1	16.5174	-0.499187	0.211742	0.710404
ENSG00000213421	RP11-84O12.2	16.9283	-0.437647	0.2122	0.710404
ENSG00000166128	RAB8B	24.7247	-0.403762	0.212222	0.710404
ENSG00000117984	CTSD	108.983	-0.265307	0.212019	0.710404
ENSG00000084764	MAPRE3	112.572	-0.259642	0.212514	0.710404
ENSG00000126698	DNAJC8	70.6515	-0.237753	0.212184	0.710404
ENSG00000277954	RP11-679B19.1	10.103	-0.601696	0.212969	0.710561
ENSG00000092148	HECTD1	29.2927	-0.398461	0.212773	0.710561
ENSG00000185187	SIGIRR	40.2597	-0.323076	0.212885	0.710561
ENSG00000135837	CEP350	11.7939	-0.947964	0.213348	0.711086
ENSG00000114770	ABCC5	4.91861	-0.810375	0.214129	0.711363
ENSG00000113391	FAM172A	9.61246	-0.592496	0.214141	0.711363
ENSG00000001629	ANKIB1	10.0713	-0.56414	0.214079	0.711363
ENSG00000135720	DYNC1LI2	17.2454	-0.515786	0.213768	0.711363
ENSG00000114019	AMOTL2	15.5367	-0.492362	0.214242	0.711363
ENSG00000232593	KANTR	23.1824	-0.400938	0.214078	0.711363
ENSG00000113013	HSPA9	99.7847	-0.21966	0.214192	0.711363
ENSG00000197077	KIAA1671	4.84574	-0.832308	0.214808	0.711799
ENSG00000105849	TWISTNB	8.73072	-0.770926	0.215178	0.711799
ENSG00000101115	SALL4	6.71525	-0.730677	0.215114	0.711799
ENSG00000267023	LRRC37A16P	5.99743	-0.716592	0.215185	0.711799
ENSG00000117602	RCAN3	12.9044	-0.4913	0.214864	0.711799
ENSG00000198833	UBE2J1	42.4048	-0.327746	0.215009	0.711799
ENSG00000153130	SCOC	83.1521	-0.235274	0.214697	0.711799
ENSG00000106236	NPTX2	23.2569	-0.47575	0.215437	0.712244
ENSG00000011523	CEP68	20.0969	-0.448358	0.215771	0.712273
ENSG00000172007	RAB33B	6.97344	-0.840939	0.215958	0.712305
ENSG00000135336	ORC3	18.5063	-0.470518	0.215994	0.712305
ENSG00000106615	RHEB	75.7877	-0.240514	0.216002	0.712305
ENSG00000185219	ZNF445	12.6729	-0.537951	0.216084	0.712331
ENSG00000187079	TEAD1	6.35779	-0.905173	0.216558	0.712761
ENSG00000175832	ETV4	21.6922	-0.416515	0.216583	0.712761
ENSG00000243943	ZNF512	39.039	-0.300056	0.216475	0.712761
ENSG00000121297	TSHZ3	7.95486	-0.65239	0.217414	0.71278
ENSG00000123595	RAB9A	13.2373	-0.488696	0.217373	0.71278
ENSG00000139291	TMEM19	17.4452	-0.429036	0.217612	0.71278
ENSG00000139977	NAA30	21.6231	-0.42685	0.21738	0.71278
ENSG00000128699	ORMDL1	29.2107	-0.410137	0.217177	0.71278
ENSG00000143155	TIPRL	32.3048	-0.384331	0.217697	0.71278
ENSG00000087448	KLHL42	34.6935	-0.355727	0.217423	0.71278
ENSG00000109339	MAPK10	54.9321	-0.313777	0.218031	0.713389
ENSG00000197756	RPL37A	1329.08	-0.226499	0.21817	0.713599
ENSG00000165782	TMEM55B	26.3976	-0.364665	0.218336	0.713903
ENSG00000179094	PER1	12.6069	-0.558242	0.218795	0.714917
ENSG00000065548	ZC3H15	53.0908	-0.272678	0.219009	0.715376
ENSG00000256537	SMIM10L1	44.5057	-0.343329	0.219576	0.71563
ENSG00000130312	MRPL34	32.077	-0.360082	0.219995	0.715931
ENSG00000076554	TPD52	46.3106	-0.297614	0.220084	0.715978
ENSG00000117640	MTFR1L	30.4884	-0.350721	0.220272	0.716107
ENSG00000143761	ARF1	283.654	-0.170296	0.220245	0.716107
ENSG00000146648	EGFR	4.57304	-0.860994	0.220962	0.716606
ENSG00000162959	MEMO1	5.42422	-0.822064	0.220659	0.716606
ENSG00000243824	RPL12P6	5.71939	-0.787888	0.220587	0.716606
ENSG00000166478	ZNF143	7.23828	-0.657343	0.221153	0.716606
ENSG00000182095	TNRC18	12.2837	-0.571596	0.220678	0.716606
ENSG00000146576	C7orf26	18.7824	-0.476468	0.221243	0.716606
ENSG00000104343	UBE2W	20.968	-0.453628	0.220954	0.716606
ENSG00000203875	SNHG5	27.8479	-0.401817	0.221196	0.716606
ENSG00000166130	IKBIP	9.6063	-0.59932	0.221817	0.716607
ENSG00000127527	EPS15L1	23.424	-0.383858	0.221624	0.716607
ENSG00000158470	B4GALT5	34.6397	-0.332551	0.221724	0.716607
ENSG00000106976	DNM1	48.9656	-0.283594	0.22196	0.716607
ENSG00000091664	SLC17A6	121.152	-0.217063	0.221801	0.716607
ENSG00000090432	MUL1	19.0472	-0.402861	0.222746	0.717382
ENSG00000126461	SCAF1	42.695	-0.291912	0.222456	0.717382
ENSG00000117139	KDM5B	76.6833	-0.227045	0.222637	0.717382
ENSG00000197147	LRRC8B	8.37876	-0.741478	0.223205	0.717903
ENSG00000145147	SLIT2	14.1496	-0.499526	0.223	0.717903
ENSG00000136156	ITM2B	267.424	-0.155158	0.223076	0.717903
ENSG00000119638	NEK9	6.56114	-0.68605	0.223437	0.71817
ENSG00000158169	FANCC	4.3463	-0.883865	0.223626	0.718297
ENSG00000109920	FNBP4	7.1168	-1.32245	0.224301	0.719508
ENSG00000185565	LSAMP	32.786	-0.608186	0.224849	0.720767
ENSG00000118263	KLF7	40.5003	-0.357502	0.22509	0.721082
ENSG00000153914	SREK1	9.48472	-0.587664	0.225494	0.721862
ENSG00000113108	APBB3	14.3573	-0.522515	0.225632	0.721862
ENSG00000258441	LINC00641	19.5011	-0.454129	0.225422	0.721862
ENSG00000152932	RAB3C	43.5938	-0.293397	0.225793	0.722133
ENSG00000166341	DCHS1	5.87291	-0.790791	0.228203	0.722154
ENSG00000144840	RABL3	6.1581	-0.689694	0.226484	0.722154
ENSG00000234616	JRK	8.5662	-0.638865	0.226266	0.722154
ENSG00000197265	GTF2E2	10.0364	-0.636487	0.226349	0.722154
ENSG00000109445	ZNF330	9.69244	-0.607833	0.22662	0.722154
ENSG00000144747	TMF1	10.3558	-0.603943	0.226281	0.722154
ENSG00000110536	PTPMT1	10.0046	-0.595918	0.226309	0.722154
ENSG00000148408	CACNA1B	15.8093	-0.585711	0.228306	0.722154
ENSG00000185641	CTD-2287O16.1	11.7276	-0.522136	0.227338	0.722154
ENSG00000157800	SLC37A3	14.6517	-0.517487	0.227902	0.722154
ENSG00000119844	AFTPH	12.704	-0.496496	0.227886	0.722154
ENSG00000186283	TOR3A	13.3932	-0.493415	0.228344	0.722154
ENSG00000178074	C2orf69	16.9633	-0.46763	0.227135	0.722154
ENSG00000185008	ROBO2	36.2274	-0.369817	0.227823	0.722154
ENSG00000151320	AKAP6	37.5091	-0.341905	0.22752	0.722154
ENSG00000132002	DNAJB1	42.2416	-0.296034	0.227238	0.722154
ENSG00000113583	C5orf15	41.1105	-0.288411	0.227219	0.722154
ENSG00000109919	MTCH2	150.053	-0.183551	0.226942	0.722154
ENSG00000218208	RPS27AP11	4.83542	-0.778732	0.229684	0.722271
ENSG00000169762	TAPT1	6.08663	-0.710497	0.2286	0.722271
ENSG00000110911	SLC11A2	7.66468	-0.708062	0.229803	0.722271
ENSG00000099954	CECR2	10.4841	-0.696261	0.228839	0.722271
ENSG00000138381	ASNSD1	9.20104	-0.608561	0.229307	0.722271
ENSG00000125484	GTF3C4	15.4259	-0.485181	0.229449	0.722271
ENSG00000176842	IRX5	14.7962	-0.477298	0.229533	0.722271
ENSG00000170919	TPT1-AS1	16.8201	-0.467556	0.229731	0.722271
ENSG00000165323	FAT3	19.8203	-0.438592	0.228686	0.722271
ENSG00000148358	GPR107	20.4487	-0.431433	0.229006	0.722271
ENSG00000116667	C1orf21	16.8939	-0.419639	0.229287	0.722271
ENSG00000242299	RP11-234A1.1	40.5847	-0.318179	0.228978	0.722271
ENSG00000198225	FKBP1C	12.4892	-0.486498	0.230047	0.722803
ENSG00000267106	ZNF561-AS1	6.0473	-0.937839	0.231074	0.724612
ENSG00000106683	LIMK1	14.2367	-0.622714	0.231307	0.724872
ENSG00000152782	PANK1	11.6586	-0.504463	0.231383	0.724876
ENSG00000165271	NOL6	7.28888	-0.673112	0.231669	0.725048
ENSG00000203930	LINC00632	6.76439	-0.828572	0.232657	0.725334
ENSG00000183092	BEGAIN	6.27853	-0.702052	0.232588	0.725334
ENSG00000278970	HEIH	12.7909	-0.496582	0.232389	0.725334
ENSG00000196632	WNK3	21.158	-0.478631	0.232647	0.725334
ENSG00000110786	PTPN5	23.9298	-0.392053	0.232094	0.725334
ENSG00000196730	DAPK1	26.0374	-0.368876	0.232174	0.725334
ENSG00000106537	TSPAN13	141.329	-0.20758	0.232611	0.725334
ENSG00000181982	CCDC149	4.56529	-0.889354	0.232938	0.725799
ENSG00000170365	SMAD1	52.8783	-0.271061	0.232957	0.725799
ENSG00000260081	RP11-66N11.8	6.54539	-0.718537	0.234005	0.726045
ENSG00000112238	PRDM13	7.1074	-0.624232	0.233816	0.726045
ENSG00000181588	MEX3D	12.8701	-0.568245	0.233776	0.726045
ENSG00000081138	CDH7	20.1627	-0.465552	0.233712	0.726045
ENSG00000257267	ZNF271P	18.2158	-0.458791	0.233247	0.726045
ENSG00000197562	RAB40C	26.2873	-0.348686	0.233337	0.726045
ENSG00000213281	NRAS	33.7706	-0.333648	0.234043	0.726045
ENSG00000164292	RHOBTB3	36.3175	-0.31883	0.234089	0.726045
ENSG00000105576	TNPO2	41.3232	-0.309501	0.234005	0.726045
ENSG00000003249	DBNDD1	57.9806	-0.260084	0.233434	0.726045
ENSG00000169220	RGS14	5.59804	-0.788505	0.234184	0.726105
ENSG00000176720	BOK	42.3656	-0.304816	0.234541	0.726184
ENSG00000129472	RAB2B	43.8913	-0.278391	0.234811	0.726184
ENSG00000110925	CSRNP2	21.7995	-0.432239	0.234954	0.726393
ENSG00000134265	NAPG	14.1631	-0.485038	0.235479	0.726857
ENSG00000180776	ZDHHC20	11.3142	-0.533094	0.236051	0.726948
ENSG00000164081	TEX264	24.3754	-0.373325	0.236085	0.726948
ENSG00000164535	DAGLB	8.80939	-0.642152	0.237202	0.727595
ENSG00000149243	KLHL35	11.9946	-0.54992	0.236571	0.727595
ENSG00000170382	LRRN2	15.8174	-0.451705	0.236912	0.727595
ENSG00000116918	TSNAX	18.1094	-0.423647	0.237304	0.727595
ENSG00000135002	RFK	28.8063	-0.374907	0.236713	0.727595
ENSG00000143033	MTF2	32.4225	-0.356624	0.236659	0.727595
ENSG00000116871	MAP7D1	98.524	-0.21088	0.236447	0.727595
ENSG00000114861	FOXP1	14.7715	-0.463536	0.237462	0.727634
ENSG00000158792	SPATA2L	17.2691	-0.416063	0.237467	0.727634
ENSG00000108861	DUSP3	32.5103	-0.374125	0.237754	0.727886
ENSG00000269044	CTC-429P9.3	9.68084	-0.598201	0.238252	0.728421
ENSG00000182168	UNC5C	9.35733	-0.588013	0.238649	0.728751
ENSG00000117408	IPO13	14.4588	-0.482707	0.238587	0.728751
ENSG00000242276	RPL5P3	5.08249	-0.892919	0.239058	0.729297
ENSG00000168772	CXXC4	68.4144	-0.265966	0.239281	0.729715
ENSG00000141522	ARHGDIA	10.8884	-0.54299	0.239627	0.730539
ENSG00000131477	RAMP2	18.5739	-0.394375	0.239942	0.731038
ENSG00000120526	NUDCD1	6.55544	-0.686863	0.240431	0.731444
ENSG00000134369	NAV1	65.4463	-0.306991	0.240583	0.731444
ENSG00000173272	MZT2A	132.686	-0.166995	0.240961	0.732294
ENSG00000033867	SLC4A7	5.60709	-0.718573	0.241276	0.732589
ENSG00000178498	DTX3	55.3515	-0.247079	0.24123	0.732589
ENSG00000143324	XPR1	126.513	-0.217296	0.241286	0.732589
ENSG00000154153	FAM134B	13.7727	-0.488696	0.241466	0.732675
ENSG00000113456	RAD1	23.1096	-0.406122	0.24158	0.732789
ENSG00000274020	LINC01138	5.33179	-0.746007	0.242297	0.732929
ENSG00000184368	MAP7D2	14.3326	-0.516534	0.242309	0.732929
ENSG00000218175	AC016739.2	46.4828	-0.35862	0.241974	0.732929
ENSG00000135472	FAIM2	28.2926	-0.348457	0.242226	0.732929
ENSG00000070831	CDC42	167.422	-0.229964	0.241799	0.732929
ENSG00000079156	OSBPL6	11.7219	-0.552858	0.242558	0.733245
ENSG00000103047	TANGO6	4.67388	-0.843	0.243176	0.733431
ENSG00000121644	DESI2	17.6554	-0.442511	0.243023	0.733431
ENSG00000136381	IREB2	21.2679	-0.410723	0.243287	0.733431
ENSG00000121005	CRISPLD1	28.9152	-0.351735	0.243287	0.733431
ENSG00000163939	PBRM1	44.5497	-0.320444	0.242961	0.733431
ENSG00000148290	SURF1	48.7452	-0.296046	0.243021	0.733431
ENSG00000164258	NDUFS4	70.7584	-0.238996	0.242897	0.733431
ENSG00000235437	LINC01278	12.4694	-0.506848	0.243526	0.733847
ENSG00000064313	TAF2	11.0324	-0.55502	0.243881	0.733933
ENSG00000125863	MKKS	11.6837	-0.552657	0.243934	0.733933
ENSG00000251022	THAP9-AS1	14.4421	-0.499302	0.243682	0.733933
ENSG00000154654	NCAM2	17.1391	-0.495258	0.24388	0.733933
ENSG00000112874	NUDT12	5.32005	-0.796614	0.244074	0.734003
ENSG00000007255	TRAPPC6A	5.56251	-0.764839	0.24411	0.734003
ENSG00000131732	ZCCHC9	8.59146	-0.598739	0.244383	0.734464
ENSG00000084444	FAM234B	26.749	-0.393834	0.244481	0.734464
ENSG00000090238	YPEL3	43.1483	-0.265339	0.244957	0.734578
ENSG00000107372	ZFAND5	137.579	-0.200187	0.245164	0.734578
ENSG00000111879	FAM184A	5.08234	-0.87433	0.246364	0.735096
ENSG00000266053	NDUFV2-AS1	4.68491	-0.86186	0.248143	0.735096
ENSG00000135541	AHI1	5.10362	-0.793133	0.246178	0.735096
ENSG00000140598	EFL1	5.76268	-0.715198	0.248118	0.735096
ENSG00000122965	RBM19	7.4533	-0.659655	0.246911	0.735096
ENSG00000067048	DDX3Y	8.81159	-0.63744	0.246623	0.735096
ENSG00000142166	IFNAR1	9.97443	-0.552634	0.247003	0.735096
ENSG00000162407	PLPP3	10.4523	-0.536904	0.247418	0.735096
ENSG00000151353	TMEM18	15.0152	-0.459183	0.247313	0.735096
ENSG00000146063	TRIM41	17.8849	-0.433081	0.245822	0.735096
ENSG00000165389	SPTSSA	17.687	-0.426947	0.245863	0.735096
ENSG00000079841	RIMS1	18.6924	-0.424119	0.24659	0.735096
ENSG00000008283	CYB561	17.45	-0.422568	0.24812	0.735096
ENSG00000120137	PANK3	17.2623	-0.418858	0.247945	0.735096
ENSG00000072849	DERL2	26.2541	-0.369245	0.245983	0.735096
ENSG00000175161	CADM2	41.0094	-0.292851	0.247441	0.735096
ENSG00000166313	APBB1	191.162	-0.179923	0.248134	0.735096
ENSG00000170634	ACYP2	22.3701	-0.379091	0.24894	0.735913
ENSG00000232388	LINC00493	16.424	-0.478552	0.249113	0.736032
ENSG00000017797	RALBP1	17.7205	-0.439477	0.249574	0.736435
ENSG00000165240	ATP7A	5.30097	-0.817531	0.249771	0.736465
ENSG00000121039	RDH10	5.71174	-0.720031	0.249898	0.736465
ENSG00000183337	BCOR	15.9089	-0.444118	0.249966	0.736465
ENSG00000106633	GCK	4.97727	-0.812112	0.250228	0.736471
ENSG00000274828	RP11-567M16.6	4.36632	-0.806423	0.250317	0.736471
ENSG00000182768	NGRN	16.289	-0.42167	0.250297	0.736471
ENSG00000177954	RPS27	67.2649	-0.334819	0.250396	0.736471
ENSG00000168275	COA6	10.7095	-0.538412	0.251002	0.736817
ENSG00000109775	UFSP2	15.873	-0.432376	0.251569	0.737281
ENSG00000221988	PPT2	19.5348	-0.420665	0.25137	0.737281
ENSG00000107798	LIPA	19.1604	-0.390925	0.251516	0.737281
ENSG00000182986	ZNF320	6.52468	-0.719454	0.252484	0.738711
ENSG00000160710	ADAR	58.1586	-0.273158	0.252509	0.738711
ENSG00000023902	PLEKHO1	77.2507	-0.260709	0.252703	0.738711
ENSG00000226360	RPL10AP6	60.2585	-0.247652	0.25227	0.738711
ENSG00000237441	RGL2	21.961	-0.345727	0.252806	0.738742
ENSG00000233098	CCDC144NL-AS1	14.61	-0.462479	0.25322	0.738945
ENSG00000106829	TLE4	53.7268	-0.268393	0.253565	0.738945
ENSG00000264538	SUZ12P1	10.0175	-0.535972	0.253846	0.739317
ENSG00000204231	RXRB	21.0689	-0.401062	0.253781	0.739317
ENSG00000144366	GULP1	4.37444	-0.851105	0.25461	0.739502
ENSG00000277531	LLNLF-187D8.1	8.99125	-0.594525	0.254182	0.739502
ENSG00000133247	KMT5C	11.8913	-0.482543	0.254126	0.739502
ENSG00000075568	TMEM131	13.3009	-0.453276	0.254544	0.739502
ENSG00000132676	DAP3	40.4137	-0.340954	0.254675	0.739502
ENSG00000198836	OPA1	29.4384	-0.316973	0.254323	0.739502
ENSG00000198168	SVIP	60.7783	-0.218382	0.254071	0.739502
ENSG00000100815	TRIP11	6.26048	-0.716032	0.25488	0.739651
ENSG00000124357	NAGK	15.5452	-0.424617	0.254976	0.739706
ENSG00000173273	TNKS	32.6422	-0.292695	0.255319	0.740164
ENSG00000072062	PRKACA	44.6044	-0.271269	0.255364	0.740164
ENSG00000120645	IQSEC3	4.61287	-0.782075	0.255886	0.740174
ENSG00000122912	SLC25A16	7.07618	-0.678633	0.255446	0.740174
ENSG00000011677	GABRA3	6.70934	-0.668475	0.256058	0.740174
ENSG00000134152	KATNBL1	10.0076	-0.518108	0.256694	0.74085
ENSG00000143502	SUSD4	12.126	-0.493049	0.256569	0.74085
ENSG00000142459	EVI5L	21.1691	-0.374935	0.256983	0.74085
ENSG00000134825	TMEM258	66.7974	-0.2466	0.257641	0.742192
ENSG00000120992	LYPLA1	85.7654	-0.214286	0.257679	0.742192
ENSG00000149599	DUSP15	20.6637	-0.404465	0.257968	0.742581
ENSG00000143469	SYT14	7.03865	-0.618066	0.258982	0.744006
ENSG00000166189	HPS6	17.2546	-0.426288	0.258995	0.744006
ENSG00000176049	JAKMIP2	25.3114	-0.348036	0.259003	0.744006
ENSG00000156603	MED19	43.2146	-0.294002	0.258894	0.744006
ENSG00000171004	HS6ST2	8.24213	-0.55074	0.259166	0.744032
ENSG00000114120	SLC25A36	19.6086	-0.388318	0.259128	0.744032
ENSG00000149313	AASDHPPT	72.5045	-0.233392	0.259307	0.744216
ENSG00000120699	EXOSC8	5.14676	-0.816209	0.259437	0.744368
ENSG00000112367	FIG4	9.50932	-0.559315	0.259822	0.744808
ENSG00000214717	ZBED1	11.5179	-0.487044	0.259701	0.744808
ENSG00000173960	UBXN2A	14.4728	-0.485848	0.26022	0.744965
ENSG00000156504	FAM122B	19.6267	-0.373861	0.260317	0.744965
ENSG00000247315	ZCCHC3	28.4066	-0.323512	0.260071	0.744965
ENSG00000113594	LIFR	7.25365	-0.693041	0.261322	0.746811
ENSG00000076641	PAG1	21.7518	-0.407765	0.261372	0.746811
ENSG00000116991	SIPA1L2	22.1136	-0.355946	0.261311	0.746811
ENSG00000169169	CPT1C	25.1959	-0.345079	0.261626	0.747248
ENSG00000135931	ARMC9	8.64385	-0.597684	0.262122	0.747325
ENSG00000230979	AC079250.1	24.7584	-0.409217	0.262126	0.747325
ENSG00000116691	MIIP	19.0884	-0.380373	0.262327	0.747325
ENSG00000167110	GOLGA2	26.4372	-0.358389	0.262236	0.747325
ENSG00000101040	ZMYND8	33.5453	-0.30188	0.262259	0.747325
ENSG00000121073	SLC35B1	69.3408	-0.252152	0.26185	0.747325
ENSG00000149177	PTPRJ	4.30142	-0.918456	0.262904	0.747531
ENSG00000128881	TTBK2	7.13298	-0.718234	0.262941	0.747531
ENSG00000102466	FGF14	27.6221	-0.327343	0.262876	0.747531
ENSG00000075340	ADD2	68.1303	-0.249949	0.262941	0.747531
ENSG00000168958	MFF	81.6743	-0.19753	0.262867	0.747531
ENSG00000170091	HMP19	129.947	-0.185274	0.262794	0.747531
ENSG00000111011	RSRC2	25.2407	-0.337111	0.263523	0.748303
ENSG00000174521	TTC9B	73.98	-0.270433	0.263487	0.748303
ENSG00000165246	NLGN4Y	9.08385	-0.536287	0.263614	0.748342
ENSG00000137460	FHDC1	5.86028	-0.664901	0.264089	0.748838
ENSG00000170231	FABP6	6.94493	-0.653374	0.264255	0.748838
ENSG00000179021	C3orf38	22.9261	-0.356182	0.264179	0.748838
ENSG00000185019	UBOX5	8.58133	-0.571958	0.264336	0.74885
ENSG00000147364	FBXO25	6.9859	-0.601427	0.265104	0.750256
ENSG00000170027	YWHAG	249.37	-0.176962	0.2652	0.750256
ENSG00000118705	RPN2	151.381	-0.176516	0.265222	0.750256
ENSG00000137075	RNF38	28.3717	-0.309245	0.265656	0.751264
ENSG00000060656	PTPRU	8.7883	-0.587292	0.265751	0.751313
ENSG00000154743	TSEN2	4.48278	-0.819099	0.266357	0.751925
ENSG00000182621	PLCB1	8.39244	-0.603275	0.266316	0.751925
ENSG00000160584	SIK3	16.7057	-0.502912	0.266171	0.751925
ENSG00000100612	DHRS7	41.7463	-0.288883	0.266355	0.751925
ENSG00000095951	HIVEP1	5.26426	-0.774691	0.266935	0.75262
ENSG00000158109	TPRG1L	26.2587	-0.322391	0.266993	0.75262
ENSG00000086598	TMED2	112.022	-0.203653	0.266779	0.75262
ENSG00000124788	ATXN1	9.07969	-0.565217	0.267386	0.752848
ENSG00000172292	CERS6	13.0068	-0.452366	0.267241	0.752848
ENSG00000108946	PRKAR1A	94.5895	-0.18824	0.267344	0.752848
ENSG00000188730	VWC2	5.68813	-0.671651	0.267864	0.752973
ENSG00000040933	INPP4A	13.3032	-0.479009	0.267738	0.752973
ENSG00000100294	MCAT	15.7515	-0.450652	0.268025	0.752973
ENSG00000160789	LMNA	16.4275	-0.411037	0.268247	0.753074
ENSG00000064652	SNX24	22.7801	-0.391031	0.268202	0.753074
ENSG00000264575	LINC00526	5.91828	-0.687203	0.268832	0.753842
ENSG00000141429	GALNT1	40.1836	-0.32101	0.268642	0.753842
ENSG00000133083	DCLK1	72.3734	-0.205963	0.268912	0.753845
ENSG00000196418	ZNF124	5.42853	-0.827565	0.26973	0.755039
ENSG00000130956	HABP4	6.69634	-0.642415	0.269593	0.755039
ENSG00000168264	IRF2BP2	36.128	-0.299075	0.270035	0.755676
ENSG00000149212	SESN3	25.5711	-0.376738	0.270379	0.756419
ENSG00000064601	CTSA	8.94766	-0.610975	0.270671	0.756797
ENSG00000108021	FAM208B	11.6295	-0.540192	0.2706	0.756797
ENSG00000088854	C20orf194	20.7521	-0.378795	0.270806	0.756954
ENSG00000011566	MAP4K3	10.4002	-0.560335	0.271182	0.757348
ENSG00000179361	ARID3B	33.9696	-0.323201	0.271453	0.757886
ENSG00000147251	DOCK11	4.90872	-0.769599	0.271798	0.757953
ENSG00000137449	CPEB2	7.42143	-0.674845	0.272	0.757953
ENSG00000171466	ZNF562	10.5905	-0.49072	0.271982	0.757953
ENSG00000084463	WBP11	53.0904	-0.252796	0.272024	0.757953
ENSG00000128694	OSGEPL1	6.38266	-0.666415	0.272185	0.758173
ENSG00000136531	SCN2A	8.58931	-0.689605	0.272303	0.758284
ENSG00000197959	DNM3	12.1906	-0.57769	0.272861	0.758314
ENSG00000113318	MSH3	8.59677	-0.561529	0.272897	0.758314
ENSG00000068354	TBC1D25	12.1585	-0.446939	0.272721	0.758314
ENSG00000137073	UBAP2	20.0643	-0.382178	0.272793	0.758314
ENSG00000278311	GGNBP2	45.4532	-0.246868	0.273079	0.758314
ENSG00000156030	ELMSAN1	8.02942	-0.607796	0.273445	0.758561
ENSG00000121653	MAPK8IP1	12.803	-0.495062	0.273643	0.758561
ENSG00000203668	CHML	11.6263	-0.492087	0.2734	0.758561
ENSG00000136848	DAB2IP	18.4065	-0.426007	0.273661	0.758561
ENSG00000122034	GTF3A	89.1366	-0.246194	0.273306	0.758561
ENSG00000135617	PRADC1	14.4522	-0.427887	0.273762	0.758624
ENSG00000133119	RFC3	7.27979	-0.567805	0.274043	0.75877
ENSG00000171865	RNASEH1	19.6462	-0.365136	0.274028	0.75877
ENSG00000188227	ZNF793	9.99392	-0.518889	0.274315	0.759094
ENSG00000163349	HIPK1	11.7367	-0.459314	0.274482	0.759094
ENSG00000111711	GOLT1B	23.8022	-0.347361	0.274403	0.759094
ENSG00000235655	H3F3AP4	64.3261	-0.298695	0.274863	0.759493
ENSG00000182916	TCEAL7	95.0505	-0.218297	0.274832	0.759493
ENSG00000151657	KIN	4.9784	-0.728768	0.276219	0.759703
ENSG00000225138	CTD-2228K2.7	6.1162	-0.666114	0.275641	0.759703
ENSG00000196090	PTPRT	7.96918	-0.564141	0.275695	0.759703
ENSG00000059915	PSD	28.9186	-0.551556	0.27538	0.759703
ENSG00000106701	FSD1L	10.1375	-0.500851	0.275125	0.759703
ENSG00000109111	SUPT6H	22.7103	-0.352369	0.276452	0.759703
ENSG00000104522	TSTA3	26.1921	-0.338885	0.276391	0.759703
ENSG00000163069	SGCB	32.6569	-0.308992	0.276043	0.759703
ENSG00000243317	C7orf73	165.659	-0.150575	0.276612	0.759703
ENSG00000143819	EPHX1	13.2043	-0.46809	0.277143	0.760134
ENSG00000120063	GNA13	27.3841	-0.325032	0.277068	0.760134
ENSG00000272333	KMT2B	7.22205	-0.641635	0.277585	0.760266
ENSG00000103264	FBXO31	9.40066	-0.508692	0.277489	0.760266
ENSG00000204178	TMEM57	26.2423	-0.310073	0.277516	0.760266
ENSG00000239323	CTD-2213F21.1	4.60827	-0.737726	0.277978	0.760312
ENSG00000186001	LRCH3	29.2566	-0.310464	0.277868	0.760312
ENSG00000221821	C6orf226	10.4923	-0.53846	0.278176	0.760498
ENSG00000185085	INTS5	14.3454	-0.423538	0.27881	0.760813
ENSG00000213432	RP11-624L12.1	17.8776	-0.377973	0.27878	0.760813
ENSG00000115128	SF3B6	93.2081	-0.187241	0.278505	0.760813
ENSG00000240204	SMKR1	5.5378	-0.673246	0.279046	0.761243
ENSG00000071994	PDCD2	55.2449	-0.240902	0.279764	0.762339
ENSG00000183527	PSMG1	26.3033	-0.360563	0.279896	0.762483
ENSG00000114933	INO80D	4.354	-0.842617	0.280063	0.762562
ENSG00000153767	GTF2E1	11.3491	-0.495883	0.280241	0.762562
ENSG00000175582	RAB6A	60.0345	-0.210338	0.280087	0.762562
ENSG00000166348	USP54	5.84518	-0.705007	0.280364	0.762683
ENSG00000101871	MID1	19.9139	-0.390178	0.28069	0.762744
ENSG00000137817	PARP6	108.769	-0.172041	0.280703	0.762744
ENSG00000123349	PFDN5	395.028	-0.203343	0.280878	0.762765
ENSG00000099992	TBC1D10A	4.53971	-0.790716	0.281249	0.762792
ENSG00000236801	RPL24P8	10.8934	-0.547313	0.281115	0.762792
ENSG00000115548	KDM3A	18.6444	-0.370426	0.281209	0.762792
ENSG00000151092	NGLY1	5.72557	-0.65266	0.281841	0.763899
ENSG00000204130	RUFY2	13.4036	-0.414615	0.282164	0.764133
ENSG00000175826	CTDNEP1	44.3453	-0.314449	0.282096	0.764133
ENSG00000137500	CCDC90B	71.603	-0.195291	0.282617	0.76493
ENSG00000213965	NUDT19	8.33332	-0.617263	0.28292	0.765375
ENSG00000177556	ATOX1	80.6836	-0.231599	0.282941	0.765375
ENSG00000137055	PLAA	36.5398	-0.306424	0.283366	0.766096
ENSG00000163029	SMC6	6.97567	-0.721292	0.283526	0.766313
ENSG00000183826	BTBD9	8.01429	-0.546165	0.284606	0.76687
ENSG00000144306	SCRN3	8.60675	-0.524846	0.284166	0.76687
ENSG00000215271	HOMEZ	8.24764	-0.589672	0.28489	0.767038
ENSG00000085788	DDHD2	24.4594	-0.334002	0.285045	0.767038
ENSG00000196361	ELAVL3	303.289	-0.167565	0.284912	0.767038
ENSG00000167699	GLOD4	25.4471	-0.322449	0.28542	0.76735
ENSG00000085491	SLC25A24	13.0342	-0.436201	0.285705	0.767497
ENSG00000119559	C19orf25	23.6266	-0.327539	0.285932	0.767497
ENSG00000117906	RCN2	147.863	-0.181996	0.285689	0.767497
ENSG00000172534	HCFC1	42.3569	-0.269145	0.286486	0.768143
ENSG00000189339	SLC35E2B	4.75396	-0.837168	0.28819	0.768211
ENSG00000100412	ACO2	4.79191	-0.744088	0.287761	0.768211
ENSG00000150627	WDR17	4.78023	-0.700586	0.287667	0.768211
ENSG00000008256	CYTH3	6.82476	-0.671824	0.287964	0.768211
ENSG00000166676	TVP23A	9.32772	-0.536306	0.288792	0.768211
ENSG00000162415	ZSWIM5	14.7903	-0.519704	0.287666	0.768211
ENSG00000166272	WBP1L	12.3433	-0.445754	0.287767	0.768211
ENSG00000266028	SRGAP2	13.8446	-0.444009	0.287786	0.768211
ENSG00000083750	RRAGB	12.8163	-0.442092	0.28832	0.768211
ENSG00000140396	NCOA2	20.662	-0.359537	0.28755	0.768211
ENSG00000168291	PDHB	23.3533	-0.322136	0.287195	0.768211
ENSG00000173581	CCDC106	29.7102	-0.306194	0.288253	0.768211
ENSG00000182013	PNMAL1	57.1682	-0.237755	0.287136	0.768211
ENSG00000165152	TMEM246	52.733	-0.229669	0.288099	0.768211
ENSG00000197006	METTL9	181.041	-0.160918	0.288652	0.768211
ENSG00000170234	PWWP2A	22.3079	-0.33982	0.28911	0.76837
ENSG00000105443	CYTH2	50.5535	-0.236829	0.289334	0.768451
ENSG00000075914	EXOSC7	13.0605	-0.462128	0.289969	0.769079
ENSG00000165416	SUGT1	45.4947	-0.233966	0.289823	0.769079
ENSG00000241511	RPS15AP24	4.92401	-0.68816	0.290317	0.76979
ENSG00000196151	WDSUB1	4.29176	-0.792873	0.29146	0.77036
ENSG00000182923	CEP63	5.91286	-0.662579	0.291711	0.77036
ENSG00000153922	CHD1	8.88813	-0.603917	0.290962	0.77036
ENSG00000198743	SLC5A3	7.40358	-0.592809	0.291289	0.77036
ENSG00000145569	FAM105A	12.0942	-0.524675	0.291726	0.77036
ENSG00000107625	DDX50	18.091	-0.375693	0.29118	0.77036
ENSG00000130338	TULP4	36.845	-0.288003	0.291137	0.77036
ENSG00000034510	TMSB10	1222.41	-0.124701	0.291569	0.77036
ENSG00000114902	SPCS1	182.727	-0.169013	0.292455	0.771642
ENSG00000186469	GNG2	254.698	-0.17687	0.29254	0.771657
ENSG00000166707	ZCCHC18	5.21492	-0.655728	0.292651	0.771738
ENSG00000144224	UBXN4	24.0628	-0.317492	0.293013	0.77227
ENSG00000070047	PHRF1	10.1366	-0.551831	0.293583	0.772395
ENSG00000248092	NNT-AS1	10.6175	-0.479346	0.293776	0.772593
ENSG00000108932	SLC16A6	4.5433	-0.843962	0.300213	0.772709
ENSG00000166192	SENP8	4.82713	-0.798521	0.302399	0.772709
ENSG00000155313	USP25	5.23315	-0.755589	0.299757	0.772709
ENSG00000157680	DGKI	4.57071	-0.749094	0.29951	0.772709
ENSG00000118939	UCHL3	6.89958	-0.741	0.300175	0.772709
ENSG00000206573	THUMPD3-AS1	5.23663	-0.726527	0.295963	0.772709
ENSG00000249459	ZNF286B	4.6441	-0.71846	0.294346	0.772709
ENSG00000145526	CDH18	5.24554	-0.696017	0.299904	0.772709
ENSG00000129932	DOHH	6.35961	-0.683279	0.2963	0.772709
ENSG00000095637	SORBS1	4.92981	-0.679011	0.294369	0.772709
ENSG00000154079	SDHAF4	9.0236	-0.651983	0.299645	0.772709
ENSG00000168807	SNTB2	5.79768	-0.635803	0.302207	0.772709
ENSG00000005206	SPPL2B	8.35287	-0.631747	0.301966	0.772709
ENSG00000181804	SLC9A9	8.71508	-0.580659	0.298373	0.772709
ENSG00000136247	ZDHHC4	7.71684	-0.577227	0.300782	0.772709
ENSG00000071246	VASH1	9.35225	-0.540318	0.295663	0.772709
ENSG00000109016	DHRS7B	8.12866	-0.529704	0.295705	0.772709
ENSG00000135966	TGFBRAP1	9.43498	-0.528353	0.302329	0.772709
ENSG00000175414	ARL10	11.4581	-0.516731	0.294973	0.772709
ENSG00000171469	ZNF561	11.1228	-0.505061	0.300803	0.772709
ENSG00000149654	CDH22	18.5117	-0.496704	0.295066	0.772709
ENSG00000139890	REM2	11.0312	-0.492298	0.295185	0.772709
ENSG00000139372	TDG	9.97736	-0.485565	0.297514	0.772709
ENSG00000234171	RNASEH1-AS1	10.9057	-0.484292	0.297475	0.772709
ENSG00000121570	DPPA4	10.2858	-0.481884	0.300972	0.772709
ENSG00000238150	AC008753.3	12.6478	-0.47796	0.295735	0.772709
ENSG00000113532	ST8SIA4	10.2085	-0.473914	0.299006	0.772709
ENSG00000115271	GCA	11.7679	-0.471416	0.301226	0.772709
ENSG00000155097	ATP6V1C1	13.659	-0.449057	0.295935	0.772709
ENSG00000164938	TP53INP1	15.8147	-0.439311	0.298032	0.772709
ENSG00000163444	TMEM183A	13.811	-0.43024	0.299827	0.772709
ENSG00000186577	C6orf1	15.045	-0.422499	0.302469	0.772709
ENSG00000196396	PTPN1	23.0176	-0.414209	0.296667	0.772709
ENSG00000158552	ZFAND2B	15.4861	-0.409848	0.298528	0.772709
ENSG00000172315	TP53RK	14.1917	-0.401197	0.301927	0.772709
ENSG00000167977	KCTD5	16.7988	-0.400686	0.297956	0.772709
ENSG00000106415	GLCCI1	40.365	-0.36431	0.296687	0.772709
ENSG00000151778	SERP2	22.603	-0.352174	0.302261	0.772709
ENSG00000169599	NFU1	23.9229	-0.34233	0.297728	0.772709
ENSG00000229965	RP11-118H4.1	29.1311	-0.336385	0.297112	0.772709
ENSG00000185803	SLC52A2	26.4447	-0.334904	0.295698	0.772709
ENSG00000092051	JPH4	32.4128	-0.328769	0.300993	0.772709
ENSG00000143434	SEMA6C	22.0678	-0.31654	0.298393	0.772709
ENSG00000225971	CTA-85E5.6	31.5247	-0.315284	0.300546	0.772709
ENSG00000085224	ATRX	61.7386	-0.307498	0.297746	0.772709
ENSG00000187257	RSBN1L	27.1214	-0.296672	0.296358	0.772709
ENSG00000213593	TMX2	33.8653	-0.293342	0.302429	0.772709
ENSG00000174672	BRSK2	32.1349	-0.285474	0.298787	0.772709
ENSG00000181852	RNF41	34.0724	-0.282353	0.299468	0.772709
ENSG00000135119	RNFT2	38.6204	-0.276032	0.299568	0.772709
ENSG00000229994	RPL5P4	44.5293	-0.263427	0.299351	0.772709
ENSG00000048649	RSF1	50.8654	-0.260429	0.297037	0.772709
ENSG00000141098	GFOD2	51.1275	-0.247681	0.297209	0.772709
ENSG00000112697	TMEM30A	42.1073	-0.243251	0.298416	0.772709
ENSG00000149932	TMEM219	72.2489	-0.239529	0.294982	0.772709
ENSG00000143256	PFDN2	68.9379	-0.224163	0.295848	0.772709
ENSG00000122203	KIAA1191	81.6335	-0.211779	0.298944	0.772709
ENSG00000144339	TMEFF2	95.4772	-0.20421	0.294164	0.772709
ENSG00000242265	PEG10	221.351	-0.187894	0.302033	0.772709
ENSG00000135801	TAF5L	4.89278	-0.744904	0.303043	0.773174
ENSG00000138443	ABI2	76.5959	-0.218238	0.303131	0.773174
ENSG00000145687	SSBP2	144.76	-0.174551	0.30309	0.773174
ENSG00000167920	TMEM99	7.31691	-0.651991	0.303409	0.773473
ENSG00000175093	SPSB4	18.7157	-0.360137	0.303389	0.773473
ENSG00000135953	MFSD9	4.48233	-0.749011	0.304028	0.774104
ENSG00000110435	PDHX	20.4023	-0.344474	0.304058	0.774104
ENSG00000083520	DIS3	15.3441	-0.392792	0.304203	0.774268
ENSG00000171533	MAP6	104.276	-0.234341	0.304368	0.774289
ENSG00000146938	NLGN4X	16.4087	-0.39204	0.304589	0.774639
ENSG00000183530	PRR14L	13.3386	-0.453972	0.304911	0.775253
ENSG00000213977	TAX1BP3	10.5024	-0.482695	0.305841	0.776499
ENSG00000169255	B3GALNT1	45.1932	-0.258489	0.305846	0.776499
ENSG00000118946	PCDH17	45.5033	-0.268911	0.306052	0.776518
ENSG00000227615	RP11-864N7.2	66.8817	-0.212461	0.306187	0.776584
ENSG00000174444	RPL4	440.15	-0.131797	0.306732	0.777117
ENSG00000125630	POLR1B	11.4537	-0.46376	0.306919	0.777283
ENSG00000050426	LETMD1	57.0925	-0.222777	0.307023	0.777283
ENSG00000145734	BDP1	6.83951	-0.741955	0.307193	0.777335
ENSG00000177058	SLC38A9	5.56834	-0.603366	0.308308	0.777335
ENSG00000178947	SMIM10L2A	7.89472	-0.585532	0.308258	0.777335
ENSG00000143776	CDC42BPA	12.9285	-0.492332	0.307298	0.777335
ENSG00000139405	RITA1	16.9805	-0.38029	0.307997	0.777335
ENSG00000100379	KCTD17	45.269	-0.228603	0.307618	0.777335
ENSG00000128739	SNRPN	76.5035	-0.22828	0.308252	0.777335
ENSG00000172888	ZNF621	4.7918	-0.772366	0.308584	0.777413
ENSG00000132466	ANKRD17	44.4247	-0.289748	0.308628	0.777413
ENSG00000138757	G3BP2	132.07	-0.154534	0.308471	0.777413
ENSG00000131914	LIN28A	8.12571	-0.535256	0.308882	0.777768
ENSG00000169955	ZNF747	6.95029	-0.628167	0.309448	0.77828
ENSG00000139722	VPS37B	9.53057	-0.476816	0.309489	0.77828
ENSG00000166135	HIF1AN	24.4112	-0.333428	0.309753	0.778589
ENSG00000125901	MRPS26	53.8565	-0.241519	0.309885	0.778667
ENSG00000148337	CIZ1	42.7917	-0.234953	0.310244	0.779164
ENSG00000162639	HENMT1	9.47572	-0.548681	0.310342	0.779206
ENSG00000007944	MYLIP	8.0555	-0.604171	0.310773	0.779477
ENSG00000146950	SHROOM2	17.8585	-0.380326	0.310673	0.779477
ENSG00000120875	DUSP4	50.3668	-0.283856	0.310554	0.779477
ENSG00000118971	CCND2	81.544	-0.179301	0.310734	0.779477
ENSG00000110315	RNF141	15.501	-0.409633	0.311121	0.780007
ENSG00000016082	ISL1	41.7528	-0.268375	0.311146	0.780007
ENSG00000165934	CPSF2	10.0883	-0.492878	0.311767	0.780149
ENSG00000167258	CDK12	10.1795	-0.453105	0.311673	0.780149
ENSG00000119048	UBE2B	59.1197	-0.235125	0.311768	0.780149
ENSG00000176887	SOX11	335.842	-0.201452	0.311615	0.780149
ENSG00000262919	FAM58A	10.7439	-0.465391	0.312385	0.780882
ENSG00000166200	COPS2	40.3458	-0.270603	0.31253	0.781041
ENSG00000151466	SCLT1	4.96079	-0.679581	0.313282	0.782001
ENSG00000137522	RNF121	6.24983	-0.64251	0.314982	0.782001
ENSG00000157087	ATP2B2	5.61204	-0.628932	0.315102	0.782001
ENSG00000123411	IKZF4	15.3501	-0.425086	0.313553	0.782001
ENSG00000138835	RGS3	12.3574	-0.416873	0.314474	0.782001
ENSG00000231169	EEF1B2P1	15.7946	-0.399992	0.31419	0.782001
ENSG00000101745	ANKRD12	31.5488	-0.383548	0.313326	0.782001
ENSG00000131188	PRR7	23.1502	-0.367342	0.315091	0.782001
ENSG00000196365	LONP1	21.2799	-0.341825	0.314307	0.782001
ENSG00000168785	TSPAN5	25.7583	-0.321479	0.313273	0.782001
ENSG00000111052	LIN7A	23.1597	-0.312414	0.314655	0.782001
ENSG00000146416	AIG1	47.9378	-0.232751	0.314541	0.782001
ENSG00000104967	NOVA2	77.0151	-0.208412	0.314807	0.782001
ENSG00000214530	STARD10	11.4476	-0.489456	0.315314	0.782198
ENSG00000242405	RP11-267J23.1	14.7798	-0.419569	0.315697	0.782198
ENSG00000101752	MIB1	21.07	-0.376415	0.31561	0.782198
ENSG00000151746	BICD1	29.1308	-0.287235	0.315562	0.782198
ENSG00000119906	SLF2	4.60403	-0.662142	0.316439	0.782258
ENSG00000250091	DNAH10OS	5.83637	-0.606433	0.316414	0.782258
ENSG00000231074	HCG18	13.9642	-0.443876	0.316488	0.782258
ENSG00000167778	SPRYD3	11.687	-0.432657	0.317071	0.782258
ENSG00000260025	RP11-490M8.1	18.9213	-0.34938	0.317072	0.782258
ENSG00000167193	CRK	47.3994	-0.235433	0.316854	0.782258
ENSG00000135250	SRPK2	61.0144	-0.193504	0.316285	0.782258
ENSG00000115944	COX7A2L	139.899	-0.162529	0.31617	0.782258
ENSG00000138660	AP1AR	11.1759	-0.457473	0.318211	0.783255
ENSG00000184905	TCEAL2	44.0883	-0.246029	0.31818	0.783255
ENSG00000213719	CLIC1	106.251	-0.200813	0.318049	0.783255
ENSG00000135916	ITM2C	106.484	-0.171042	0.318307	0.783255
ENSG00000224321	RPL12P14	6.3676	-0.672393	0.31919	0.784084
[truncated: 2,914 more rows]

## Sheet: TUN_vs_TUN+LM-UP
	gene_name	baseMean	log2FoldChange	pvalue	padj
ENSG00000115163	CENPA	7.50356	2.91134	8.28932e-06	0.00275806
ENSG00000146918	NCAPG2	4.85094	2.8667	7.19853e-05	0.0118072
ENSG00000049239	H6PD	5.28316	2.8026	0.00209508	0.0894489
ENSG00000164087	POC1A	4.73155	2.69082	0.000420857	0.0331193
ENSG00000139154	AEBP2	6.38404	2.68626	0.0243018	0.319515
ENSG00000250208	FZD10-AS1	4.56196	2.61375	0.000832863	0.0542993
ENSG00000119471	HSDL2	7.15478	2.54556	0.000254936	0.0242585
ENSG00000272449	RP3-395M20.12	9.76997	2.54035	0.000108821	0.0147889
ENSG00000138795	LEF1	4.72673	2.46929	0.00718039	0.18346
ENSG00000126453	BCL2L12	5.3965	2.39459	0.00118312	0.0649163
ENSG00000101190	TCFL5	4.35372	2.37576	0.00599501	0.164967
ENSG00000166851	PLK1	17.8227	2.35246	6.13914e-09	1.18815e-05
ENSG00000087586	AURKA	6.67504	2.32641	0.000229099	0.0232692
ENSG00000143476	DTL	5.91231	2.30514	0.00130109	0.0682295
ENSG00000162551	ALPL	14.0459	2.28356	2.85982e-07	0.000250858
ENSG00000165304	MELK	6.82614	2.22582	0.000598818	0.0428
ENSG00000123374	CDK2	11.8488	2.19873	2.77576e-05	0.00653251
ENSG00000005059	MCUB	6.8595	2.14488	0.000633051	0.0445862
ENSG00000100842	EFS	4.99729	2.11225	0.00428185	0.134578
ENSG00000176244	ACBD7	4.56375	2.10937	0.0087001	0.199738
ENSG00000114346	ECT2	5.71643	2.09957	0.00192516	0.0851724
ENSG00000146670	CDCA5	7.87165	2.08168	0.000302464	0.0260578
ENSG00000106066	CPVL	5.35326	2.07456	0.00557092	0.159152
ENSG00000273749	CYFIP1	9.64445	2.06365	0.00121782	0.0660152
ENSG00000168078	PBK	12.0504	2.05841	6.14413e-05	0.010779
ENSG00000105011	ASF1B	7.73573	2.04072	0.00168677	0.0794948
ENSG00000198435	NRARP	8.02996	2.03214	0.00107708	0.0625967
ENSG00000111859	NEDD9	4.7578	2.02107	0.014631	0.262208
ENSG00000270606	RP11-713H12.2	4.37558	2.00348	0.0191834	0.292881
ENSG00000169105	CHST14	4.79374	2.00107	0.0148449	0.262208
ENSG00000106571	GLI3	13.0828	1.9841	7.34201e-05	0.0118072
ENSG00000178403	NEUROG2	18.6463	1.97939	0.00189163	0.0847697
ENSG00000170893	TRH	9.30948	1.9648	0.00019439	0.0208408
ENSG00000080986	NDC80	5.8331	1.95388	0.012924	0.247196
ENSG00000131844	MCCC2	5.47223	1.94051	0.00924162	0.206477
ENSG00000152977	ZIC1	4.44937	1.91532	0.0338535	0.375203
ENSG00000135776	ABCB10	4.54045	1.89934	0.00831529	0.197291
ENSG00000130147	SH3BP4	10.5046	1.89767	0.000292109	0.0256633
ENSG00000169679	BUB1	6.28848	1.88593	0.0208077	0.302826
ENSG00000126878	AIF1L	20.8989	1.87326	5.89763e-07	0.000355374
ENSG00000168765	GSTM4	6.80038	1.86896	0.00313952	0.113884
ENSG00000156925	ZIC3	13.5322	1.85719	3.13992e-05	0.00716175
ENSG00000103707	MTFMT	4.74988	1.83261	0.0302898	0.355953
ENSG00000101400	SNTA1	5.72202	1.82953	0.0144369	0.260032
ENSG00000140525	FANCI	4.99344	1.82658	0.0229914	0.312897
ENSG00000105173	CCNE1	5.77804	1.80483	0.0049879	0.149467
ENSG00000126787	DLGAP5	8.08119	1.8021	0.0160398	0.272607
ENSG00000123485	HJURP	6.08728	1.79985	0.00743275	0.185319
ENSG00000008311	AASS	5.26963	1.78561	0.0337234	0.375203
ENSG00000216624	GAPDHP72	5.10741	1.78261	0.0237526	0.316253
ENSG00000085840	ORC1	4.40366	1.77724	0.0259023	0.327135
ENSG00000159556	ISL2	5.93406	1.77367	0.129747	0.614439
ENSG00000186007	LEMD1	15.2676	1.7724	4.65787e-05	0.00898876
ENSG00000101447	FAM83D	8.93191	1.77035	0.0032388	0.116111
ENSG00000011105	TSPAN9	4.39425	1.76981	0.0389309	0.399027
ENSG00000064666	CNN2	14.5412	1.75964	7.7888e-05	0.0123203
ENSG00000117399	CDC20	27.016	1.7541	6.93452e-07	0.000355374
ENSG00000113810	SMC4	6.59922	1.75403	0.0255846	0.325681
ENSG00000089685	BIRC5	47.28	1.74595	1.21695e-13	1.17423e-09
ENSG00000266179	RP11-1113L8.6	13.4936	1.74188	0.000189843	0.0207283
ENSG00000092094	OSGEP	6.96041	1.73455	0.00412764	0.132759
ENSG00000110108	TMEM109	8.84885	1.7267	0.00256687	0.100068
ENSG00000110092	CCND1	18.035	1.72304	0.000117738	0.0151277
ENSG00000068024	HDAC4	4.5052	1.70707	0.0224382	0.309737
ENSG00000178999	AURKB	10.364	1.70577	0.000917733	0.0571304
ENSG00000167900	TK1	19.1067	1.70264	6.04262e-06	0.00215945
ENSG00000176974	SHMT1	6.04444	1.70238	0.0181149	0.28891
ENSG00000144579	CTDSP1	5.15926	1.70052	0.0148569	0.262208
ENSG00000125462	C1orf61	19.9462	1.69989	8.37037e-05	0.012458
ENSG00000134057	CCNB1	24.1595	1.69985	6.38583e-07	0.000355374
ENSG00000145386	CCNA2	9.26004	1.69864	0.00324931	0.116111
ENSG00000121152	NCAPH	6.85071	1.696	0.00972591	0.210415
ENSG00000089472	HEPH	5.6434	1.69311	0.00633697	0.171083
ENSG00000014138	POLA2	4.65622	1.6867	0.0198955	0.298093
ENSG00000101945	SUV39H1	5.527	1.67163	0.0115412	0.234939
ENSG00000161800	RACGAP1	6.26941	1.66793	0.0193189	0.294019
ENSG00000101057	MYBL2	22.2111	1.65973	0.000138065	0.0166523
ENSG00000269416	LINC01224	7.95627	1.65844	0.0031368	0.113884
ENSG00000051180	RAD51	5.70357	1.65018	0.0102586	0.219479
ENSG00000121104	FAM117A	4.79715	1.64485	0.0441945	0.412816
ENSG00000064961	HMG20B	7.4233	1.6327	0.00461522	0.140925
ENSG00000100526	CDKN3	5.70457	1.62123	0.0121324	0.242372
ENSG00000111783	RFX4	10.9396	1.61581	0.00115176	0.0649163
ENSG00000101911	PRPS2	6.17602	1.60412	0.013478	0.249615
ENSG00000178445	GLDC	13.3451	1.60338	0.000241748	0.0240409
ENSG00000140263	SORD	6.00296	1.60031	0.0121314	0.242372
ENSG00000079616	KIF22	13.7565	1.59739	0.000335076	0.027573
ENSG00000088325	TPX2	43.3502	1.59113	1.16697e-08	1.60858e-05
ENSG00000147065	MSN	19.2839	1.58412	2.20655e-05	0.00560289
ENSG00000151725	CENPU	11.7942	1.58148	0.00266485	0.102306
ENSG00000144868	TMEM108	4.34592	1.57404	0.0338012	0.375203
ENSG00000156876	SASS6	4.57924	1.57336	0.038656	0.398324
ENSG00000142634	EFHD2	10.5	1.57335	0.0020693	0.0887409
ENSG00000085117	CD82	5.43356	1.56895	0.0304783	0.356035
ENSG00000136824	SMC2	8.06405	1.56316	0.00787973	0.191714
ENSG00000234964	FABP5P7	5.22453	1.56062	0.029522	0.351242
ENSG00000240554	RPL7AP58	7.67788	1.5598	0.0127894	0.246317
ENSG00000148773	MKI67	13.4762	1.55114	0.00449952	0.139153
ENSG00000171848	RRM2	31.993	1.54892	1.06194e-06	0.000487937
ENSG00000175567	UCP2	15.2065	1.54672	0.00171127	0.0801553
ENSG00000066379	ZNRD1	8.91089	1.54671	0.00350332	0.122034
ENSG00000169692	AGPAT2	5.16943	1.54413	0.0234276	0.315644
ENSG00000166803	KIAA0101	21.4779	1.54031	1.17664e-05	0.00378446
ENSG00000116478	HDAC1	10.6719	1.53953	0.00683169	0.178642
ENSG00000188033	ZNF490	4.84753	1.53648	0.0278538	0.342363
ENSG00000165792	METTL17	5.70967	1.53491	0.0189263	0.292359
ENSG00000013810	TACC3	11.8377	1.53234	0.00126789	0.0675903
ENSG00000198914	POU3F3	10.6376	1.52423	0.0021586	0.0913522
ENSG00000267034	RP11-384O8.1	6.20323	1.51641	0.0194789	0.294595
ENSG00000149948	HMGA2	23.9538	1.51461	1.77341e-05	0.00475323
ENSG00000189184	PCDH18	6.20767	1.5008	0.021288	0.303837
ENSG00000138160	KIF11	10.4877	1.49569	0.010376	0.220525
ENSG00000106399	RPA3	11.3143	1.49376	0.00223876	0.0923153
ENSG00000198546	ZNF511	14.8054	1.49198	0.000121766	0.0151277
ENSG00000092853	CLSPN	6.12674	1.49053	0.045324	0.417882
ENSG00000162493	PDPN	11.3929	1.48866	0.0018683	0.0842393
ENSG00000213609	RP11-170M17.2	7.20623	1.47997	0.0121944	0.243107
ENSG00000243297	RPL31P61	4.40402	1.47874	0.0416668	0.405667
ENSG00000198618	PPIAP22	25.5952	1.47384	2.79241e-06	0.00107776
ENSG00000112280	COL9A1	7.52522	1.47304	0.0142292	0.258079
ENSG00000177084	POLE	8.07652	1.46886	0.0178831	0.287112
ENSG00000203760	CENPW	4.41457	1.46419	0.0645767	0.476377
ENSG00000117122	MFAP2	13.8914	1.46344	0.00172234	0.0802844
ENSG00000181026	AEN	17.1694	1.46343	0.000256437	0.0242585
ENSG00000137693	YAP1	8.8921	1.46279	0.0122976	0.244243
ENSG00000228716	DHFR	11.4165	1.46087	0.00185761	0.0841504
ENSG00000170312	CDK1	7.19251	1.45943	0.0210453	0.303837
ENSG00000186205	2001-03-01	7.00823	1.45706	0.0245921	0.32061
ENSG00000131435	PDLIM4	5.36121	1.45357	0.0268321	0.334499
ENSG00000077514	POLD3	7.03307	1.45086	0.0300146	0.354149
ENSG00000272777	RP11-571L19.8	4.887	1.44839	0.217659	0.71278
ENSG00000117394	SLC2A1	116.032	1.43395	4.46594e-11	2.15459e-07
ENSG00000232818	RPS2P32	4.36209	1.43012	0.0611496	0.467397
ENSG00000204315	FKBPL	4.46838	1.42536	0.072322	0.492535
ENSG00000271207	MTCO1P22	15.7528	1.42454	0.00158412	0.0764259
ENSG00000171940	ZNF217	5.25659	1.4244	0.0479112	0.425294
ENSG00000117360	PRPF3	6.59313	1.41424	0.0377394	0.396243
ENSG00000074219	TEAD2	13.684	1.41372	0.00255338	0.100068
ENSG00000249780	RP11-352E6.2	90.8556	1.41213	1.89252e-06	0.000830041
ENSG00000177426	TGIF1	9.90657	1.40585	0.00864066	0.199738
ENSG00000172009	THOP1	21.1959	1.40137	6.76287e-05	0.0115168
ENSG00000166794	PPIB	7.60773	1.40037	0.0683414	0.485825
ENSG00000143436	MRPL9	17.3047	1.39883	0.000172641	0.0195978
ENSG00000124074	ENKD1	18.7786	1.39497	0.00405145	0.131624
ENSG00000176894	PXMP2	9.96755	1.3938	0.00690521	0.179791
ENSG00000213186	TRIM59	8.29769	1.39298	0.017874	0.287112
ENSG00000058668	ATP2B4	8.99258	1.38993	0.0162585	0.273651
ENSG00000163913	IFT122	8.17094	1.38905	0.0157985	0.271063
ENSG00000100023	PPIL2	4.30771	1.3849	0.0757216	0.506007
ENSG00000181264	TMEM136	7.54801	1.38332	0.0150738	0.264931
ENSG00000176422	SPRYD4	5.50875	1.37728	0.0408105	0.40374
ENSG00000173465	SSSCA1	5.79851	1.37557	0.0290275	0.349856
ENSG00000165898	ISCA2	16.7011	1.37335	0.00141803	0.0716364
ENSG00000197921	HES5	26.3935	1.36884	3.87647e-05	0.00779252
ENSG00000138376	BARD1	8.04026	1.36031	0.0369541	0.392732
ENSG00000109534	GAR1	7.96825	1.35873	0.0226308	0.310352
ENSG00000139197	PEX5	13.0328	1.35793	0.00376439	0.127002
ENSG00000164494	PDSS2	6.26012	1.35445	0.0273879	0.339674
ENSG00000116127	ALMS1	5.20775	1.35384	0.054615	0.447503
ENSG00000074047	GLI2	6.41769	1.34872	0.0615759	0.467397
ENSG00000090020	SLC9A1	4.54564	1.34341	0.0961869	0.549526
ENSG00000218739	CEBPZOS	18.5617	1.34054	0.0378445	0.396484
ENSG00000037474	NSUN2	6.97131	1.33743	0.0341455	0.3774
ENSG00000237973	MTCO1P12	192.499	1.33615	0.00830378	0.197291
ENSG00000129474	AJUBA	4.91653	1.33436	0.0693293	0.485825
ENSG00000121542	SEC22A	6.37799	1.33161	0.0234877	0.315644
ENSG00000179456	ZBTB18	7.65443	1.32696	0.016279	0.273651
ENSG00000182518	FAM104B	9.20167	1.32547	0.00860782	0.199738
ENSG00000132768	DPH2	9.07778	1.32364	0.00985522	0.212261
ENSG00000175063	UBE2C	40.9623	1.31866	1.36146e-05	0.00410524
ENSG00000165804	ZNF219	23.0173	1.3164	0.000121961	0.0151277
ENSG00000113597	TRAPPC13	4.78213	1.31547	0.0813712	0.516955
ENSG00000076382	SPAG5	6.01511	1.3137	0.0649167	0.477295
ENSG00000186998	EMID1	9.55622	1.31041	0.0237624	0.316253
ENSG00000076003	MCM6	28.6407	1.30865	0.000286322	0.0256633
ENSG00000001036	FUCA2	17.1926	1.30503	0.00249902	0.0990855
ENSG00000100714	MTHFD1	14.9227	1.30497	0.0015701	0.0764259
ENSG00000131094	C1QL1	9.50497	1.30254	0.0077471	0.191714
ENSG00000164818	DNAAF5	7.688	1.29665	0.02501	0.322928
ENSG00000122733	PHF24	4.62903	1.29542	0.08286	0.520355
ENSG00000122952	ZWINT	9.17863	1.29471	0.0311284	0.359304
ENSG00000168646	AXIN2	6.35368	1.29091	0.0371292	0.392732
ENSG00000157456	CCNB2	28.6241	1.29049	8.2316e-05	0.012458
ENSG00000177674	AGTRAP	14.6361	1.28664	0.00219345	0.0916937
ENSG00000077312	SNRPA	61.6025	1.28564	2.32764e-08	2.60679e-05
ENSG00000101811	CSTF2	6.31863	1.28429	0.0598455	0.46534
ENSG00000167543	TP53I13	12.9925	1.28404	0.00406971	0.131774
ENSG00000149554	CHEK1	8.19818	1.28352	0.0248409	0.322164
ENSG00000204592	HLA-E	8.12651	1.28331	0.0244049	0.319515
ENSG00000006634	DBF4	5.73179	1.28267	0.0455192	0.418054
ENSG00000115459	ELMOD3	5.12497	1.28133	0.09756	0.553088
ENSG00000120437	ACAT2	35.4221	1.2791	1.31455e-05	0.00409165
ENSG00000132382	MYBBP1A	7.66925	1.27746	0.0486526	0.426841
ENSG00000144199	FAHD2B	5.84234	1.2753	0.0536881	0.445049
ENSG00000197362	ZNF786	5.88466	1.27507	0.0394887	0.400113
ENSG00000075188	NUP37	5.93584	1.27418	0.0483434	0.42598
ENSG00000138778	CENPE	4.3734	1.27322	0.178785	0.678369
ENSG00000012817	KDM5D	4.56557	1.27048	0.106118	0.571632
ENSG00000233639	LINC01158	9.73254	1.26792	0.0156379	0.269929
ENSG00000279692	RP11-1055B8.1	8.48995	1.26102	0.0174285	0.283937
ENSG00000161888	SPC24	17.1952	1.25754	0.00292137	0.109257
ENSG00000166710	B2M	11.8494	1.25482	0.0136016	0.250385
ENSG00000131747	TOP2A	29.3203	1.25147	0.000790119	0.0529435
ENSG00000129195	FAM64A	14.4421	1.24807	0.00239237	0.0964533
ENSG00000083817	ZNF416	5.8487	1.24511	0.107255	0.573661
ENSG00000065029	ZNF76	11.4534	1.24076	0.0123558	0.244808
ENSG00000135679	MDM2	14.1779	1.23999	0.0034364	0.120914
ENSG00000100979	PLTP	21.4301	1.23875	0.000286716	0.0256633
ENSG00000136811	ODF2	13.634	1.2382	0.00267729	0.102306
ENSG00000186193	SAPCD2	7.18655	1.23746	0.0436382	0.412816
ENSG00000120915	EPHX2	8.0901	1.23689	0.067612	0.485825
ENSG00000188368	PRR19	6.66677	1.23562	0.0415073	0.405667
ENSG00000104472	CHRAC1	6.18419	1.23128	0.0438387	0.412816
ENSG00000141232	TOB1	6.69222	1.22775	0.0466256	0.419673
ENSG00000115380	EFEMP1	15.0697	1.22457	0.0012501	0.0670123
ENSG00000228253	MT-ATP8	14.4683	1.22205	0.00738259	0.185178
ENSG00000164967	RPP25L	9.24036	1.22155	0.0216032	0.305644
ENSG00000180448	ARHGAP45	7.6781	1.21808	0.0381864	0.397999
ENSG00000148985	PGAP2	20.1556	1.21668	0.000879063	0.0557345
ENSG00000109738	GLRB	5.94863	1.21613	0.0428857	0.411816
ENSG00000153044	CENPH	17.9949	1.20841	0.000742962	0.0508428
ENSG00000134250	NOTCH2	5.79451	1.20759	0.0820511	0.519037
ENSG00000164434	FABP7	33.6176	1.20526	0.000320252	0.0268705
ENSG00000127863	TNFRSF19	6.17297	1.20477	0.070248	0.485825
ENSG00000188486	H2AFX	36.3073	1.20412	1.53984e-05	0.00436997
ENSG00000169131	ZNF354A	7.75942	1.20158	0.0793394	0.513119
ENSG00000131153	GINS2	33.6479	1.19968	1.61478e-05	0.00445173
ENSG00000151461	UPF2	4.97357	1.1982	0.0872055	0.531694
ENSG00000104064	GABPB1	7.73179	1.19726	0.0253777	0.324334
ENSG00000107816	LZTS2	10.2413	1.19506	0.0106891	0.225687
ENSG00000166311	SMPD1	14.1499	1.19496	0.00280552	0.105947
ENSG00000167670	CHAF1A	11.321	1.19446	0.00828034	0.197291
ENSG00000141458	NPC1	5.68083	1.1931	0.127748	0.611998
ENSG00000134222	PSRC1	8.09862	1.18704	0.0488278	0.427065
ENSG00000148180	GSN	17.1874	1.18596	0.00228486	0.0938153
ENSG00000035681	NSMAF	4.92484	1.18442	0.109932	0.578688
ENSG00000170779	CDCA4	11.3162	1.18355	0.0255275	0.325409
ENSG00000185442	FAM174B	5.64236	1.18128	0.0689394	0.485825
ENSG00000102125	TAZ	6.09401	1.17808	0.0686396	0.485825
ENSG00000256463	SALL3	6.48527	1.17704	0.0993478	0.557978
ENSG00000179406	LINC00174	4.6767	1.17502	0.0848374	0.524643
ENSG00000122126	OCRL	21.019	1.17428	0.000422186	0.0331193
ENSG00000173852	DPY19L1	6.57632	1.17331	0.0552441	0.449452
ENSG00000038274	MAT2B	14.935	1.17275	0.00387234	0.127714
ENSG00000156931	VPS8	11.1624	1.17269	0.1885	0.68432
ENSG00000159055	MIS18A	6.04886	1.16845	0.0604459	0.466882
ENSG00000071282	LMCD1	4.44064	1.16802	0.0936754	0.542781
ENSG00000173599	PC	4.59776	1.16781	0.119802	0.594633
ENSG00000117650	NEK2	4.57137	1.16724	0.118299	0.591245
ENSG00000153266	FEZF2	15.6211	1.16689	0.00392478	0.128374
ENSG00000213228	RPL12P38	17.2352	1.16524	0.00211701	0.0899867
ENSG00000149131	SERPING1	22.1781	1.16521	0.000497169	0.0369014
ENSG00000225791	TRAM2-AS1	5.40152	1.16497	0.0695869	0.485825
ENSG00000107807	TLX1	6.47073	1.1614	0.0664007	0.482092
ENSG00000133874	RNF122	7.8177	1.16102	0.0605771	0.466882
ENSG00000165588	OTX2	12.7161	1.1608	0.0127479	0.246317
ENSG00000179409	GEMIN4	8.87397	1.15884	0.022523	0.310045
ENSG00000166508	MCM7	73.9534	1.15746	9.53068e-07	0.000459808
ENSG00000143479	DYRK3	5.037	1.15721	0.109429	0.57822
ENSG00000138036	DYNC2LI1	8.62295	1.15485	0.0288682	0.349059
ENSG00000112742	TTK	5.76159	1.15431	0.0986268	0.556904
ENSG00000181965	NEUROG1	10.2746	1.15237	0.0343077	0.378759
ENSG00000101412	E2F1	9.18737	1.14781	0.041044	0.404116
ENSG00000141101	NOB1	6.52784	1.1477	0.0595784	0.464591
ENSG00000136877	FPGS	20.6483	1.14638	0.00454404	0.139635
ENSG00000064692	SNCAIP	7.77998	1.14501	0.0569226	0.453647
ENSG00000137700	SLC37A4	8.57748	1.14319	0.0375978	0.395186
ENSG00000233287	AC009362.2	4.43541	1.14154	0.123874	0.603909
ENSG00000170581	STAT2	8.72661	1.13926	0.0350961	0.38308
ENSG00000136840	ST6GALNAC4	8.40248	1.13502	0.028569	0.34631
ENSG00000119684	MLH3	4.42424	1.13206	0.141751	0.630945
ENSG00000174151	CYB561D1	5.307	1.13152	0.140864	0.62955
ENSG00000128602	SMO	8.9706	1.13143	0.04157	0.405667
ENSG00000262902	MTCO1P40	332.961	1.12904	0.089326	0.534266
ENSG00000174989	FBXW8	4.8953	1.12842	0.163595	0.661301
ENSG00000187049	TMEM216	5.6268	1.12678	0.117574	0.59087
ENSG00000061938	TNK2	5.57418	1.12504	0.125601	0.6087
ENSG00000114738	MAPKAPK3	12.2039	1.12124	0.013251	0.248525
ENSG00000132842	AP3B1	20.5557	1.11978	0.00230509	0.0941439
ENSG00000131931	THAP1	4.83795	1.11599	0.104879	0.570447
ENSG00000197415	VEPH1	6.54759	1.11588	0.075238	0.504608
ENSG00000127241	MASP1	9.55513	1.11535	0.0194355	0.294401
ENSG00000066855	MTFR1	5.57216	1.11487	0.108509	0.576187
ENSG00000236603	RANP1	7.67354	1.11419	0.0401057	0.400808
ENSG00000158457	TSPAN33	10.571	1.11238	0.0403659	0.401951
ENSG00000243364	EFNA4	8.15685	1.11108	0.0557063	0.450481
ENSG00000174021	GNG5	8.63707	1.10889	0.0317458	0.365095
ENSG00000174903	RAB1B	10.6411	1.10801	0.0189371	0.292359
ENSG00000125871	MGME1	6.27412	1.10586	0.0779426	0.510647
ENSG00000124201	ZNFX1	5.31647	1.10415	0.126933	0.610596
ENSG00000141298	SSH2	12.0509	1.1032	0.0146922	0.262208
ENSG00000056277	ZNF280C	5.34091	1.10248	0.131368	0.615591
ENSG00000128463	EMC4	11.8219	1.10122	0.0092567	0.206477
ENSG00000227640	SOX21-AS1	4.45265	1.10098	0.16643	0.665237
ENSG00000135048	TMEM2	8.91712	1.10072	0.0450286	0.416169
ENSG00000152240	HAUS1	17.3321	1.10064	0.00780128	0.191714
ENSG00000215908	CROCCP2	4.72938	1.09879	0.150036	0.640289
ENSG00000099999	RNF215	5.15938	1.09784	0.11445	0.58535
ENSG00000164574	GALNT10	5.89899	1.09641	0.0771143	0.509352
ENSG00000213347	MXD3	5.17928	1.09391	0.121798	0.598993
ENSG00000234751	AP002381.2	4.77031	1.09356	0.11302	0.584034
ENSG00000026297	RNASET2	7.3906	1.09333	0.0553456	0.449898
ENSG00000162670	BRINP3	6.40128	1.08502	0.101717	0.564711
ENSG00000107186	MPDZ	5.29021	1.08483	0.177701	0.675055
ENSG00000068489	PRR11	12.064	1.08417	0.0323648	0.369134
ENSG00000118298	CA14	4.49134	1.08337	0.143898	0.633137
ENSG00000171953	ATPAF2	9.99481	1.07567	0.0325245	0.369622
ENSG00000173653	RCE1	5.72052	1.0748	0.105763	0.571459
ENSG00000198951	NAGA	7.65328	1.07122	0.0807384	0.516955
ENSG00000196455	PIK3R4	6.54377	1.06628	0.0767735	0.508182
ENSG00000205084	TMEM231	7.44837	1.06436	0.0483858	0.42598
ENSG00000167747	C19orf48	21.812	1.06311	0.00307522	0.112824
ENSG00000103811	CTSH	4.50048	1.06305	0.126952	0.610596
ENSG00000121406	ZNF549	6.20644	1.06302	0.121719	0.59891
ENSG00000099810	MTAP	6.9383	1.05899	0.132759	0.616911
ENSG00000143156	NME7	8.26497	1.05885	0.0911374	0.536815
ENSG00000030066	NUP160	10.87	1.05786	0.0282025	0.34316
ENSG00000119392	GLE1	11.8087	1.05647	0.0198459	0.298093
ENSG00000185347	C14orf80	5.00329	1.05631	0.122106	0.600206
ENSG00000128915	ICE2	6.34426	1.05581	0.113941	0.58535
ENSG00000119685	TTLL5	4.33334	1.05558	0.170712	0.666905
ENSG00000136450	SRSF1	16.1356	1.04767	0.00530903	0.155958
ENSG00000120709	FAM53C	8.95932	1.04721	0.0421929	0.407526
ENSG00000164111	ANXA5	49.8626	1.0434	2.6367e-05	0.00636038
ENSG00000157881	PANK4	6.01022	1.04295	0.0734581	0.498101
ENSG00000162384	C1orf123	22.5073	1.04262	0.00442025	0.138029
ENSG00000172059	KLF11	6.15845	1.04261	0.123918	0.603909
ENSG00000119408	NEK6	7.53426	1.03994	0.0883755	0.532821
ENSG00000058600	POLR3E	9.46365	1.0393	0.0316632	0.364581
ENSG00000136518	ACTL6A	15.6116	1.03907	0.00714796	0.183433
ENSG00000234745	HLA-B	7.10447	1.03811	0.067391	0.485634
ENSG00000185559	DLK1	123.161	1.03459	6.76705e-06	0.00233197
ENSG00000133059	DSTYK	6.49513	1.03456	0.11123	0.579889
ENSG00000106211	HSPB1	32.0779	1.0344	0.000994095	0.0603272
ENSG00000004975	DVL2	12.9583	1.03347	0.033869	0.375203
ENSG00000005513	SOX8	4.34886	1.03221	0.176523	0.674424
ENSG00000134602	STK26	4.32271	1.03063	0.195731	0.693874
ENSG00000142149	HUNK	8.46181	1.02744	0.111119	0.579889
ENSG00000137413	TAF8	4.68245	1.02678	0.168805	0.666905
ENSG00000112242	E2F3	5.99055	1.02606	0.165956	0.663938
ENSG00000090006	LTBP4	17.8475	1.02548	0.0083313	0.197291
ENSG00000144744	UBA3	7.62067	1.02533	0.0641567	0.475198
ENSG00000114646	CSPG5	13.444	1.02498	0.0228685	0.312105
ENSG00000116809	ZBTB17	10.9934	1.02492	0.0232443	0.314796
ENSG00000237976	RP11-126K1.6	5.34448	1.02131	0.144754	0.634804
ENSG00000084774	CAD	17.3513	1.02114	0.0277025	0.341486
ENSG00000167325	RRM1	51.2051	1.01842	0.000117293	0.0151277
ENSG00000198142	SOWAHC	5.78736	1.01721	0.102829	0.566578
ENSG00000105655	ISYNA1	105.819	1.01681	9.64375e-09	1.55088e-05
ENSG00000168917	SLC35G2	14.4229	1.01498	0.0174505	0.283937
ENSG00000125149	C16orf70	4.96316	1.01454	0.170649	0.666905
ENSG00000186806	VSIG10L	7.8423	1.01414	0.0651274	0.477933
ENSG00000138028	CGREF1	9.08135	1.01318	0.062431	0.469997
ENSG00000145721	LIX1	13.8337	1.01218	0.0187531	0.291887
ENSG00000104626	ERI1	6.24898	1.00882	0.0964043	0.549526
ENSG00000144554	FANCD2	11.4918	1.00838	0.021324	0.303837
ENSG00000144233	AMMECR1L	9.63641	1.00803	0.0512665	0.43545
ENSG00000198804	MT-CO1	3736.09	1.00794	0.0624911	0.469997
ENSG00000163508	EOMES	7.46622	1.00526	0.119053	0.593178
ENSG00000122824	NUDT10	12.2424	1.00388	0.0302483	0.355934
ENSG00000078295	ADCY2	5.95072	1.00373	0.123692	0.603695
ENSG00000123975	CKS2	20.3435	1.00063	0.0095314	0.208337
ENSG00000167302	TEPSIN	5.23418	0.998471	0.153693	0.645056
ENSG00000064933	PMS1	4.98784	0.997599	0.177466	0.675055
ENSG00000144354	CDCA7	5.95025	0.995827	0.19371	0.691751
ENSG00000239246	RP11-464D20.2	5.72511	0.993473	0.11115	0.579889
ENSG00000139352	ASCL1	13.7617	0.993092	0.0185851	0.291837
ENSG00000128708	HAT1	15.0735	0.992682	0.0455424	0.418054
ENSG00000143401	ANP32E	19.0284	0.992613	0.0129042	0.247196
ENSG00000159658	EFCAB14	5.02962	0.992327	0.183248	0.682427
ENSG00000033178	UBA6	8.14675	0.991736	0.0506001	0.432454
ENSG00000256222	MTRNR2L3	18.6336	0.990901	0.0052405	0.155109
ENSG00000179588	ZFPM1	21.8682	0.99088	0.013225	0.248525
ENSG00000085415	SEH1L	17.5516	0.990335	0.0079475	0.191714
ENSG00000226085	UQCRFS1P1	6.18118	0.99003	0.104222	0.568158
ENSG00000145912	NHP2	22.336	0.989825	0.00929398	0.206477
ENSG00000160410	SHKBP1	24.611	0.989661	0.00168892	0.0794948
ENSG00000185650	ZFP36L1	45.6654	0.98925	4.83664e-05	0.00915074
ENSG00000111300	NAA25	8.12546	0.988872	0.07054	0.485825
ENSG00000127990	SGCE	8.17511	0.988611	0.0988773	0.557608
ENSG00000103876	FAH	5.62664	0.9883	0.148013	0.637586
ENSG00000134690	CDCA8	12.8303	0.988149	0.0306689	0.356586
ENSG00000159259	CHAF1B	7.0423	0.987136	0.0792113	0.513119
ENSG00000240828	RPL21P4	5.89419	0.987021	0.114964	0.586615
ENSG00000090924	PLEKHG2	8.44167	0.986609	0.0431053	0.412203
ENSG00000124767	GLO1	60.7732	0.986606	5.51958e-05	0.00986268
ENSG00000100285	NEFH	6.19638	0.984389	0.138681	0.625198
ENSG00000166949	SMAD3	12.8402	0.983957	0.0190185	0.292463
ENSG00000048162	NOP16	4.82828	0.982088	0.142461	0.631662
ENSG00000164237	CMBL	5.12052	0.981015	0.163131	0.660534
ENSG00000125648	SLC25A23	16.4771	0.980841	0.0170957	0.281495
ENSG00000112118	MCM3	23.6089	0.980729	0.00514168	0.153124
ENSG00000134809	TIMM10	15.1132	0.979931	0.0242289	0.319515
ENSG00000070476	ZXDC	4.62205	0.979847	0.174265	0.672121
ENSG00000225093	RPL3P7	4.90438	0.977862	0.203056	0.701672
ENSG00000088882	CPXM1	18.4632	0.977389	0.0116069	0.235778
ENSG00000095539	SEMA4G	6.38615	0.977164	0.123009	0.603105
ENSG00000164109	MAD2L1	10.397	0.976451	0.0524607	0.439404
ENSG00000198824	CHAMP1	18.6009	0.976153	0.00871484	0.199738
ENSG00000149476	TKFC	10.3107	0.975454	0.0394779	0.400113
ENSG00000134333	LDHA	132.407	0.975156	0.0401265	0.400808
ENSG00000144815	NXPE3	7.85711	0.975094	0.102191	0.565293
ENSG00000141026	MED9	13.2658	0.974466	0.0148452	0.262208
ENSG00000106266	SNX8	8.00541	0.973078	0.0693982	0.485825
ENSG00000174307	PHLDA3	12.7213	0.972863	0.0211653	0.303837
ENSG00000181938	GINS3	7.10099	0.971125	0.114642	0.585589
ENSG00000163655	GMPS	27.1883	0.968789	0.00101169	0.0607276
ENSG00000152464	RPP38	6.03497	0.968083	0.137754	0.62403
ENSG00000105426	PTPRS	4.32422	0.967852	0.276508	0.759703
ENSG00000100297	MCM5	22.002	0.967328	0.00543874	0.157135
ENSG00000247763	RP11-447H19.1	12.5383	0.967179	0.0217024	0.306124
ENSG00000127418	FGFRL1	11.4195	0.966481	0.0276644	0.341486
ENSG00000168876	ANKRD49	7.45852	0.966316	0.110942	0.579889
ENSG00000184985	SORCS2	12.7421	0.965645	0.0234689	0.315644
ENSG00000117308	GALE	11.6615	0.965343	0.0546985	0.447503
ENSG00000168528	SERINC2	20.8946	0.964898	0.00456577	0.139858
ENSG00000123009	NME2P1	6.7287	0.964204	0.0848647	0.524643
ENSG00000239305	RNF103	12.1824	0.963651	0.027711	0.341486
ENSG00000169515	CCDC8	8.67572	0.963628	0.0671989	0.485634
ENSG00000081692	JMJD4	8.45532	0.961491	0.0702168	0.485825
ENSG00000152558	TMEM123	19.1452	0.960027	0.00794486	0.191714
ENSG00000155111	CDK19	7.73054	0.959947	0.114165	0.58535
ENSG00000141753	IGFBP4	5.238	0.958807	0.148512	0.638303
ENSG00000132780	NASP	37.3837	0.958344	0.00122973	0.0662886
ENSG00000164402	2008-09-01	8.96677	0.954092	0.0488302	0.427065
ENSG00000177051	FBXO46	5.10596	0.953009	0.171271	0.666905
ENSG00000164104	HMGB2	82.4461	0.952279	0.000419901	0.0331193
ENSG00000106086	PLEKHA8	6.92264	0.951547	0.133309	0.616922
ENSG00000159388	BTG2	8.33208	0.95149	0.0789747	0.512804
ENSG00000224032	EPB41L4A-AS1	6.84886	0.95102	0.18684	0.68432
ENSG00000138942	RNF185	10.29	0.949995	0.0417298	0.405667
ENSG00000105928	DFNA5	10.3159	0.949235	0.0441398	0.412816
ENSG00000133422	MORC2	5.39779	0.946885	0.145928	0.635704
ENSG00000253982	CTD-2336O2.1	6.86913	0.946885	0.0911814	0.536815
ENSG00000124795	DEK	57.8683	0.946674	0.00021967	0.0225489
ENSG00000105202	FBL	65.4536	0.946213	8.39225e-05	0.012458
ENSG00000109680	TBC1D19	5.84857	0.9447	0.134933	0.619338
ENSG00000198732	SMOC1	5.67238	0.944594	0.124757	0.606742
ENSG00000145423	SFRP2	38.3004	0.944382	0.00102756	0.0609913
ENSG00000108106	UBE2S	24.1027	0.944136	0.0183939	0.290956
ENSG00000172936	MYD88	7.42702	0.94347	0.117947	0.59121
ENSG00000137944	KYAT3	10.3095	0.943176	0.0463192	0.419673
ENSG00000072110	ACTN1	12.1475	0.943143	0.0371651	0.392732
ENSG00000271601	LIX1L	11.6013	0.942815	0.0701666	0.485825
ENSG00000115421	PAPOLG	5.16336	0.942427	0.171061	0.666905
ENSG00000117143	UAP1	11.6294	0.941052	0.0456224	0.418054
ENSG00000166788	SAAL1	13.76	0.940974	0.0226081	0.310352
ENSG00000182968	SOX1	32.9646	0.940412	0.000707584	0.0491185
ENSG00000164611	PTTG1	11.9409	0.939816	0.0420775	0.407185
ENSG00000136875	PRPF4	13.3362	0.938749	0.0388321	0.398941
ENSG00000142751	GPN2	7.20603	0.938692	0.101579	0.564267
ENSG00000077942	FBLN1	48.8784	0.937196	0.000212956	0.0220948
ENSG00000172785	CBWD1	5.48274	0.936597	0.154965	0.647136
ENSG00000167625	ZNF526	5.18841	0.936452	0.210889	0.709098
ENSG00000172348	RCAN2	11.589	0.935884	0.0345205	0.379804
ENSG00000143793	C1orf35	14.3694	0.935591	0.0225248	0.310045
ENSG00000175497	DPP10	7.92541	0.934483	0.119283	0.593178
ENSG00000111640	GAPDH	289.819	0.933082	0.0335367	0.375203
ENSG00000266944	AC005262.4	6.41254	0.93128	0.140141	0.627772
ENSG00000102221	JADE3	4.66236	0.92911	0.195144	0.69297
ENSG00000134371	CDC73	9.03118	0.928679	0.0824158	0.519409
ENSG00000100162	CENPM	7.57929	0.927741	0.117114	0.59074
ENSG00000092108	SCFD1	13.7258	0.927389	0.0216006	0.305644
ENSG00000131398	KCNC3	4.6463	0.926851	0.177038	0.675055
ENSG00000119326	CTNNAL1	8.17683	0.925602	0.10755	0.573661
ENSG00000127804	METTL16	8.27841	0.923603	0.0853697	0.525867
ENSG00000248626	GAPDHP40	14.9457	0.923317	0.0313907	0.361875
ENSG00000197601	FAR1	6.15088	0.922069	0.111923	0.581147
ENSG00000138796	HADH	26.5995	0.92205	0.00221418	0.0916937
ENSG00000273274	ZBTB8B	4.70947	0.921393	0.249533	0.736435
ENSG00000185078	AC093698.1	4.33888	0.921087	0.199825	0.699012
ENSG00000241852	C8orf58	5.96936	0.920621	0.148651	0.638303
ENSG00000117305	HMGCL	12.7217	0.91996	0.052562	0.439871
ENSG00000141971	MVB12A	13.6524	0.919482	0.0280021	0.342884
ENSG00000161547	SRSF2	76.9671	0.918601	5.15291e-05	0.00949302
ENSG00000066044	ELAVL1	65.5831	0.91843	0.000104543	0.0144105
ENSG00000146676	PURB	7.36615	0.917503	0.12534	0.608048
ENSG00000165501	LRR1	5.26124	0.915667	0.187518	0.68432
ENSG00000139433	GLTP	8.00372	0.915416	0.0910312	0.536815
ENSG00000010539	ZNF200	7.79975	0.9145	0.100605	0.562418
ENSG00000162873	KLHDC8A	11.0022	0.913768	0.0464628	0.419673
ENSG00000126709	IFI6	13.0042	0.911484	0.0402439	0.401565
ENSG00000175221	MED16	24.3568	0.91047	0.00778857	0.191714
ENSG00000185418	TARSL2	6.35411	0.909983	0.151468	0.641436
ENSG00000234981	RP11-534L20.4	5.07889	0.909494	0.189064	0.684435
ENSG00000263266	RPS7P1	10.9524	0.909119	0.0771234	0.509352
ENSG00000213853	EMP2	12.9949	0.904763	0.0590266	0.46267
ENSG00000108559	NUP88	8.53811	0.899817	0.0879308	0.531929
ENSG00000170989	S1PR1	4.39862	0.899499	0.240606	0.731444
ENSG00000143977	SNRPG	15.9321	0.899492	0.0148299	0.262208
ENSG00000076716	GPC4	26.3141	0.899071	0.00691291	0.179791
ENSG00000197128	ZNF772	7.31532	0.89902	0.157662	0.649286
ENSG00000132383	RPA1	26.9954	0.89873	0.0186704	0.291887
ENSG00000117155	SSX2IP	5.82412	0.898252	0.187532	0.68432
ENSG00000179743	FLJ37453	5.35542	0.89797	0.225633	0.721862
ENSG00000174276	ZNHIT2	5.68608	0.897534	0.156139	0.647185
ENSG00000129675	ARHGEF6	8.94834	0.897522	0.0799094	0.515061
ENSG00000185189	NRBP2	5.09943	0.896672	0.431342	0.850955
ENSG00000104852	SNRNP70	56.6707	0.896091	0.0016622	0.0790077
ENSG00000146090	RASGEF1C	13.8308	0.895868	0.0358043	0.386871
ENSG00000023697	DERA	15.8179	0.89521	0.0217323	0.306124
ENSG00000254986	DPP3	11.9951	0.894877	0.0508509	0.433446
ENSG00000112312	GMNN	15.8678	0.894571	0.0429256	0.411816
ENSG00000074266	EED	6.68443	0.894098	0.203138	0.701672
ENSG00000167996	FTH1	5.12295	0.894051	0.258618	0.743823
ENSG00000115159	GPD2	10.2302	0.892716	0.0613075	0.467397
ENSG00000144228	SPOPL	4.75926	0.892593	0.241864	0.732929
ENSG00000082269	FAM135A	5.94951	0.892216	0.169213	0.666905
ENSG00000234127	TRIM26	18.0867	0.891218	0.0220485	0.307875
ENSG00000160752	FDPS	19.7574	0.889554	0.0101014	0.216596
ENSG00000151322	NPAS3	16.8799	0.888872	0.0184997	0.291672
ENSG00000169607	CKAP2L	4.38906	0.888855	0.245662	0.735096
ENSG00000185591	SP1	7.22799	0.888642	0.131682	0.615591
ENSG00000043514	TRIT1	5.61636	0.88807	0.136068	0.620474
ENSG00000188130	MAPK12	10.7259	0.887727	0.0482821	0.425845
ENSG00000125458	NT5C	18.432	0.886322	0.0137791	0.251331
ENSG00000006530	AGK	14.0466	0.886265	0.0400901	0.400808
ENSG00000004455	AK2	15.1485	0.886198	0.0396563	0.400113
ENSG00000270188	MTRNR2L11	6.85285	0.885905	0.130528	0.615349
ENSG00000140262	TCF12	31.7176	0.885542	0.0139061	0.25317
ENSG00000197702	PARVA	10.2871	0.885081	0.103975	0.568158
ENSG00000126821	SGPP1	5.22733	0.884547	0.198099	0.696596
ENSG00000134748	PRPF38A	22.3408	0.88333	0.0207884	0.302826
ENSG00000117069	ST6GALNAC5	20.4591	0.882099	0.0202894	0.300694
ENSG00000117676	RPS6KA1	4.43336	0.881227	0.239068	0.729297
ENSG00000139146	FAM60A	9.51796	0.880519	0.0993457	0.557978
ENSG00000129103	SUMF2	10.2067	0.879932	0.107336	0.573661
ENSG00000226855	RPSAP17	5.64642	0.877971	0.156286	0.647185
ENSG00000074800	ENO1	273.224	0.877918	6.99772e-07	0.000355374
ENSG00000011304	PTBP1	51.9815	0.876889	0.00095102	0.0584484
ENSG00000111786	SRSF9	24.4171	0.875525	0.133987	0.617696
ENSG00000227586	RP11-162A23.5	4.34891	0.874881	0.228099	0.722154
ENSG00000118046	STK11	12.4799	0.874436	0.0812675	0.516955
ENSG00000010295	IFFO1	9.0705	0.874076	0.119219	0.593178
ENSG00000131941	RHPN2	4.83421	0.873802	0.24697	0.735096
ENSG00000182963	GJC1	14.3823	0.872893	0.0356058	0.38536
ENSG00000169299	PGM2	4.67993	0.872619	0.262429	0.747397
ENSG00000166265	CYYR1	4.51064	0.872548	0.263152	0.74791
ENSG00000135093	USP30	10.2223	0.872203	0.06339	0.472682
ENSG00000137266	SLC22A23	4.30582	0.871586	0.235939	0.726948
ENSG00000105486	LIG1	10.4969	0.870408	0.108699	0.576187
ENSG00000036549	ZZZ3	8.94989	0.869114	0.0820436	0.519037
ENSG00000167513	CDT1	21.2905	0.868861	0.0204511	0.300793
ENSG00000175198	PCCA	4.43213	0.868229	0.300261	0.772709
ENSG00000145428	RNF175	13.2094	0.86816	0.0585928	0.460252
ENSG00000175183	CSRP2	29.0043	0.867437	0.00590148	0.16363
ENSG00000116661	FBXO2	10.2819	0.864578	0.0893989	0.534266
ENSG00000138802	SEC24B	14.6909	0.86329	0.0381026	0.397891
ENSG00000197363	ZNF517	4.4274	0.862862	0.231586	0.725038
ENSG00000111665	CDCA3	7.06495	0.862648	0.140501	0.628216
ENSG00000121966	CXCR4	40.9903	0.862451	0.00726631	0.184141
ENSG00000138771	SHROOM3	6.76824	0.861751	0.200895	0.699797
ENSG00000211445	GPX3	5.81328	0.861751	0.181225	0.68067
ENSG00000182362	YBEY	8.33778	0.861724	0.0903936	0.536301
ENSG00000136108	CKAP2	23.2037	0.861022	0.0230933	0.313842
ENSG00000172661	FAM21C	8.0039	0.860978	0.202911	0.701672
ENSG00000230202	RP11-632C17__A.1	13.207	0.85856	0.0679689	0.485825
ENSG00000229344	MTCO2P12	11.9996	0.858087	0.0526261	0.440025
ENSG00000110497	AMBRA1	13.2861	0.858055	0.0775689	0.510647
ENSG00000115286	NDUFS7	13.8978	0.857659	0.0609153	0.467397
ENSG00000271122	RP11-379H18.1	10.9172	0.857589	0.0858062	0.527689
ENSG00000182979	MTA1	5.14527	0.857186	0.216708	0.71278
ENSG00000089050	RBBP9	17.1873	0.857114	0.0190852	0.292771
ENSG00000137513	NARS2	7.20543	0.856814	0.167656	0.666408
ENSG00000160211	G6PD	10.6242	0.855706	0.161761	0.656945
ENSG00000049245	VAMP3	6.44076	0.854957	0.133042	0.616922
ENSG00000104738	MCM4	31.9057	0.854806	0.0190348	0.292463
ENSG00000177105	RHOG	8.14124	0.854178	0.117048	0.59074
ENSG00000113360	DROSHA	18.663	0.848737	0.0147866	0.262208
ENSG00000152661	GJA1	4.29333	0.847097	0.314885	0.782001
ENSG00000177150	FAM210A	5.18453	0.845438	0.241371	0.732615
ENSG00000183684	ALYREF	79.4472	0.84537	3.28304e-05	0.00716175
ENSG00000145901	TNIP1	8.80915	0.843969	0.103368	0.567346
ENSG00000110218	PANX1	5.98697	0.843921	0.167152	0.665505
ENSG00000158411	MITD1	7.31597	0.843665	0.222105	0.716607
ENSG00000095485	CWF19L1	10.5923	0.843529	0.0703042	0.485825
ENSG00000100416	TRMU	6.10536	0.843412	0.15002	0.640289
ENSG00000178149	DALRD3	7.32174	0.842507	0.134773	0.619316
ENSG00000243711	RPL21P116	9.70175	0.842425	0.108123	0.576187
ENSG00000257621	PSMA3-AS1	9.54289	0.840829	0.132368	0.61688
ENSG00000112667	DNPH1	16.6213	0.840233	0.032599	0.369622
ENSG00000162062	C16orf59	8.81967	0.83934	0.129991	0.614439
ENSG00000115884	SDC1	6.81062	0.839049	0.179698	0.679813
ENSG00000138668	HNRNPD	216.286	0.836432	3.8898e-07	0.000312772
ENSG00000276234	TADA2A	9.36169	0.836046	0.089498	0.534351
ENSG00000167085	PHB	5.26826	0.834203	0.195053	0.692957
ENSG00000164105	SAP30	9.83045	0.833811	0.135629	0.619814
ENSG00000188760	TMEM198	23.237	0.833485	0.00980215	0.21159
ENSG00000100376	FAM118A	4.58625	0.833433	0.298337	0.772709
ENSG00000142867	BCL10	14.4094	0.833336	0.0451717	0.417093
ENSG00000130309	COLGALT1	26.2531	0.833178	0.00621881	0.168554
ENSG00000088280	ASAP3	9.75366	0.833075	0.0772512	0.509499
ENSG00000197256	KANK2	4.37849	0.832707	0.299368	0.772709
ENSG00000110900	TSPAN11	11.3141	0.831335	0.0850103	0.524935
ENSG00000126814	TRMT5	16.0278	0.830939	0.0262347	0.329178
ENSG00000087087	SRRT	26.2967	0.829836	0.00576715	0.161296
ENSG00000166086	JAM3	44.6647	0.829245	0.000823459	0.0542993
ENSG00000140848	CPNE2	7.88786	0.828392	0.138405	0.624733
ENSG00000129925	TMEM8A	9.02624	0.828005	0.105953	0.571459
ENSG00000166347	CYB5A	17.618	0.826413	0.0190125	0.292463
ENSG00000111581	NUP107	9.98986	0.826285	0.128972	0.614439
ENSG00000112996	MRPS30	16.5211	0.824556	0.0603083	0.466882
ENSG00000035115	SH3YL1	4.67925	0.823277	0.255989	0.740174
ENSG00000109881	CCDC34	14.057	0.821651	0.0637948	0.473869
ENSG00000196839	ADA	6.02417	0.821327	0.205905	0.703711
ENSG00000148834	GSTO1	19.9421	0.821086	0.0206756	0.302826
ENSG00000112232	KHDRBS2	6.01225	0.820724	0.213297	0.711086
ENSG00000176619	LMNB2	44.2371	0.82067	0.00137299	0.0712255
ENSG00000254531	FLJ20021	4.49305	0.820461	0.245088	0.734578
ENSG00000130844	ZNF331	6.87896	0.818396	0.157648	0.649286
ENSG00000160221	C21orf33	5.44035	0.817979	0.186296	0.68432
ENSG00000237187	NR2F1-AS1	7.47531	0.81764	0.152408	0.642738
ENSG00000148400	NOTCH1	14.0252	0.817347	0.0629756	0.471554
ENSG00000198912	C1orf174	9.32441	0.817191	0.110513	0.57985
ENSG00000158092	NCK1	12.3959	0.814161	0.0517426	0.437326
ENSG00000143321	HDGF	87.9642	0.813417	0.000122288	0.0151277
ENSG00000106123	EPHB6	6.8475	0.812063	0.150998	0.641436
ENSG00000123810	B9D2	6.65179	0.8116	0.17217	0.66825
ENSG00000107185	RGP1	5.48872	0.810803	0.248181	0.735096
ENSG00000155816	FMN2	7.31997	0.81031	0.15382	0.6453
ENSG00000263464	PPIAL4C	9.72918	0.809817	0.136906	0.623118
ENSG00000132541	RIDA	13.5745	0.809734	0.0578286	0.457742
ENSG00000184489	PTP4A3	9.70206	0.809226	0.0925801	0.539863
ENSG00000134871	COL4A2	33.1351	0.809042	0.0252454	0.323531
ENSG00000152443	ZNF776	24.958	0.806916	0.0235871	0.315661
ENSG00000171311	EXOSC1	17.2478	0.806112	0.0388646	0.398941
ENSG00000104327	CALB1	17.6651	0.80515	0.0335806	0.375203
ENSG00000180340	FZD2	39.3858	0.80276	0.0019653	0.0852406
ENSG00000127920	GNG11	4.8977	0.801829	0.316845	0.782258
ENSG00000085511	MAP3K4	5.92795	0.801359	0.20525	0.703186
ENSG00000102805	CLN5	4.63594	0.80097	0.314202	0.782001
ENSG00000213891	RPL3P6	6.64559	0.80047	0.247822	0.735096
ENSG00000169604	ANTXR1	16.207	0.800214	0.0416589	0.405667
ENSG00000198744	MTCO3P12	118.149	0.800194	0.000713643	0.0491853
ENSG00000164162	ANAPC10	5.1067	0.799926	0.248347	0.735287
ENSG00000110583	NAA40	4.70375	0.798981	0.247077	0.735096
ENSG00000233380	RPS2P48	7.34517	0.798803	0.152956	0.643707
ENSG00000189403	HMGB1	70.5968	0.797397	8.36271e-05	0.012458
ENSG00000124571	XPO5	25.348	0.797168	0.0398787	0.400808
ENSG00000212864	RNF208	27.7498	0.796472	0.00600097	0.164967
ENSG00000239483	RPS15AP16	4.84769	0.796391	0.248206	0.735096
ENSG00000116455	WDR77	12.8769	0.796035	0.0688935	0.485825
ENSG00000149089	APIP	6.51481	0.794883	0.189108	0.684435
ENSG00000169660	HEXDC	8.62167	0.794878	0.169009	0.666905
ENSG00000243199	RP11-408P14.1	13.5586	0.794838	0.0503697	0.430866
ENSG00000042445	RETSAT	5.15689	0.794039	0.237263	0.727595
ENSG00000185989	RASA3	7.84843	0.793908	0.147182	0.636828
ENSG00000161513	FDXR	10.1324	0.793837	0.0957699	0.548093
ENSG00000103018	CYB5B	35.4606	0.793702	0.00561892	0.159162
ENSG00000070610	GBA2	16.9871	0.793258	0.0440436	0.412816
ENSG00000205639	MFSD2B	9.25662	0.792691	0.120737	0.597314
ENSG00000224858	RPL29P11	10.1821	0.791332	0.115248	0.587073
ENSG00000137807	KIF23	5.96426	0.789934	0.231749	0.725048
ENSG00000088035	ALG6	8.04228	0.788739	0.149721	0.640078
ENSG00000160345	C9orf116	17.2035	0.788368	0.0258333	0.326691
ENSG00000008394	MGST1	34.1731	0.787308	0.00557503	0.159152
ENSG00000275835	TUBGCP5	5.13487	0.786693	0.342949	0.797055
ENSG00000196290	NIF3L1	10.9991	0.785307	0.107032	0.573661
ENSG00000132613	MTSS1L	7.8503	0.78529	0.165098	0.663072
ENSG00000172201	ID4	69.8314	0.784194	8.69758e-05	0.0125258
ENSG00000120049	KCNIP2	11.092	0.783894	0.0884078	0.532821
ENSG00000117593	DARS2	4.57699	0.783658	0.324402	0.786487
ENSG00000264215	RP11-283C24.1	4.37108	0.782992	0.289169	0.76837
ENSG00000145604	SKP2	6.66972	0.7827	0.184513	0.683968
ENSG00000161999	JMJD8	5.07074	0.782353	0.251619	0.737281
ENSG00000154640	BTG3	16.608	0.781188	0.0441344	0.412816
ENSG00000153989	NUS1	6.43565	0.780996	0.215509	0.712244
ENSG00000137200	CMTR1	8.11851	0.779358	0.174572	0.67276
ENSG00000213309	RPL9P18	5.21706	0.777828	0.27405	0.75877
ENSG00000068784	SRBD1	5.03508	0.776946	0.276788	0.759809
ENSG00000102743	SLC25A15	8.95278	0.776592	0.160024	0.652885
ENSG00000105341	ATP5SL	24.5035	0.776171	0.0136234	0.250385
ENSG00000229638	RPL4P4	23.393	0.775969	0.0119096	0.239408
ENSG00000163320	CGGBP1	30.022	0.775787	0.0042684	0.134578
ENSG00000177425	PAWR	5.96321	0.775262	0.228183	0.722154
ENSG00000122779	TRIM24	49.8611	0.774782	0.000400817	0.0324999
ENSG00000135900	MRPL44	18.0781	0.77478	0.0366821	0.392401
ENSG00000134574	DDB2	6.4389	0.774346	0.173061	0.670313
ENSG00000158480	SPATA2	7.13836	0.773417	0.168899	0.666905
ENSG00000136436	CALCOCO2	6.93399	0.773218	0.210982	0.709098
ENSG00000159214	CCDC24	4.7937	0.772739	0.260291	0.744965
ENSG00000151014	NOCT	4.95144	0.77115	0.28978	0.769079
ENSG00000116128	BCL9	15.8789	0.770305	0.0433934	0.412816
ENSG00000178252	WDR6	7.09698	0.770211	0.234672	0.726184
ENSG00000100227	POLDIP3	33.9181	0.769168	0.0306724	0.356586
ENSG00000171453	POLR1C	5.25474	0.768823	0.250579	0.736471
ENSG00000116560	SFPQ	150.794	0.768159	2.75587e-06	0.00107776
ENSG00000196924	FLNA	35.6905	0.766904	0.00492357	0.148461
ENSG00000092203	TOX4	31.5295	0.766527	0.0113285	0.233067
ENSG00000224993	RPL29P12	4.7513	0.766344	0.321076	0.78496
ENSG00000169047	IRS1	6.79791	0.765657	0.193078	0.690514
ENSG00000162385	MAGOH	4.80715	0.765491	0.256898	0.74085
ENSG00000084092	NOA1	17.6489	0.765468	0.0517594	0.437326
ENSG00000245105	A2M-AS1	8.09051	0.765246	0.143202	0.632904
ENSG00000221978	CCNL2	11.8666	0.764229	0.0836566	0.522461
ENSG00000204228	HSD17B8	5.72612	0.763522	0.247534	0.735096
ENSG00000099783	HNRNPM	62.3843	0.762451	0.00384557	0.127714
ENSG00000101144	BMP7	16.3169	0.762244	0.0482681	0.425845
ENSG00000100505	TRIM9	16.2698	0.760444	0.043104	0.412203
ENSG00000149532	CPSF7	21.9077	0.759026	0.0299747	0.354149
ENSG00000073050	XRCC1	10.727	0.75895	0.116049	0.587944
ENSG00000170468	C14orf169	8.20431	0.758619	0.132595	0.61688
ENSG00000166483	WEE1	13.5027	0.758603	0.105469	0.571459
ENSG00000058804	NDC1	10.853	0.758123	0.114388	0.58535
ENSG00000132646	PCNA	50.9824	0.757513	0.00345862	0.120914
ENSG00000241081	RP11-488C13.1	4.90782	0.757316	0.298757	0.772709
ENSG00000134323	MYCN	32.7837	0.756486	0.00609154	0.166508
ENSG00000263072	ZNF213-AS1	4.67031	0.755971	0.3652	0.813249
ENSG00000100442	FKBP3	12.151	0.754081	0.0757254	0.506007
ENSG00000227097	RPS28P7	13.7191	0.753783	0.167256	0.665505
ENSG00000232176	RP11-146N23.1	4.54428	0.752899	0.29362	0.772395
ENSG00000130811	EIF3G	63.6994	0.751833	0.000430381	0.0334899
ENSG00000105939	ZC3HAV1	6.81882	0.751433	0.199515	0.69852
ENSG00000100836	PABPN1	25.4645	0.750595	0.0188336	0.291887
ENSG00000162636	FAM102B	17.2081	0.750332	0.0440767	0.412816
ENSG00000115468	EFHD1	8.58962	0.749725	0.175818	0.674003
ENSG00000244021	RP11-50D9.1	4.33014	0.749017	0.308027	0.777335
ENSG00000177192	PUS1	6.79214	0.748339	0.216351	0.712761
ENSG00000198830	HMGN2	34.9498	0.748303	0.00531766	0.155958
ENSG00000112234	FBXL4	4.63718	0.747551	0.3362	0.793001
ENSG00000148300	REXO4	10.8384	0.747029	0.0972195	0.552115
ENSG00000229168	RPL19P20	8.91623	0.746728	0.143825	0.633137
ENSG00000109062	SLC9A3R1	27.4071	0.746053	0.018467	0.291633
ENSG00000162227	TAF6L	6.57229	0.745701	0.227783	0.722154
ENSG00000096093	EFHC1	6.79834	0.745683	0.212499	0.710404
ENSG00000168496	FEN1	31.5164	0.745039	0.0130044	0.247494
ENSG00000139219	COL2A1	38.0898	0.744555	0.015816	0.271063
ENSG00000011243	AKAP8L	5.39271	0.74357	0.370107	0.816738
ENSG00000088682	COQ9	9.67783	0.743261	0.147205	0.636828
ENSG00000136715	SAP130	18.8048	0.743134	0.0344918	0.379804
ENSG00000249353	NPM1P27	4.58	0.7428	0.319364	0.784108
ENSG00000149091	DGKZ	7.59711	0.742783	0.181631	0.680869
ENSG00000100116	GCAT	19.5717	0.7412	0.057033	0.453647
ENSG00000065320	NTN1	6.66096	0.739439	0.235617	0.726857
ENSG00000224531	SMIM13	13.5683	0.739094	0.164072	0.661511
ENSG00000139675	HNRNPA1L2	9.26491	0.738516	0.144266	0.634179
ENSG00000107020	PLGRKT	18.389	0.738449	0.0460154	0.419673
ENSG00000084693	AGBL5	19.5953	0.738077	0.0454291	0.417882
ENSG00000123415	SMUG1	12.0601	0.737487	0.11484	0.58629
ENSG00000114023	FAM162A	14.6593	0.737401	0.0823015	0.519037
ENSG00000140836	ZFHX3	5.89154	0.737089	0.322343	0.785563
ENSG00000175806	MSRA	7.2749	0.737066	0.214595	0.711799
ENSG00000114315	HES1	15.3106	0.737055	0.0673342	0.485634
ENSG00000162434	JAK1	23.1738	0.736799	0.0307102	0.356586
ENSG00000156304	SCAF4	14.4595	0.736464	0.0863473	0.530341
ENSG00000103253	HAGHL	6.51968	0.736341	0.227533	0.722154
ENSG00000114054	PCCB	14.4436	0.735961	0.0893333	0.534266
ENSG00000260505	RP11-410C4.5	6.63443	0.73574	0.227902	0.722154
ENSG00000086504	MRPL28	49.9695	0.735531	0.00296587	0.110068
ENSG00000218336	TENM3	15.4392	0.735514	0.0607208	0.467397
ENSG00000143493	INTS7	8.70879	0.735492	0.133371	0.616922
ENSG00000027697	IFNGR1	8.65731	0.734405	0.180746	0.680213
ENSG00000072609	CHFR	13.1877	0.73435	0.0816027	0.51756
ENSG00000180198	RCC1	6.29065	0.733859	0.230735	0.724019
ENSG00000112531	QKI	44.1338	0.73366	0.00861727	0.199738
ENSG00000213331	RP11-713C19.2	5.22904	0.733562	0.252695	0.738711
ENSG00000148719	DNAJB12	21.5353	0.733418	0.0461418	0.419673
ENSG00000091651	ORC6	7.93899	0.733229	0.196466	0.694607
ENSG00000124006	OBSL1	28.2267	0.733044	0.00871447	0.199738
ENSG00000179403	VWA1	7.35002	0.732981	0.170185	0.666905
ENSG00000213399	AC022210.2	11.7975	0.732424	0.0939581	0.543481
ENSG00000179889	PDXDC1	10.978	0.731173	0.115347	0.587073
ENSG00000106628	POLD2	48.0556	0.731123	0.00500711	0.149578
ENSG00000130787	HIP1R	4.74661	0.731104	0.300522	0.772709
ENSG00000086015	MAST2	12.4316	0.729951	0.0877248	0.531694
[truncated: 3,971 more rows]

## Sheet: LM_vs_UNT-DOWN
Column1	gene_name	baseMean	log2FoldChange	pvalue	padj
[truncated: 3,585 more rows]

[truncated: 1 more sheets: LM_vs_UNT-UP]
