# Supplementary material for: CRISPR-Cas9 genetic screen leads to the discovery of L-Moses, a KAT2B inhibitor that attenuates Tunicamycin-mediated neuronal cell death
Source: Sci Rep. 2023 Mar 9;13:3934. doi: 10.1038/s41598-023-31141-6 (PMC9998435; doi:10.1038/s41598-023-31141-6)
Supplement: Supplementary file 6 — Supplementary Information 6. [file 41598_2023_31141_MOESM6_ESM.xlsx]

## Sheet: Supplementary Table 5
Supplementary Table 5: Cortical full proteomics
a) comparison between the full proteome of L-Moses vs Tun+L-Moses
b) comparison between the full proteome of L-Moses vs Tun
c) comparison between the full proteome of L-Moses vs untreated
d) comparison between the full proteome of Tun+L-Moses vs untreated
e) comparison between the full proteome of Tun vs Tun+L-Moses
f) compariston between the full proteome of Tun vs untreated

## Sheet: LM_vs_TUN_LM
Accessions	Gene	Description	GeneSymbol	Unique_peptides	UNT_1_C	TUN_1_C	TUN_LM_1_C	LM_1_C	UNT_2_C	TUN_2_C	TUN_LM_2_C	LM_2_C	UNT_3_C	TUN_3_C	TUN_LM_3_C	LM_3_C	UNT_4_C	TUN_4_C	TUN_LM_4_C	LM_4_C	TUN_5_C	TUN_LM_5_C	log2FC	CI.L	CI.R	AvgIntensity	t	P.Value	adj.P.Val	B
P13995	MTDC_HUMAN	Bifunctional methylenetetrahydrofolate dehydrogenase/cyclohydrolase, mitochondrial	MTHFD2	8	8.15	9.72	9.65	8.11	7.92	9.68	9.61	8.04	7.98	9.62	9.61	8.01	7.94	9.61	9.56	8.08	9.59	9.62	-1.55	-1.63691	-1.46398	8.91716	-37.09	4.9e-22	3.5e-18	39.63
P07602	SAP_HUMAN	Prosaposin	PSAP	13	9.86	10.95	10.96	9.92	9.81	10.98	10.96	9.79	9.84	10.92	10.91	9.85	9.78	10.89	10.91	9.85	10.95	10.84	-1.06	-1.12733	-0.998326	10.4424	-34.09	3.3e-21	1e-17	37.96
P11021	BIP_HUMAN	Endoplasmic reticulum chaperone BiP	HSPA5	41	12.43	13.63	13.42	12.3	12.29	13.69	13.45	12.3	12.29	13.65	13.47	12.29	12.34	13.66	13.5	12.37	13.53	13.38	-1.13	-1.19583	-1.05651	13.0005	-33.44	5.1e-21	1e-17	37.58
P08243	ASNS_HUMAN	Asparagine synthetase [glutamine-hydrolyzing]	ASNS	17	9.64	10.84	11.02	9.73	9.74	10.83	11.05	9.81	9.73	10.85	11.07	9.72	9.76	10.96	11.04	9.9	10.8	10.97	-1.24	-1.31737	-1.16165	10.4136	-32.93	7.2e-21	1e-17	37.27
P41250	GARS_HUMAN	Glycine--tRNA ligase	GARS1	33	11.93	12.67	12.55	11.8	11.93	12.7	12.56	11.85	11.92	12.72	12.52	11.82	11.92	12.72	12.53	11.8	12.7	12.49	-0.71	-0.756045	-0.666666	12.285	-32.93	7.3e-21	1e-17	37.27
P49589	SYCC_HUMAN	Cysteine--tRNA ligase, cytoplasmic	CARS1	29	11.05	11.8	11.78	11.06	11.09	11.82	11.8	11.07	11.04	11.82	11.78	11.04	11.06	11.8	11.71	11.05	11.83	11.78	-0.72	-0.764322	-0.669316	11.4663	-31.21	2.4e-20	2.9e-17	36.19
P14625	ENPL_HUMAN	Endoplasmin	HSP90B1	31	12.48	13.4	13.21	12.45	12.39	13.38	13.18	12.35	12.37	13.4	13.21	12.37	12.45	13.42	13.24	12.43	13.34	13.18	-0.8	-0.85753	-0.746513	12.9028	-29.89	6.4e-20	6.6e-17	35.3
Q13217	DNJC3_HUMAN	DnaJ homolog subfamily C member 3	DNAJC3	13	9.09	10.18	10.06	9.02	9.04	10.2	10.02	9.04	9.15	10.12	10.06	9.09	9.14	10.18	10.13	9.11	10.06	10.02	-0.99	-1.06522	-0.92122	9.65119	-28.53	1.8e-19	1.6e-16	34.34
P54577	SYYC_HUMAN	Tyrosine--tRNA ligase, cytoplasmic	YARS1	35	11.7	12.71	12.68	11.69	11.77	12.7	12.71	11.84	11.8	12.72	12.69	11.82	11.9	12.75	12.68	11.88	12.7	12.65	-0.87	-0.943247	-0.799929	12.2992	-25.16	3e-18	2.4e-15	31.71
P49588	SYAC_HUMAN	Alanine--tRNA ligase, cytoplasmic	AARS1	39	11.96	12.68	12.68	11.94	12.04	12.68	12.68	12.05	12.01	12.75	12.66	12.02	12.05	12.77	12.67	12.07	12.7	12.61	-0.64	-0.699173	-0.579939	12.3907	-22.19	4.9e-17	3.5e-14	29.05
P08195	4F2_HUMAN	4F2 cell-surface antigen heavy chain	SLC3A2	14	9.96	10.89	10.73	9.84	9.9	10.91	10.76	9.91	9.83	10.83	10.7	9.79	9.75	10.77	10.69	9.72	10.76	10.66	-0.89	-0.979456	-0.804511	10.3552	-21.1	1.5e-16	1e-13	27.93
P43007	SATT_HUMAN	Neutral amino acid transporter A	SLC1A4	11	8.64	9.65	9.58	8.52	8.61	9.69	9.55	8.63	8.51	9.58	9.47	8.55	8.44	9.57	9.42	8.47	9.5	9.47	-0.95	-1.04908	-0.856162	9.10321	-20.43	3e-16	1.8e-13	27.28
Q8NFT8	DNER_HUMAN	Delta and Notch-like epidermal growth factor-related receptor	DNER	8	7.6	8.93	8.94	7.72	7.39	8.99	8.9	7.64	7.5	8.88	8.83	7.73	7.49	8.75	8.64	7.6	8.94	8.79	-1.15	-1.2674	-1.03272	8.29155	-20.27	3.5e-16	1.9e-13	27.12
P23381	SYWC_HUMAN	Tryptophan--tRNA ligase, cytoplasmic	WARS1	18	10.46	11.21	11.12	10.49	10.56	11.12	11.12	10.52	10.5	11.24	11.11	10.54	10.54	11.25	11.06	10.53	11.24	11.13	-0.59	-0.647801	-0.526984	10.8743	-20.11	4.2e-16	2.1e-13	26.95
Q01650	LAT1_HUMAN	Large neutral amino acids transporter small subunit 1	SLC7A5	2	7.28	8.67	8.35	7.09	7.28	8.6	8.28	7.13	7.18	8.57	8.23	7.09	6.95	8.42	8.32	6.93	8.45	8.33	-1.24	-1.37173	-1.11105	7.84223	-19.7	6.6e-16	3.1e-13	26.51
P37268	FDFT_HUMAN	Squalene synthase	FDFT1	18	11.1	10	10.34	11.15	11.04	10.05	10.25	11.16	11.02	9.98	10.25	11.17	11.12	10.13	10.5	11.18	10.13	10.33	0.83	0.744435	0.917971	10.6043	19.83	7.1e-16	3.2e-13	26.44
P29120	NEC1_HUMAN	Neuroendocrine convertase 1	PCSK1	20	11.12	10.28	10.37	11.08	11.1	10.4	10.3	11.2	11.06	10.34	10.25	11.08	10.98	10.28	10.34	10.99	10.35	10.39	0.76	0.677042	0.838397	10.6609	19.43	9e-16	3.8e-13	26.21
P30533	AMRP_HUMAN	Alpha-2-macroglobulin receptor-associated protein	LRPAP1	14	9.81	10.73	10.64	9.84	9.82	10.88	10.71	9.92	9.95	10.83	10.72	9.81	10	10.81	10.75	9.95	10.71	10.66	-0.82	-0.903231	-0.727764	10.3638	-19.23	1.2e-15	4.8e-13	25.92
P30825	SL7A1_HUMAN	High affinity cationic amino acid transporter 1	SLC7A1	3	6.92	8.15	8.08	6.85	6.68	8.11	7.97	6.74	6.84	8.08	7.85	6.62	6.62	8.06	7.9	6.86	8.01	7.98	-1.19	-1.32198	-1.06204	7.46164	-18.97	1.5e-15	5.6e-13	25.7
Q01581	HMCS1_HUMAN	Hydroxymethylglutaryl-CoA synthase, cytoplasmic	HMGCS1	24	11.94	11.11	11.5	12.21	12.06	11.11	11.43	12.31	12.02	11.11	11.41	12.23	11.97	11.16	11.45	12.13	11.31	11.49	0.76	0.681565	0.845449	11.664	19.29	1.6e-15	5.6e-13	25.67
P55145	MANF_HUMAN	Mesencephalic astrocyte-derived neurotrophic factor	MANF	10	10.07	10.67	10.61	10.07	9.93	10.72	10.6	10.01	9.99	10.66	10.57	10.05	10.05	10.69	10.6	10.06	10.68	10.53	-0.53	-0.594512	-0.474367	10.364	-18.4	2.9e-15	9.9e-13	25.05
P27824	CALX_HUMAN	Calnexin	CANX	20	11.5	12.02	11.9	11.43	11.48	12.1	11.92	11.44	11.43	12.06	11.89	11.43	11.43	12.01	11.98	11.4	11.97	11.89	-0.49	-0.548445	-0.433083	11.7387	-17.6	7.6e-15	2.5e-12	24.1
P34897	GLYM_HUMAN	Serine hydroxymethyltransferase, mitochondrial	SHMT2	17	10.91	11.35	11.31	10.81	10.82	11.37	11.34	10.8	10.83	11.37	11.35	10.84	10.87	11.42	11.4	10.82	11.31	11.25	-0.51	-0.57438	-0.45087	11.1208	-17.17	1.3e-14	3.9e-12	23.58
P13667	PDIA4_HUMAN	Protein disulfide-isomerase A4	PDIA4	33	12.47	13.03	12.93	12.38	12.35	13.06	12.9	12.37	12.39	13.06	12.96	12.31	12.46	13.1	13	12.42	12.96	12.87	-0.56	-0.6318	-0.495837	12.7233	-17.16	1.3e-14	3.9e-12	23.56
O95864	FADS2_HUMAN	Acyl-CoA 6-desaturase	FADS2	6	10.14	9.62	9.68	10.25	10.09	9.71	9.62	10.24	10.06	9.65	9.58	10.18	10	9.67	9.65	10.18	9.67	9.72	0.57	0.496965	0.633988	9.87392	17.07	1.5e-14	4.2e-12	23.46
Q3SY69	AL1L2_HUMAN	Mitochondrial 10-formyltetrahydrofolate dehydrogenase	ALDH1L2	5	7.12	8.39	8.04	6.8	7.05	8.68	8.15	6.95	7.13	8.52	8.05	7.05	7.01	8.31	8.02	6.67	8.41	8.05	-1.19	-1.33625	-1.04792	7.69035	-17.12	1.9e-14	5.2e-12	23.2
P04156	PRIO_HUMAN	Major prion protein	PRNP	2	6.6	8.28	8.14	6.41	6.57	8.3	8.12	6.36	6.49	8.24	8.08	6.29	6.17	7.98	7.96	5.92	8.12	8.06	-1.83	-2.02841	-1.62928	7.33723	-19.13	3e-14	7.5e-12	22.85
Q9Y4L1	HYOU1_HUMAN	Hypoxia up-regulated protein 1	HYOU1	46	12.49	12.95	12.84	12.42	12.41	12.96	12.84	12.41	12.38	12.93	12.83	12.36	12.35	12.93	12.88	12.32	12.88	12.81	-0.46	-0.522176	-0.40641	12.6669	-16.59	2.7e-14	7.1e-12	22.85
P34903	GBRA3_HUMAN	Gamma-aminobutyric acid receptor subunit alpha-3	GABRA3	3	8.96	7.63	7.96	9.13	9.16	7.97	7.98	9.21	9.07	7.76	7.93	9.06	8.88	7.73	7.94	8.9	7.83	7.99	1.12	0.985748	1.25378	8.39465	17.34	3e-14	7.5e-12	22.77
P08962	CD63_HUMAN	CD63 antigen	CD63	2	5.97	7.06	7.39	6.2	5.67	7.06	7.28	5.87	5.64	7	7.22	5.89	5.78	7.23	7.26	6.16	7.08	7.2	-1.24	-1.39968	-1.07824	6.60824	-15.95	6.2e-14	1.5e-11	22.01
P46977	STT3A_HUMAN	Dolichyl-diphosphooligosaccharide--protein glycosyltransferase subunit STT3A	STT3A	10	10.1	9.57	9.61	10.11	10.06	9.63	9.58	10.03	10.05	9.54	9.55	10.07	10.11	9.66	9.63	10.04	9.57	9.56	0.48	0.414276	0.543251	9.80437	15.36	1.4e-13	3.2e-11	21.21
Q9NY47	CA2D2_HUMAN	Voltage-dependent calcium channel subunit alpha-2/delta-2	CACNA2D2	13	9.81	9.1	9.24	9.87	9.89	9.19	9.32	9.94	9.87	9.11	9.3	9.88	9.71	9.08	9.28	9.77	9.11	9.31	0.58	0.497537	0.653809	9.48861	15.24	1.6e-13	3.6e-11	21.05
P49591	SYSC_HUMAN	Serine--tRNA ligase, cytoplasmic	SARS1	21	11.34	11.92	11.82	11.32	11.39	11.89	11.84	11.42	11.36	11.92	11.86	11.46	11.42	11.96	11.82	11.4	11.92	11.77	-0.42	-0.479437	-0.36399	11.657	-15.11	1.9e-13	4.2e-11	20.88
Q9HCU4	CELR2_HUMAN	Cadherin EGF LAG seven-pass G-type receptor 2	CELSR2	8	8.23	7.62	7.63	8.37	8.29	7.5	7.54	8.37	8.25	7.44	7.64	8.26	8.36	7.53	7.69	8.38	7.43	7.69	0.7	0.608104	0.801672	7.90263	15.07	2.1e-13	4.3e-11	20.81
Q6UXH1	CREL2_HUMAN	Protein disulfide isomerase CRELD2	CRELD2	6	7.73	8.68	8.53	7.78	7.59	8.58	8.52	7.53	7.55	8.7	8.48	7.42	7.69	8.76	8.49	7.68	8.61	8.38	-0.88	-0.998088	-0.756785	8.15017	-15.04	2.1e-13	4.3e-11	20.78
Q9HCM2	PLXA4_HUMAN	Plexin-A4	PLXNA4	22	10.85	10.09	10.52	11.37	10.92	9.97	10.52	11.14	10.82	10.07	10.55	11.16	10.77	10.07	10.54	11.11	10.14	10.59	0.65	0.562178	0.73906	10.6231	15.23	2.2e-13	4.3e-11	20.76
Q9H5K3	SG196_HUMAN	Protein O-mannose kinase	POMK	3	8.99	8.35	8.24	8.9	9.02	8.26	8.34	8.92	9.04	8.18	8.18	8.91	8.96	8.18	8.35	8.92	8.15	8.2	0.65	0.561839	0.741265	8.56024	15.02	2.2e-13	4.3e-11	20.75
P27797	CALR_HUMAN	Calreticulin	CALR	21	12.47	12.91	12.8	12.4	12.44	12.92	12.78	12.4	12.38	12.92	12.76	12.37	12.44	12.93	12.88	12.41	12.87	12.72	-0.39	-0.44963	-0.337775	12.6547	-14.56	4.2e-13	7.8e-11	20.1
Q92896	GSLG1_HUMAN	Golgi apparatus protein 1	GLG1	23	11.05	10.49	10.59	11.1	10.98	10.42	10.48	11.01	11.03	10.32	10.43	11	11	10.46	10.53	11	10.48	10.53	0.51	0.440888	0.586946	10.7161	14.56	4.2e-13	7.8e-11	20.09
P41567	EIF1_HUMAN	Eukaryotic translation initiation factor 1	EIF1	1	6.73	7.99	7.72	6.74	7.12	7.89	7.8	6.74	6.87	7.85	7.66	6.73	6.83	7.71	7.67	6.86	7.84	7.64	-0.93	-1.06708	-0.79612	7.35423	-14.22	6.8e-13	1.2e-10	19.61
Q8TD30	ALAT2_HUMAN	Alanine aminotransferase 2	GPT2	4	6.94	7.56	7.65	6.98	6.86	7.55	7.52	6.97	6.89	7.57	7.62	7.04	6.94	7.55	7.61	7.04	7.57	7.57	-0.59	-0.674005	-0.501135	7.30122	-14.06	8.7e-13	1.5e-10	19.37
P26639	SYTC_HUMAN	Threonine--tRNA ligase 1, cytoplasmic	TARS1	25	11.12	11.63	11.67	11.19	11.28	11.64	11.73	11.23	11.19	11.7	11.72	11.28	11.21	11.71	11.66	11.32	11.65	11.71	-0.44	-0.505557	-0.375348	11.4798	-13.99	9.6e-13	1.6e-10	19.27
Q8N511	TM199_HUMAN	Transmembrane protein 199	TMEM199	2	6.3	7.25	7.04	5.75	6.07	7.43	7.16	6	6.07	7.22	6.88	5.73	6.01	7.18	6.88	6.05	7.2	7.15	-1.14	-1.30666	-0.967802	6.63251	-13.88	1.1e-12	1.9e-10	19.1
P30101	PDIA3_HUMAN	Protein disulfide-isomerase A3	PDIA3	27	12.35	12.7	12.61	12.31	12.31	12.74	12.61	12.3	12.3	12.72	12.64	12.23	12.33	12.73	12.67	12.28	12.67	12.58	-0.34	-0.39291	-0.290283	12.5043	-13.77	1.3e-12	2.2e-10	18.93
Q08380	LG3BP_HUMAN	Galectin-3-binding protein	LGALS3BP	8	8.55	9.02	9.16	8.68	8.34	8.99	9.14	8.71	8.46	9.06	9.2	8.7	8.42	9.07	9.21	8.56	9.03	9.2	-0.52	-0.603179	-0.439851	8.86012	-13.21	3.1e-12	5e-10	18.07
P23284	PPIB_HUMAN	Peptidyl-prolyl cis-trans isomerase B	PPIB	10	11.27	11.67	11.61	11.11	11.13	11.7	11.57	11.09	11.06	11.62	11.53	11.11	11.1	11.68	11.55	11.1	11.62	11.47	-0.45	-0.516391	-0.373899	11.3885	-12.92	4.9e-12	7.6e-10	17.62
Q9H169	STMN4_HUMAN	Stathmin-4	STMN4	2	8.31	7.71	7.65	8.42	8.35	7.87	7.54	8.37	8.29	7.92	7.69	8.33	8.15	7.78	7.62	8.23	7.88	7.75	0.69	0.576601	0.798393	7.99299	12.82	5.7e-12	8.7e-10	17.46
P32322	P5CR1_HUMAN	Pyrroline-5-carboxylate reductase 1, mitochondrial	PYCR1	7	9.06	9.43	9.33	8.99	9	9.47	9.42	8.98	8.95	9.46	9.37	9.02	9.04	9.48	9.43	8.98	9.43	9.38	-0.39	-0.454548	-0.327572	9.23551	-12.74	6.6e-12	9.8e-10	17.33
Q70CQ1	UBP49_HUMAN	Ubiquitin carboxyl-terminal hydrolase 49	USP49	1	7.7	8.36	8.34	7.84	7.73	8.46	8.37	7.62	7.87	8.42	8.42	7.8	7.95	8.42	8.44	7.8	8.45	8.42	-0.64	-0.739899	-0.530417	8.13341	-12.54	9e-12	1.3e-09	17.01
Q9HD45	TM9S3_HUMAN	Transmembrane 9 superfamily member 3	TM9SF3	6	8.8	9.25	9.16	8.72	8.66	9.22	9.16	8.65	8.73	9.19	9.13	8.63	8.63	9.18	9.17	8.77	9.16	9.18	-0.46	-0.541491	-0.387904	8.96579	-12.52	9.4e-12	1.3e-09	16.97
Q8WYK1	CNTP5_HUMAN	Contactin-associated protein-like 5	CNTNAP5	4	7.97	7.41	7.58	8.33	8.07	7.44	7.54	8.17	8.01	7.36	7.57	8.08	7.95	7.45	7.46	8.09	7.43	7.61	0.61	0.510862	0.713669	7.75253	12.49	9.8e-12	1.4e-09	16.93
Q9NR45	SIAS_HUMAN	Sialic acid synthase	NANS	11	9.6	10.04	9.98	9.5	9.5	9.91	9.96	9.53	9.59	9.98	9.98	9.5	9.54	9.97	9.85	9.57	10.04	9.98	-0.42	-0.493564	-0.353003	9.77952	-12.46	1e-11	1.4e-09	16.87
Q14318	FKBP8_HUMAN	Peptidyl-prolyl cis-trans isomerase FKBP8	FKBP8	9	9.69	9.15	9.22	9.69	9.65	9.16	9.12	9.64	9.7	9.06	9.11	9.71	9.8	9.19	9.32	9.72	9.2	9.19	0.5	0.41988	0.587743	9.40657	12.42	1.1e-11	1.5e-09	16.81
Q13085	ACACA_HUMAN	Acetyl-CoA carboxylase 1	ACACA	41	11.55	11.28	11.32	11.56	11.56	11.3	11.29	11.54	11.53	11.27	11.3	11.59	11.56	11.32	11.31	11.59	11.33	11.31	0.26	0.219016	0.309875	11.417	12.04	2e-11	2.7e-09	16.18
O43592	XPOT_HUMAN	Exportin-T	XPOT	22	10.3	10.87	10.84	10.32	10.41	10.87	10.89	10.23	10.33	10.94	10.85	10.43	10.51	10.99	10.87	10.4	10.89	10.79	-0.5	-0.588031	-0.415609	10.6517	-12.05	2.3e-11	3e-09	16.08
Q96EI5	TCAL4_HUMAN	Transcription elongation factor A protein-like 4	TCEAL4	3	8.01	7.67	7.72	8.2	8.14	7.67	7.56	8.26	8.21	7.63	7.65	8.29	8.17	7.7	7.79	8.21	7.74	7.63	0.57	0.474134	0.672311	7.90375	11.97	2.3e-11	3e-09	16.06
Q6N022	TEN4_HUMAN	Teneurin-4	TENM4	18	9.9	9.35	9.41	9.96	9.91	9.28	9.43	9.93	9.87	9.21	9.41	9.84	9.8	9.19	9.31	9.8	9.33	9.44	0.48	0.398877	0.566034	9.57687	11.94	2.4e-11	3e-09	16.01
Q75T13	PGAP1_HUMAN	GPI inositol-deacylase	PGAP1	14	10.32	9.8	9.76	10.17	10.26	9.81	9.82	10.18	10.21	9.8	9.71	10.26	10.2	9.88	9.78	10.1	9.83	9.79	0.4	0.33132	0.472495	9.98293	11.78	3.2e-11	3.9e-09	15.74
Q6UB35	C1TM_HUMAN	Monofunctional C1-tetrahydrofolate synthase, mitochondrial	MTHFD1L	17	10.3	10.76	10.66	10.21	10.11	10.76	10.65	10.2	10.15	10.66	10.59	10.22	10.15	10.7	10.64	10.25	10.63	10.6	-0.41	-0.480854	-0.33693	10.4573	-11.75	3.3e-11	4e-09	15.7
Q5JU69	TOR2A_HUMAN	Torsin-2A	TOR2A	2	7.17	6.05	6.2	7.08	7.08	6.28	6.14	7	7.1	6.04	5.96	6.92	6.96	6.32	6.24	7.06	5.97	5.96	0.91	0.75075	1.07323	6.5284	11.7	3.6e-11	4.3e-09	15.6
O95299	NDUAA_HUMAN	NADH dehydrogenase [ubiquinone] 1 alpha subcomplex subunit 10, mitochondrial	NDUFA10	8	10.43	10.74	10.66	10.4	10.35	10.74	10.69	10.37	10.33	10.7	10.73	10.33	10.33	10.7	10.63	10.34	10.72	10.71	-0.33	-0.383304	-0.267636	10.5508	-11.64	4e-11	4.7e-09	15.5
Q8NBJ4	GOLM1_HUMAN	Golgi membrane protein 1	GOLM1	10	8.84	9.36	9.32	8.8	8.77	9.41	9.13	8.79	8.79	9.31	9.2	8.77	8.71	9.27	9.25	8.77	9.35	9.22	-0.44	-0.521518	-0.363563	9.05984	-11.59	4.4e-11	5e-09	15.42
P04844	RPN2_HUMAN	Dolichyl-diphosphooligosaccharide--protein glycosyltransferase subunit 2	RPN2	17	10.83	10.42	10.4	10.82	10.86	10.36	10.37	10.69	10.76	10.31	10.34	10.75	10.86	10.42	10.43	10.79	10.29	10.3	0.39	0.322767	0.46671	10.5558	11.35	6.7e-11	7.6e-09	14.99
Q96NT0	CC115_HUMAN	Coiled-coil domain-containing protein 115	CCDC115	2	6.19	7.24	6.89	6.22	6.2	7.2	6.84	6.13	6.04	6.98	6.87	6.15	6.17	7	6.77	6.08	7.03	7	-0.73	-0.863435	-0.596676	6.61064	-11.32	6.9e-11	7.7e-09	14.95
Q15084	PDIA6_HUMAN	Protein disulfide-isomerase A6	PDIA6	17	10.98	11.31	11.28	10.93	10.9	11.44	11.26	10.91	10.95	11.4	11.34	10.91	11.03	11.38	11.43	10.99	11.35	11.29	-0.39	-0.460976	-0.318256	11.1718	-11.29	7.3e-11	8e-09	14.9
P49327	FAS_HUMAN	Fatty acid synthase	FASN	99	13.56	13.32	13.52	13.7	13.58	13.29	13.5	13.77	13.56	13.27	13.48	13.71	13.57	13.32	13.5	13.72	13.31	13.5	0.23	0.185079	0.268244	13.5099	11.28	7.5e-11	8.1e-09	14.87
Q15392	DHC24_HUMAN	Delta(24)-sterol reductase	DHCR24	6	9.76	9.05	9.3	9.78	9.63	9.12	9.2	9.77	9.67	9.01	9.23	9.73	9.57	8.98	9.25	9.64	9.14	9.32	0.47	0.383072	0.555993	9.3974	11.23	8.1e-11	8.6e-09	14.79
Q8NFQ8	TOIP2_HUMAN	Torsin-1A-interacting protein 2	TOR1AIP2	5	8.18	7.53	7.54	8.04	8.34	7.43	7.49	8.13	8.15	7.4	7.46	7.94	8.19	7.41	7.5	8.04	7.51	7.53	0.54	0.43765	0.635659	7.76699	11.21	8.4e-11	8.8e-09	14.75
P41252	SYIC_HUMAN	Isoleucine--tRNA ligase, cytoplasmic	IARS1	41	11.51	11.84	11.83	11.52	11.5	11.85	11.82	11.43	11.49	11.81	11.79	11.5	11.51	11.84	11.77	11.5	11.75	11.73	-0.3	-0.35664	-0.245424	11.6652	-11.2	8.6e-11	8.9e-09	14.73
Q8TCT9	HM13_HUMAN	Minor histocompatibility antigen H13	HM13	10	9.86	10.28	10.11	9.79	9.84	10.27	10.11	9.77	9.82	10.23	10.08	9.73	9.84	10.24	10.2	9.84	10.18	10.12	-0.34	-0.403708	-0.277446	10.0167	-11.16	9.2e-11	9.4e-09	14.66
Q68CQ7	GL8D1_HUMAN	Glycosyltransferase 8 domain-containing protein 1	GLT8D1	3	7.76	6.9	7.08	7.7	7.67	6.94	6.66	7.66	7.53	6.81	6.94	7.63	7.67	6.91	7.09	7.73	6.93	6.9	0.75	0.606426	0.885219	7.25068	11.07	1.1e-10	1.1e-08	14.5
P20645	MPRD_HUMAN	Cation-dependent mannose-6-phosphate receptor	M6PR	5	9.18	8.69	8.62	9.14	9.11	8.52	8.49	9.1	9.07	8.55	8.46	9	9.1	8.71	8.6	9.11	8.68	8.66	0.52	0.422192	0.617766	8.8225	11	1.2e-10	1.2e-08	14.37
P07814	SYEP_HUMAN	Bifunctional glutamate/proline--tRNA ligase	EPRS1	50	12.31	12.54	12.52	12.29	12.3	12.54	12.48	12.25	12.31	12.52	12.49	12.25	12.31	12.51	12.48	12.28	12.49	12.47	-0.22	-0.265564	-0.18085	12.4086	-10.9	1.5e-10	1.4e-08	14.2
P02794	FRIH_HUMAN	Ferritin heavy chain	FTH1	6	9.02	9.52	9.9	9.54	9.13	9.43	9.97	9.51	9.04	9.47	9.97	9.33	9.01	9.36	9.92	9.56	9.52	10	-0.47	-0.554759	-0.377039	9.51123	-10.85	1.6e-10	1.5e-08	14.1
Q13438	OS9_HUMAN	Protein OS-9	OS9	10	9.36	8.87	8.95	9.3	9.37	8.97	8.92	9.38	9.34	8.94	8.93	9.39	9.21	8.95	8.94	9.31	9.02	8.98	0.4	0.321651	0.473427	9.11779	10.84	1.6e-10	1.6e-08	14.08
O14656	TOR1A_HUMAN	Torsin-1A	TOR1A	3	7.9	7.45	7.47	7.88	7.93	7.39	7.34	7.85	7.81	7.37	7.34	7.87	7.86	7.42	7.44	7.82	7.35	7.42	0.46	0.36983	0.545079	7.60569	10.8	1.7e-10	1.6e-08	14.01
O75063	XYLK_HUMAN	Glycosaminoglycan xylosylkinase	FAM20B	3	8.8	8.47	8.31	8.73	8.69	8.37	8.3	8.71	8.64	8.46	8.3	8.72	8.69	8.36	8.39	8.74	8.46	8.32	0.4	0.325562	0.482076	8.52392	10.67	2.2e-10	2e-08	13.78
P35052	GPC1_HUMAN	Glypican-1	GPC1	6	7.98	7.37	7.5	8.07	7.9	7.33	7.42	7.96	8	7.45	7.47	7.94	8.11	7.38	7.6	8.04	7.41	7.44	0.52	0.416297	0.617068	7.68833	10.65	2.3e-10	2.1e-08	13.73
Q7L1Q6	BZW1_HUMAN	Basic leucine zipper and W2 domain-containing protein 1	BZW1	14	10.88	10.49	10.55	10.9	10.91	10.46	10.54	10.89	10.88	10.4	10.55	10.85	10.93	10.56	10.62	10.99	10.47	10.58	0.34	0.273559	0.406311	10.6915	10.59	2.5e-10	2.3e-08	13.64
Q9UQF0	SYCY1_HUMAN	Syncytin-1	ERVW-1	1	5.13	4.23	4.7	6.05	5.11	4.06	4.79	5.76	4.89	4.11	4.7	5.68	4.97	3.92	4.57	5.62	3.93	4.78	1.07	0.859206	1.27789	4.83409	10.56	2.7e-10	2.4e-08	13.57
Q99538	LGMN_HUMAN	Legumain	LGMN	6	8.2	7.68	8.14	8.57	8.14	7.69	8.09	8.61	8.17	7.81	8.19	8.61	8.31	7.78	8.24	8.61	7.74	8.13	0.44	0.354216	0.528346	8.15101	10.48	3.1e-10	2.7e-08	13.43
Q9BQ70	TCF25_HUMAN	Transcription factor 25	TCF25	8	9.44	9.21	9.16	9.51	9.6	9.17	9.09	9.58	9.49	9.16	9.17	9.55	9.47	9.17	9.27	9.57	9.2	9.13	0.39	0.310852	0.464754	9.33014	10.42	3.4e-10	3e-08	13.32
P28472	GBRB3_HUMAN	Gamma-aminobutyric acid receptor subunit beta-3	GABRB3	2	6.76	5.98	6.06	6.71	6.51	5.84	6.05	6.76	6.67	5.86	5.99	6.69	6.55	5.98	6.1	6.62	5.81	5.97	0.66	0.528102	0.790797	6.27243	10.39	3.7e-10	3.2e-08	13.25
P39656	OST48_HUMAN	Dolichyl-diphosphooligosaccharide--protein glycosyltransferase 48 kDa subunit	DDOST	12	10.81	10.37	10.38	10.72	10.73	10.28	10.31	10.67	10.67	10.22	10.27	10.69	10.8	10.38	10.38	10.75	10.26	10.26	0.39	0.308808	0.463078	10.4973	10.35	3.9e-10	3.4e-08	13.18
P05556	ITB1_HUMAN	Integrin beta-1	ITGB1	20	10.97	10.54	10.68	11.06	10.93	10.54	10.58	10.97	10.96	10.55	10.67	10.97	11.02	10.59	10.77	11.05	10.51	10.66	0.34	0.271693	0.407624	10.7787	10.34	4e-10	3.4e-08	13.16
P34931	HS71L_HUMAN	Heat shock 70 kDa protein 1-like	HSPA1L	2	8.23	8.73	8.61	8.34	8.19	8.7	8.6	8.18	8.17	8.79	8.68	8.28	8.17	8.72	8.74	8.25	8.66	8.67	-0.4	-0.479243	-0.318034	8.48405	-10.23	4.9e-10	4.1e-08	12.96
Q9NRP0	OSTC_HUMAN	Oligosaccharyltransferase complex subunit OSTC	OSTC	1	8.2	7.54	7.56	8.01	8.14	7.29	7.51	8.12	8.31	7.41	7.27	8	8.27	7.45	7.49	8.19	7.46	7.24	0.67	0.534202	0.805262	7.74729	10.22	5e-10	4.1e-08	12.94
O15540	FABP7_HUMAN	Fatty acid-binding protein, brain	FABP7	4	8.52	7.48	8.3	9.04	8.69	7.32	8.12	8.76	8.46	7.31	8.11	8.81	8.51	7.34	8.21	8.85	7.51	8.34	0.65	0.5183	0.778811	8.20468	10.31	5.2e-10	4.3e-08	12.92
Q14694	UBP10_HUMAN	Ubiquitin carboxyl-terminal hydrolase 10	USP10	17	10.73	10.44	10.47	10.7	10.74	10.44	10.36	10.67	10.73	10.43	10.41	10.71	10.73	10.48	10.46	10.7	10.47	10.46	0.26	0.210618	0.318098	10.562	10.18	5.5e-10	4.4e-08	12.85
Q9NZ94	NLGN3_HUMAN	Neuroligin-3	NLGN3	4	8.03	7.49	7.61	8	7.91	7.49	7.7	8.06	7.95	7.43	7.59	8.14	8.07	7.48	7.58	8.05	7.53	7.63	0.44	0.350261	0.531704	7.76295	10.06	6.8e-10	5.4e-08	12.62
Q9UBS4	DJB11_HUMAN	DnaJ homolog subfamily B member 11	DNAJB11	14	10.21	10.55	10.49	10.17	10.15	10.55	10.46	10.21	10.11	10.56	10.47	10.14	10.07	10.46	10.46	10.04	10.48	10.53	-0.34	-0.414275	-0.272518	10.3409	-10.02	7.3e-10	5.7e-08	12.56
Q15904	VAS1_HUMAN	V-type proton ATPase subunit S1	ATP6AP1	5	8.06	8.78	8.61	8.04	8.07	8.8	8.5	8.01	8.05	8.67	8.47	8.07	7.86	8.59	8.47	7.96	8.71	8.5	-0.49	-0.59216	-0.388971	8.34601	-9.99	7.8e-10	6e-08	12.5
O75534	CSDE1_HUMAN	Cold shock domain-containing protein E1	CSDE1	28	11.77	11.62	11.58	11.83	11.86	11.6	11.6	11.8	11.8	11.6	11.62	11.85	11.83	11.63	11.59	11.86	11.68	11.6	0.24	0.187246	0.285768	11.7065	9.93	8.6e-10	6.6e-08	12.39
P28288	ABCD3_HUMAN	ATP-binding cassette sub-family D member 3	ABCD3	10	9.37	9.16	9.18	9.5	9.42	9.18	9.13	9.47	9.37	9.09	9.17	9.51	9.42	9.18	9.23	9.49	9.12	9.23	0.3	0.240744	0.367473	9.28964	9.93	8.7e-10	6.6e-08	12.38
P22307	SCP2_HUMAN	Sterol carrier protein 2	SCP2	13	11.41	10.98	11.01	11.35	11.38	11.02	10.96	11.37	11.36	11.02	11.02	11.35	11.42	11.05	11.19	11.39	11.01	10.97	0.33	0.264526	0.404618	11.1816	9.88	9.5e-10	7.2e-08	12.29
P14314	GLU2B_HUMAN	Glucosidase 2 subunit beta	PRKCSH	18	10.99	11.27	11.19	10.89	10.88	11.35	11.16	10.87	10.9	11.3	11.21	10.86	10.94	11.31	11.25	10.96	11.24	11.14	-0.29	-0.356892	-0.23202	11.0952	-9.76	1.2e-09	9e-08	12.05
Q14315	FLNC_HUMAN	Filamin-C	FLNC	75	12.16	12.43	12.37	12.03	11.98	12.47	12.29	12.01	11.96	12.45	12.28	11.97	11.97	12.43	12.32	11.89	12.42	12.33	-0.34	-0.414214	-0.269251	12.2089	-9.75	1.2e-09	9e-08	12.04
O00767	SCD_HUMAN	Stearoyl-CoA desaturase	SCD	4	8.5	7.44	7.55	8.45	8.48	7.59	7.28	8.51	8.42	7.36	7.53	8.54	8.39	7.62	7.9	8.48	7.71	7.6	0.92	0.739611	1.09969	7.96344	10.68	1.5e-09	1.1e-07	11.99
P08670	VIME_HUMAN	Vimentin	VIM	31	13.6	13.01	13.22	13.66	13.56	12.92	13.19	13.58	13.54	12.9	13.27	13.54	13.5	12.97	13.34	13.62	12.85	13.32	0.33	0.261139	0.40356	13.3112	9.65	1.5e-09	1.1e-07	11.85
P36021	MOT8_HUMAN	Monocarboxylate transporter 8	SLC16A2	2	5.23	5.74	6.07	5.35	4.94	5.99	6.01	5.38	5.18	5.74	6.28	5.32	5.21	5.9	6.19	5.28	5.98	6.05	-0.79	-0.956563	-0.618042	5.65874	-9.62	1.6e-09	1.1e-07	11.79
Q9UIQ6	LCAP_HUMAN	Leucyl-cystinyl aminopeptidase	LNPEP	6	8.68	8.53	8.47	8.91	8.77	8.29	8.4	8.87	8.68	8.26	8.35	8.8	8.72	8.32	8.48	8.84	8.32	8.39	0.44	0.343647	0.535434	8.56046	9.48	2.1e-09	1.5e-07	11.51
Q96JM2	ZN462_HUMAN	Zinc finger protein 462	ZNF462	12	9.76	9.37	9.31	9.72	9.75	9.37	9.32	9.75	9.85	9.3	9.36	9.76	9.93	9.45	9.44	9.96	9.37	9.37	0.44	0.341812	0.533237	9.56379	9.46	2.2e-09	1.5e-07	11.46
P17174	AATC_HUMAN	Aspartate aminotransferase, cytoplasmic	GOT1	17	10.92	11.27	11.27	10.92	10.98	11.21	11.26	11.02	10.92	11.26	11.26	10.96	10.9	11.22	11.15	10.86	11.29	11.25	-0.3	-0.367453	-0.235487	11.1063	-9.45	2.2e-09	1.5e-07	11.45
P05060	SCG1_HUMAN	Secretogranin-1	CHGB	10	9.31	8.98	8.99	9.38	9.32	8.98	8.87	9.33	9.26	9	9.01	9.35	9.2	8.92	8.94	9.23	8.97	9.01	0.36	0.278813	0.435491	9.11272	9.43	2.3e-09	1.6e-07	11.41
O43776	SYNC_HUMAN	Asparagine--tRNA ligase, cytoplasmic	NARS1	16	10.46	10.74	10.72	10.46	10.52	10.72	10.8	10.51	10.48	10.77	10.8	10.51	10.52	10.8	10.82	10.55	10.75	10.74	-0.27	-0.325004	-0.207141	10.6473	-9.34	2.7e-09	1.8e-07	11.23
Q8WU90	ZC3HF_HUMAN	Zinc finger CCCH domain-containing protein 15	ZC3H15	7	8.99	8.52	8.57	8.98	9.07	8.61	8.5	9.14	9.06	8.56	8.64	9.13	9.18	8.72	8.77	9.21	8.62	8.62	0.5	0.386943	0.607012	8.82711	9.34	2.8e-09	1.9e-07	11.21
Q8IV08	PLD3_HUMAN	5'-3' exonuclease PLD3	PLD3	10	9.2	8.77	9.21	9.67	9.13	8.66	9.31	9.57	9.1	8.61	9.33	9.62	9.05	8.63	9.22	9.66	8.72	9.28	0.36	0.281567	0.443335	9.1519	9.27	3.1e-09	2.1e-07	11.09
P11717	MPRI_HUMAN	Cation-independent mannose-6-phosphate receptor	IGF2R	24	10.37	10.06	10.23	10.52	10.31	10.07	10.17	10.39	10.36	10.07	10.15	10.47	10.41	10.13	10.23	10.53	10.11	10.19	0.28	0.22042	0.348933	10.2645	9.16	3.8e-09	2.5e-07	10.87
O95166	GBRAP_HUMAN	Gamma-aminobutyric acid receptor-associated protein	GABARAP	2	8.71	8.36	8.39	8.66	8.71	8.35	8.42	8.73	8.64	8.36	8.42	8.74	8.7	8.38	8.44	8.67	8.38	8.39	0.29	0.222619	0.352958	8.52374	9.13	4.1e-09	2.7e-07	10.81
O95302	FKBP9_HUMAN	Peptidyl-prolyl cis-trans isomerase FKBP9	FKBP9	3	7.76	6.85	6.95	7.85	7.74	6.87	7	7.62	7.76	6.98	7.05	7.71	8.02	7.21	7.23	7.89	6.88	6.91	0.74	0.574595	0.906026	7.34852	9.26	4.5e-09	2.9e-07	10.75
Q06830	PRDX1_HUMAN	Peroxiredoxin-1	PRDX1	10	12.09	12.32	12.21	11.89	11.97	12.31	12.19	11.9	11.93	12.3	12.15	11.86	11.89	12.26	12.12	11.76	12.34	12.15	-0.31	-0.383998	-0.241114	12.0913	-9.05	4.8e-09	3.1e-07	10.64
Q9NQ79	CRAC1_HUMAN	Cartilage acidic protein 1	CRTAC1	11	8.61	8.24	8.52	8.97	8.7	8.09	8.53	8.92	8.56	8.02	8.58	8.87	8.58	8.14	8.56	9.03	8.03	8.53	0.4	0.310852	0.497055	8.52733	8.98	5.6e-09	3.6e-07	10.49
P10589	COT1_HUMAN	COUP transcription factor 1	NR2F1	2	6.55	5.46	5.71	6.55	6.7	5.51	5.64	6.44	6.5	5.47	5.84	6.57	6.64	5.84	6	6.54	5.48	5.75	0.74	0.566701	0.909455	6.06614	8.91	6.4e-09	4e-07	10.35
Q969N2	PIGT_HUMAN	GPI transamidase component PIG-T	PIGT	6	9.09	8.61	8.69	9.05	9.05	8.5	8.72	8.93	8.93	8.45	8.54	9.05	9.03	8.54	8.6	9.04	8.53	8.59	0.39	0.298424	0.479009	8.77309	8.91	6.5e-09	4e-07	10.34
P78330	SERB_HUMAN	Phosphoserine phosphatase	PSPH	6	8.72	9.27	9.27	8.71	8.8	9.16	9.26	8.88	8.88	9.36	9.29	8.88	8.92	9.4	9.41	8.92	9.29	9.27	-0.45	-0.555996	-0.345786	9.0947	-8.88	7e-09	4.4e-07	10.26
P78348	ASIC1_HUMAN	Acid-sensing ion channel 1	ASIC1	3	8.35	7.55	7.63	8.19	8.27	7.36	7.26	8.15	8.26	7.33	7.18	8.17	8.22	7.17	7.52	8.14	7.41	7.58	0.73	0.564802	0.893891	7.764	9.22	7.8e-09	4.8e-07	10.23
Q99523	SORT_HUMAN	Sortilin	SORT1	11	8.21	8.72	8.76	8.38	8.25	8.79	8.92	8.49	8.42	8.73	8.8	8.47	8.27	8.72	8.81	8.42	8.79	8.8	-0.38	-0.465924	-0.289195	8.59748	-8.84	7.4e-09	4.6e-07	10.21
P42785	PCP_HUMAN	Lysosomal Pro-X carboxypeptidase	PRCP	4	8.1	7.62	7.87	8.27	8.1	7.65	7.87	8.33	8.15	7.72	7.9	8.2	8.34	7.68	7.86	8.34	7.62	7.87	0.41	0.315459	0.509223	7.97052	8.8	7.9e-09	4.8e-07	10.14
Q13332	PTPRS_HUMAN	Receptor-type tyrosine-protein phosphatase S	PTPRS	22	10.09	9.8	9.94	10.23	10.07	9.89	9.88	10.17	10.06	9.83	9.89	10.14	10.03	9.79	9.88	10.12	9.79	9.94	0.26	0.197733	0.319342	9.97358	8.8	8.1e-09	4.9e-07	10.12
O75953	DNJB5_HUMAN	DnaJ homolog subfamily B member 5	DNAJB5	6	8.93	8.5	8.56	9.01	8.94	8.6	8.48	9.15	9.13	8.63	8.57	9.1	9.06	8.73	8.68	8.98	8.72	8.67	0.47	0.358295	0.578818	8.80266	8.79	8.3e-09	4.9e-07	10.09
P43003	EAA1_HUMAN	Excitatory amino acid transporter 1	SLC1A3	1	5.38	3.81	4.55	5.75	5.48	4.01	4.56	5.59	5.21	4.08	4.52	5.33	5.2	3.93	4.39	5.31	4.1	4.73	0.94	0.719909	1.1659	4.77462	8.75	8.9e-09	5.3e-07	10.02
Q02809	PLOD1_HUMAN	Procollagen-lysine,2-oxoglutarate 5-dioxygenase 1	PLOD1	10	9.87	9.41	9.37	9.84	9.71	9.4	9.26	9.73	9.79	9.4	9.38	9.78	9.97	9.45	9.54	9.84	9.36	9.35	0.42	0.320167	0.517745	9.58066	8.78	9.1e-09	5.3e-07	10.01
P33316	DUT_HUMAN	Deoxyuridine 5'-triphosphate nucleotidohydrolase, mitochondrial	DUT	5	8.96	8.58	8.46	8.92	9.02	8.54	8.39	8.96	9.02	8.47	8.63	8.94	9.12	8.56	8.63	9.11	8.4	8.49	0.46	0.34938	0.566927	8.73372	8.71	9.6e-09	5.6e-07	9.95
Q96FE5	LIGO1_HUMAN	Leucine-rich repeat and immunoglobulin-like domain-containing nogo receptor-interacting protein 1	LINGO1	7	8.65	8.35	8.47	8.86	8.87	8.47	8.48	8.87	8.72	8.39	8.42	8.95	8.74	8.42	8.48	8.78	8.51	8.53	0.39	0.296275	0.480907	8.60936	8.71	9.7e-09	5.6e-07	9.93
Q9UEE9	CFDP1_HUMAN	Craniofacial development protein 1	CFDP1	9	10.27	9.9	9.89	10.34	10.39	9.97	9.87	10.41	10.44	10.04	9.98	10.4	10.56	9.91	10.09	10.46	10.06	9.92	0.45	0.348588	0.558193	10.1603	8.99	1e-08	5.9e-07	9.92
Q96DA2	RB39B_HUMAN	Ras-related protein Rab-39B	RAB39B	10	8.86	9.37	9.31	8.93	8.88	9.36	9.3	8.89	8.74	9.27	9.26	8.93	8.72	9.21	9.18	8.83	9.22	9.27	-0.37	-0.455148	-0.279828	9.08439	-8.67	1e-08	5.9e-07	9.86
P01210	PENK_HUMAN	Proenkephalin-A	PENK	1	6.29	5.25	5.33	6.29	6.14	5.26	5.03	6.03	6.25	5.18	5.41	5.98	6.22	5.3	5.23	5.93	5.37	5.48	0.76	0.579383	0.947011	5.66485	8.59	1.2e-08	6.9e-07	9.69
Q86W74	ANR46_HUMAN	Ankyrin repeat domain-containing protein 46	ANKRD46	4	6.06	6.91	6.65	6.1	6.06	7.21	6.8	5.89	6.01	6.9	6.65	6.19	6.07	6.76	6.64	6.02	6.83	6.77	-0.65	-0.811492	-0.495077	6.47246	-8.54	1.4e-08	7.6e-07	9.59
Q13541	4EBP1_HUMAN	Eukaryotic translation initiation factor 4E-binding protein 1	EIF4EBP1	2	6.31	6.9	6.94	6.22	6.38	6.84	6.9	6.58	6.44	7.05	6.95	6.25	6.53	6.99	6.92	6.39	7.02	7.05	-0.59	-0.738442	-0.450105	6.70364	-8.53	1.4e-08	7.8e-07	9.56
P43308	SSRB_HUMAN	Translocon-associated protein subunit beta	SSR2	1	3.45	7.61	6.81	2.04	3.78	7.34	6.92	3.85	3.35	7.33	6.99	4.13	3.25	7.4	6.66	3.91	7.28	6.83	-3.36	-4.02536	-2.69978	5.49605	-10.84	2.2e-08	1.2e-06	9.55
Q15800	MSMO1_HUMAN	Methylsterol monooxygenase 1	MSMO1	3	7.76	6.95	7.17	7.83	7.5	7.06	7.06	7.75	7.6	6.83	6.98	7.66	7.61	7.1	7.09	7.48	7.07	7.14	0.59	0.447077	0.733993	7.31219	8.52	1.4e-08	7.9e-07	9.53
Q9P2J5	SYLC_HUMAN	Leucine--tRNA ligase, cytoplasmic	LARS1	37	11.94	12.13	12.1	11.94	11.87	12.11	12.1	11.88	11.9	12.09	12.11	11.88	11.95	12.13	12.09	11.91	12.08	12.07	-0.2	-0.244042	-0.148544	12.0144	-8.5	1.5e-08	8e-07	9.51
O60291	MGRN1_HUMAN	E3 ubiquitin-protein ligase MGRN1	MGRN1	6	9.04	9.6	9.45	9.26	9.02	9.67	9.52	9.14	9.13	9.66	9.6	9.1	9.19	9.65	9.45	9.03	9.62	9.67	-0.4	-0.503313	-0.306074	9.37781	-8.49	1.5e-08	8.2e-07	9.48
Q9P273	TEN3_HUMAN	Teneurin-3	TENM3	4	6.36	6.15	6.01	6.52	6.48	6.14	5.96	6.47	6.59	6.05	6.09	6.49	6.48	6.11	5.99	6.57	6.17	6.07	0.49	0.371102	0.61147	6.26152	8.46	1.6e-08	8.7e-07	9.41
Q14520	HABP2_HUMAN	Hyaluronan-binding protein 2	HABP2	1	8.93	8.6	8.62	8.98	9.06	8.66	8.62	9.01	9.03	8.66	8.72	9.01	8.93	8.71	8.75	9.05	8.55	8.65	0.34	0.257052	0.42389	8.80904	8.44	1.7e-08	8.9e-07	9.38
Q9NXG6	P4HTM_HUMAN	Transmembrane prolyl 4-hydroxylase	P4HTM	4	7.05	6.49	6.41	6.89	6.89	6.55	6.3	6.88	6.99	6.31	6.3	6.87	7	6.34	6.3	6.79	6.42	6.48	0.5	0.377656	0.625417	6.62583	8.37	1.9e-08	1e-06	9.23
P38646	GRP75_HUMAN	Stress-70 protein, mitochondrial	HSPA9	36	12.22	12.43	12.37	12.11	12.09	12.43	12.36	12.14	12.09	12.38	12.36	12.03	12.04	12.32	12.34	12.03	12.34	12.36	-0.28	-0.346942	-0.208928	12.2462	-8.33	2.1e-08	1.1e-06	9.14
P55010	IF5_HUMAN	Eukaryotic translation initiation factor 5	EIF5	21	11.42	11.63	11.68	11.47	11.5	11.68	11.7	11.5	11.5	11.72	11.7	11.45	11.38	11.65	11.68	11.42	11.72	11.7	-0.23	-0.288584	-0.173278	11.5836	-8.29	2.3e-08	1.2e-06	9.04
Q6VMQ6	MCAF1_HUMAN	Activating transcription factor 7-interacting protein 1	ATF7IP	16	9.39	9.05	9.16	9.46	9.44	9.15	9	9.43	9.47	9.15	9.13	9.5	9.62	9.17	9.13	9.44	9.2	9.11	0.35	0.262332	0.437357	9.27648	8.27	2.4e-08	1.2e-06	9.01
P52292	IMA1_HUMAN	Importin subunit alpha-1	KPNA2	16	10.03	9.72	9.79	10.18	10.18	9.74	9.79	10.12	10.15	9.78	9.86	10.13	10.18	9.85	9.95	10.27	9.75	9.85	0.33	0.243713	0.408311	9.96296	8.19	2.8e-08	1.4e-06	8.85
O43432	IF4G3_HUMAN	Eukaryotic translation initiation factor 4 gamma 3	EIF4G3	32	10.99	11.29	11.27	11.04	11.08	11.3	11.29	11.06	11.02	11.37	11.31	11.07	11	11.26	11.22	11.04	11.36	11.34	-0.24	-0.294645	-0.175362	11.1837	-8.15	3.1e-08	1.6e-06	8.75
Q8TEM1	PO210_HUMAN	Nuclear pore membrane glycoprotein 210	NUP210	13	9.85	9	9.05	9.74	9.8	9.08	8.96	9.73	9.83	9.15	9.15	9.84	10.03	9.24	9.37	9.99	9	9.09	0.7	0.537869	0.85738	9.43924	9.19	4.1e-08	2e-06	8.73
O43493	TGON2_HUMAN	Trans-Golgi network integral membrane protein 2	TGOLN2	7	8.96	9.32	9.21	8.92	8.89	9.24	9.16	9	8.87	9.34	9.2	8.85	8.82	9.29	9.21	8.84	9.28	9.21	-0.29	-0.368825	-0.218799	9.08983	-8.1	3.4e-08	1.7e-06	8.65
Q8NFY4	SEM6D_HUMAN	Semaphorin-6D	SEMA6D	5	7.43	7.88	7.95	7.53	7.41	7.91	8.01	7.56	7.3	7.9	7.93	7.49	7.2	7.87	7.76	7.42	7.9	7.97	-0.43	-0.533699	-0.316439	7.69137	-8.09	3.5e-08	1.7e-06	8.63
Q14157	UBP2L_HUMAN	Ubiquitin-associated protein 2-like	UBAP2L	21	11.42	11.17	11.26	11.42	11.42	11.16	11.17	11.41	11.42	11.21	11.2	11.38	11.45	11.18	11.22	11.43	11.22	11.23	0.19	0.143097	0.241553	11.2989	8.08	3.6e-08	1.8e-06	8.6
P21579	SYT1_HUMAN	Synaptotagmin-1	SYT1	17	10.9	11.32	11.29	10.98	10.97	11.35	11.39	10.98	10.81	11.39	11.3	10.95	10.73	11.29	11.25	10.91	11.25	11.2	-0.33	-0.417714	-0.24725	11.1259	-8.08	4.2e-08	2e-06	8.47
O00213	APBB1_HUMAN	Amyloid-beta A4 precursor protein-binding family B member 1	APBB1	9	8.74	8.5	8.48	8.75	8.83	8.54	8.55	8.87	8.75	8.51	8.58	8.88	8.82	8.46	8.54	8.81	8.46	8.43	0.31	0.230319	0.390999	8.63918	8	4.3e-08	2.1e-06	8.42
Q9Y5V3	MAGD1_HUMAN	Melanoma-associated antigen D1	MAGED1	6	7.66	7.24	7.31	7.75	7.7	7.22	7.31	7.69	7.73	7.17	7.44	7.63	7.67	7.22	7.27	7.75	7.32	7.36	0.37	0.270727	0.459629	7.47095	8	4.3e-08	2.1e-06	8.42
O94910	AGRL1_HUMAN	Adhesion G protein-coupled receptor L1	ADGRL1	11	8.52	8.03	8.09	8.53	8.57	8	8.13	8.67	8.55	8.06	8.25	8.53	8.47	8.11	8.11	8.5	8.01	8.32	0.38	0.281154	0.477619	8.30236	7.99	4.4e-08	2.1e-06	8.4
P48681	NEST_HUMAN	Nestin	NES	59	13.23	12.71	12.78	13.14	13.27	12.7	12.75	13.17	13.24	12.66	12.86	13.08	13.29	12.76	12.99	13.26	12.62	12.79	0.33	0.245181	0.412509	12.9612	8.16	5e-08	2.4e-06	8.32
Q5VW38	GP107_HUMAN	Protein GPR107	GPR107	3	6.44	6.93	7.01	6.5	6.41	7.05	6.82	6.36	6.4	6.88	6.96	6.55	6.36	6.96	6.79	6.36	6.93	6.99	-0.47	-0.596873	-0.347469	6.70454	-7.83	6.1e-08	2.9e-06	8.06
Q96HC4	PDLI5_HUMAN	PDZ and LIM domain protein 5	PDLIM5	4	7.22	6.7	6.85	7.29	7.4	6.56	6.69	7.35	7.42	6.49	6.98	7.31	7.45	6.61	6.9	7.53	6.48	6.65	0.56	0.408742	0.702597	6.9926	7.82	6.2e-08	2.9e-06	8.04
Q9Y3D2	MSRB2_HUMAN	Methionine-R-sulfoxide reductase B2, mitochondrial	MSRB2	4	8.45	8	7.98	8.43	8.43	8.06	7.98	8.3	8.42	7.96	7.98	8.25	8.28	8.01	7.9	8.24	8.03	7.96	0.34	0.251984	0.435377	8.14943	7.75	7.3e-08	3.4e-06	7.88
O43164	PJA2_HUMAN	E3 ubiquitin-protein ligase Praja-2	PJA2	8	8.43	8.17	8.25	8.49	8.57	8.23	8.17	8.69	8.4	8.19	8.17	8.55	8.53	8.21	8.22	8.47	8.28	8.17	0.35	0.259754	0.449724	8.34336	7.73	7.7e-08	3.6e-06	7.82
P07099	HYEP_HUMAN	Epoxide hydrolase 1	EPHX1	6	8.78	9.02	8.93	8.71	8.7	9.03	8.96	8.65	8.8	9.03	9	8.74	8.68	8.97	8.92	8.69	8.99	8.97	-0.26	-0.326119	-0.187866	8.86489	-7.69	8.3e-08	3.8e-06	7.75
Q9UHG3	PCYOX_HUMAN	Prenylcysteine oxidase 1	PCYOX1	20	10.72	10.36	10.48	10.74	10.7	10.32	10.49	10.68	10.6	10.29	10.36	10.72	10.67	10.35	10.32	10.62	10.32	10.43	0.28	0.201325	0.349928	10.5102	7.67	8.7e-08	4e-06	7.71
Q9NUL3	STAU2_HUMAN	Double-stranded RNA-binding protein Staufen homolog 2	STAU2	15	10.38	10.09	10.21	10.43	10.4	10.13	10.1	10.38	10.36	10.12	10.08	10.33	10.3	10.08	10.08	10.33	10.13	10.14	0.24	0.177252	0.308911	10.2254	7.64	9.4e-08	4.3e-06	7.63
Q9H0X4	F234A_HUMAN	Protein FAM234A	FAM234A	5	9.1	8.67	8.82	9.18	9.16	8.77	8.73	9.2	9.11	8.7	8.72	9.1	9.12	8.75	8.98	9.1	8.75	8.82	0.33	0.23905	0.41708	8.93194	7.62	9.7e-08	4.4e-06	7.6
Q08345	DDR1_HUMAN	Epithelial discoidin domain-containing receptor 1	DDR1	7	9.23	8.71	9.01	9.33	9.28	8.64	8.93	9.29	9.22	8.63	9.09	9.32	9.38	8.69	9.05	9.49	8.73	9.04	0.33	0.242517	0.423477	9.05803	7.61	9.9e-08	4.4e-06	7.57
Q96AE7	TTC17_HUMAN	Tetratricopeptide repeat protein 17	TTC17	5	9.09	9.33	9.23	8.95	9.07	9.41	9.25	8.98	9.04	9.31	9.19	8.88	9	9.35	9.27	9	9.25	9.18	-0.27	-0.343993	-0.196724	9.15539	-7.6	1e-07	4.6e-06	7.53
P07237	PDIA1_HUMAN	Protein disulfide-isomerase	P4HB	28	12.59	12.72	12.68	12.48	12.45	12.78	12.68	12.47	12.45	12.75	12.69	12.42	12.49	12.74	12.74	12.47	12.67	12.63	-0.22	-0.285553	-0.163285	12.6049	-7.59	1e-07	4.6e-06	7.53
Q14019	COTL1_HUMAN	Coactosin-like protein	COTL1	12	11.05	11.29	11.26	10.98	11.11	11.19	11.28	11.02	10.99	11.31	11.23	11.03	11.04	11.35	11.23	11.03	11.33	11.21	-0.23	-0.289132	-0.165155	11.1622	-7.58	1.1e-07	4.7e-06	7.5
P22059	OSBP1_HUMAN	Oxysterol-binding protein 1	OSBP	25	10.88	11.1	11.09	10.87	10.95	11.1	11.1	10.93	10.88	11.12	11.06	10.91	10.9	11.12	11.05	10.86	11.13	11.07	-0.18	-0.230686	-0.131313	11.0071	-7.54	1.2e-07	5.1e-06	7.4
Q9NZ08	ERAP1_HUMAN	Endoplasmic reticulum aminopeptidase 1	ERAP1	12	9.73	10.02	9.96	9.68	9.66	9.95	9.89	9.6	9.6	9.95	9.94	9.66	9.61	9.98	9.97	9.76	9.9	9.92	-0.26	-0.336231	-0.191369	9.82122	-7.53	1.2e-07	5.1e-06	7.4
Q8TCJ2	STT3B_HUMAN	Dolichyl-diphosphooligosaccharide--protein glycosyltransferase subunit STT3B	STT3B	8	9.93	9.63	9.63	9.85	9.87	9.6	9.58	9.8	9.9	9.61	9.57	9.82	9.95	9.61	9.65	9.84	9.55	9.65	0.21	0.155633	0.273859	9.72352	7.51	1.2e-07	5.3e-06	7.35
Q8NF37	PCAT1_HUMAN	Lysophosphatidylcholine acyltransferase 1	LPCAT1	13	10.84	10.55	10.58	10.83	10.88	10.62	10.63	10.83	10.77	10.52	10.57	10.84	10.79	10.59	10.62	10.76	10.53	10.54	0.23	0.163612	0.288276	10.6833	7.5	1.3e-07	5.5e-06	7.32
Q14444	CAPR1_HUMAN	Caprin-1	CAPRIN1	11	10.3	10.06	10.08	10.28	10.27	10.02	10.02	10.32	10.27	10.02	9.98	10.23	10.2	10.01	10.08	10.24	10.07	10.04	0.23	0.163109	0.287571	10.1385	7.49	1.3e-07	5.5e-06	7.3
P17405	ASM_HUMAN	Sphingomyelin phosphodiesterase	SMPD1	1	7.09	6.6	6.92	7.41	7.1	6.22	7.09	7.54	7.07	6.34	6.84	7.36	7.11	6.31	6.94	7.41	6.43	6.93	0.49	0.352955	0.622557	6.92908	7.48	1.3e-07	5.6e-06	7.29
Q9Y4C1	KDM3A_HUMAN	Lysine-specific demethylase 3A	KDM3A	5	8.1	7.9	7.91	8.24	8.07	7.97	7.71	8.22	8.18	7.97	7.82	8.19	8.26	8.03	8	8.28	7.93	7.8	0.38	0.277929	0.490294	8.03151	7.48	1.3e-07	5.6e-06	7.28
P55011	S12A2_HUMAN	Solute carrier family 12 member 2	SLC12A2	16	10.58	10.77	10.71	10.48	10.46	10.79	10.65	10.49	10.42	10.75	10.64	10.44	10.46	10.77	10.7	10.37	10.74	10.73	-0.24	-0.306605	-0.173591	10.6068	-7.47	1.4e-07	5.7e-06	7.25
Q9HC56	PCDH9_HUMAN	Protocadherin-9	PCDH9	13	9.87	9.37	9.37	9.9	9.82	9.34	9.36	9.89	9.76	9.26	9.42	9.83	9.66	9.32	9.43	9.58	9.36	9.44	0.39	0.286665	0.502736	9.55396	7.58	1.4e-07	6e-06	7.23
Q9UBV2	SE1L1_HUMAN	Protein sel-1 homolog 1	SEL1L	10	9.44	9.13	9.16	9.39	9.43	9.14	9.02	9.43	9.37	9.02	9.12	9.4	9.33	9.14	9.17	9.34	9.16	9.1	0.28	0.199923	0.353832	9.23912	7.44	1.4e-07	6e-06	7.19
Q96EY5	MB12A_HUMAN	Multivesicular body subunit 12A	MVB12A	1	5.89	4.91	5.06	5.76	5.87	5.13	5.11	5.91	5.99	4.72	5.2	6.02	6.12	5.06	5.42	6.18	5.09	5.3	0.75	0.540702	0.957052	5.48612	7.44	1.4e-07	6e-06	7.19
Q13907	IDI1_HUMAN	Isopentenyl-diphosphate Delta-isomerase 1	IDI1	7	9.71	9.52	9.7	9.95	9.98	9.45	9.64	10.02	9.87	9.52	9.68	10.03	9.92	9.47	9.78	10.09	9.5	9.73	0.32	0.227985	0.403593	9.75281	7.44	1.5e-07	6e-06	7.18
Q9BWQ8	LFG2_HUMAN	Protein lifeguard 2	FAIM2	1	5.42	5.86	6.12	5.55	5.27	5.98	6.11	5.45	5.14	5.96	6.01	5.29	4.81	5.98	6.16	5.36	5.86	6.08	-0.68	-0.875337	-0.493605	5.68987	-7.42	1.5e-07	6.2e-06	7.14
P38432	COIL_HUMAN	Coilin	COIL	7	8.78	8.36	8.51	8.79	8.84	8.44	8.39	8.7	8.77	8.4	8.43	8.83	8.87	8.46	8.55	8.93	8.42	8.55	0.33	0.235947	0.419939	8.61135	7.37	1.7e-07	6.8e-06	7.04
Q16822	PCKGM_HUMAN	Phosphoenolpyruvate carboxykinase [GTP], mitochondrial	PCK2	18	10.06	10.42	10.27	9.86	9.92	10.46	10.2	9.9	9.9	10.35	10.15	9.77	9.76	10.3	10.13	9.65	10.41	10.21	-0.4	-0.507688	-0.288879	10.0959	-7.57	2e-07	8e-06	6.93
P48058	GRIA4_HUMAN	Glutamate receptor 4	GRIA4	1	6.16	5.27	5.23	6	6.23	5.15	5.21	6.24	6.09	4.68	5.3	6.02	6.1	5.25	5.45	5.97	5.36	5.3	0.76	0.546209	0.975857	5.61072	7.33	1.9e-07	7.5e-06	6.93
Q8TDW7	FAT3_HUMAN	Protocadherin Fat 3	FAT3	26	10.38	9.93	10.2	10.55	10.33	10.02	10.17	10.5	10.33	9.95	10.16	10.51	10.18	9.91	10.1	10.35	10	10.23	0.3	0.218134	0.389807	10.2117	7.33	1.9e-07	7.5e-06	6.93
P61289	PSME3_HUMAN	Proteasome activator complex subunit 3	PSME3	14	10.52	10.33	10.35	10.58	10.63	10.23	10.32	10.56	10.58	10.28	10.39	10.58	10.65	10.33	10.38	10.69	10.34	10.35	0.24	0.175283	0.314313	10.4495	7.28	2e-07	8.1e-06	6.83
Q6PJT7	ZC3HE_HUMAN	Zinc finger CCCH domain-containing protein 14	ZC3H14	10	8.87	8.64	8.61	8.97	8.81	8.66	8.63	8.88	8.89	8.59	8.64	8.84	9	8.65	8.67	8.96	8.67	8.63	0.28	0.197382	0.354041	8.75619	7.28	2.1e-07	8.2e-06	6.83
Q9UGI8	TES_HUMAN	Testin	TES	12	9.57	10.07	10.1	9.68	9.7	10.05	10.11	9.85	9.6	10.07	10.1	9.71	9.41	9.99	9.95	9.68	10.07	10.13	-0.35	-0.449499	-0.251372	9.87948	-7.33	2.1e-07	8.3e-06	6.81
P07949	RET_HUMAN	Proto-oncogene tyrosine-protein kinase receptor Ret	RET	8	8.83	8.52	8.68	9.02	8.79	8.5	8.56	8.95	8.73	8.56	8.66	8.98	8.86	8.64	8.77	8.96	8.64	8.69	0.3	0.218034	0.391393	8.74179	7.27	2.1e-07	8.3e-06	6.8
Q9Y295	DRG1_HUMAN	Developmentally-regulated GTP-binding protein 1	DRG1	12	10.32	10	9.98	10.39	10.46	10.06	10.05	10.43	10.44	10.1	10.09	10.49	10.56	10.2	10.23	10.6	10.06	10.05	0.39	0.285324	0.504098	10.2513	7.51	2.4e-07	9.3e-06	6.76
Q8NBT2	SPC24_HUMAN	Kinetochore protein Spc24	SPC24	4	8.19	7.14	7.49	8.48	8.41	7.19	7.5	8.33	8.55	7.14	7.76	8.43	8.71	7.4	7.86	8.76	7.16	7.67	0.85	0.625751	1.06816	7.89848	8.07	2.9e-07	1.1e-05	6.72
Q9BY77	PDIP3_HUMAN	Polymerase delta-interacting protein 3	POLDIP3	9	9.27	9.01	8.97	9.25	9.19	8.97	8.96	9.22	9.25	8.94	9	9.18	9.29	8.91	9.02	9.28	8.86	8.98	0.24	0.1741	0.314737	9.08619	7.19	2.5e-07	9.8e-06	6.62
P11166	GTR1_HUMAN	Solute carrier family 2, facilitated glucose transporter member 1	SLC2A1	5	8.09	7.92	8.07	8.4	8.21	7.9	8.04	8.38	8.23	7.91	8.11	8.38	8.24	7.94	8.23	8.49	7.9	7.95	0.34	0.23809	0.432476	8.13375	7.14	2.9e-07	1.1e-05	6.49
Q12907	LMAN2_HUMAN	Vesicular integral-membrane protein VIP36	LMAN2	15	10.42	10.7	10.54	10.4	10.41	10.67	10.52	10.37	10.36	10.64	10.56	10.35	10.37	10.65	10.63	10.35	10.67	10.54	-0.19	-0.244093	-0.134306	10.5082	-7.13	2.9e-07	1.1e-05	6.48
Q9BZR6	RTN4R_HUMAN	Reticulon-4 receptor	RTN4R	1	4.68	3.67	4.11	4.82	4.79	3.27	3.16	4.7	4.72	3.85	3.2	4.39	4.57	3.69	3.35	4.53	3.47	3.35	1.18	0.836185	1.52177	4.01791	7.11	3e-07	1.1e-05	6.44
O94855	SC24D_HUMAN	Protein transport protein Sec24D	SEC24D	3	7.36	8.06	7.88	7.42	7.29	8.04	7.96	7.25	7.52	8.02	7.9	7.6	7.6	8.12	7.97	7.6	8	7.94	-0.46	-0.593411	-0.325831	7.75294	-7.11	3.1e-07	1.2e-05	6.43
O43292	GPAA1_HUMAN	Glycosylphosphatidylinositol anchor attachment 1 protein	GPAA1	3	8.64	8.15	8.38	8.66	8.7	8.17	8.31	8.65	8.55	8.11	8.28	8.61	8.64	8.21	8.27	8.48	8.17	8.3	0.29	0.206903	0.377075	8.40427	7.1	3.1e-07	1.2e-05	6.41
Q9Y487	VPP2_HUMAN	V-type proton ATPase 116 kDa subunit a2	ATP6V0A2	1	8.19	8.61	8.5	8.25	8.19	8.58	8.5	8.22	8.17	8.54	8.45	8.23	8.25	8.43	8.46	8.17	8.53	8.49	-0.26	-0.340017	-0.186122	8.37583	-7.07	3.3e-07	1.2e-05	6.35
Q15111	PLCL1_HUMAN	Inactive phospholipase C-like protein 1	PLCL1	19	9.89	10.13	10.08	9.78	9.88	10.09	9.99	9.78	9.85	10.13	9.98	9.85	9.8	10.11	9.96	9.76	10.16	10.07	-0.22	-0.286287	-0.156664	9.96182	-7.07	3.3e-07	1.2e-05	6.34
O94772	LY6H_HUMAN	Lymphocyte antigen 6H	LY6H	3	9.14	8.57	8.75	9.18	9.07	8.63	8.68	9.08	9.01	8.58	8.68	9	8.96	8.44	8.66	8.88	8.63	8.6	0.36	0.256498	0.468839	8.80745	7.07	3.4e-07	1.2e-05	6.33
Q15758	AAAT_HUMAN	Neutral amino acid transporter B(0)	SLC1A5	6	8.62	9.24	9.37	8.72	8.73	9.37	9.34	8.7	8.81	9.37	9.45	8.76	8.95	9.55	9.56	9.03	9.23	9.36	-0.62	-0.782835	-0.449604	9.12039	-7.78	4.2e-07	1.5e-05	6.32
O00400	ACATN_HUMAN	Acetyl-coenzyme A transporter 1	SLC33A1	2	6.87	7.26	7.13	6.77	6.82	7.34	7.07	6.68	6.82	7.18	7.07	6.61	6.82	7.18	7.07	6.72	7.02	7.11	-0.39	-0.507227	-0.2772	6.97467	-7.05	3.4e-07	1.3e-05	6.31
P49458	SRP09_HUMAN	Signal recognition particle 9 kDa protein	SRP9	6	11.03	10.83	10.7	10.95	11.07	10.79	10.7	10.9	11	10.77	10.68	10.98	11.17	10.76	10.82	11.06	10.8	10.66	0.26	0.185493	0.340214	10.8711	7.03	3.7e-07	1.3e-05	6.25
O96028	NSD2_HUMAN	Histone-lysine N-methyltransferase NSD2	NSD2	13	9.81	9.49	9.44	9.87	9.83	9.49	9.47	9.8	9.93	9.53	9.57	9.85	10	9.6	9.69	9.96	9.5	9.51	0.33	0.233642	0.427907	9.6859	7.05	3.7e-07	1.3e-05	6.24
P52758	RIDA_HUMAN	2-iminobutanoate/2-iminopropanoate deaminase	RIDA	4	8.53	8.2	8.33	8.53	8.57	8.23	8.32	8.58	8.58	8.3	8.36	8.64	8.62	8.29	8.4	8.7	8.29	8.31	0.27	0.191558	0.351526	8.43222	7.02	3.7e-07	1.3e-05	6.23
Q8N5B7	CERS5_HUMAN	Ceramide synthase 5	CERS5	1	6.3	6.95	6.84	6.15	6.08	6.87	6.59	6.11	5.99	6.66	6.57	5.93	5.82	6.8	6.55	5.78	6.77	6.6	-0.64	-0.825576	-0.449822	6.40882	-7.02	3.7e-07	1.3e-05	6.23
P61803	DAD1_HUMAN	Dolichyl-diphosphooligosaccharide--protein glycosyltransferase subunit DAD1	DAD1	2	6.45	6.09	5.97	6.65	6.46	5.84	5.96	6.35	6.5	6.04	5.72	6.33	6.52	6.01	6.02	6.46	5.83	5.82	0.55	0.387917	0.712639	6.16935	7.01	3.8e-07	1.4e-05	6.21
P54687	BCAT1_HUMAN	Branched-chain-amino-acid aminotransferase, cytosolic	BCAT1	11	10.18	10.52	10.5	10.11	10.14	10.46	10.4	10.17	10.18	10.51	10.43	10.22	10.29	10.59	10.53	10.25	10.58	10.4	-0.26	-0.339677	-0.184536	10.3596	-6.99	4e-07	1.4e-05	6.16
Q96KB5	TOPK_HUMAN	Lymphokine-activated killer T-cell-originated protein kinase	PBK	2	6.02	4.71	5.17	6.27	6.3	4.6	5.21	6.37	6.35	4.58	5.44	6.32	6.72	5.34	5.58	6.63	4.91	5.15	1.09	0.776705	1.39677	5.64732	7.31	4.6e-07	1.6e-05	6.12
Q96QD8	S38A2_HUMAN	Sodium-coupled neutral amino acid transporter 2	SLC38A2	2	5.08	5.74	5.89	5.22	5.05	5.72	5.51	5.05	5.21	5.66	5.59	4.94	4.94	5.44	5.71	5.01	5.66	5.98	-0.68	-0.883009	-0.478576	5.41201	-6.96	4.2e-07	1.5e-05	6.1
Q6ZN17	LN28B_HUMAN	Protein lin-28 homolog B	LIN28B	8	9.55	9.76	9.74	9.44	9.5	9.73	9.67	9.51	9.52	9.73	9.69	9.44	9.48	9.65	9.61	9.41	9.75	9.66	-0.23	-0.292139	-0.158169	9.60246	-6.95	4.3e-07	1.5e-05	6.07
Q96S52	PIGS_HUMAN	GPI transamidase component PIG-S	PIGS	11	9.83	9.46	9.6	9.83	9.76	9.45	9.58	9.78	9.71	9.49	9.59	9.75	9.73	9.45	9.52	9.76	9.5	9.57	0.21	0.145443	0.269084	9.63155	6.94	4.5e-07	1.6e-05	6.03
Q04637	IF4G1_HUMAN	Eukaryotic translation initiation factor 4 gamma 1	EIF4G1	29	11.35	11.18	11.19	11.36	11.45	11.17	11.14	11.32	11.37	11.18	11.14	11.36	11.43	11.2	11.21	11.36	11.2	11.18	0.18	0.123211	0.228211	11.2662	6.92	4.6e-07	1.6e-05	6
Q12830	BPTF_HUMAN	Nucleosome-remodeling factor subunit BPTF	BPTF	12	9.25	9.11	9.17	9.35	9.36	9.2	9.09	9.38	9.36	9.09	9.15	9.36	9.38	9.17	9.19	9.41	9.12	9.08	0.24	0.167773	0.311102	9.23513	6.91	4.8e-07	1.6e-05	5.98
P26358	DNMT1_HUMAN	DNA (cytosine-5)-methyltransferase 1	DNMT1	12	9.78	9.45	9.44	9.9	9.86	9.37	9.44	9.84	9.92	9.48	9.52	9.9	10.11	9.48	9.62	10.1	9.39	9.57	0.41	0.293802	0.534989	9.67632	7.16	5.5e-07	1.9e-05	5.93
Q9BU23	LMF2_HUMAN	Lipase maturation factor 2	LMF2	2	6.51	6.16	6	6.68	6.53	6.13	6.09	6.52	6.49	6.24	6.02	6.46	6.69	6.17	6.28	6.64	6.27	6.15	0.47	0.32695	0.607608	6.33322	6.89	5e-07	1.7e-05	5.92
Q9NP72	RAB18_HUMAN	Ras-related protein Rab-18	RAB18	11	10.42	10.19	10.31	10.51	10.48	10.15	10.33	10.48	10.35	10.19	10.23	10.53	10.34	10.12	10.26	10.45	10.2	10.25	0.22	0.151042	0.281522	10.3222	6.86	5.4e-07	1.8e-05	5.85
Q9UKX7	NUP50_HUMAN	Nuclear pore complex protein Nup50	NUP50	12	10.37	10.03	10.03	10.35	10.31	10.07	10.05	10.26	10.34	10.04	10.16	10.29	10.44	10.1	10.14	10.43	10.08	10.09	0.24	0.169166	0.315931	10.1994	6.84	5.7e-07	1.9e-05	5.8
Q9P2S2	NRX2A_HUMAN	Neurexin-2	NRXN2	13	9.72	9.33	9.45	9.78	9.71	9.45	9.46	9.74	9.66	9.44	9.48	9.74	9.66	9.46	9.4	9.57	9.48	9.46	0.26	0.178794	0.336043	9.55583	6.77	6.6e-07	2.2e-05	5.65
O76038	SEGN_HUMAN	Secretagogin	SCGN	2	6.23	5.79	6.51	7.08	6.27	5.78	6.57	7.11	6.27	5.66	6.52	6.84	6.2	5.91	6.51	7	5.95	6.65	0.45	0.315792	0.593888	6.3803	6.77	6.7e-07	2.2e-05	5.64
Q8NBJ5	GT251_HUMAN	Procollagen galactosyltransferase 1	COLGALT1	5	9.04	8.71	8.74	9.07	8.98	8.54	8.66	9.04	9.07	8.7	8.75	8.98	9.08	8.74	8.83	9.04	8.71	8.78	0.28	0.191634	0.361856	8.85804	6.73	7.3e-07	2.4e-05	5.54
P49796	RGS3_HUMAN	Regulator of G-protein signaling 3	RGS3	3	5.5	6.42	6.09	5.26	5.26	6.1	6.11	5.5	5.47	6.17	6.02	5.36	5.04	5.85	6.2	5.47	6.07	5.98	-0.68	-0.892946	-0.472202	5.77127	-6.71	7.6e-07	2.5e-05	5.51
Q9H6Y7	RN167_HUMAN	E3 ubiquitin-protein ligase RNF167	RNF167	2	6.52	6.1	6.17	6.66	6.27	6.07	6.25	6.88	6.34	5.93	6.3	6.83	6.42	5.94	6.5	6.8	5.85	6.29	0.49	0.340454	0.644337	6.34004	6.7	7.7e-07	2.5e-05	5.49
O43615	TIM44_HUMAN	Mitochondrial import inner membrane translocase subunit TIM44	TIMM44	17	11.01	11.17	11.13	10.94	10.91	11.22	11.12	10.91	10.93	11.14	11.11	10.84	10.89	11.05	11.09	10.79	11.13	11.07	-0.23	-0.300208	-0.158555	11.0254	-6.7	7.8e-07	2.5e-05	5.48
O76080	ZFAN5_HUMAN	AN1-type zinc finger protein 5	ZFAND5	1	5.53	5.51	5.28	5.69	5.49	5.44	5.1	5.86	5.71	5.57	5.15	5.7	5.57	5.27	5.19	5.86	5.38	5.4	0.56	0.383709	0.726593	5.48389	6.7	7.8e-07	2.5e-05	5.48
Q9UKZ4	TEN1_HUMAN	Teneurin-1	TENM1	1	3.89	2.98	2.87	4.06	3.93	2.99	3.19	4.47	3.75	2.65	3.17	3.93	3.9	3	2.96	4.33	2.87	3.58	1.04	0.71958	1.3671	3.47513	6.67	8.4e-07	2.7e-05	5.4
O14745	NHRF1_HUMAN	Na(+)/H(+) exchange regulatory cofactor NHE-RF1	SLC9A3R1	8	9.27	8.88	9.1	9.35	9.34	8.85	9.02	9.42	9.37	8.98	9.12	9.4	9.49	9.05	9.2	9.58	8.98	9	0.35	0.239908	0.454764	9.1895	6.69	8.6e-07	2.8e-05	5.39
P00966	ASSY_HUMAN	Argininosuccinate synthase	ASS1	3	7.2	7.63	7.54	7	7.26	7.81	7.6	7.19	7.28	7.82	7.49	7.11	7.39	7.97	7.65	7.17	7.73	7.42	-0.42	-0.550384	-0.289449	7.45936	-6.66	8.6e-07	2.8e-05	5.38
Q68CP9	ARID2_HUMAN	AT-rich interactive domain-containing protein 2	ARID2	6	8.24	8.06	8.12	8.3	8.29	8.06	8.05	8.36	8.4	8.05	8.04	8.39	8.39	8.21	8.11	8.48	8.06	8.08	0.3	0.206615	0.393284	8.20498	6.65	8.8e-07	2.8e-05	5.36
Q2Q1W2	LIN41_HUMAN	E3 ubiquitin-protein ligase TRIM71	TRIM71	26	10.5	10.72	10.63	10.49	10.47	10.68	10.61	10.41	10.44	10.71	10.61	10.48	10.44	10.73	10.62	10.38	10.7	10.59	-0.17	-0.224543	-0.117939	10.5673	-6.65	8.8e-07	2.8e-05	5.36
P36776	LONM_HUMAN	Lon protease homolog, mitochondrial	LONP1	25	10.85	11.07	10.96	10.79	10.74	11.08	10.98	10.81	10.79	11.09	10.97	10.8	10.75	11.02	10.92	10.74	11.05	10.98	-0.18	-0.234703	-0.123267	10.91	-6.64	8.8e-07	2.8e-05	5.35
Q9NR77	PXMP2_HUMAN	Peroxisomal membrane protein 2	PXMP2	1	6.04	5.52	5.39	6.3	6.12	5.35	5.85	6.11	6.14	5.55	5.38	6.28	6.42	5.62	5.84	6.37	5.55	5.44	0.69	0.4719	0.899115	5.84817	6.64	9e-07	2.8e-05	5.34
Q92752	TENR_HUMAN	Tenascin-R	TNR	5	7.81	7.27	7.27	7.56	7.86	7.37	7.25	7.64	7.91	7.17	7.08	7.57	7.62	7.21	7.18	7.6	7.17	7.27	0.38	0.264059	0.503991	7.43396	6.62	9.3e-07	2.9e-05	5.3
Q6Y288	B3GLT_HUMAN	Beta-1,3-glucosyltransferase	B3GLCT	1	6.24	5.88	5.88	6.33	6.19	5.81	5.9	6.19	6.39	5.89	5.85	6.39	6.25	5.74	5.99	6.47	5.79	5.91	0.44	0.301036	0.574787	6.06136	6.62	9.4e-07	2.9e-05	5.29
P31949	S10AB_HUMAN	Protein S100-A11	S100A11	4	9.01	9.28	9.27	8.73	8.87	9.32	9.12	8.75	8.75	9.35	8.97	8.79	8.84	9.35	9.05	8.68	9.51	9.19	-0.38	-0.502483	-0.265241	9.04693	-6.71	9.9e-07	3.1e-05	5.27
P56373	P2RX3_HUMAN	P2X purinoceptor 3	P2RX3	5	9.34	8.21	8.56	9.34	8.91	8.01	8.21	9.05	8.96	7.99	8.27	9.14	9.06	8.16	8.53	9.11	8.23	8.59	0.73	0.519596	0.93455	8.6484	7.42	1.3e-06	3.8e-05	5.25
P0DN79	CBSL_HUMAN	Cystathionine beta-synthase-like protein	CBSL	6	7.14	7.69	7.88	7.42	7.35	7.57	7.75	7.37	7.34	7.69	8	7.47	7.49	7.74	7.91	7.56	7.77	7.79	-0.41	-0.543411	-0.283557	7.60717	-6.58	1e-06	3.2e-05	5.21
Q9H9B1	EHMT1_HUMAN	Histone-lysine N-methyltransferase EHMT1	EHMT1	8	8.45	8.13	8.12	8.55	8.54	8.13	8.08	8.49	8.51	8.16	8.21	8.47	8.64	8.28	8.36	8.65	8.15	8.17	0.35	0.241124	0.462631	8.3388	6.57	1e-06	3.2e-05	5.18
Q96RQ1	ERGI2_HUMAN	Endoplasmic reticulum-Golgi intermediate compartment protein 2	ERGIC2	1	6.21	5.31	5.76	6.35	6.18	5.41	5.78	6.34	6.18	5.54	5.37	6.33	6.25	5.61	5.7	6.35	5.55	6.05	0.61	0.419579	0.80637	5.90363	6.56	1.1e-06	3.3e-05	5.14
P56159	GFRA1_HUMAN	GDNF family receptor alpha-1	GFRA1	6	9.04	8.41	8.45	8.91	9	8.35	8.23	8.91	8.99	8.24	8.26	8.77	8.77	8.15	8.22	8.61	8.47	8.34	0.5	0.349004	0.654409	8.562	6.86	1.2e-06	3.7e-05	5.14
O15182	CETN3_HUMAN	Centrin-3	CETN3	1	6.77	6.07	6.31	6.97	6.82	6.21	6.31	6.82	6.88	6.04	6.38	6.82	7.07	6.36	6.62	7.19	6.2	6.26	0.57	0.390885	0.753354	6.56274	6.53	1.2e-06	3.5e-05	5.08
Q96EK5	KBP_HUMAN	KIF-binding protein	KIFBP	4	8.63	8.39	8.5	8.69	8.67	8.33	8.38	8.7	8.7	8.4	8.44	8.69	8.78	8.43	8.46	8.77	8.47	8.51	0.26	0.174185	0.336522	8.55146	6.51	1.2e-06	3.7e-05	5.03
Q5ZPR3	CD276_HUMAN	CD276 antigen	CD276	7	8.72	8.89	8.94	8.76	8.57	8.93	8.88	8.65	8.64	8.88	8.98	8.58	8.53	8.8	8.93	8.62	8.82	8.92	-0.28	-0.364039	-0.188277	8.7798	-6.5	1.2e-06	3.7e-05	5.01
Q96ME7	ZN512_HUMAN	Zinc finger protein 512	ZNF512	17	10.41	10.5	10.44	10.22	10.28	10.57	10.45	10.28	10.34	10.49	10.42	10.27	10.3	10.48	10.41	10.19	10.52	10.43	-0.19	-0.249626	-0.128974	10.3885	-6.49	1.3e-06	3.8e-05	4.99
P08240	SRPRA_HUMAN	Signal recognition particle receptor subunit alpha	SRPRA	13	10.05	9.81	9.85	10.04	9.98	9.89	9.74	9.98	9.99	9.81	9.85	10.06	10.05	9.88	9.9	10.11	9.84	9.81	0.22	0.147446	0.285748	9.92451	6.48	1.3e-06	3.9e-05	4.96
Q5T6F2	UBAP2_HUMAN	Ubiquitin-associated protein 2	UBAP2	3	7.71	7.65	7.5	7.71	7.87	7.56	7.55	7.87	7.76	7.6	7.56	7.85	7.81	7.67	7.56	7.86	7.63	7.51	0.29	0.19528	0.378976	7.67867	6.47	1.3e-06	4e-05	4.93
O15305	PMM2_HUMAN	Phosphomannomutase 2	PMM2	4	8.51	8.67	8.77	8.48	8.65	8.7	8.68	8.51	8.58	8.76	8.76	8.53	8.53	8.78	8.72	8.51	8.75	8.75	-0.23	-0.305523	-0.157267	8.64751	-6.46	1.4e-06	4.1e-05	4.91
O75792	RNH2A_HUMAN	Ribonuclease H2 subunit A	RNASEH2A	1	6.61	6.02	5.76	6.51	6.58	5.8	6.01	6.65	6.65	5.87	6.1	6.65	6.86	5.96	6.34	6.85	5.82	6.14	0.59	0.403322	0.784619	6.2876	6.44	1.4e-06	4.2e-05	4.88
Q9NR09	BIRC6_HUMAN	Baculoviral IAP repeat-containing protein 6	BIRC6	20	9.86	9.67	9.77	9.89	9.91	9.69	9.65	9.93	9.88	9.59	9.71	9.9	9.91	9.67	9.72	9.92	9.7	9.73	0.19	0.131676	0.256212	9.7832	6.44	1.4e-06	4.2e-05	4.88
Q92859	NEO1_HUMAN	Neogenin	NEO1	31	10.95	11.2	11.08	10.87	10.75	11.12	11.03	10.83	10.78	11.14	11	10.78	10.74	11.09	11.03	10.71	11.16	11.08	-0.25	-0.326162	-0.167519	10.9633	-6.44	1.4e-06	4.2e-05	4.86
Q9UKW4	VAV3_HUMAN	Guanine nucleotide exchange factor VAV3	VAV3	11	9.76	9.87	9.73	9.49	9.71	9.87	9.68	9.45	9.64	9.89	9.66	9.47	9.67	9.88	9.61	9.32	10.01	9.75	-0.25	-0.335793	-0.172385	9.69224	-6.43	1.4e-06	4.2e-05	4.85
O14763	TR10B_HUMAN	Tumor necrosis factor receptor superfamily member 10B	TNFRSF10B	5	7.77	8.28	8.15	7.75	7.63	8.27	8.23	7.95	7.84	8.31	8.29	7.85	7.91	8.24	8.37	7.94	8.08	8.22	-0.38	-0.503633	-0.258288	8.05918	-6.42	1.5e-06	4.3e-05	4.83
P02786	TFR1_HUMAN	Transferrin receptor protein 1	TFRC	16	10.29	10.05	10.21	10.49	10.28	9.99	10.21	10.37	10.24	9.99	10.2	10.38	10.31	9.93	10.28	10.47	10.05	10.15	0.22	0.146748	0.286329	10.2167	6.42	1.5e-06	4.3e-05	4.82
P62491	RB11A_HUMAN	Ras-related protein Rab-11A	RAB11A	1	8.19	7.85	7.76	8.23	8.24	7.99	7.85	8.19	8.23	7.96	7.98	8.15	8.17	8	7.92	8.09	7.99	7.86	0.29	0.198805	0.388197	8.0367	6.41	1.5e-06	4.4e-05	4.8
O95490	AGRL2_HUMAN	Adhesion G protein-coupled receptor L2	ADGRL2	11	9.46	8.95	9.07	9.39	9.46	9.05	9.25	9.6	9.43	9.02	9.18	9.4	9.42	8.99	9.12	9.34	8.92	9.07	0.29	0.199423	0.389642	9.22894	6.41	1.5e-06	4.4e-05	4.79
O75600	KBL_HUMAN	2-amino-3-ketobutyrate coenzyme A ligase, mitochondrial	GCAT	1	7.85	7.17	7.34	7.75	7.66	7.2	7.27	7.64	7.64	7.02	7.25	7.59	7.89	7.3	7.38	7.92	7.11	7.17	0.44	0.300005	0.587538	7.45403	6.39	1.6e-06	4.6e-05	4.74
Q15067	ACOX1_HUMAN	Peroxisomal acyl-coenzyme A oxidase 1	ACOX1	6	9.04	8.95	8.85	9.04	8.98	8.9	8.91	9.08	8.94	8.85	8.86	9.11	9.01	8.85	8.87	9.08	8.87	8.88	0.2	0.136525	0.268254	8.94953	6.36	1.7e-06	4.9e-05	4.67
Q9NRF9	DPOE3_HUMAN	DNA polymerase epsilon subunit 3	POLE3	2	7.06	6.15	6.59	7.35	7.48	6.55	6.49	7.33	7.5	6.35	6.76	7.34	7.65	6.57	6.82	7.73	6.25	6.65	0.78	0.535195	1.01727	6.92335	6.75	2e-06	5.6e-05	4.66
P20290	BTF3_HUMAN	Transcription factor BTF3	BTF3	7	8.6	8.26	8.34	8.63	8.54	8.25	8.2	8.6	8.68	8.18	8.4	8.61	8.67	8.3	8.41	8.68	8.3	8.39	0.28	0.189599	0.372746	8.44629	6.35	1.8e-06	5e-05	4.66
O14994	SYN3_HUMAN	Synapsin-3	SYN3	17	10.25	10.43	10.33	9.96	10.22	10.57	10.35	10.17	10.24	10.54	10.3	10.16	10.15	10.51	10.35	9.93	10.58	10.31	-0.27	-0.35975	-0.182915	10.2976	-6.35	1.8e-06	5.1e-05	4.64
Q96DZ1	ERLEC_HUMAN	Endoplasmic reticulum lectin 1	ERLEC1	9	9.45	9.13	9.15	9.47	9.46	9.22	9.21	9.37	9.4	9.13	9.16	9.43	9.35	9.03	9.17	9.37	9.13	9.21	0.23	0.154566	0.3048	9.26973	6.33	1.9e-06	5.2e-05	4.6
Q9Y5A9	YTHD2_HUMAN	YTH domain-containing family protein 2	YTHDF2	7	8.65	8.45	8.52	8.77	8.7	8.52	8.48	8.82	8.78	8.42	8.53	8.82	8.77	8.54	8.62	8.85	8.63	8.57	0.27	0.181146	0.357254	8.63463	6.32	1.9e-06	5.2e-05	4.59
Q8NC51	PAIRB_HUMAN	Plasminogen activator inhibitor 1 RNA-binding protein	SERBP1	15	11.22	11.04	11.13	11.25	11.34	11.09	11.07	11.3	11.25	11.07	11.07	11.27	11.38	11.1	11.15	11.35	11.1	11.04	0.2	0.135942	0.268182	11.1793	6.32	1.9e-06	5.3e-05	4.59
O00462	MANBA_HUMAN	Beta-mannosidase	MANBA	9	9.47	9.05	9.61	9.77	9.5	9.1	9.51	9.77	9.38	8.97	9.54	9.78	9.41	9.08	9.56	9.86	9.17	9.59	0.24	0.158172	0.312437	9.45298	6.31	1.9e-06	5.4e-05	4.56
O43175	SERA_HUMAN	D-3-phosphoglycerate dehydrogenase	PHGDH	22	10.97	11.62	11.59	11	11.04	11.6	11.63	11.06	11.15	11.68	11.7	11.12	11.33	11.79	11.78	11.32	11.58	11.57	-0.53	-0.684101	-0.368643	11.4181	-7.08	2.7e-06	7.2e-05	4.5
Q6UWJ1	TMCO3_HUMAN	Transmembrane and coiled-coil domain-containing protein 3	TMCO3	1	7.78	7.44	7.65	7.89	7.65	7.22	7.57	8.01	7.89	7.3	7.5	8.07	7.96	7.66	7.54	8.12	7.41	7.58	0.46	0.306202	0.604502	7.67899	6.32	2.1e-06	5.7e-05	4.5
P51659	DHB4_HUMAN	Peroxisomal multifunctional enzyme type 2	HSD17B4	21	10.91	10.78	10.81	10.97	10.85	10.76	10.77	10.93	10.89	10.72	10.8	10.99	10.96	10.81	10.84	11.06	10.78	10.8	0.19	0.124204	0.246231	10.8581	6.28	2.1e-06	5.7e-05	4.49
O14495	PLPP3_HUMAN	Phospholipid phosphatase 3	PLPP3	1	4.83	3.97	4.26	4.8	4.95	4.23	4.06	4.96	5.26	4	4.12	5.05	4.99	4.35	4.32	5	3.8	4.29	0.74	0.499007	0.989649	4.51353	6.28	2.1e-06	5.7e-05	4.48
P20337	RAB3B_HUMAN	Ras-related protein Rab-3B	RAB3B	4	8.33	8.06	8.14	8.37	8.32	8.03	8.06	8.33	8.27	8.05	8.17	8.37	8.23	8.08	8.07	8.29	8.13	8.07	0.24	0.159771	0.317128	8.18712	6.27	2.1e-06	5.8e-05	4.46
Q9UJY4	GGA2_HUMAN	ADP-ribosylation factor-binding protein GGA2	GGA2	1	6.17	5.59	5.58	6.21	6.3	5.62	5.58	6.24	6.39	5.72	5.62	6.4	6.56	5.71	6.02	6.47	5.55	5.89	0.59	0.395999	0.786214	5.97888	6.27	2.1e-06	5.8e-05	4.46
Q9Y289	SC5A6_HUMAN	Sodium-dependent multivitamin transporter	SLC5A6	3	7.38	7.27	7.27	7.41	7.55	7.15	7.17	7.53	7.52	7.28	7.09	7.52	7.54	7.31	7.12	7.46	7.31	7.14	0.32	0.21499	0.426861	7.33576	6.27	2.1e-06	5.8e-05	4.46
O75976	CBPD_HUMAN	Carboxypeptidase D	CPD	24	10.83	10.64	10.72	10.92	10.81	10.64	10.71	10.86	10.77	10.62	10.7	10.84	10.83	10.62	10.76	10.87	10.61	10.72	0.15	0.102217	0.203008	10.7491	6.26	2.2e-06	5.8e-05	4.45
Q9NPZ5	B3GA2_HUMAN	Galactosylgalactosylxylosylprotein 3-beta-glucuronosyltransferase 2	B3GAT2	1	6.7	6.28	6.16	6.7	6.49	6.2	6.25	6.66	6.65	6.29	6.16	6.57	6.42	6.11	6.31	6.61	6.29	6.27	0.41	0.272641	0.54235	6.39503	6.25	2.2e-06	6e-05	4.42
Q8NBL1	PGLT1_HUMAN	Protein O-glucosyltransferase 1	POGLUT1	2	6.74	6.33	6.34	6.69	6.71	6.52	6.32	6.7	6.83	6.36	6.3	6.76	6.68	6.37	6.47	6.73	6.49	6.39	0.35	0.236027	0.472121	6.5402	6.2	2.5e-06	6.6e-05	4.31
Q99590	SCAFB_HUMAN	Protein SCAF11	SCAF11	6	8.45	8.1	8.18	8.44	8.48	8.22	8.19	8.47	8.55	8.15	8.25	8.46	8.58	8.26	8.29	8.63	8.13	8.2	0.28	0.185425	0.371295	8.33421	6.2	2.5e-06	6.8e-05	4.29
Q9BZQ6	EDEM3_HUMAN	ER degradation-enhancing alpha-mannosidase-like protein 3	EDEM3	2	6.99	7.39	7.14	6.9	6.94	7.37	7.28	6.87	6.72	7.27	7.22	6.89	6.84	7.28	7.28	6.84	7.22	7.18	-0.35	-0.463338	-0.23136	7.08982	-6.19	2.5e-06	6.8e-05	4.28
Q9P0B6	CC167_HUMAN	Coiled-coil domain-containing protein 167	CCDC167	1	7.44	6.91	7.14	7.37	7.5	7.01	7.15	7.46	7.42	6.96	7.09	7.42	7.26	7.01	7	7.4	6.91	6.85	0.37	0.245186	0.491307	7.18337	6.19	2.6e-06	6.8e-05	4.27
P61619	S61A1_HUMAN	Protein transport protein Sec61 subunit alpha isoform 1	SEC61A1	5	8.35	8.61	8.51	8.25	8.16	8.57	8.56	8.16	8.28	8.48	8.46	8.14	8.24	8.56	8.37	8.19	8.47	8.43	-0.28	-0.377384	-0.187364	8.37681	-6.15	2.8e-06	7.5e-05	4.17
Q9Y6E2	BZW2_HUMAN	Basic leucine zipper and W2 domain-containing protein 2	BZW2	12	10.83	10.58	10.71	10.87	10.92	10.63	10.72	10.85	10.88	10.64	10.65	10.93	10.87	10.68	10.71	10.86	10.74	10.67	0.19	0.123516	0.248947	10.7636	6.14	2.9e-06	7.5e-05	4.16
O14672	ADA10_HUMAN	Disintegrin and metalloproteinase domain-containing protein 10	ADAM10	6	8.34	8.05	8.08	8.39	8.22	8.04	8	8.26	8.34	8.06	8.12	8.32	8.16	8.02	8.09	8.33	8.07	8.07	0.25	0.167793	0.338613	8.1643	6.13	2.9e-06	7.7e-05	4.13
Q9UNF0	PACN2_HUMAN	Protein kinase C and casein kinase substrate in neurons protein 2	PACSIN2	13	10.55	10.78	10.79	10.64	10.65	10.88	10.86	10.67	10.58	10.82	10.82	10.62	10.5	10.76	10.81	10.62	10.75	10.83	-0.19	-0.24884	-0.123025	10.718	-6.11	3.1e-06	8e-05	4.09
P04818	TYSY_HUMAN	Thymidylate synthase	TYMS	4	8.29	6.99	7.36	8.57	8.63	6.67	7.42	8.52	8.74	7.09	7.65	8.68	9.02	7.43	7.81	9.07	6.97	7.47	1.17	0.816509	1.52425	7.90928	7.07	4.4e-06	0.00011	4.08
Q14257	RCN2_HUMAN	Reticulocalbin-2	RCN2	15	10.73	10.45	10.54	10.73	10.71	10.53	10.6	10.76	10.72	10.48	10.6	10.73	10.76	10.5	10.64	10.8	10.43	10.54	0.17	0.113301	0.229653	10.6257	6.1	3.2e-06	8.3e-05	4.05
O75592	MYCB2_HUMAN	E3 ubiquitin-protein ligase MYCBP2	MYCBP2	41	11.27	11.48	11.36	11.17	11.18	11.46	11.34	11.15	11.18	11.45	11.34	11.21	11.13	11.46	11.28	11.09	11.53	11.4	-0.19	-0.257065	-0.126607	11.3039	-6.08	3.3e-06	8.5e-05	4.02
Q9BUQ8	DDX23_HUMAN	Probable ATP-dependent RNA helicase DDX23	DDX23	15	10.17	9.99	9.94	10.12	10.16	10.05	9.94	10.12	10.12	9.99	9.96	10.12	10.21	10	10.03	10.18	9.98	9.95	0.17	0.114308	0.232295	10.058	6.08	3.4e-06	8.7e-05	4
P10586	PTPRF_HUMAN	Receptor-type tyrosine-protein phosphatase F	PTPRF	13	9.07	8.77	8.81	9.15	8.88	8.69	8.74	8.98	9.01	8.65	8.7	9.1	9.13	8.77	8.84	9.2	8.79	8.9	0.31	0.204641	0.416524	8.89972	6.06	3.5e-06	8.9e-05	3.97
O60333	KIF1B_HUMAN	Kinesin-like protein KIF1B	KIF1B	7	8.87	8.55	8.79	8.96	8.87	8.63	8.71	8.95	8.86	8.6	8.77	8.98	8.83	8.57	8.78	9.03	8.6	8.85	0.2	0.131495	0.267741	8.78802	6.06	3.5e-06	8.9e-05	3.96
P18827	SDC1_HUMAN	Syndecan-1	SDC1	2	7.58	6.98	7.16	7.64	7.72	7.12	7.16	7.53	7.63	7.11	7.32	7.58	7.91	7.12	7.26	7.8	7.18	7.3	0.4	0.261013	0.531774	7.39436	6.06	3.5e-06	9e-05	3.95
Q8WWL7	CCNB3_HUMAN	G2/mitotic-specific cyclin-B3	CCNB3	1	7.6	7.73	7.75	7.47	7.4	7.83	7.66	7.37	7.53	7.83	7.72	7.48	7.42	7.97	7.84	7.31	7.98	7.8	-0.35	-0.464499	-0.227856	7.64965	-6.05	3.6e-06	9.1e-05	3.94
Q9NYL9	TMOD3_HUMAN	Tropomodulin-3	TMOD3	12	10.51	10.24	10.25	10.53	10.57	10.23	10.27	10.57	10.63	10.35	10.33	10.56	10.75	10.36	10.43	10.64	10.29	10.27	0.26	0.173253	0.352628	10.4309	6.07	3.7e-06	9.2e-05	3.93
O75179	ANR17_HUMAN	Ankyrin repeat domain-containing protein 17	ANKRD17	11	9.33	9.15	9.19	9.45	9.41	9.26	9.24	9.45	9.44	9.25	9.3	9.45	9.45	9.28	9.31	9.53	9.28	9.23	0.22	0.142218	0.290333	9.33299	6.04	3.7e-06	9.2e-05	3.91
O95219	SNX4_HUMAN	Sorting nexin-4	SNX4	13	9.48	9.63	9.62	9.4	9.48	9.59	9.62	9.45	9.46	9.67	9.59	9.47	9.45	9.6	9.57	9.4	9.61	9.61	-0.17	-0.227062	-0.111107	9.53882	-6.03	3.7e-06	9.4e-05	3.89
Q92626	PXDN_HUMAN	Peroxidasin homolog	PXDN	9	9.16	9.49	9.36	8.92	8.89	9.34	9.3	8.9	8.96	9.43	9.45	8.98	8.97	9.37	9.56	9.08	9.11	9.36	-0.44	-0.580323	-0.292284	9.20208	-6.34	4.3e-06	0.00011	3.88
O60869	EDF1_HUMAN	Endothelial differentiation-related factor 1	EDF1	9	10.04	9.88	9.89	10.1	10.09	9.88	9.92	10.15	10.19	9.94	9.97	10.17	10.14	9.96	9.99	10.19	10	9.97	0.21	0.135674	0.27761	10.0251	6.02	3.8e-06	9.6e-05	3.87
P78347	GTF2I_HUMAN	General transcription factor II-I	GTF2I	33	11.79	11.53	11.56	11.84	11.86	11.5	11.5	11.78	11.86	11.52	11.57	11.84	12.01	11.64	11.69	12.01	11.5	11.47	0.31	0.206502	0.4135	11.6927	6.25	4.3e-06	0.00011	3.84
Q96KQ7	EHMT2_HUMAN	Histone-lysine N-methyltransferase EHMT2	EHMT2	8	8.52	8.18	8.2	8.51	8.43	8.24	8.03	8.39	8.47	8.14	8.22	8.46	8.63	8.18	8.28	8.58	8.11	8.14	0.31	0.202441	0.415016	8.31807	6.01	4e-06	9.9e-05	3.83
Q9HBE1	PATZ1_HUMAN	POZ-, AT hook-, and zinc finger-containing protein 1	PATZ1	4	7.05	6.71	6.63	7.08	7.03	6.52	6.57	6.89	7.01	6.65	6.62	6.97	7.07	6.84	6.64	7.04	6.77	6.7	0.36	0.234038	0.481119	6.82247	5.99	4.2e-06	0.0001	3.78
O94991	SLIK5_HUMAN	SLIT and NTRK-like protein 5	SLITRK5	3	7.76	7.22	7.29	7.73	7.68	7.42	7.17	7.57	7.55	7.27	7.21	7.56	7.56	7.18	7.23	7.5	7.3	7.31	0.35	0.227829	0.46934	7.41779	5.97	4.3e-06	0.00011	3.74
Q99576	T22D3_HUMAN	TSC22 domain family protein 3	TSC22D3	3	9.38	9.66	9.73	9.36	9.54	9.77	9.73	9.52	9.5	9.79	9.66	9.44	9.4	9.73	9.61	9.4	9.8	9.64	-0.24	-0.326656	-0.157952	9.59214	-5.94	4.6e-06	0.00011	3.67
Q9Y294	ASF1A_HUMAN	Histone chaperone ASF1A	ASF1A	2	7.05	6.77	6.85	7.19	7.27	6.86	6.79	7.26	6.99	6.97	6.71	7.18	7.3	6.82	6.9	7.36	7.01	6.94	0.41	0.268122	0.555735	7.01194	5.93	4.8e-06	0.00012	3.63
Q00577	PURA_HUMAN	Transcriptional activator protein Pur-alpha	PURA	5	8.53	8.69	8.58	8.4	8.48	8.72	8.58	8.31	8.38	8.62	8.58	8.31	8.35	8.67	8.55	8.32	8.67	8.52	-0.23	-0.309694	-0.149339	8.51544	-5.92	4.9e-06	0.00012	3.62
P60468	SC61B_HUMAN	Protein transport protein Sec61 subunit beta	SEC61B	2	7.78	7.98	7.86	7.4	7.65	7.91	7.85	7.66	7.7	7.92	7.9	7.61	7.69	7.99	7.79	7.54	7.93	7.79	-0.28	-0.38387	-0.184958	7.77475	-5.92	5e-06	0.00012	3.61
P27695	APEX1_HUMAN	DNA-(apurinic or apyrimidinic site) endonuclease	APEX1	17	11.25	11.42	11.41	11.26	11.21	11.39	11.39	11.22	11.27	11.4	11.41	11.16	11.26	11.4	11.32	11.24	11.39	11.34	-0.15	-0.207203	-0.0997939	11.3189	-5.91	5e-06	0.00012	3.6
Q6P4E1	GOLM2_HUMAN	Protein GOLM2	GOLM2	4	8.37	8.84	8.66	8.37	8.38	8.9	8.57	8.34	8.21	8.76	8.58	8.34	8.17	8.67	8.61	8.27	8.77	8.68	-0.29	-0.390165	-0.187843	8.52733	-5.91	5e-06	0.00012	3.59
P51511	MMP15_HUMAN	Matrix metalloproteinase-15	MMP15	4	8.01	7.35	7.47	7.9	7.94	7.32	7.35	7.76	7.74	7.46	7.31	7.88	7.69	7.31	7.23	7.66	7.63	7.42	0.44	0.28773	0.595629	7.57994	5.94	5.2e-06	0.00012	3.58
Q24JP5	T132A_HUMAN	Transmembrane protein 132A	TMEM132A	9	8.92	9.06	9.16	8.97	8.89	9.1	9.18	8.89	8.84	9.08	9.08	8.86	8.79	9.09	9.02	8.83	9.1	9.1	-0.22	-0.301271	-0.144841	8.9971	-5.9	5.2e-06	0.00012	3.57
P42702	LIFR_HUMAN	Leukemia inhibitory factor receptor	LIFR	1	3.42	4.51	4.08	3.95	3.43	4.07	4.48	3.15	3.54	4.15	4.52	3.08	3.5	4.19	4.2	2.72	4.11	4.11	-1.05	-1.42269	-0.682885	3.8448	-5.89	5.3e-06	0.00013	3.54
Q9UNF1	MAGD2_HUMAN	Melanoma-associated antigen D2	MAGED2	13	10.74	10.19	10.36	10.84	10.92	10.22	10.43	10.84	10.97	10.33	10.51	10.97	11.16	10.35	10.59	11.12	10.24	10.44	0.48	0.321725	0.633468	10.6244	6.48	6.8e-06	0.00015	3.54
Q9P265	DIP2B_HUMAN	Disco-interacting protein 2 homolog B	DIP2B	29	10.97	11.19	11.18	11	10.96	11.19	11.21	10.98	10.92	11.14	11.18	10.96	10.79	11.17	11.07	10.88	11.2	11.17	-0.21	-0.279377	-0.133871	11.0647	-5.87	5.5e-06	0.00013	3.51
P29144	TPP2_HUMAN	Tripeptidyl-peptidase 2	TPP2	40	11.9	12.07	12.03	11.88	11.81	12.02	12.02	11.87	11.86	12.02	12.03	11.89	11.87	12.07	12.02	11.89	12.03	11.97	-0.13	-0.18245	-0.0874009	11.9593	-5.87	5.5e-06	0.00013	3.51
P29084	T2EB_HUMAN	Transcription initiation factor IIE subunit beta	GTF2E2	4	7.69	7.32	7.36	7.71	7.64	7.33	7.3	7.69	7.71	7.35	7.47	7.63	7.79	7.47	7.49	7.73	7.42	7.41	0.28	0.183738	0.384017	7.52762	5.86	5.6e-06	0.00013	3.48
Q16576	RBBP7_HUMAN	Histone-binding protein RBBP7	RBBP7	6	8.94	8.49	8.5	8.94	8.89	8.44	8.49	8.81	9.06	8.52	8.62	8.77	9.09	8.56	8.69	9.02	8.48	8.59	0.31	0.199661	0.417583	8.71636	5.86	5.7e-06	0.00013	3.47
O00148	DX39A_HUMAN	ATP-dependent RNA helicase DDX39A	DDX39A	4	8.5	8.28	8.35	8.63	8.54	8.25	8.22	8.51	8.51	8.25	8.34	8.59	8.67	8.43	8.4	8.77	8.37	8.24	0.32	0.203767	0.427118	8.43506	5.84	5.9e-06	0.00014	3.43
Q6P3W7	SCYL2_HUMAN	SCY1-like protein 2	SCYL2	15	10.14	9.96	9.94	10.09	10.2	10	9.96	10.12	10.15	9.99	9.93	10.13	10.13	10.05	9.99	10.12	10.05	9.97	0.16	0.101484	0.212804	10.0519	5.84	5.9e-06	0.00014	3.43
P41208	CETN2_HUMAN	Centrin-2	CETN2	5	9.12	8.79	8.97	9.19	9.2	8.94	8.99	9.26	9.18	8.93	8.98	9.24	9.29	8.92	9.12	9.41	8.84	8.83	0.3	0.193648	0.405961	9.06675	5.84	6e-06	0.00014	3.42
Q4VC05	BCL7A_HUMAN	B-cell CLL/lymphoma 7 protein family member A	BCL7A	3	8.58	8.33	8.27	8.44	8.52	8.41	8.37	8.59	8.56	8.3	8.25	8.51	8.53	8.35	8.31	8.55	8.33	8.32	0.22	0.141433	0.296898	8.41798	5.83	6.1e-06	0.00014	3.41
Q9NY72	SCN3B_HUMAN	Sodium channel subunit beta-3	SCN3B	4	7.61	7.43	7.42	7.66	7.72	7.31	7.3	7.72	7.46	7.34	7.35	7.82	7.53	7.26	7.15	7.64	7.23	7.48	0.37	0.238556	0.501742	7.468	5.82	6.3e-06	0.00014	3.37
Q8NFP4	MDGA1_HUMAN	MAM domain-containing glycosylphosphatidylinositol anchor protein 1	MDGA1	16	9.69	9.36	9.39	9.74	9.67	9.35	9.43	9.72	9.61	9.21	9.43	9.68	9.48	9.26	9.4	9.55	9.21	9.45	0.26	0.164688	0.346466	9.47984	5.82	6.3e-06	0.00014	3.37
Q9UJD0	RIMS3_HUMAN	Regulating synaptic membrane exocytosis protein 3	RIMS3	5	7.99	8.45	8.34	8.01	7.97	8.27	8.38	8.03	8.03	8.33	8.25	7.95	7.8	8.22	8.15	7.79	8.27	8.34	-0.35	-0.468945	-0.222719	8.14245	-5.81	6.4e-06	0.00015	3.35
Q96PU8	QKI_HUMAN	Protein quaking	QKI	5	8.67	7.54	7.85	8.74	8.87	7.51	7.87	8.73	8.91	7.71	8.16	8.82	9.06	7.93	8.42	9.05	7.64	7.86	0.8	0.540098	1.06347	8.29687	6.52	8.7e-06	0.00018	3.34
Q13573	SNW1_HUMAN	SNW domain-containing protein 1	SNW1	11	9.47	9.21	9.25	9.45	9.53	9.27	9.28	9.44	9.51	9.23	9.25	9.45	9.57	9.24	9.37	9.58	9.27	9.24	0.2	0.129278	0.27249	9.3663	5.8	6.5e-06	0.00015	3.34
Q9UNZ5	L10K_HUMAN	Leydig cell tumor 10 kDa protein homolog	C19orf53	3	8.23	7.96	7.98	8.23	8.17	8	7.9	8.18	8.26	8	7.92	8.25	8.41	8.04	8.1	8.41	7.97	7.91	0.31	0.196308	0.414521	8.10628	5.79	6.7e-06	0.00015	3.3
P27707	DCK_HUMAN	Deoxycytidine kinase	DCK	6	8.19	7.86	8	8.44	8.35	7.72	7.99	8.41	8.28	7.88	8.13	8.52	8.4	8.03	8.32	8.55	7.89	8.1	0.37	0.237606	0.500357	8.16933	5.82	6.8e-06	0.00015	3.3
Q9HB71	CYBP_HUMAN	Calcyclin-binding protein	CACYBP	11	10.45	10.32	10.38	10.56	10.61	10.27	10.44	10.6	10.5	10.34	10.4	10.6	10.61	10.39	10.46	10.65	10.3	10.34	0.2	0.13003	0.274877	10.4578	5.78	6.8e-06	0.00015	3.29
Q15417	CNN3_HUMAN	Calponin-3	CNN3	12	10.89	10.64	10.77	10.93	11	10.68	10.7	11.04	11.03	10.68	10.82	10.94	11.08	10.68	10.83	11.03	10.7	10.74	0.21	0.133142	0.28153	10.8441	5.78	6.9e-06	0.00015	3.28
P61081	UBC12_HUMAN	NEDD8-conjugating enzyme Ubc12	UBE2M	9	10.19	10.36	10.36	10.11	10.2	10.39	10.39	10.2	10.19	10.36	10.28	10.23	10.2	10.42	10.35	10.15	10.42	10.32	-0.17	-0.227367	-0.107455	10.2845	-5.78	6.9e-06	0.00016	3.27
Q9ULK0	GRID1_HUMAN	Glutamate receptor ionotropic, delta-1	GRID1	4	7.71	7.31	7.51	7.84	7.78	7.16	7.37	7.61	7.68	7.26	7.41	7.81	7.65	7.34	7.32	7.63	7.19	7.39	0.32	0.205213	0.434634	7.4983	5.77	7.1e-06	0.00016	3.25
O43823	AKAP8_HUMAN	A-kinase anchor protein 8	AKAP8	4	6.9	6.48	6.7	6.99	7.03	6.54	6.65	6.98	6.83	6.62	6.71	7	6.94	6.64	6.72	6.99	6.63	6.7	0.29	0.188967	0.400337	6.77982	5.77	7.1e-06	0.00016	3.25
Q5W0B1	OBI1_HUMAN	ORC ubiquitin ligase 1	OBI1	2	7.23	6.88	6.82	7.12	7.15	6.92	6.8	7.23	7.3	6.76	6.78	7.21	7.43	7.1	6.99	7.35	6.92	6.78	0.39	0.252165	0.534319	7.04313	5.77	7.1e-06	0.00016	3.25
Q96L58	B3GT6_HUMAN	Beta-1,3-galactosyltransferase 6	B3GALT6	1	7.17	7.09	7.07	7.46	7.16	7	6.91	7.35	7.09	6.95	6.95	7.31	7.21	6.92	7.12	7.27	6.94	7.09	0.32	0.203769	0.432271	7.11495	5.76	7.2e-06	0.00016	3.23
Q9UI36	DACH1_HUMAN	Dachshund homolog 1	DACH1	2	6.98	6.68	6.51	6.84	6.78	6.48	6.2	6.96	6.83	6.63	6.39	6.75	6.91	6.34	6.44	6.9	6.48	6.56	0.44	0.281519	0.597272	6.6475	5.76	7.3e-06	0.00016	3.22
Q14978	NOLC1_HUMAN	Nucleolar and coiled-body phosphoprotein 1	NOLC1	13	10.67	10.35	10.33	10.63	10.7	10.4	10.26	10.62	10.76	10.39	10.4	10.63	10.88	10.44	10.54	10.82	10.35	10.36	0.3	0.191536	0.40105	10.5296	5.88	7.8e-06	0.00017	3.21
Q9UBB4	ATX10_HUMAN	Ataxin-10	ATXN10	22	11.28	11.15	11.27	11.35	11.42	11.11	11.23	11.4	11.37	11.12	11.23	11.39	11.38	11.16	11.2	11.4	11.16	11.21	0.16	0.0994565	0.211175	11.2683	5.75	7.4e-06	0.00016	3.21
P04035	HMDH_HUMAN	3-hydroxy-3-methylglutaryl-coenzyme A reductase	HMGCR	2	7.3	6.95	6.98	7.36	7.34	6.86	7.05	7.5	7.2	7.01	7	7.29	7.09	6.89	7.1	7.3	7.09	6.88	0.36	0.233315	0.495691	7.12232	5.75	7.4e-06	0.00016	3.2
Q92823	NRCAM_HUMAN	Neuronal cell adhesion molecule	NRCAM	24	10.48	10.64	10.59	10.41	10.39	10.59	10.58	10.43	10.37	10.55	10.55	10.37	10.32	10.55	10.53	10.34	10.65	10.59	-0.18	-0.24939	-0.117329	10.4963	-5.74	7.5e-06	0.00016	3.19
O15240	VGF_HUMAN	Neurosecretory protein VGF	VGF	15	10.38	10.25	10.34	10.58	10.35	10.3	10.32	10.48	10.35	10.32	10.27	10.47	10.44	10.33	10.42	10.54	10.29	10.34	0.18	0.115592	0.246381	10.3761	5.73	7.9e-06	0.00017	3.15
P54652	HSP72_HUMAN	Heat shock-related 70 kDa protein 2	HSPA2	4	8.55	9	8.89	8.42	8.29	9.04	8.79	8.33	8.34	8.9	8.74	8.29	8.21	8.8	8.57	8.01	8.93	8.87	-0.51	-0.68251	-0.332129	8.60922	-6.08	9.4e-06	0.0002	3.12
O43405	COCH_HUMAN	Cochlin	COCH	2	6.74	7.24	7.11	6.6	6.83	7.31	7.13	6.85	6.5	6.99	6.94	6.58	6.56	7.09	7.15	6.62	7.12	7.18	-0.44	-0.597802	-0.279967	6.91827	-5.71	8.1e-06	0.00018	3.12
Q9UHQ9	NB5R1_HUMAN	NADH-cytochrome b5 reductase 1	CYB5R1	11	10.18	10.32	10.29	10.06	10.08	10.33	10.32	10.07	10.04	10.28	10.28	10.03	9.91	10.22	10.16	9.92	10.26	10.31	-0.25	-0.343984	-0.161304	10.1688	-5.72	8.1e-06	0.00018	3.11
P56192	SYMC_HUMAN	Methionine--tRNA ligase, cytoplasmic	MARS1	32	11.31	11.52	11.41	11.28	11.33	11.54	11.5	11.33	11.3	11.51	11.48	11.29	11.23	11.46	11.38	11.17	11.53	11.52	-0.19	-0.260862	-0.122068	11.3927	-5.71	8.2e-06	0.00018	3.1
P53365	ARFP2_HUMAN	Arfaptin-2	ARFIP2	6	8.94	9.16	9.14	8.83	8.9	9.11	9.15	8.93	8.88	9.14	9.12	8.91	8.95	9.13	9.04	8.86	9.01	9.02	-0.21	-0.288871	-0.134951	9.01218	-5.7	8.4e-06	0.00018	3.07
Q9UHN6	CEIP2_HUMAN	Cell surface hyaluronidase	CEMIP2	7	8.7	8.4	8.46	8.61	8.7	8.38	8.42	8.59	8.61	8.41	8.38	8.7	8.56	8.42	8.5	8.68	8.34	8.35	0.23	0.14327	0.306853	8.51068	5.69	8.5e-06	0.00018	3.06
Q15629	TRAM1_HUMAN	Translocating chain-associated membrane protein 1	TRAM1	2	5.35	5.81	6.04	5.54	5.47	5.75	5.91	5.22	5.29	5.8	6.01	5.39	5.62	6.06	5.99	5.69	5.74	5.96	-0.52	-0.710598	-0.33158	5.70202	-5.69	8.6e-06	0.00018	3.05
Q9HCM3	K1549_HUMAN	UPF0606 protein KIAA1549	KIAA1549	2	6.5	5.94	6.19	6.64	6.65	6.16	6.07	6.53	6.5	6.14	6.25	6.5	6.42	5.86	6.17	6.61	5.86	6.13	0.41	0.258396	0.555807	6.28423	5.66	9.1e-06	0.00019	2.99
Q8N4N3	KLH36_HUMAN	Kelch-like protein 36	KLHL36	1	6.66	6.17	6.36	6.66	6.57	6.37	6.18	6.76	6.62	6.43	6.27	6.72	6.61	6.31	6.32	6.57	6.24	6.44	0.36	0.229731	0.495381	6.45884	5.65	9.5e-06	0.0002	2.95
Q8TB96	TIP_HUMAN	T-cell immunomodulatory protein	ITFG1	8	9.81	9.4	9.53	9.96	9.77	9.45	9.67	9.88	9.71	9.45	9.59	9.84	9.57	9.39	9.54	9.74	9.45	9.66	0.26	0.162861	0.351232	9.63451	5.65	9.5e-06	0.0002	2.95
O43252	PAPS1_HUMAN	Bifunctional 3'-phosphoadenosine 5'-phosphosulfate synthase 1	PAPSS1	13	9.89	9.65	9.76	9.9	10.05	9.6	9.69	9.96	10.03	9.71	9.74	9.99	10.08	9.8	9.78	10.12	9.71	9.77	0.25	0.156627	0.337921	9.84514	5.64	9.6e-06	0.0002	2.94
Q92643	GPI8_HUMAN	GPI-anchor transamidase	PIGK	3	8.01	7.64	7.67	7.98	7.93	7.57	7.66	7.87	7.9	7.76	7.63	7.88	7.99	7.64	7.71	7.94	7.63	7.7	0.24	0.152217	0.328516	7.78349	5.64	9.6e-06	0.0002	2.94
Q15293	RCN1_HUMAN	Reticulocalbin-1	RCN1	14	11.24	11.36	11.3	11.08	11.14	11.42	11.23	11.06	11.13	11.39	11.25	11.06	11.24	11.41	11.38	11.17	11.38	11.24	-0.19	-0.258145	-0.119597	11.2495	-5.64	9.7e-06	0.0002	2.94
Q9BQI0	AIF1L_HUMAN	Allograft inflammatory factor 1-like	AIF1L	2	8.06	7.58	8.01	8.41	8.29	7.66	8	8.21	8.37	7.65	7.9	8.26	8.44	7.71	8.02	8.57	7.56	7.94	0.39	0.245945	0.529125	8.0355	5.67	1e-05	0.00021	2.9
O60427	FADS1_HUMAN	Acyl-CoA (8-3)-desaturase	FADS1	2	7.21	7.02	6.81	7.15	7.21	7.18	6.6	6.88	7.29	7.07	6.53	7.02	7.17	7.12	6.72	7.15	7.06	6.78	0.36	0.227202	0.491647	6.99796	5.62	1e-05	0.00021	2.9
Q96PY5	FMNL2_HUMAN	Formin-like protein 2	FMNL2	14	10.47	10.63	10.62	10.41	10.39	10.69	10.6	10.42	10.34	10.58	10.54	10.3	10.27	10.57	10.52	10.29	10.67	10.57	-0.22	-0.295002	-0.136228	10.4933	-5.62	1e-05	0.00021	2.88
O95865	DDAH2_HUMAN	N(G),N(G)-dimethylarginine dimethylaminohydrolase 2	DDAH2	14	11.04	11.2	11.16	10.93	11.06	11.15	11.11	11.02	11.09	11.22	11.15	11	10.95	11.15	11.1	10.91	11.17	11.16	-0.17	-0.232801	-0.107491	11.0866	-5.62	1e-05	0.00021	2.88
P11171	EPB41_HUMAN	Protein 4.1	EPB41	30	12.1	12.23	12.13	11.92	12	12.3	12.13	11.96	11.96	12.19	12.14	11.88	11.87	12.11	12.06	11.8	12.19	12.12	-0.23	-0.309971	-0.143644	12.0607	-5.65	1.1e-05	0.00021	2.87
Q8WUD4	CCD12_HUMAN	Coiled-coil domain-containing protein 12	CCDC12	4	8.38	8.06	8.15	8.45	8.53	8.09	8.13	8.4	8.51	8.21	8.25	8.49	8.66	8.14	8.25	8.58	8.27	8.12	0.3	0.1909	0.414071	8.31561	5.61	1e-05	0.00021	2.86
Q04724	TLE1_HUMAN	Transducin-like enhancer protein 1	TLE1	2	5.8	5.34	5.09	5.93	5.68	4.98	5.28	5.54	5.66	5.36	5.24	5.62	5.78	5.36	4.94	5.72	5.22	5.24	0.54	0.342027	0.742112	5.43282	5.61	1.1e-05	0.00021	2.85
P37108	SRP14_HUMAN	Signal recognition particle 14 kDa protein	SRP14	6	10.1	9.75	9.74	9.93	10.1	9.77	9.79	9.98	10.02	9.76	9.71	9.93	10.18	9.89	9.82	10.09	9.74	9.61	0.25	0.156186	0.338978	9.8841	5.6	1.1e-05	0.00021	2.85
P27816	MAP4_HUMAN	Microtubule-associated protein 4	MAP4	46	12.67	12.76	12.73	12.54	12.57	12.84	12.7	12.57	12.57	12.79	12.64	12.51	12.58	12.73	12.67	12.49	12.8	12.66	-0.16	-0.212237	-0.0977692	12.657	-5.6	1.1e-05	0.00021	2.84
Q96SB4	SRPK1_HUMAN	SRSF protein kinase 1	SRPK1	6	9.07	8.85	8.73	9.05	9.09	8.81	8.81	9.11	9.08	8.75	8.88	9.01	9.05	8.9	8.88	9.05	8.75	8.88	0.22	0.136645	0.297169	8.93112	5.59	1.1e-05	0.00022	2.82
Q7Z3B1	NEGR1_HUMAN	Neuronal growth regulator 1	NEGR1	5	9.69	9.22	9.34	9.65	9.65	9.27	9.37	9.62	9.55	9.19	9.34	9.56	9.49	9.16	9.38	9.48	9.24	9.35	0.22	0.140363	0.305512	9.41808	5.58	1.1e-05	0.00022	2.8
P06400	RB_HUMAN	Retinoblastoma-associated protein	RB1	3	6.5	6.08	6.37	6.74	6.79	6	6.12	6.81	6.91	6.06	6.34	6.78	6.97	6.21	6.43	6.92	6.08	6.47	0.46	0.291636	0.635423	6.47792	5.58	1.1e-05	0.00023	2.79
Q96AB3	ISOC2_HUMAN	Isochorismatase domain-containing protein 2	ISOC2	5	7.74	8.12	8.15	7.75	7.71	8.06	8.02	7.81	7.83	8.14	8.07	7.8	7.84	8.12	8	7.73	8.13	7.9	-0.25	-0.349269	-0.160259	7.94046	-5.58	1.1e-05	0.00023	2.78
Q9Y678	COPG1_HUMAN	Coatomer subunit gamma-1	COPG1	28	11.33	11.53	11.43	11.23	11.3	11.46	11.45	11.26	11.31	11.48	11.39	11.25	11.18	11.45	11.34	11.21	11.5	11.43	-0.17	-0.232012	-0.106299	11.3632	-5.57	1.2e-05	0.00023	2.76
Q13257	MD2L1_HUMAN	Mitotic spindle assembly checkpoint protein MAD2A	MAD2L1	1	5.89	5.07	5.39	5.96	6.03	4.87	5.3	5.83	6.07	5.19	5.58	6.29	6.37	5.31	5.63	6.36	5.23	5.41	0.64	0.404978	0.883901	5.65405	5.57	1.2e-05	0.00023	2.74
P07305	H10_HUMAN	Histone H1.0	H1-0	7	10.39	10.52	10.38	10.15	10.24	10.68	10.32	10.14	10.19	10.6	10.32	10.04	10.11	10.54	10.35	9.88	10.58	10.36	-0.29	-0.402117	-0.18652	10.323	-5.68	1.3e-05	0.00025	2.73
Q02880	TOP2B_HUMAN	DNA topoisomerase 2-beta	TOP2B	52	12.59	12.4	12.37	12.52	12.53	12.42	12.36	12.48	12.5	12.37	12.3	12.46	12.51	12.33	12.31	12.45	12.39	12.32	0.14	0.0908013	0.198672	12.4222	5.55	1.2e-05	0.00024	2.72
P78344	IF4G2_HUMAN	Eukaryotic translation initiation factor 4 gamma 2	EIF4G2	29	11.71	11.83	11.78	11.64	11.71	11.85	11.86	11.75	11.7	11.85	11.87	11.7	11.68	11.84	11.85	11.71	11.86	11.82	-0.14	-0.187367	-0.0855854	11.7783	-5.55	1.2e-05	0.00024	2.71
O75533	SF3B1_HUMAN	Splicing factor 3B subunit 1	SF3B1	47	12.23	12	12.02	12.22	12.23	12.02	12	12.15	12.23	12.02	12.03	12.21	12.34	12.07	12.13	12.32	12.05	12.01	0.18	0.115392	0.252653	12.126	5.55	1.2e-05	0.00024	2.71
P48723	HSP13_HUMAN	Heat shock 70 kDa protein 13	HSPA13	11	10.26	10.57	10.4	10.34	10.3	10.57	10.55	10.36	10.27	10.59	10.5	10.3	10.21	10.58	10.55	10.29	10.51	10.51	-0.17	-0.239779	-0.109425	10.4256	-5.54	1.2e-05	0.00024	2.7
Q6Y7W6	GGYF2_HUMAN	GRB10-interacting GYF protein 2	GIGYF2	13	9.52	9.45	9.41	9.59	9.59	9.42	9.42	9.58	9.5	9.39	9.4	9.54	9.54	9.4	9.43	9.58	9.45	9.43	0.15	0.095739	0.209868	9.4801	5.54	1.2e-05	0.00024	2.69
O15014	ZN609_HUMAN	Zinc finger protein 609	ZNF609	5	7.56	7.23	7.21	7.56	7.49	7.31	7.41	7.53	7.54	7.28	7.22	7.66	7.51	7.27	7.31	7.45	7.23	7.23	0.27	0.171792	0.377406	7.38799	5.53	1.3e-05	0.00025	2.66
Q15165	PON2_HUMAN	Serum paraoxonase/arylesterase 2	PON2	4	8.18	7.88	7.97	8.14	8.24	7.89	7.96	8.21	8.1	7.88	8.01	8.19	8.24	7.95	7.96	8.21	7.79	7.87	0.23	0.145897	0.320693	8.03757	5.52	1.3e-05	0.00025	2.65
O95502	NPTXR_HUMAN	Neuronal pentraxin receptor	NPTXR	4	7.54	7.73	7.62	7.48	7.43	7.77	7.83	7.4	7.47	7.74	7.77	7.47	7.31	7.7	7.66	7.38	7.87	7.73	-0.29	-0.399468	-0.181686	7.60637	-5.52	1.3e-05	0.00025	2.64
P04181	OAT_HUMAN	Ornithine aminotransferase, mitochondrial	OAT	13	10.17	9.84	9.93	10.13	10.07	9.85	9.81	10.14	9.98	9.79	9.83	10.11	9.92	9.79	9.86	9.99	9.89	9.86	0.23	0.145941	0.320886	9.94238	5.52	1.3e-05	0.00025	2.64
Q14676	MDC1_HUMAN	Mediator of DNA damage checkpoint protein 1	MDC1	20	9.59	9.31	9.43	9.7	9.73	9.31	9.26	9.66	9.76	9.37	9.42	9.65	9.91	9.44	9.52	9.81	9.32	9.36	0.3	0.191053	0.41674	9.53016	5.59	1.4e-05	0.00026	2.62
Q9H467	CUED2_HUMAN	CUE domain-containing protein 2	CUEDC2	2	6.91	6.62	6.67	6.96	7.22	6.41	6.78	7.21	7.19	6.5	6.61	7.1	7.15	6.69	6.84	7.13	6.56	6.54	0.41	0.257758	0.568418	6.83968	5.5	1.4e-05	0.00026	2.6
Q9H313	TTYH1_HUMAN	Protein tweety homolog 1	TTYH1	1	6.1	4.61	6.01	6.66	6.08	4.64	6.13	6.53	6.06	4.76	6.13	6.6	6.28	4.57	6.41	7.07	4.86	6.2	0.54	0.338499	0.746492	5.87194	5.5	1.4e-05	0.00026	2.6
Q92793	CBP_HUMAN	CREB-binding protein	CREBBP	5	8.57	8.35	8.34	8.55	8.66	8.34	8.38	8.67	8.61	8.43	8.32	8.52	8.67	8.46	8.47	8.65	8.4	8.33	0.23	0.142875	0.315336	8.48412	5.5	1.4e-05	0.00026	2.58
Q96JJ7	TMX3_HUMAN	Protein disulfide-isomerase TMX3	TMX3	8	9.53	9.36	9.39	9.57	9.61	9.38	9.38	9.52	9.56	9.44	9.38	9.6	9.58	9.43	9.42	9.51	9.42	9.35	0.16	0.101724	0.224591	9.46839	5.49	1.4e-05	0.00026	2.58
P63208	SKP1_HUMAN	S-phase kinase-associated protein 1	SKP1	6	10.49	10.35	10.42	10.5	10.53	10.39	10.39	10.56	10.56	10.39	10.34	10.54	10.5	10.38	10.41	10.5	10.42	10.34	0.15	0.0908414	0.200604	10.4456	5.49	1.4e-05	0.00026	2.57
Q9Y3C6	PPIL1_HUMAN	Peptidyl-prolyl cis-trans isomerase-like 1	PPIL1	7	9.39	9.5	9.59	9.41	9.5	9.61	9.62	9.45	9.47	9.66	9.62	9.44	9.42	9.61	9.57	9.43	9.59	9.66	-0.18	-0.248905	-0.112645	9.52977	-5.49	1.4e-05	0.00027	2.57
Q8NFW8	NEUA_HUMAN	N-acylneuraminate cytidylyltransferase	CMAS	17	10.18	10.42	10.34	10.15	10.14	10.42	10.32	10.13	10.12	10.4	10.31	10.12	10.1	10.36	10.2	9.96	10.4	10.27	-0.2	-0.269742	-0.122044	10.241	-5.49	1.4e-05	0.00027	2.56
Q9H254	SPTN4_HUMAN	Spectrin beta chain, non-erythrocytic 4	SPTBN4	6	8.41	8.2	8.28	8.51	8.46	8.19	8.2	8.49	8.49	8.22	8.25	8.51	8.35	8.14	8.31	8.39	8.17	8.27	0.21	0.13173	0.291208	8.32374	5.49	1.4e-05	0.00027	2.56
Q9Y6V0	PCLO_HUMAN	Protein piccolo	PCLO	29	10.39	10.5	10.46	10.35	10.33	10.59	10.48	10.35	10.37	10.6	10.53	10.4	10.35	10.55	10.52	10.28	10.57	10.54	-0.16	-0.218674	-0.0988862	10.4531	-5.48	1.4e-05	0.00027	2.55
Q8NHV4	NEDD1_HUMAN	Protein NEDD1	NEDD1	2	6.04	5.42	5.67	6.19	6.21	5.76	5.71	6.14	6.28	5.6	5.7	6.13	6.45	5.79	5.76	6.38	5.69	5.85	0.47	0.292518	0.647622	5.93227	5.48	1.4e-05	0.00027	2.54
Q9BRT9	SLD5_HUMAN	DNA replication complex GINS protein SLD5	GINS4	1	4.7	3.38	3.86	4.85	4.86	3.18	4.24	5	5.23	3.53	3.99	5.04	5.38	3.83	4.6	5.47	3.22	3.6	1.03	0.643433	1.41852	4.33082	5.51	1.5e-05	0.00028	2.53
Q14781	CBX2_HUMAN	Chromobox protein homolog 2	CBX2	3	6.71	6.39	6.55	6.96	6.89	6.24	6.41	7	7.03	6.45	6.46	7.09	7.26	6.53	6.78	7.32	6.22	6.36	0.58	0.364057	0.795686	6.70236	5.59	1.5e-05	0.00028	2.53
O00762	UBE2C_HUMAN	Ubiquitin-conjugating enzyme E2 C	UBE2C	1	5.79	4.7	4.8	6.05	6.13	4.18	4.71	5.96	6.24	4.57	5.23	6.11	6.45	4.86	5.6	6.5	4.21	5.13	1.06	0.672669	1.4415	5.40111	5.77	1.7e-05	0.00031	2.51
Q96HY7	DHTK1_HUMAN	Probable 2-oxoglutarate dehydrogenase E1 component DHKTD1, mitochondrial	DHTKD1	9	8.97	9.09	9.04	8.92	8.84	9.13	9.04	8.88	8.95	9.07	9.05	8.86	8.85	9.05	9.06	8.8	9.12	9.06	-0.19	-0.257964	-0.116261	8.98669	-5.46	1.5e-05	0.00028	2.5
Q96K83	ZN521_HUMAN	Zinc finger protein 521	ZNF521	3	7.36	6.86	7.04	7.5	7.59	6.94	6.96	7.41	7.5	6.96	7.25	7.57	7.83	7.08	7.21	7.7	7.04	7.03	0.44	0.276391	0.611036	7.26746	5.5	1.5e-05	0.00029	2.49
Q6ZMG9	CERS6_HUMAN	Ceramide synthase 6	CERS6	2	6.47	7.09	6.94	6.19	6.09	6.98	6.9	6.34	6.38	6.82	6.76	6.26	6.31	6.74	6.42	6.23	6.96	6.78	-0.5	-0.695455	-0.313854	6.59144	-5.48	1.5e-05	0.00028	2.49
Q96DX7	TRI44_HUMAN	Tripartite motif-containing protein 44	TRIM44	1	5.92	5.48	5.7	6.22	6.24	5.37	5.53	6.02	6.19	5.36	5.72	5.99	6.44	5.41	5.65	6.3	5.63	5.46	0.52	0.321421	0.714218	5.81364	5.45	1.5e-05	0.00028	2.48
Q9P2W9	STX18_HUMAN	Syntaxin-18	STX18	4	8.24	8.22	8.08	8.28	8.29	8.1	8.06	8.22	8.18	8.05	7.96	8.24	8.3	8.04	8.01	8.26	8.01	7.93	0.24	0.150702	0.335405	8.13747	5.44	1.6e-05	0.00029	2.46
P18583	SON_HUMAN	Protein SON	SON	27	11.2	10.91	10.95	11.14	11.1	11.02	10.88	11.08	11.17	10.94	10.91	11.1	11.18	10.9	11.03	11.16	10.96	10.96	0.17	0.107971	0.240409	11.0334	5.44	1.6e-05	0.00029	2.45
Q13283	G3BP1_HUMAN	Ras GTPase-activating protein-binding protein 1	G3BP1	9	9.95	9.62	9.71	10.11	10.08	9.58	9.73	10	10.14	9.69	9.83	9.95	10.18	9.71	9.89	10.22	9.65	9.72	0.29	0.183818	0.405304	9.87468	5.53	1.7e-05	0.00031	2.42
O60763	USO1_HUMAN	General vesicular transport factor p115	USO1	31	11.46	11.62	11.67	11.53	11.54	11.68	11.65	11.54	11.52	11.73	11.67	11.49	11.53	11.73	11.68	11.49	11.73	11.62	-0.14	-0.199091	-0.0891792	11.6053	-5.43	1.6e-05	0.0003	2.41
O95071	UBR5_HUMAN	E3 ubiquitin-protein ligase UBR5	UBR5	14	9.46	9.33	9.3	9.52	9.58	9.29	9.28	9.53	9.56	9.3	9.3	9.6	9.71	9.4	9.41	9.65	9.41	9.38	0.24	0.147413	0.329145	9.44512	5.42	1.6e-05	0.0003	2.41
O14786	NRP1_HUMAN	Neuropilin-1	NRP1	13	8.86	9.02	9.24	9.04	8.78	8.97	9.17	9.01	8.76	9.01	9.2	8.96	8.81	9.11	9.26	9.05	8.95	9.18	-0.19	-0.266382	-0.119285	9.02152	-5.42	1.6e-05	0.0003	2.4
P20042	IF2B_HUMAN	Eukaryotic translation initiation factor 2 subunit 2	EIF2S2	11	10.23	10.4	10.43	10.27	10.33	10.44	10.47	10.31	10.32	10.46	10.47	10.32	10.36	10.47	10.47	10.32	10.42	10.44	-0.15	-0.208167	-0.0930024	10.385	-5.41	1.7e-05	0.00031	2.37
Q8WWH5	TRUB1_HUMAN	Probable tRNA pseudouridine synthase 1	TRUB1	6	9.02	9.27	9.17	9.03	9	9.35	9.22	9.08	9.11	9.41	9.27	9	9.12	9.33	9.27	9.09	9.39	9.34	-0.21	-0.287725	-0.128494	9.19353	-5.41	1.7e-05	0.00031	2.36
Q92541	RTF1_HUMAN	RNA polymerase-associated protein RTF1 homolog	RTF1	16	10.65	10.52	10.56	10.76	10.79	10.59	10.57	10.77	10.82	10.59	10.59	10.77	10.86	10.56	10.66	10.86	10.61	10.61	0.19	0.119251	0.267134	10.6746	5.4	1.7e-05	0.00031	2.36
O96005	CLPT1_HUMAN	Cleft lip and palate transmembrane protein 1	CLPTM1	7	9.83	9.48	9.49	9.72	9.75	9.5	9.45	9.78	9.7	9.42	9.43	9.64	9.53	9.36	9.34	9.62	9.41	9.44	0.26	0.160371	0.358892	9.5499	5.41	1.7e-05	0.00031	2.35
P09936	UCHL1_HUMAN	Ubiquitin carboxyl-terminal hydrolase isozyme L1	UCHL1	16	12.1	12.31	12.35	12.13	12.17	12.29	12.4	12.2	12.17	12.34	12.36	12.13	12	12.25	12.22	12.07	12.3	12.34	-0.2	-0.27311	-0.121869	12.2294	-5.4	1.7e-05	0.00031	2.35
Q96KP1	EXOC2_HUMAN	Exocyst complex component 2	EXOC2	19	10.55	10.73	10.68	10.57	10.61	10.76	10.72	10.58	10.58	10.74	10.69	10.57	10.56	10.73	10.68	10.56	10.74	10.7	-0.12	-0.168334	-0.0750724	10.6526	-5.4	1.7e-05	0.00031	2.34
Q9UGT4	SUSD2_HUMAN	Sushi domain-containing protein 2	SUSD2	11	8.88	9.03	8.86	8.58	8.66	9.04	8.83	8.51	8.61	8.97	8.75	8.61	8.59	8.93	8.74	8.35	9.01	8.94	-0.31	-0.433177	-0.193802	8.771	-5.43	1.8e-05	0.00032	2.33
P29083	T2EA_HUMAN	General transcription factor IIE subunit 1	GTF2E1	8	8.9	8.53	8.55	8.91	8.99	8.51	8.53	8.92	8.99	8.62	8.59	8.94	9.17	8.81	8.75	9.06	8.75	8.62	0.35	0.215986	0.479149	8.78529	5.49	1.8e-05	0.00033	2.33
Q9GZU8	PIP30_HUMAN	PSME3-interacting protein	PSME3IP1	4	8.57	8.25	8.39	8.64	8.65	8.36	8.3	8.52	8.63	8.37	8.45	8.7	8.72	8.4	8.42	8.75	8.47	8.39	0.26	0.162457	0.364573	8.49886	5.39	1.8e-05	0.00032	2.33
Q92917	GPKOW_HUMAN	G-patch domain and KOW motifs-containing protein	GPKOW	10	8.82	8.62	8.66	8.84	8.92	8.62	8.64	8.92	8.95	8.65	8.68	8.84	8.97	8.73	8.68	8.96	8.64	8.75	0.21	0.128945	0.289501	8.77154	5.39	1.8e-05	0.00032	2.33
Q9H2K0	IF3M_HUMAN	Translation initiation factor IF-3, mitochondrial	MTIF3	3	7.89	8.1	8.14	7.93	7.89	8.15	8.18	7.78	7.86	8.06	8.09	7.96	7.8	8.1	8.06	7.91	8.18	8.15	-0.23	-0.316833	-0.14107	8.01122	-5.39	1.8e-05	0.00032	2.32
Q9Y3A5	SBDS_HUMAN	Ribosome maturation protein SBDS	SBDS	8	9.58	9.73	9.72	9.53	9.59	9.61	9.74	9.55	9.49	9.71	9.77	9.55	9.57	9.77	9.68	9.56	9.71	9.69	-0.17	-0.241645	-0.107365	9.64098	-5.38	1.8e-05	0.00033	2.29
Q8ND04	SMG8_HUMAN	Protein SMG8	SMG8	8	8.23	8.31	8.28	8.16	8.11	8.27	8.4	8.15	8.15	8.32	8.36	8.16	8.09	8.36	8.37	8.13	8.35	8.34	-0.2	-0.276068	-0.122648	8.25239	-5.38	1.8e-05	0.00033	2.29
Q6YN16	HSDL2_HUMAN	Hydroxysteroid dehydrogenase-like protein 2	HSDL2	9	9.05	8.82	8.85	9.1	9.09	8.78	8.86	9.02	9.1	8.74	8.88	9.14	9.23	8.78	9.01	9.22	8.79	8.86	0.23	0.141191	0.317958	8.96293	5.37	1.9e-05	0.00033	2.28
Q58EX2	SDK2_HUMAN	Protein sidekick-2	SDK2	4	7.3	6.75	7.02	7.35	7.34	6.84	6.94	7.23	7.12	6.86	6.97	7.23	7.41	7	7.02	7.44	6.72	6.89	0.35	0.212919	0.479613	7.07978	5.37	1.9e-05	0.00033	2.28
P09661	RU2A_HUMAN	U2 small nuclear ribonucleoprotein A'	SNRPA1	11	9.63	9.44	9.38	9.61	9.56	9.41	9.35	9.56	9.62	9.43	9.34	9.5	9.64	9.45	9.48	9.59	9.42	9.41	0.17	0.107192	0.241842	9.48922	5.36	1.9e-05	0.00033	2.25
Q8NI08	NCOA7_HUMAN	Nuclear receptor coactivator 7	NCOA7	2	5.2	5.66	5.77	5.17	5.11	5.89	5.46	4.98	5.01	5.73	5.78	5.19	4.99	5.41	5.76	5.16	5.44	5.51	-0.54	-0.741911	-0.328705	5.40046	-5.36	1.9e-05	0.00033	2.25
O15217	GSTA4_HUMAN	Glutathione S-transferase A4	GSTA4	4	8.89	8.69	8.74	8.97	9.09	8.59	8.71	9.05	8.99	8.64	8.79	9.09	8.99	8.67	8.6	8.91	8.87	8.77	0.28	0.174847	0.395044	8.83708	5.35	2e-05	0.00034	2.22
Q96IZ0	PAWR_HUMAN	PRKC apoptosis WT1 regulator protein	PAWR	3	7.28	6.85	7.03	7.28	7.23	6.86	7	7.26	7.39	6.78	7.02	7.31	7.5	6.77	7.07	7.52	6.68	6.87	0.34	0.210308	0.476042	7.09423	5.34	2e-05	0.00035	2.21
O95400	CD2B2_HUMAN	CD2 antigen cytoplasmic tail-binding protein 2	CD2BP2	3	8.17	7.9	7.84	8.29	8.3	7.8	7.79	8.28	8.29	7.9	7.94	8.25	8.5	7.95	8.22	8.43	7.9	7.87	0.38	0.236513	0.530801	8.08992	5.41	2.1e-05	0.00036	2.2
Q9BS26	ERP44_HUMAN	Endoplasmic reticulum resident protein 44	ERP44	9	9.46	9.61	9.6	9.46	9.48	9.68	9.56	9.45	9.41	9.62	9.57	9.38	9.42	9.65	9.58	9.39	9.61	9.55	-0.15	-0.211039	-0.0931431	9.52672	-5.34	2e-05	0.00035	2.19
O75381	PEX14_HUMAN	Peroxisomal membrane protein PEX14	PEX14	7	9.09	8.85	8.9	9.07	8.93	8.86	8.82	9.07	8.98	8.86	8.82	9.03	8.99	8.83	8.92	9.02	8.82	8.87	0.18	0.112139	0.254251	8.92962	5.33	2e-05	0.00035	2.18
Q96NC0	ZMAT2_HUMAN	Zinc finger matrin-type protein 2	ZMAT2	2	6.97	6.72	6.62	6.97	6.83	6.59	6.57	6.77	7	6.74	6.55	6.92	6.99	6.56	6.68	6.97	6.61	6.57	0.31	0.190978	0.433006	6.75853	5.33	2e-05	0.00035	2.18
O75112	LDB3_HUMAN	LIM domain-binding protein 3	LDB3	8	8.51	8.59	8.38	7.9	8.08	8.58	8.16	7.89	8.17	8.55	8.3	7.99	8.14	8.34	8.26	7.84	8.61	8.37	-0.39	-0.537739	-0.239937	8.25851	-5.43	2.2e-05	0.00038	2.16
Q9HCE3	ZN532_HUMAN	Zinc finger protein 532	ZNF532	14	10.1	9.89	9.81	10.02	9.97	9.93	9.81	9.94	10	9.9	9.89	10.04	10.05	9.89	9.88	10.1	9.9	9.87	0.18	0.10737	0.244164	9.94454	5.32	2.1e-05	0.00037	2.14
P14324	FPPS_HUMAN	Farnesyl pyrophosphate synthase	FDPS	11	10.45	10.15	10.4	10.47	10.48	10.17	10.36	10.59	10.42	10.25	10.3	10.58	10.55	10.31	10.41	10.56	10.27	10.24	0.21	0.127482	0.29026	10.3876	5.31	2.2e-05	0.00037	2.12
Q9C0A0	CNTP4_HUMAN	Contactin-associated protein-like 4	CNTNAP4	4	7.29	7.04	7.06	7.44	7.41	7.11	7.09	7.16	7.28	7.05	7	7.39	7.38	7.18	7.09	7.41	7.12	7.06	0.29	0.175792	0.400531	7.19887	5.3	2.2e-05	0.00038	2.11
Q9Y5B8	NDK7_HUMAN	Nucleoside diphosphate kinase 7	NME7	6	8.82	8.45	8.56	8.88	8.86	8.51	8.55	8.79	8.88	8.67	8.69	8.81	9.01	8.55	8.64	9.07	8.5	8.56	0.29	0.175369	0.399787	8.7114	5.3	2.2e-05	0.00038	2.1
P26885	FKBP2_HUMAN	Peptidyl-prolyl cis-trans isomerase FKBP2	FKBP2	4	8.42	8.59	8.62	8.36	8.29	8.7	8.59	8.38	8.38	8.64	8.6	8.43	8.3	8.6	8.67	8.41	8.68	8.52	-0.2	-0.283244	-0.124021	8.50898	-5.29	2.3e-05	0.00039	2.08
Q7LBC6	KDM3B_HUMAN	Lysine-specific demethylase 3B	KDM3B	24	10.67	10.37	10.44	10.72	10.77	10.45	10.4	10.72	10.8	10.46	10.54	10.75	10.94	10.57	10.59	10.89	10.51	10.49	0.28	0.171687	0.38596	10.6148	5.42	2.4e-05	0.0004	2.07
Q8IW50	F219A_HUMAN	Protein FAM219A	FAM219A	3	8.1	7.7	7.83	8.13	7.93	7.72	7.78	8.19	8.08	7.76	7.74	7.99	8.02	7.78	7.71	8.03	7.94	7.91	0.29	0.178111	0.407072	7.90843	5.29	2.3e-05	0.00039	2.07
Q14839	CHD4_HUMAN	Chromodomain-helicase-DNA-binding protein 4	CHD4	34	11.9	11.74	11.71	11.88	11.94	11.74	11.67	11.91	11.93	11.75	11.73	11.89	12.04	11.82	11.84	11.97	11.74	11.74	0.17	0.104615	0.239169	11.8297	5.29	2.3e-05	0.00039	2.06
Q13185	CBX3_HUMAN	Chromobox protein homolog 3	CBX3	8	10.36	10.16	10.14	10.31	10.44	10.16	10	10.29	10.36	10.12	10.12	10.22	10.43	10.21	10.18	10.45	10.09	10.05	0.22	0.133427	0.30508	10.2278	5.28	2.3e-05	0.00039	2.06
Q15545	TAF7_HUMAN	Transcription initiation factor TFIID subunit 7	TAF7	7	9.24	8.95	9.15	9.35	9.29	9.06	9.01	9.22	9.32	9.08	9.07	9.35	9.44	9.07	9.18	9.39	9.06	9.07	0.23	0.140344	0.32102	9.18278	5.28	2.3e-05	0.00039	2.06
O60678	ANM3_HUMAN	Protein arginine N-methyltransferase 3	PRMT3	3	7.52	7.23	7.25	7.53	7.49	7.26	7.13	7.61	7.65	7.26	7.3	7.66	7.79	7.47	7.45	7.77	7.3	7.25	0.36	0.221885	0.507577	7.44017	5.28	2.3e-05	0.00039	2.05
O75940	SPF30_HUMAN	Survival of motor neuron-related-splicing factor 30	SMNDC1	6	9.27	9.08	9.12	9.33	9.34	9.14	9.09	9.35	9.34	9.17	9.14	9.34	9.45	9.14	9.28	9.44	9.14	9.15	0.21	0.128369	0.293814	9.23879	5.28	2.3e-05	0.00039	2.05
P07738	PMGE_HUMAN	Bisphosphoglycerate mutase	BPGM	6	8.96	9.18	9.2	8.97	9.05	9.26	9.29	8.96	9.04	9.29	9.16	9.06	8.9	9.25	9.1	8.88	9.26	9.2	-0.22	-0.303991	-0.13273	9.11069	-5.27	2.4e-05	0.00039	2.04
P18433	PTPRA_HUMAN	Receptor-type tyrosine-protein phosphatase alpha	PTPRA	4	7.22	6.9	6.99	7.34	7.14	6.68	7.01	7.27	7.21	6.96	7.03	7.22	7.13	6.78	6.98	7.34	6.86	7.04	0.28	0.170529	0.390665	7.06098	5.27	2.4e-05	0.00039	2.03
Q9NQE9	HINT3_HUMAN	Histidine triad nucleotide-binding protein 3	HINT3	7	9.08	9.28	9.32	9.09	9.13	9.32	9.3	9.07	9.1	9.32	9.22	9.13	9.04	9.28	9.2	8.95	9.21	9.25	-0.2	-0.274852	-0.119923	9.18311	-5.27	2.4e-05	0.0004	2.03
P51114	FXR1_HUMAN	Fragile X mental retardation syndrome-related protein 1	FXR1	17	10.77	10.58	10.57	10.69	10.68	10.58	10.51	10.69	10.72	10.57	10.54	10.7	10.81	10.56	10.59	10.73	10.62	10.56	0.15	0.0901309	0.206598	10.6371	5.27	2.4e-05	0.0004	2.03
O75391	SPAG7_HUMAN	Sperm-associated antigen 7	SPAG7	8	9.31	9.14	9.18	9.42	9.52	9.19	9.16	9.51	9.51	9.2	9.26	9.5	9.63	9.23	9.33	9.67	9.28	9.25	0.29	0.17618	0.401493	9.35044	5.32	2.5e-05	0.00041	2.01
Q16527	CSRP2_HUMAN	Cysteine and glycine-rich protein 2	CSRP2	5	8.55	7.61	7.8	8.66	8.57	7.64	7.77	8.55	8.79	7.86	7.95	8.74	9.12	8.01	8.29	9.03	7.79	7.92	0.8	0.507601	1.08927	8.25733	5.85	3.2e-05	0.00051	2.01
Q96FZ2	HMCES_HUMAN	Abasic site processing protein HMCES	HMCES	6	7.51	7.4	7.28	7.54	7.33	7.42	7.31	7.57	7.46	7.36	7.32	7.6	7.64	7.44	7.39	7.72	7.36	7.36	0.28	0.169045	0.388086	7.44425	5.26	2.4e-05	0.0004	2
Q49AR2	CE022_HUMAN	UPF0489 protein C5orf22	C5orf22	5	7.44	7.22	7.22	7.54	7.48	7.36	7.31	7.45	7.63	7.31	7.08	7.52	7.66	7.27	7.21	7.58	7.36	7.31	0.29	0.17856	0.409958	7.38636	5.26	2.4e-05	0.0004	2
Q13330	MTA1_HUMAN	Metastasis-associated protein MTA1	MTA1	15	10.02	9.72	9.81	10.07	10.04	9.7	9.76	9.95	10.02	9.82	9.83	10	10.2	9.86	9.87	10.19	9.74	9.78	0.24	0.147146	0.337849	9.90971	5.26	2.5e-05	0.00041	1.98
O75937	DNJC8_HUMAN	DnaJ homolog subfamily C member 8	DNAJC8	10	10.08	9.87	9.94	10.08	10.18	9.97	9.94	10.16	10.17	9.91	9.93	10.16	10.25	9.96	10.07	10.24	9.99	9.91	0.2	0.123889	0.284999	10.0449	5.25	2.5e-05	0.00041	1.98
Q9H1B7	I2BPL_HUMAN	Probable E3 ubiquitin-protein ligase IRF2BPL	IRF2BPL	7	8.92	8.67	8.7	8.89	9.01	8.7	8.61	8.83	8.9	8.71	8.63	8.82	8.84	8.61	8.61	8.79	8.64	8.64	0.19	0.118038	0.271931	8.75091	5.24	2.6e-05	0.00042	1.96
Q6IN85	P4R3A_HUMAN	Serine/threonine-protein phosphatase 4 regulatory subunit 3A	PPP4R3A	8	9.33	9.12	9.18	9.38	9.39	9.09	9.19	9.41	9.4	9.26	9.26	9.57	9.54	9.25	9.3	9.55	9.14	9.18	0.25	0.15404	0.354939	9.30694	5.24	2.6e-05	0.00042	1.95
Q86UY6	NAA40_HUMAN	N-alpha-acetyltransferase 40	NAA40	2	7.17	6.98	7.15	7.38	7.38	6.98	6.79	7.28	7.35	6.99	7.1	7.43	7.32	7.11	7.1	7.36	7.03	7.01	0.33	0.199835	0.461185	7.16095	5.23	2.6e-05	0.00043	1.93
Q92769	HDAC2_HUMAN	Histone deacetylase 2	HDAC2	7	9.64	9.48	9.4	9.56	9.65	9.38	9.43	9.53	9.64	9.46	9.39	9.64	9.76	9.49	9.47	9.74	9.5	9.38	0.21	0.125035	0.289397	9.53045	5.22	2.7e-05	0.00044	1.89
Q6IEE7	T132E_HUMAN	Transmembrane protein 132E	TMEM132E	7	8.78	8.44	8.42	8.68	8.73	8.5	8.42	8.68	8.61	8.48	8.28	8.68	8.59	8.45	8.32	8.47	8.35	8.39	0.26	0.158218	0.36635	8.51585	5.21	2.7e-05	0.00044	1.89
Q9UNS1	TIM_HUMAN	Protein timeless homolog	TIMELESS	1	4.86	3.54	3.34	4.58	5.03	3.65	4	4.84	5.22	3.52	4.02	5.05	5.37	4.06	4.49	5.54	3.49	3.97	1.04	0.630043	1.44596	4.36557	5.28	2.9e-05	0.00046	1.88
Q9Y6G9	DC1L1_HUMAN	Cytoplasmic dynein 1 light intermediate chain 1	DYNC1LI1	25	11.68	11.78	11.75	11.59	11.63	11.79	11.71	11.58	11.57	11.77	11.67	11.59	11.57	11.77	11.69	11.49	11.8	11.7	-0.14	-0.202273	-0.087068	11.673	-5.2	2.9e-05	0.00046	1.84
P30038	AL4A1_HUMAN	Delta-1-pyrroline-5-carboxylate dehydrogenase, mitochondrial	ALDH4A1	20	11.07	11.2	11.16	11.05	10.98	11.26	11.14	10.99	10.99	11.17	11.11	10.98	10.96	11.16	11.12	10.93	11.24	11.16	-0.15	-0.213012	-0.0916838	11.0927	-5.19	2.9e-05	0.00046	1.84
Q9NYU2	UGGG1_HUMAN	UDP-glucose:glycoprotein glucosyltransferase 1	UGGT1	54	12.03	12.14	12.08	11.95	11.94	12.14	12.07	11.94	11.93	12.13	12.07	11.94	11.96	12.1	12.04	11.9	12.09	12.03	-0.12	-0.173293	-0.0744686	12.0273	-5.19	2.9e-05	0.00047	1.82
P46013	KI67_HUMAN	Proliferation marker protein Ki-67	MKI67	4	7.82	6.59	6.97	8.02	7.98	6.29	6.71	7.88	8.15	6.73	7.24	7.99	8.42	6.94	7.52	8.36	6.49	6.93	0.99	0.621319	1.35165	7.3909	5.76	3.9e-05	0.0006	1.81
P52597	HNRPF_HUMAN	Heterogeneous nuclear ribonucleoprotein F	HNRNPF	9	10.8	10.56	10.59	10.88	10.92	10.52	10.57	10.82	10.91	10.55	10.66	10.87	11.01	10.7	10.76	11.03	10.52	10.61	0.26	0.157215	0.36144	10.7378	5.28	3.1e-05	0.0005	1.81
Q92932	PTPR2_HUMAN	Receptor-type tyrosine-protein phosphatase N2	PTPRN2	4	8.5	8.14	8.18	8.62	8.48	8.01	8.22	8.55	8.32	8.25	8.22	8.52	8.26	8.08	8.11	8.31	8.26	8.17	0.32	0.191194	0.446288	8.28891	5.17	3.2e-05	0.00051	1.74
Q5VSG8	MANEL_HUMAN	Glycoprotein endo-alpha-1,2-mannosidase-like protein	MANEAL	2	7.05	6.71	6.87	7.19	7	6.8	6.76	7.19	7.09	6.53	6.72	7.1	6.9	6.65	6.65	7.01	6.78	6.91	0.34	0.202805	0.474558	6.88431	5.16	3.2e-05	0.0005	1.74
Q9NYQ7	CELR3_HUMAN	Cadherin EGF LAG seven-pass G-type receptor 3	CELSR3	26	10.16	9.94	10	10.18	10.13	9.97	10.05	10.19	10.14	9.95	10	10.21	10.04	9.93	9.97	10.13	9.99	10.08	0.16	0.0930431	0.217782	10.0588	5.15	3.2e-05	0.00051	1.74
O15355	PPM1G_HUMAN	Protein phosphatase 1G	PPM1G	18	10.48	10.3	10.39	10.49	10.59	10.36	10.36	10.52	10.56	10.41	10.37	10.54	10.59	10.41	10.4	10.61	10.45	10.36	0.17	0.0987891	0.231682	10.4554	5.14	3.3e-05	0.00052	1.71
Q9UI15	TAGL3_HUMAN	Transgelin-3	TAGLN3	13	11.67	11.83	11.82	11.6	11.73	11.83	11.8	11.65	11.65	11.83	11.77	11.6	11.52	11.81	11.7	11.47	11.85	11.75	-0.19	-0.26456	-0.11272	11.7149	-5.14	3.3e-05	0.00052	1.7
P30044	PRDX5_HUMAN	Peroxiredoxin-5, mitochondrial	PRDX5	9	11.05	11.21	11.16	10.96	10.95	11.15	11.13	10.93	10.93	11.16	11.09	10.96	10.87	11.12	11.03	10.88	11.19	11.1	-0.17	-0.235107	-0.100102	11.0483	-5.14	3.3e-05	0.00052	1.69
Q96SW2	CRBN_HUMAN	Protein cereblon	CRBN	11	9.41	9.68	9.68	9.5	9.5	9.59	9.62	9.45	9.44	9.67	9.61	9.53	9.44	9.7	9.64	9.46	9.68	9.65	-0.16	-0.217568	-0.0925868	9.56907	-5.13	3.3e-05	0.00053	1.69
Q8IZQ1	WDFY3_HUMAN	WD repeat and FYVE domain-containing protein 3	WDFY3	21	9.83	9.96	9.93	9.75	9.79	9.97	9.93	9.79	9.71	9.92	9.88	9.79	9.72	9.94	9.89	9.74	9.94	9.93	-0.15	-0.206338	-0.0876158	9.85549	-5.12	3.4e-05	0.00054	1.66
Q9P2K8	E2AK4_HUMAN	eIF-2-alpha kinase GCN2	EIF2AK4	5	7.95	7.75	7.77	8.03	8.01	7.77	7.73	8	7.9	7.73	7.72	8.06	8.11	7.91	7.94	8.11	7.71	7.75	0.27	0.160493	0.378004	7.88666	5.12	3.4e-05	0.00054	1.66
O60488	ACSL4_HUMAN	Long-chain-fatty-acid--CoA ligase 4	ACSL4	21	11.24	10.92	10.94	11.15	11.12	10.84	10.89	11.15	11.05	10.81	10.77	11.16	11.02	10.78	10.76	10.94	10.83	10.85	0.26	0.154751	0.359481	10.9565	5.23	3.7e-05	0.00057	1.65
P24821	TENA_HUMAN	Tenascin	TNC	9	8.23	7.98	8.07	8.33	8.41	7.97	8.11	8.56	8.46	8.1	8.04	8.44	8.45	8.09	8.3	8.4	7.97	8.18	0.29	0.174846	0.41196	8.22751	5.12	3.5e-05	0.00054	1.65
Q9H2P9	DPH5_HUMAN	Diphthine methyl ester synthase	DPH5	9	8.94	8.73	8.9	9.03	9.13	8.66	8.81	9.09	9.08	8.65	8.79	9.17	9.21	8.89	8.93	9.32	8.76	8.8	0.31	0.182861	0.428278	8.93727	5.17	3.7e-05	0.00057	1.62
Q7L2H7	EIF3M_HUMAN	Eukaryotic translation initiation factor 3 subunit M	EIF3M	14	10.22	10.05	10.11	10.2	10.26	10.04	10.1	10.2	10.22	10	10.07	10.29	10.33	10.09	10.13	10.33	10.04	10.03	0.17	0.100068	0.236394	10.1516	5.11	3.6e-05	0.00056	1.62
Q9NZ72	STMN3_HUMAN	Stathmin-3	STMN3	4	8.75	8.52	8.42	8.92	8.7	8.4	8.4	8.91	8.68	8.41	8.5	8.78	8.46	8.34	8.26	8.6	8.57	8.56	0.38	0.227376	0.52712	8.56618	5.25	3.9e-05	0.00059	1.62
Q8N158	GPC2_HUMAN	Glypican-2	GPC2	12	9.52	9.25	9.2	9.55	9.49	9.15	9.03	9.43	9.39	9.05	8.98	9.45	9.25	9.01	8.98	9.25	9.15	9.16	0.35	0.210206	0.486322	9.23859	5.27	4e-05	0.0006	1.61
O15394	NCAM2_HUMAN	Neural cell adhesion molecule 2	NCAM2	19	10.54	10.24	10.44	10.7	10.45	10.05	10.4	10.61	10.33	10.03	10.36	10.58	10.41	10.1	10.42	10.59	10.18	10.42	0.21	0.12735	0.301192	10.3803	5.1	3.6e-05	0.00057	1.6
P55273	CDN2D_HUMAN	Cyclin-dependent kinase 4 inhibitor D	CDKN2D	1	6.94	6.74	6.76	7.03	6.97	6.62	6.74	7.01	6.94	6.64	6.64	6.94	6.86	6.64	6.66	6.95	6.9	6.65	0.29	0.173995	0.41185	6.81283	5.09	3.7e-05	0.00057	1.59
Q96EY1	DNJA3_HUMAN	DnaJ homolog subfamily A member 3, mitochondrial	DNAJA3	6	8.33	8.36	8.38	8.19	8.18	8.36	8.38	8.12	8.14	8.38	8.29	8.13	8.13	8.36	8.31	8.09	8.33	8.33	-0.21	-0.288477	-0.121857	8.2671	-5.09	3.7e-05	0.00057	1.59
Q96RE7	NACC1_HUMAN	Nucleus accumbens-associated protein 1	NACC1	6	7.97	7.73	7.76	7.97	8	7.7	7.66	7.88	7.96	7.66	7.72	7.96	8.09	7.89	7.8	8.08	7.75	7.62	0.26	0.15524	0.367631	7.84495	5.09	3.7e-05	0.00057	1.59
P10644	KAP0_HUMAN	cAMP-dependent protein kinase type I-alpha regulatory subunit	PRKAR1A	6	9.01	8.77	8.87	9.09	9.16	8.8	8.92	9.16	9.15	8.83	8.99	9.2	9.29	8.83	9	9.38	8.88	8.93	0.27	0.15838	0.374764	9.01492	5.1	3.7e-05	0.00057	1.58
Q8TCG1	CIP2A_HUMAN	Protein CIP2A	CIP2A	4	7.35	6.84	6.94	7.58	7.61	6.81	6.99	7.53	7.7	6.83	7.27	7.56	7.82	7.09	7.23	7.92	6.65	7.11	0.54	0.324631	0.751106	7.26865	5.28	4.2e-05	0.00062	1.57
O15270	SPTC2_HUMAN	Serine palmitoyltransferase 2	SPTLC2	7	8.75	8.58	8.67	8.82	8.72	8.54	8.57	8.77	8.7	8.58	8.56	8.81	8.8	8.72	8.63	8.77	8.58	8.56	0.19	0.115023	0.272775	8.67312	5.09	3.8e-05	0.00058	1.57
O14497	ARI1A_HUMAN	AT-rich interactive domain-containing protein 1A	ARID1A	27	10.47	10.3	10.25	10.44	10.48	10.3	10.23	10.46	10.52	10.34	10.32	10.41	10.58	10.31	10.37	10.53	10.34	10.32	0.16	0.0966457	0.229273	10.3871	5.08	3.8e-05	0.00058	1.56
Q9Y6N7	ROBO1_HUMAN	Roundabout homolog 1	ROBO1	21	10.32	9.81	9.84	10.21	10.34	9.84	9.86	10.32	10.25	9.7	9.81	10.18	10.01	9.57	9.72	10.05	9.73	9.92	0.36	0.218946	0.502032	9.97123	5.35	4.4e-05	0.00065	1.56
Q15036	SNX17_HUMAN	Sorting nexin-17	SNX17	6	7.17	6.91	6.94	7.2	7.25	6.82	6.81	7.07	7.27	6.67	6.91	7.22	7.11	6.85	6.86	7.14	6.68	6.74	0.31	0.181644	0.431997	6.97939	5.07	3.9e-05	0.00059	1.53
Q9BW71	HIRP3_HUMAN	HIRA-interacting protein 3	HIRIP3	1	5.49	4.92	4.79	5.47	5.57	4.98	5.2	5.54	5.68	4.89	5.06	5.56	5.79	5.28	5.14	5.88	4.59	4.8	0.62	0.364825	0.868925	5.25723	5.06	4e-05	0.0006	1.51
Q13371	PHLP_HUMAN	Phosducin-like protein	PDCL	3	8.53	8.34	8.41	8.63	8.57	8.37	8.29	8.49	8.58	8.4	8.37	8.57	8.67	8.46	8.3	8.56	8.55	8.33	0.22	0.132514	0.315725	8.46841	5.06	4e-05	0.0006	1.51
P60520	GBRL2_HUMAN	Gamma-aminobutyric acid receptor-associated protein-like 2	GABARAPL2	4	9.48	9.23	9.23	9.43	9.49	9.27	9.26	9.57	9.39	9.16	9.19	9.42	9.34	9.19	9.22	9.31	9.21	9.18	0.22	0.127861	0.304659	9.30953	5.06	4e-05	0.0006	1.51
Q1ED39	KNOP1_HUMAN	Lysine-rich nucleolar protein 1	KNOP1	4	7.04	6.74	6.78	7.14	7.02	6.86	6.7	7.19	7.16	6.86	6.88	7.15	7.47	6.85	6.95	7.46	6.83	6.82	0.41	0.240053	0.572351	6.99471	5.06	4.1e-05	0.00062	1.49
Q92530	PSMF1_HUMAN	Proteasome inhibitor PI31 subunit	PSMF1	7	8.79	8.96	9.02	8.72	8.81	8.98	8.98	8.85	8.75	9.05	8.93	8.73	8.93	9.11	8.98	8.82	9.04	9.05	-0.21	-0.300691	-0.125934	8.91701	-5.05	4.1e-05	0.00062	1.48
Q3B820	F161A_HUMAN	Protein FAM161A	FAM161A	1	5.55	5.24	5.14	5.47	5.39	5.37	5.09	5.61	5.3	5.08	4.94	5.59	5.25	5.22	5.13	5.47	5.32	5.24	0.43	0.253852	0.607225	5.29955	5.04	4.2e-05	0.00063	1.46
P10253	LYAG_HUMAN	Lysosomal alpha-glucosidase	GAA	17	10.3	10.47	10.48	10.3	10.11	10.46	10.39	10.2	10.14	10.46	10.36	10.25	10.15	10.46	10.41	10.19	10.52	10.42	-0.18	-0.249644	-0.10435	10.3372	-5.04	4.2e-05	0.00063	1.46
Q9NUQ6	SPS2L_HUMAN	SPATS2-like protein	SPATS2L	6	8.45	8.22	7.96	8.2	8.26	8.13	7.91	8.16	8.3	8.19	7.92	8.24	8.49	8.2	7.93	8.15	8.32	8.02	0.24	0.14194	0.33963	8.17049	5.04	4.2e-05	0.00063	1.45
Q6STE5	SMRD3_HUMAN	SWI/SNF-related matrix-associated actin-dependent regulator of chromatin subfamily D member 3	SMARCD3	8	8.6	8.46	8.44	8.74	8.73	8.35	8.42	8.83	8.66	8.33	8.52	8.74	8.81	8.38	8.73	8.85	8.28	8.43	0.28	0.165743	0.397179	8.57294	5.03	4.3e-05	0.00064	1.43
Q9H773	DCTP1_HUMAN	dCTP pyrophosphatase 1	DCTPP1	7	9.91	9.22	9.57	10.04	10.09	9.23	9.58	10.07	10.15	9.35	9.68	10.11	10.34	9.54	9.84	10.35	9.33	9.51	0.51	0.310411	0.703451	9.7734	5.48	5.6e-05	0.00079	1.42
Q92597	NDRG1_HUMAN	Protein NDRG1	NDRG1	5	8.38	8.5	8.36	8.19	8.3	8.44	8.4	8.2	8.2	8.52	8.36	8.21	8.15	8.45	8.41	8.04	8.52	8.38	-0.22	-0.317435	-0.132128	8.33384	-5.02	4.4e-05	0.00066	1.4
Q8TEB1	DCA11_HUMAN	DDB1- and CUL4-associated factor 11	DCAF11	1	5.86	5.41	5.53	5.85	5.88	5.6	5.43	5.88	5.68	5.73	5.45	5.85	5.91	5.66	5.63	6.05	5.82	5.37	0.42	0.24879	0.597959	5.69864	5.02	4.5e-05	0.00066	1.4
Q7LGA3	HS2ST_HUMAN	Heparan sulfate 2-O-sulfotransferase 1	HS2ST1	2	6.35	6.22	5.95	6.72	6.76	6.09	5.99	6.87	6.85	6.48	6.36	6.84	6.92	6.26	6.46	6.93	6.22	6.42	0.6	0.358156	0.845467	6.4833	5.15	4.8e-05	0.0007	1.4
Q13867	BLMH_HUMAN	Bleomycin hydrolase	BLMH	18	10.6	10.81	10.96	10.81	10.65	10.76	11.03	10.82	10.58	10.84	11	10.84	10.66	10.89	10.9	10.81	10.86	10.96	-0.15	-0.208715	-0.086794	10.8196	-5.01	4.5e-05	0.00066	1.39
Q8N806	UBR7_HUMAN	Putative E3 ubiquitin-protein ligase UBR7	UBR7	4	7.47	7.17	7.33	7.58	7.54	7.01	7.2	7.65	7.76	7.15	7.34	7.64	7.67	7.29	7.45	7.66	7.2	7.29	0.31	0.181855	0.43803	7.41091	5.01	4.6e-05	0.00067	1.37
Q13454	TUSC3_HUMAN	Tumor suppressor candidate 3	TUSC3	4	8.43	8.02	7.99	8.33	8.3	8.14	8.01	8.32	8.23	7.96	8.06	8.33	8.26	8.04	8.05	8.14	7.93	8.03	0.25	0.147712	0.356126	8.14244	5	4.6e-05	0.00068	1.36
O75122	CLAP2_HUMAN	CLIP-associating protein 2	CLASP2	36	11.28	11.39	11.36	11.21	11.26	11.44	11.39	11.25	11.26	11.42	11.41	11.25	11.2	11.39	11.29	11.2	11.42	11.34	-0.13	-0.185328	-0.0767075	11.3192	-4.99	4.8e-05	0.0007	1.33
O95140	MFN2_HUMAN	Mitofusin-2	MFN2	14	9.89	10.04	10	9.9	9.77	10.07	10.02	9.78	9.77	10.02	9.98	9.82	9.82	9.97	9.94	9.79	9.97	10	-0.16	-0.230921	-0.0955721	9.91869	-4.99	4.8e-05	0.0007	1.33
O75054	IGSF3_HUMAN	Immunoglobulin superfamily member 3	IGSF3	21	10.44	10.13	10.15	10.41	10.37	10.14	10.14	10.45	10.31	10.09	10.13	10.33	10.22	10.03	10.06	10.18	10.06	10.07	0.23	0.137559	0.331021	10.2067	5.02	4.9e-05	0.00071	1.33
Q01814	AT2B2_HUMAN	Plasma membrane calcium-transporting ATPase 2	ATP2B2	15	10.23	10.44	10.29	10.03	9.95	10.37	10.14	9.89	9.99	10.31	10.09	9.93	9.99	10.43	10.19	9.83	10.42	10.2	-0.26	-0.366111	-0.15293	10.1512	-5.06	5.1e-05	0.00073	1.32
Q8IZD9	DOCK3_HUMAN	Dedicator of cytokinesis protein 3	DOCK3	11	9.48	9.74	9.67	9.4	9.48	9.7	9.64	9.33	9.35	9.64	9.52	9.4	9.31	9.64	9.48	9.35	9.64	9.59	-0.21	-0.294299	-0.121603	9.51856	-4.98	4.9e-05	0.00071	1.31
Q12791	KCMA1_HUMAN	Calcium-activated potassium channel subunit alpha-1	KCNMA1	1	5.36	6.04	5.64	4.81	5.25	5.83	5.55	5.41	5.26	5.78	5.62	4.88	5.11	5.73	5.28	4.89	5.74	5.6	-0.54	-0.766265	-0.315735	5.43217	-4.97	5e-05	0.00073	1.28
O95239	KIF4A_HUMAN	Chromosome-associated kinesin KIF4A	KIF4A	4	7.19	6.65	6.95	7.46	7.55	6.67	6.93	7.4	7.52	6.78	7.11	7.39	7.59	7.02	7.22	7.69	6.82	7.01	0.44	0.258278	0.622744	7.16275	5.02	5.4e-05	0.00077	1.25
Q9BTE6	AASD1_HUMAN	Alanyl-tRNA editing protein Aarsd1	AARSD1	13	10.66	10.81	10.81	10.66	10.72	10.78	10.77	10.65	10.69	10.82	10.75	10.63	10.65	10.82	10.71	10.62	10.82	10.78	-0.12	-0.177126	-0.0728204	10.7307	-4.96	5.2e-05	0.00075	1.25
Q5TDH0	DDI2_HUMAN	Protein DDI1 homolog 2	DDI2	7	9.44	9.53	9.58	9.44	9.37	9.59	9.6	9.45	9.39	9.61	9.59	9.43	9.47	9.66	9.62	9.43	9.68	9.57	-0.16	-0.220269	-0.0905456	9.52414	-4.96	5.2e-05	0.00075	1.25
O14795	UN13B_HUMAN	Protein unc-13 homolog B	UNC13B	18	10.1	10.23	10.25	10.15	10.16	10.25	10.28	10.14	10.1	10.3	10.25	10.16	10.12	10.29	10.28	10.09	10.28	10.26	-0.13	-0.179898	-0.0739407	10.2051	-4.96	5.2e-05	0.00075	1.25
Q9BWS9	CHID1_HUMAN	Chitinase domain-containing protein 1	CHID1	9	9.19	8.81	8.92	9.27	9.01	8.74	8.93	9.02	8.96	8.81	8.89	9.08	9.05	8.76	8.95	9.17	8.78	8.87	0.23	0.131348	0.31988	8.95587	4.95	5.3e-05	0.00075	1.23
P13611	CSPG2_HUMAN	Versican core protein	VCAN	4	8.77	8.34	8.5	8.78	8.95	8.61	8.49	8.95	9.06	8.49	8.55	9.07	9.09	8.66	8.7	8.93	8.36	8.5	0.38	0.22781	0.541871	8.71227	5.13	5.9e-05	0.00082	1.23
Q9BY42	RTF2_HUMAN	Replication termination factor 2	RTF2	1	7.56	7.41	7.34	7.77	7.85	7.36	7.27	7.67	7.78	7.4	7.39	7.71	7.97	7.49	7.62	7.98	7.34	7.4	0.38	0.219843	0.533692	7.57291	4.98	5.5e-05	0.00078	1.22
Q9H8M2	BRD9_HUMAN	Bromodomain-containing protein 9	BRD9	3	7.89	7.8	7.61	7.85	7.98	7.72	7.57	7.89	7.71	7.76	7.57	7.79	7.94	7.76	7.73	7.96	7.74	7.61	0.25	0.147893	0.360973	7.77117	4.94	5.4e-05	0.00077	1.21
P18074	ERCC2_HUMAN	General transcription and DNA repair factor IIH helicase subunit XPD	ERCC2	5	7.83	7.67	7.58	7.93	7.93	7.76	7.71	7.88	7.81	7.75	7.74	7.9	7.96	7.77	7.8	8	7.74	7.64	0.23	0.135672	0.331645	7.8004	4.93	5.5e-05	0.00078	1.19
Q13308	PTK7_HUMAN	Inactive tyrosine-protein kinase 7	PTK7	9	8.55	8.19	8.31	8.57	8.5	8.19	8.23	8.49	8.52	8.08	8.23	8.49	8.68	8.32	8.42	8.67	8.2	8.31	0.25	0.147866	0.361856	8.38542	4.93	5.6e-05	0.00079	1.18
O95785	WIZ_HUMAN	Protein Wiz	WIZ	5	8.29	7.95	8.11	8.32	8.32	8.13	8.04	8.24	8.3	7.94	8.07	8.33	8.47	7.89	8.13	8.41	7.88	7.93	0.26	0.153639	0.376308	8.15236	4.92	5.6e-05	0.0008	1.17
Q01970	PLCB3_HUMAN	1-phosphatidylinositol 4,5-bisphosphate phosphodiesterase beta-3	PLCB3	5	7.92	7.57	7.73	8.14	8.01	7.54	7.64	8.01	8.04	7.7	7.8	8.04	8.17	7.86	7.92	8.12	7.78	7.68	0.32	0.188522	0.461378	7.87106	4.93	5.7e-05	0.0008	1.16
P85037	FOXK1_HUMAN	Forkhead box protein K1	FOXK1	7	8.91	8.6	8.79	9.1	9.04	8.68	8.8	8.99	9.08	8.69	8.89	9.13	9.18	8.78	8.95	9.26	8.64	8.84	0.27	0.153846	0.376334	8.90938	4.93	5.7e-05	0.0008	1.16
O00425	IF2B3_HUMAN	Insulin-like growth factor 2 mRNA-binding protein 3	IGF2BP3	24	11.44	11.55	11.48	11.39	11.35	11.57	11.54	11.35	11.35	11.53	11.49	11.38	11.38	11.56	11.5	11.4	11.51	11.49	-0.12	-0.170264	-0.0694619	11.4584	-4.92	5.7e-05	0.0008	1.16
Q5T7W0	ZN618_HUMAN	Zinc finger protein 618	ZNF618	14	9.94	9.78	9.86	10.01	9.98	9.82	9.82	9.96	9.96	9.8	9.86	9.95	9.96	9.83	9.8	9.95	9.91	9.77	0.15	0.0848141	0.208005	9.88663	4.92	5.7e-05	0.0008	1.15
Q9BRF8	CPPED_HUMAN	Serine/threonine-protein phosphatase CPPED1	CPPED1	7	9.16	9.37	9.36	9.16	9.36	9.38	9.34	9.15	9.19	9.47	9.28	9.14	9.23	9.43	9.38	9.16	9.55	9.42	-0.2	-0.287309	-0.117137	9.30852	-4.92	5.7e-05	0.0008	1.15
Q92913	FGF13_HUMAN	Fibroblast growth factor 13	FGF13	6	9.14	8.96	9.08	9.36	9.11	8.74	9.03	9.22	9.07	8.85	9.08	9.25	9.09	8.81	9.05	9.25	8.98	9.09	0.2	0.118014	0.289972	9.06425	4.91	5.9e-05	0.00082	1.13
Q9BRX5	PSF3_HUMAN	DNA replication complex GINS protein PSF3	GINS3	2	7.76	6.45	6.85	8.02	7.94	6.53	6.93	7.91	8.14	6.78	7.24	7.99	8.36	7.12	7.62	8.44	6.68	7	0.96	0.581424	1.34035	7.43071	5.41	7.8e-05	0.001	1.11
Q8TDZ2	MICA1_HUMAN	[F-actin]-monooxygenase MICAL1	MICAL1	28	10.61	10.78	10.77	10.48	10.52	10.7	10.71	10.52	10.49	10.78	10.62	10.56	10.47	10.76	10.6	10.44	10.84	10.75	-0.19	-0.266498	-0.108257	10.6327	-4.9	6e-05	0.00083	1.11
Q9UBW7	ZMYM2_HUMAN	Zinc finger MYM-type protein 2	ZMYM2	14	9.7	9.55	9.57	9.72	9.68	9.58	9.48	9.63	9.68	9.51	9.49	9.66	9.75	9.54	9.59	9.79	9.59	9.54	0.17	0.0974734	0.240119	9.61317	4.9	6e-05	0.00084	1.1
Q14671	PUM1_HUMAN	Pumilio homolog 1	PUM1	7	9.05	9.05	8.98	9.14	9.16	9.01	8.95	9.13	9.16	8.98	9.02	9.09	9.14	9.03	8.96	9.14	9.01	8.98	0.15	0.0872735	0.215119	9.05493	4.89	6.1e-05	0.00084	1.09
P04792	HSPB1_HUMAN	Heat shock protein beta-1	HSPB1	8	9.28	8.55	8.72	9.42	9.37	8.44	8.76	9.37	9.53	8.52	8.94	9.48	9.82	8.75	9.17	9.79	8.5	8.71	0.65	0.394976	0.91386	9.06253	5.38	8e-05	0.001	1.08
Q9NUJ3	T11L1_HUMAN	T-complex protein 11-like protein 1	TCP11L1	7	9.33	9.43	9.46	9.31	9.35	9.43	9.48	9.33	9.28	9.45	9.42	9.32	9.3	9.37	9.45	9.26	9.45	9.41	-0.14	-0.200646	-0.0812026	9.37904	-4.88	6.3e-05	0.00086	1.06
Q6SPF0	SAMD1_HUMAN	Atherin	SAMD1	4	7.67	7.56	7.58	7.81	7.77	7.56	7.38	7.81	7.77	7.57	7.61	7.73	7.86	7.54	7.6	7.82	7.6	7.58	0.24	0.137986	0.341356	7.65657	4.88	6.3e-05	0.00087	1.05
Q16658	FSCN1_HUMAN	Fascin	FSCN1	30	12.87	13.05	13.03	12.84	12.91	12.98	13.03	12.91	12.87	13.02	12.99	12.9	12.83	13.02	12.93	12.82	13.06	13	-0.13	-0.183818	-0.0742289	12.9471	-4.87	6.4e-05	0.00088	1.04
Q9BZV1	UBXN6_HUMAN	UBX domain-containing protein 6	UBXN6	7	8.81	8.86	8.89	8.77	8.77	8.99	8.92	8.74	8.76	8.83	8.94	8.72	8.79	8.84	8.87	8.73	8.96	8.93	-0.17	-0.241681	-0.0975315	8.84008	-4.87	6.5e-05	0.00089	1.03
Q8NBI6	XXLT1_HUMAN	Xyloside xylosyltransferase 1	XXYLT1	9	9.07	9.01	8.89	9.08	9.08	8.86	8.91	9.06	9.03	8.83	8.87	9.06	9.09	8.94	8.97	9.17	8.86	8.91	0.18	0.10429	0.258437	8.98252	4.87	6.5e-05	0.00089	1.03
Q02750	MP2K1_HUMAN	Dual specificity mitogen-activated protein kinase kinase 1	MAP2K1	9	10.22	10.06	10.27	10.47	10.44	10.08	10.26	10.45	10.37	10.13	10.26	10.41	10.26	10.1	10.21	10.35	10.12	10.23	0.18	0.100793	0.249903	10.2604	4.87	6.5e-05	0.00089	1.02
Q13825	AUHM_HUMAN	Methylglutaconyl-CoA hydratase, mitochondrial	AUH	4	8.58	8.7	8.69	8.43	8.47	8.79	8.67	8.54	8.5	8.67	8.66	8.48	8.33	8.61	8.64	8.37	8.67	8.73	-0.22	-0.316532	-0.127549	8.58523	-4.86	6.6e-05	0.0009	1.01
Q99547	MPH6_HUMAN	M-phase phosphoprotein 6	MPHOSPH6	2	7.95	7.81	7.68	7.89	7.96	7.82	7.69	7.96	8.04	7.83	7.74	7.93	8.17	7.68	7.64	8.13	7.6	7.75	0.28	0.161015	0.399639	7.84864	4.86	6.6e-05	0.0009	1.01
O75306	NDUS2_HUMAN	NADH dehydrogenase [ubiquinone] iron-sulfur protein 2, mitochondrial	NDUFS2	12	10.35	10.51	10.44	10.33	10.31	10.39	10.45	10.28	10.25	10.43	10.42	10.26	10.28	10.38	10.38	10.25	10.42	10.43	-0.14	-0.202942	-0.0816801	10.3641	-4.86	6.7e-05	0.00091	1
Q14691	PSF1_HUMAN	DNA replication complex GINS protein PSF1	GINS1	1	5.46	3.98	4.22	5.52	5.8	3.59	4.21	5.51	5.89	4.03	4.84	5.97	6.2	4.81	5.03	6.33	4.16	4.63	1.25	0.7374	1.75614	5.01131	5.17	8.1e-05	0.0011	0.98
Q5GH72	XKR7_HUMAN	XK-related protein 7	XKR7	8	9.11	9.23	9.21	8.95	8.99	9.32	9.21	8.94	8.95	9.24	9.15	8.9	8.87	9.12	9	8.76	9.22	9.13	-0.25	-0.358653	-0.144237	9.07181	-4.85	6.8e-05	0.00093	0.98
P59190	RAB15_HUMAN	Ras-related protein Rab-15	RAB15	2	7.98	7.67	7.51	7.91	8.1	7.75	7.58	7.85	7.86	7.64	7.63	7.85	7.79	7.58	7.63	7.77	7.71	7.54	0.27	0.152327	0.379451	7.74233	4.84	6.9e-05	0.00093	0.97
P83876	TXN4A_HUMAN	Thioredoxin-like protein 4A	TXNL4A	4	8.38	8.14	8.1	8.31	8.5	7.94	8.19	8.41	8.34	8.13	8.14	8.35	8.57	8.18	8.15	8.42	8.1	8.04	0.25	0.141623	0.352887	8.24449	4.84	6.9e-05	0.00093	0.96
Q9NRZ5	PLCD_HUMAN	1-acyl-sn-glycerol-3-phosphate acyltransferase delta	AGPAT4	8	9.2	9.35	9.24	9.14	9.05	9.44	9.24	8.98	9.08	9.37	9.19	9.04	9.14	9.3	9.23	8.96	9.3	9.22	-0.19	-0.274399	-0.109848	9.1919	-4.83	7.1e-05	0.00096	0.94
O75794	CD123_HUMAN	Cell division cycle protein 123 homolog	CDC123	3	6.58	6.51	6.5	6.73	6.97	6.3	6.43	6.91	6.93	6.37	6.53	7.02	7.06	6.69	6.6	7.04	6.51	6.44	0.43	0.24386	0.608532	6.67253	4.84	7.1e-05	0.00096	0.93
Q53QV2	LBH_HUMAN	Protein LBH	LBH	4	8.57	9.02	9.13	8.82	8.98	9	9.16	8.84	8.81	9.12	9.1	8.83	8.63	9.02	9	8.77	9.08	9.1	-0.28	-0.404957	-0.163062	8.94406	-4.87	7.3e-05	0.00099	0.93
Q5SSJ5	HP1B3_HUMAN	Heterochromatin protein 1-binding protein 3	HP1BP3	18	11.5	11.6	11.48	11.36	11.43	11.59	11.48	11.34	11.37	11.49	11.44	11.3	11.43	11.55	11.47	11.32	11.51	11.46	-0.14	-0.193346	-0.0772976	11.451	-4.82	7.2e-05	0.00097	0.92
Q9P2D1	CHD7_HUMAN	Chromodomain-helicase-DNA-binding protein 7	CHD7	12	9.06	8.62	8.76	9	9.1	8.74	8.63	9.04	9.05	8.73	8.83	9.04	9.26	8.85	8.96	9.26	8.67	8.71	0.31	0.178826	0.442373	8.90628	4.9	7.6e-05	0.001	0.91
Q6ZVF9	GRIN3_HUMAN	G protein-regulated inducer of neurite outgrowth 3	GPRIN3	25	10.55	10.65	10.63	10.38	10.46	10.87	10.65	10.5	10.47	10.83	10.64	10.47	10.38	10.74	10.61	10.3	10.73	10.59	-0.21	-0.300729	-0.120316	10.5809	-4.83	7.4e-05	0.001	0.9
O15228	GNPAT_HUMAN	Dihydroxyacetone phosphate acyltransferase	GNPAT	6	8.8	8.71	8.76	8.89	8.81	8.7	8.64	8.86	8.86	8.7	8.7	9.03	8.95	8.74	8.85	9.06	8.67	8.75	0.22	0.124909	0.3133	8.80548	4.81	7.4e-05	0.001	0.89
P61960	UFM1_HUMAN	Ubiquitin-fold modifier 1	UFM1	4	9.32	9.47	9.53	9.29	9.4	9.55	9.55	9.39	9.35	9.55	9.48	9.36	9.28	9.45	9.44	9.26	9.57	9.5	-0.17	-0.249469	-0.0992913	9.43004	-4.8	7.6e-05	0.001	0.87
Q2TAL8	QRIC1_HUMAN	Transcriptional regulator QRICH1	QRICH1	3	8.33	8	8.05	8.27	8.39	8.1	8.06	8.24	8.41	8.17	8.06	8.36	8.44	8.17	8.19	8.33	8.08	8.11	0.21	0.119161	0.299659	8.20936	4.8	7.7e-05	0.001	0.86
P49366	DHYS_HUMAN	Deoxyhypusine synthase	DHPS	5	6.65	6.42	6.62	6.98	6.78	6.47	6.54	6.78	6.84	6.34	6.45	6.95	6.88	6.58	6.74	6.88	6.47	6.51	0.32	0.183988	0.462703	6.6592	4.8	7.7e-05	0.001	0.86
P68366	TBA4A_HUMAN	Tubulin alpha-4A chain	TUBA4A	7	9.93	10.07	9.97	9.78	9.86	9.96	9.99	9.84	9.86	10.03	9.94	9.8	9.81	10.03	9.89	9.71	10.13	9.99	-0.17	-0.244174	-0.0970081	9.92177	-4.8	7.7e-05	0.001	0.85
O00764	PDXK_HUMAN	Pyridoxal kinase	PDXK	12	9.46	9.64	9.65	9.42	9.55	9.59	9.69	9.55	9.53	9.67	9.65	9.51	9.57	9.63	9.62	9.5	9.74	9.69	-0.16	-0.233956	-0.092868	9.59176	-4.79	7.8e-05	0.001	0.84
Q6SZW1	SARM1_HUMAN	NAD(+) hydrolase SARM1	SARM1	24	11	11.16	11.13	11	11.02	11.11	11.19	11.02	10.98	11.08	11.14	10.98	11	11.09	11.11	11.04	11.07	11.11	-0.12	-0.175244	-0.0695467	11.0682	-4.79	7.8e-05	0.001	0.84
Q5T4D3	TMTC4_HUMAN	Protein O-mannosyl-transferase TMTC4	TMTC4	6	9.52	9.13	9.12	9.37	9.29	9.19	9.1	9.27	9.23	9.14	9.04	9.33	9.32	9.13	9.04	9.27	9.19	9.18	0.21	0.119904	0.302197	9.21495	4.79	7.8e-05	0.001	0.83
Q96AC1	FERM2_HUMAN	Fermitin family homolog 2	FERMT2	12	9.96	10.15	10.15	10	9.96	10.08	10.14	10	9.97	10.1	10.08	9.95	10.01	10.21	10.16	10.02	10.17	10.13	-0.14	-0.200013	-0.0793163	10.0693	-4.79	7.9e-05	0.001	0.83
Q96C19	EFHD2_HUMAN	EF-hand domain-containing protein D2	EFHD2	6	8.27	8.19	8.18	8.33	8.47	8.09	8.22	8.37	8.35	8.16	8.2	8.44	8.42	8.2	8.23	8.47	8.1	8.17	0.21	0.116306	0.293703	8.27055	4.78	8e-05	0.0011	0.81
Q14534	ERG1_HUMAN	Squalene monooxygenase	SQLE	6	8.63	8.26	8.39	8.63	8.58	8.23	8.36	8.58	8.44	8.16	8.35	8.62	8.45	8.3	8.38	8.48	8.29	8.37	0.21	0.11824	0.299451	8.41718	4.77	8.3e-05	0.0011	0.78
Q15459	SF3A1_HUMAN	Splicing factor 3A subunit 1	SF3A1	22	11.93	11.72	11.73	11.88	11.92	11.72	11.68	11.83	11.91	11.72	11.75	11.86	11.99	11.75	11.83	11.98	11.72	11.74	0.15	0.0824316	0.208787	11.8147	4.77	8.3e-05	0.0011	0.78
O00471	EXOC5_HUMAN	Exocyst complex component 5	EXOC5	21	11.1	11.26	11.25	11.1	11.12	11.27	11.26	11.12	11.1	11.24	11.2	11.11	11.06	11.22	11.15	11.04	11.26	11.24	-0.13	-0.18103	-0.0714256	11.1714	-4.76	8.4e-05	0.0011	0.77
Q14320	FA50A_HUMAN	Protein FAM50A	FAM50A	4	7.68	7.37	7.32	7.58	7.67	7.32	7.42	7.76	7.74	7.39	7.38	7.84	7.83	7.64	7.63	7.95	7.42	7.41	0.35	0.198535	0.501904	7.57522	4.78	8.4e-05	0.0011	0.77
P52630	STAT2_HUMAN	Signal transducer and activator of transcription 2	STAT2	3	6.51	6	6.11	6.65	6.54	6.16	6.05	6.45	6.62	6.35	6.3	6.74	6.76	6.42	6.47	6.83	6.13	6.14	0.45	0.255933	0.648007	6.4014	4.77	8.4e-05	0.0011	0.77
Q9BY12	SCAPE_HUMAN	S phase cyclin A-associated protein in the endoplasmic reticulum	SCAPER	18	10.82	10.69	10.62	10.86	10.8	10.71	10.58	10.79	10.77	10.66	10.55	10.72	10.67	10.64	10.58	10.68	10.65	10.65	0.17	0.0946091	0.239974	10.6911	4.76	8.4e-05	0.0011	0.76
Q7Z417	NUFP2_HUMAN	Nuclear fragile X mental retardation-interacting protein 2	NUFIP2	9	8.78	8.66	8.63	8.84	8.72	8.66	8.7	8.82	8.75	8.61	8.62	8.84	8.85	8.65	8.64	8.77	8.57	8.66	0.17	0.093299	0.236736	8.70955	4.76	8.5e-05	0.0011	0.76
P49755	TMEDA_HUMAN	Transmembrane emp24 domain-containing protein 10	TMED10	8	10.39	10.52	10.43	10.31	10.24	10.49	10.38	10.21	10.24	10.41	10.43	10.2	10.27	10.5	10.43	10.29	10.4	10.41	-0.16	-0.236163	-0.0930682	10.3641	-4.76	8.5e-05	0.0011	0.76
Q562R1	ACTBL_HUMAN	Beta-actin-like protein 2	ACTBL2	3	8.69	8.94	8.98	8.79	8.84	9	8.97	8.8	8.78	8.95	8.9	8.75	8.63	8.96	8.89	8.7	8.97	9.02	-0.19	-0.274618	-0.108212	8.86387	-4.76	8.5e-05	0.0011	0.76
P26006	ITA3_HUMAN	Integrin alpha-3	ITGA3	2	7.45	6.88	6.88	7.3	7.25	7.12	6.97	7.64	7.28	6.94	7.13	7.25	7.15	6.85	6.93	7.29	6.84	7.07	0.37	0.210991	0.534886	7.12508	4.77	8.5e-05	0.0011	0.76
Q15003	CND2_HUMAN	Condensin complex subunit 2	NCAPH	6	7.82	6.97	7.16	8.08	8.13	6.66	7.1	8.01	8.23	7.1	7.39	8.1	8.5	7.21	7.71	8.58	6.7	7.25	0.87	0.513404	1.2253	7.59435	5.21	0.00011	0.0013	0.75
Q9Y6X4	F169A_HUMAN	Soluble lamin-associated protein of 75 kDa	FAM169A	15	9.71	9.8	9.86	9.66	9.79	9.86	9.82	9.71	9.73	9.91	9.79	9.65	9.66	9.79	9.78	9.6	9.88	9.82	-0.16	-0.227324	-0.089379	9.76796	-4.75	8.7e-05	0.0011	0.73
Q8ND76	CCNY_HUMAN	Cyclin-Y	CCNY	5	8.19	8.41	8.28	8.16	8.11	8.31	8.23	8.01	8.16	8.33	8.26	8.1	8.06	8.31	8.22	8	8.31	8.34	-0.2	-0.286772	-0.112749	8.21006	-4.75	8.7e-05	0.0011	0.73
P05787	K2C8_HUMAN	Keratin, type II cytoskeletal 8	KRT8	9	9.58	9.64	9.48	9.17	9.24	9.74	9.4	9.18	9.49	9.69	9.54	9.29	9.49	9.77	9.6	9.23	9.5	9.5	-0.29	-0.409145	-0.16292	9.47363	-4.84	9.3e-05	0.0012	0.72
O75164	KDM4A_HUMAN	Lysine-specific demethylase 4A	KDM4A	7	7.54	7.88	7.93	7.72	7.65	7.99	8.01	7.66	7.55	7.95	7.79	7.65	7.7	7.91	7.89	7.62	7.83	7.86	-0.23	-0.334279	-0.131052	7.78558	-4.74	9e-05	0.0011	0.7
Q8N5S1	S2541_HUMAN	Mitochondrial carrier protein SCaMC-3L	SLC25A41	1	2.84	3.65	4.31	2.92	3.7	3.65	3.64	2.92	3.68	3.76	3.72	3.25	3.57	3.88	4.31	3.34	3.83	3.88	-0.87	-1.24696	-0.488421	3.60318	-4.73	9.1e-05	0.0012	0.69
O43665	RGS10_HUMAN	Regulator of G-protein signaling 10	RGS10	3	8.21	8.37	8.37	8.09	8.02	8.35	8.19	8.03	8.11	8.43	8.24	8.13	8.15	8.47	8.34	7.97	8.56	8.33	-0.24	-0.340415	-0.133321	8.24193	-4.73	9.1e-05	0.0012	0.69
Q16850	CP51A_HUMAN	Lanosterol 14-alpha demethylase	CYP51A1	12	9.78	9.59	9.55	9.73	9.7	9.51	9.41	9.82	9.64	9.35	9.39	9.67	9.51	9.41	9.42	9.61	9.44	9.49	0.26	0.146779	0.372076	9.55539	4.78	9.5e-05	0.0012	0.68
Q9BW62	KATL1_HUMAN	Katanin p60 ATPase-containing subunit A-like 1	KATNAL1	10	10.11	10.22	10.22	10.07	10.16	10.25	10.25	10.13	10.06	10.23	10.21	10.09	10.1	10.18	10.18	10.03	10.23	10.21	-0.13	-0.190995	-0.0747099	10.1629	-4.73	9.2e-05	0.0012	0.68
O95429	BAG4_HUMAN	BAG family molecular chaperone regulator 4	BAG4	4	8.92	8.69	8.79	8.95	8.93	8.8	8.76	9	8.94	8.72	8.78	8.88	8.94	8.63	8.79	8.92	8.66	8.65	0.18	0.102448	0.262009	8.81918	4.72	9.2e-05	0.0012	0.67
P17900	SAP3_HUMAN	Ganglioside GM2 activator	GM2A	4	7.46	7.6	7.64	7.55	7.24	7.58	7.66	7.38	7.31	7.63	7.7	7.39	7.3	7.51	7.71	7.46	7.53	7.66	-0.23	-0.330236	-0.129098	7.5186	-4.72	9.2e-05	0.0012	0.67
O75044	SRGP2_HUMAN	SLIT-ROBO Rho GTPase-activating protein 2	SRGAP2	7	9.27	9.06	9.18	9.38	9.39	9.17	9.2	9.36	9.28	9.11	9.16	9.33	9.23	9.04	9.04	9.26	9.15	9.14	0.19	0.10669	0.272932	9.20729	4.72	9.3e-05	0.0012	0.67
Q2VIQ3	KIF4B_HUMAN	Chromosome-associated kinesin KIF4B	KIF4B	1	5.5	5.93	5.5	5.25	5.32	5.71	5.77	5.19	5.23	5.79	5.55	5.1	5.18	5.88	5.63	4.97	5.63	5.38	-0.44	-0.626656	-0.244771	5.47192	-4.72	9.3e-05	0.0012	0.66
Q9UL18	AGO1_HUMAN	Protein argonaute-1	AGO1	8	8.7	8.9	8.88	8.7	8.81	8.92	8.93	8.72	8.75	8.89	8.85	8.75	8.77	8.86	8.83	8.69	8.87	8.84	-0.15	-0.221897	-0.0866603	8.81436	-4.72	9.3e-05	0.0012	0.66
Q9Y3A6	TMED5_HUMAN	Transmembrane emp24 domain-containing protein 5	TMED5	2	7.44	7.67	7.51	7.19	7.32	7.6	7.55	7.32	7.3	7.56	7.51	7.01	7.21	7.77	7.62	7.24	7.45	7.37	-0.32	-0.459198	-0.179297	7.42401	-4.72	9.4e-05	0.0012	0.66
Q13435	SF3B2_HUMAN	Splicing factor 3B subunit 2	SF3B2	26	11.47	11.26	11.3	11.46	11.51	11.33	11.27	11.51	11.57	11.36	11.39	11.5	11.64	11.39	11.42	11.6	11.38	11.32	0.18	0.100086	0.256399	11.4273	4.72	9.4e-05	0.0012	0.65
Q2NKX8	ERC6L_HUMAN	DNA excision repair protein ERCC-6-like	ERCC6L	1	5.99	4.7	5.01	6.47	6.46	4.76	5.05	6.54	6.62	4.68	5.74	6.49	6.79	5.33	6.09	6.81	4.87	5.58	1.08	0.630489	1.53674	5.77633	5.07	0.00012	0.0014	0.65
Q8IYB1	M21D2_HUMAN	Protein MB21D2	MB21D2	9	9.26	9.41	9.21	9.09	9.2	9.46	9.28	9.03	9.2	9.4	9.26	9.1	9.08	9.36	9.17	8.96	9.48	9.22	-0.18	-0.263591	-0.102734	9.2312	-4.71	9.6e-05	0.0012	0.64
P24462	CP3A7_HUMAN	Cytochrome P450 3A7	CYP3A7	1	6.58	6.33	6.24	6.65	6.4	6.45	6.27	6.59	6.77	6.33	6.28	6.69	6.75	6.32	6.34	6.65	6.39	6.47	0.33	0.183213	0.47099	6.47233	4.7	9.8e-05	0.0012	0.62
Q12824	SNF5_HUMAN	SWI/SNF-related matrix-associated actin-dependent regulator of chromatin subfamily B member 1	SMARCB1	11	9.1	8.94	9.03	9.2	9.14	9.01	9.06	9.17	9.12	8.94	9	9.13	9.18	9.05	9.01	9.18	9.06	8.99	0.16	0.0870845	0.223875	9.07338	4.7	9.8e-05	0.0012	0.62
Q6PUV4	CPLX2_HUMAN	Complexin-2	CPLX2	2	7.55	7.84	7.77	7.41	7.51	7.81	7.63	7.59	7.53	7.77	7.64	7.41	7.44	7.73	7.69	7.36	7.9	7.65	-0.24	-0.339134	-0.131837	7.62298	-4.7	9.8e-05	0.0012	0.61
Q9UKR5	ERG28_HUMAN	Ergosterol biosynthetic protein 28 homolog	ERG28	3	8.1	7.82	8	8.13	8.07	7.93	8.05	8.14	8.08	7.84	7.81	8.18	7.99	7.8	7.92	8.15	7.79	7.88	0.22	0.121565	0.312914	7.98211	4.7	9.9e-05	0.0012	0.6
P08621	RU17_HUMAN	U1 small nuclear ribonucleoprotein 70 kDa	SNRNP70	12	10.55	10.3	10.2	10.46	10.46	10.29	10.19	10.4	10.5	10.29	10.28	10.37	10.6	10.32	10.39	10.53	10.28	10.22	0.18	0.102862	0.264881	10.369	4.7	9.9e-05	0.0012	0.6
Q9H488	OFUT1_HUMAN	GDP-fucose protein O-fucosyltransferase 1	POFUT1	4	9.03	8.63	8.72	9.04	8.92	8.56	8.73	8.92	9.09	8.69	8.78	8.96	9.18	8.65	8.92	9.14	8.61	8.67	0.25	0.141472	0.363993	8.84561	4.7	0.0001	0.0012	0.6
Q9BTE3	MCMBP_HUMAN	Mini-chromosome maintenance complex-binding protein	MCMBP	9	9	8.59	8.69	9.04	9.15	8.53	8.67	8.99	9.18	8.62	8.83	9.12	9.36	8.76	8.92	9.3	8.63	8.7	0.34	0.195861	0.494015	8.89395	4.84	0.00011	0.0013	0.59
P48163	MAOX_HUMAN	NADP-dependent malic enzyme	ME1	7	8.12	8.4	8.28	7.98	8.14	8.44	8.39	8.14	8.07	8.53	8.29	8.09	7.97	8.41	8.26	8.1	8.37	8.24	-0.21	-0.307805	-0.119374	8.23463	-4.69	0.0001	0.0012	0.59
P54803	GALC_HUMAN	Galactocerebrosidase	GALC	8	9.28	9.11	9.12	9.37	9.32	8.99	9.13	9.34	9.19	9.12	9.21	9.35	9.32	9.12	9.29	9.47	9.1	9.2	0.19	0.107845	0.278116	9.22389	4.69	0.0001	0.0012	0.58
Q9Y617	SERC_HUMAN	Phosphoserine aminotransferase	PSAT1	19	10.52	11.2	11.31	10.68	10.73	11.17	11.38	10.73	10.8	11.31	11.47	10.83	11.04	11.49	11.58	11.12	11.25	11.27	-0.56	-0.797267	-0.329566	11.1049	-5.15	0.00013	0.0015	0.58
Q9Y4K3	TRAF6_HUMAN	TNF receptor-associated factor 6	TRAF6	7	9.19	9.29	9.33	9.18	9.17	9.29	9.31	9.19	9.17	9.28	9.32	9.23	9.17	9.28	9.29	9.19	9.29	9.35	-0.12	-0.178088	-0.0690315	9.24965	-4.69	0.0001	0.0012	0.58
P54802	ANAG_HUMAN	Alpha-N-acetylglucosaminidase	NAGLU	8	8.48	8.62	8.62	8.36	8.38	8.56	8.56	8.33	8.33	8.44	8.53	8.35	8.28	8.47	8.5	8.33	8.59	8.52	-0.2	-0.293406	-0.113697	8.45809	-4.69	0.0001	0.0012	0.58
P52789	HXK2_HUMAN	Hexokinase-2	HK2	13	10.39	10.02	10.05	10.13	10.36	10.18	9.87	10.31	10.36	10.05	9.87	10.24	10.32	10.22	10.07	10.14	10.02	9.99	0.24	0.133371	0.34167	10.144	4.74	0.00011	0.0013	0.57
P78549	NTH_HUMAN	Endonuclease III-like protein 1	NTHL1	2	6.95	6.68	6.68	7.07	6.96	6.95	6.6	6.83	6.88	6.89	6.74	6.99	7.01	6.86	6.73	7.12	6.84	6.78	0.3	0.164932	0.426039	6.86502	4.68	0.0001	0.0013	0.57
P13861	KAP2_HUMAN	cAMP-dependent protein kinase type II-alpha regulatory subunit	PRKAR2A	17	10.69	10.85	10.81	10.69	10.79	10.84	10.85	10.69	10.66	10.82	10.84	10.73	10.64	10.81	10.77	10.65	10.86	10.83	-0.13	-0.193387	-0.0748459	10.7683	-4.68	0.0001	0.0013	0.56
P19525	E2AK2_HUMAN	Interferon-induced, double-stranded RNA-activated protein kinase	EIF2AK2	10	9.75	9.64	9.66	9.74	9.8	9.64	9.62	9.8	9.8	9.68	9.66	9.81	9.88	9.68	9.7	9.89	9.63	9.65	0.15	0.0835421	0.216181	9.7241	4.67	0.0001	0.0013	0.55
O60645	EXOC3_HUMAN	Exocyst complex component 3	EXOC3	16	9.67	9.9	9.86	9.65	9.8	9.96	9.88	9.73	9.75	9.9	9.82	9.76	9.71	9.87	9.82	9.67	9.88	9.87	-0.15	-0.211986	-0.0819062	9.80525	-4.67	0.0001	0.0013	0.55
O75553	DAB1_HUMAN	Disabled homolog 1	DAB1	1	6.6	6.4	6.41	6.9	6.56	6.37	6.38	6.86	6.75	6.24	6.56	6.7	6.7	6.16	6.24	6.7	5.96	6.45	0.38	0.212132	0.55082	6.49638	4.66	0.00011	0.0013	0.51
Q15059	BRD3_HUMAN	Bromodomain-containing protein 3	BRD3	9	9.5	9.35	9.33	9.46	9.43	9.37	9.27	9.41	9.46	9.27	9.28	9.42	9.46	9.3	9.31	9.51	9.32	9.34	0.15	0.0806535	0.209618	9.37694	4.66	0.00011	0.0013	0.5
Q9Y5M8	SRPRB_HUMAN	Signal recognition particle receptor subunit beta	SRPRB	10	9.26	9.51	9.36	9.21	9.26	9.46	9.38	9.13	9.23	9.49	9.35	9.25	9.22	9.51	9.35	9.22	9.44	9.29	-0.14	-0.204155	-0.0785114	9.32977	-4.65	0.00011	0.0013	0.5
Q9NRY4	RHG35_HUMAN	Rho GTPase-activating protein 35	ARHGAP35	37	11.64	11.78	11.77	11.64	11.67	11.79	11.78	11.65	11.64	11.78	11.79	11.67	11.59	11.72	11.68	11.57	11.78	11.77	-0.13	-0.185016	-0.0710731	11.7071	-4.65	0.00011	0.0013	0.48
Q9UL42	PNMA2_HUMAN	Paraneoplastic antigen Ma2	PNMA2	2	4.75	3.96	4.63	5.12	5.23	4.28	4.6	5.28	5.16	4.5	4.75	5.24	4.73	4.25	4.75	5.2	4.43	4.57	0.55	0.305121	0.794302	4.74671	4.65	0.00011	0.0013	0.48
Q6ZMI0	PPR21_HUMAN	Protein phosphatase 1 regulatory subunit 21	PPP1R21	20	10.1	10.18	10.25	10.15	10.12	10.22	10.27	10.13	10.11	10.25	10.26	10.16	10.09	10.25	10.22	10.11	10.24	10.25	-0.11	-0.164452	-0.0631529	10.1878	-4.65	0.00011	0.0013	0.48
Q8N5D0	WDTC1_HUMAN	WD and tetratricopeptide repeats protein 1	WDTC1	2	6.14	5.96	5.66	6.06	6.14	5.69	5.62	6.24	6.08	5.65	5.64	6.22	6.08	5.69	5.88	5.94	5.95	5.82	0.39	0.21627	0.563617	5.91349	4.64	0.00011	0.0013	0.47
Q9BRK5	CAB45_HUMAN	45 kDa calcium-binding protein	SDF4	5	7.65	7.85	7.91	7.65	7.7	7.98	7.91	7.77	7.57	7.93	7.84	7.64	7.74	7.93	7.99	7.69	7.95	7.85	-0.21	-0.307387	-0.117877	7.80832	-4.64	0.00011	0.0014	0.47
P40337	VHL_HUMAN	von Hippel-Lindau disease tumor suppressor	VHL	2	6.15	6.62	6.16	6.13	6.12	6.42	6.35	6.1	6.15	6.51	6.53	5.96	6.15	6.31	6.49	6.07	6.4	6.55	-0.35	-0.50939	-0.19518	6.28798	-4.64	0.00011	0.0014	0.46
P50897	PPT1_HUMAN	Palmitoyl-protein thioesterase 1	PPT1	8	9.62	9.3	9.62	9.79	9.57	9.32	9.52	9.78	9.52	9.21	9.54	9.78	9.59	9.23	9.6	9.69	9.43	9.62	0.18	0.100802	0.263381	9.54052	4.63	0.00012	0.0014	0.45
P40763	STAT3_HUMAN	Signal transducer and activator of transcription 3	STAT3	10	9.01	8.78	8.9	9.2	9.22	8.83	8.9	9.22	9.25	8.89	9.05	9.27	9.36	9.01	9.11	9.39	8.83	8.94	0.29	0.161839	0.418749	9.06371	4.7	0.00012	0.0014	0.43
Q99459	CDC5L_HUMAN	Cell division cycle 5-like protein	CDC5L	19	10.63	10.49	10.44	10.6	10.59	10.46	10.4	10.61	10.67	10.42	10.43	10.51	10.75	10.47	10.52	10.69	10.44	10.43	0.16	0.0888762	0.232744	10.5293	4.62	0.00012	0.0014	0.42
Q8TAG9	EXOC6_HUMAN	Exocyst complex component 6	EXOC6	6	8.28	8.48	8.47	8.29	8.28	8.46	8.5	8.27	8.28	8.46	8.36	8.31	8.23	8.44	8.4	8.23	8.48	8.45	-0.16	-0.233532	-0.0890954	8.37081	-4.62	0.00012	0.0014	0.41
Q6PKG0	LARP1_HUMAN	La-related protein 1	LARP1	31	11.55	11.68	11.64	11.56	11.59	11.68	11.67	11.55	11.53	11.65	11.63	11.52	11.56	11.67	11.63	11.52	11.66	11.62	-0.1	-0.147034	-0.0559853	11.6066	-4.61	0.00012	0.0014	0.39
Q09028	RBBP4_HUMAN	Histone-binding protein RBBP4	RBBP4	7	9.09	8.77	8.87	9.08	9.14	8.74	8.81	9.12	9.23	8.82	9.03	9.07	9.27	8.81	8.94	9.22	8.88	8.91	0.21	0.11685	0.306994	8.9884	4.61	0.00012	0.0014	0.39
Q15393	SF3B3_HUMAN	Splicing factor 3B subunit 3	SF3B3	37	11.66	11.52	11.47	11.62	11.71	11.43	11.46	11.6	11.67	11.48	11.53	11.67	11.79	11.57	11.58	11.75	11.5	11.43	0.17	0.0915628	0.240663	11.5795	4.61	0.00012	0.0014	0.39
P42765	THIM_HUMAN	3-ketoacyl-CoA thiolase, mitochondrial	ACAA2	14	10.1	10.18	10.16	10.01	9.98	10.26	10.16	10.04	10.02	10.2	10.18	10.02	10	10.18	10.11	9.95	10.2	10.1	-0.14	-0.198483	-0.0754897	10.1028	-4.61	0.00012	0.0015	0.38
O14929	HAT1_HUMAN	Histone acetyltransferase type B catalytic subunit	HAT1	5	9	8.07	8.38	9.09	9.18	7.85	8.28	9.02	9.35	8.19	8.6	9.24	9.5	8.51	8.76	9.59	8	8.39	0.76	0.436516	1.07801	8.72229	5.05	0.00016	0.0018	0.38
O60341	KDM1A_HUMAN	Lysine-specific histone demethylase 1A	KDM1A	21	10.55	10.34	10.36	10.52	10.54	10.35	10.31	10.54	10.61	10.39	10.36	10.61	10.75	10.51	10.47	10.71	10.42	10.41	0.21	0.117027	0.30646	10.4851	4.63	0.00013	0.0015	0.38
Q15365	PCBP1_HUMAN	Poly(rC)-binding protein 1	PCBP1	15	10.86	10.76	10.8	10.87	10.95	10.69	10.78	10.91	10.95	10.73	10.76	10.91	11.01	10.79	10.79	11	10.79	10.77	0.14	0.0792747	0.208829	10.8396	4.6	0.00013	0.0015	0.36
P08238	HS90B_HUMAN	Heat shock protein HSP 90-beta	HSP90AB1	20	11.9	11.79	11.93	11.96	12.03	11.78	11.88	12.07	12.01	11.81	11.9	12.06	12.06	11.9	11.91	12.08	11.84	11.87	0.15	0.0815392	0.214953	11.9334	4.6	0.00013	0.0015	0.36
O43264	ZW10_HUMAN	Centromere/kinetochore protein zw10 homolog	ZW10	10	9.41	9.31	9.32	9.49	9.51	9.3	9.24	9.46	9.56	9.31	9.31	9.51	9.63	9.37	9.43	9.63	9.28	9.32	0.2	0.108756	0.286955	9.41056	4.59	0.00013	0.0015	0.35
Q9BZF3	OSBL6_HUMAN	Oxysterol-binding protein-related protein 6	OSBPL6	6	8.46	8.82	8.82	8.6	8.6	8.74	8.75	8.6	8.58	8.78	8.72	8.56	8.47	8.69	8.69	8.52	8.75	8.78	-0.18	-0.259725	-0.0984265	8.66275	-4.59	0.00013	0.0015	0.35
P42345	MTOR_HUMAN	Serine/threonine-protein kinase mTOR	MTOR	26	10.8	10.92	10.94	10.84	10.81	10.97	10.9	10.77	10.79	10.96	10.93	10.82	10.81	10.89	10.88	10.78	10.92	10.91	-0.11	-0.161393	-0.0611601	10.8675	-4.59	0.00013	0.0015	0.35
Q96ER3	SAAL1_HUMAN	Protein SAAL1	SAAL1	3	6.72	6.08	6.32	6.8	7.01	6.33	6.24	6.85	7.11	6.39	6.53	7.14	7.33	6.41	6.71	7.2	6.36	6.46	0.54	0.303413	0.785892	6.66626	4.72	0.00014	0.0016	0.34
P55209	NP1L1_HUMAN	Nucleosome assembly protein 1-like 1	NAP1L1	11	10.5	10.24	10.33	10.59	10.66	10.27	10.39	10.55	10.59	10.33	10.44	10.61	10.71	10.37	10.52	10.8	10.27	10.34	0.23	0.129144	0.337324	10.472	4.66	0.00013	0.0015	0.34
P61916	NPC2_HUMAN	NPC intracellular cholesterol transporter 2	NPC2	5	9.34	8.95	9.34	9.73	9.39	8.85	9.24	9.67	9.52	8.93	9.36	9.76	9.74	9.07	9.54	10.09	9.05	9.32	0.45	0.255596	0.643427	9.38397	4.92	0.00016	0.0018	0.34
P17661	DESM_HUMAN	Desmin	DES	2	7.99	7.38	7.72	8.02	8.13	7.29	7.71	8.19	8.03	7.33	7.57	7.79	8	7.26	7.79	7.86	7.25	7.55	0.3	0.164868	0.435651	7.71439	4.59	0.00013	0.0015	0.33
O43290	SNUT1_HUMAN	U4/U6.U5 tri-snRNP-associated protein 1	SART1	18	10.45	10.28	10.26	10.45	10.37	10.26	10.16	10.33	10.39	10.26	10.22	10.3	10.42	10.24	10.27	10.37	10.24	10.16	0.15	0.0810883	0.214273	10.3027	4.59	0.00013	0.0015	0.33
Q14118	DAG1_HUMAN	Dystroglycan	DAG1	5	8.04	7.97	8.04	8.28	8.1	7.99	7.95	8.24	8.04	7.91	7.99	8.18	8.17	7.73	8.08	8.26	7.84	8.04	0.22	0.122949	0.325516	8.04772	4.58	0.00013	0.0015	0.31
O00487	PSDE_HUMAN	26S proteasome non-ATPase regulatory subunit 14	PSMD14	16	10.82	10.97	10.96	10.84	10.9	10.93	10.97	10.85	10.84	10.99	10.95	10.81	10.89	10.98	10.94	10.84	10.92	10.93	-0.11	-0.164241	-0.0619836	10.9077	-4.58	0.00013	0.0015	0.3
Q9BTA9	WAC_HUMAN	WW domain-containing adapter protein with coiled-coil	WAC	6	9.03	8.81	8.8	9.03	9.04	8.84	8.8	9.09	9.13	8.82	8.96	9.09	9.18	8.84	8.95	9.01	8.78	8.85	0.18	0.10014	0.265391	8.94791	4.58	0.00013	0.0015	0.3
Q765P7	MTSS2_HUMAN	Protein MTSS 2	MTSS2	6	7.32	7.15	7.23	7.41	7.28	7.07	7.2	7.42	7.3	7.19	7.13	7.31	7.31	7.13	7.1	7.3	7.1	7.09	0.21	0.115651	0.306634	7.22539	4.57	0.00013	0.0015	0.3
P78333	GPC5_HUMAN	Glypican-5	GPC5	1	4.93	4.33	4.26	5.08	4.95	4.02	4.37	5.02	5.15	4.46	3.99	4.68	4.93	3.54	4.07	4.55	3.99	3.69	0.75	0.41112	1.09146	4.44479	4.57	0.00014	0.0016	0.28
P42696	RBM34_HUMAN	RNA-binding protein 34	RBM34	4	7.8	7.5	7.57	7.81	7.81	7.63	7.6	7.9	7.91	7.53	7.67	7.76	7.98	7.64	7.66	7.93	7.54	7.62	0.23	0.123351	0.327585	7.71441	4.57	0.00014	0.0016	0.28
P41225	SOX3_HUMAN	Transcription factor SOX-3	SOX3	3	8.62	6.24	7.63	8.92	8.93	5.91	7.49	8.87	8.99	6.83	7.87	8.84	9.1	7.22	8.37	9.23	6.61	7.53	1.19	0.680312	1.69544	7.95653	5.01	0.00018	0.0019	0.27
Q13576	IQGA2_HUMAN	Ras GTPase-activating-like protein IQGAP2	IQGAP2	11	9.1	8.61	8.76	9.19	9.18	8.51	8.91	9.23	9.27	8.7	8.92	9.3	9.31	8.86	9.15	9.43	8.53	8.85	0.37	0.205733	0.531202	8.989	4.76	0.00016	0.0018	0.27
Q86VH4	LRRT4_HUMAN	Leucine-rich repeat transmembrane neuronal protein 4	LRRTM4	1	5.68	4.96	5.16	5.47	5.29	4.88	4.84	5.53	5.23	4.95	4.81	5.41	5.41	5.16	5.13	5.34	4.96	4.95	0.46	0.249765	0.665073	5.17533	4.56	0.00014	0.0016	0.26
Q8IX90	SKA3_HUMAN	Spindle and kinetochore-associated protein 3	SKA3	1	4.51	3.48	3.41	4.81	5.1	3.51	3.26	4.97	5.17	3.7	4.43	5.25	5.6	3.51	4.68	5.55	3.47	3.85	1.22	0.67714	1.75506	4.34744	4.74	0.00016	0.0018	0.24
Q15147	PLCB4_HUMAN	1-phosphatidylinositol 4,5-bisphosphate phosphodiesterase beta-4	PLCB4	14	10.29	10.38	10.28	10.12	10.17	10.42	10.21	10.15	10.17	10.43	10.28	10.14	10.17	10.36	10.22	10.02	10.42	10.33	-0.16	-0.227164	-0.0851106	10.2518	-4.55	0.00014	0.0016	0.23
P84101	SERF2_HUMAN	Small EDRK-rich factor 2	SERF2	1	5.18	4.34	4.74	5.17	5.05	3.95	4.33	5.04	5.01	3.92	4.61	5.02	5.19	4.4	4.57	5.41	4.49	4.7	0.57	0.310307	0.828454	4.72911	4.55	0.00014	0.0016	0.23
Q15043	S39AE_HUMAN	Metal cation symporter ZIP14	SLC39A14	1	4.21	4.78	4.91	4.49	4.09	4.78	5.08	3.81	4.34	5.05	4.89	4.49	4.4	4.78	5.18	4.26	4.8	4.47	-0.65	-0.942182	-0.352617	4.59973	-4.54	0.00015	0.0016	0.22
Q92930	RAB8B_HUMAN	Ras-related protein Rab-8B	RAB8B	5	8.3	8.32	8.39	8.26	8.29	8.29	8.41	8.18	8.23	8.42	8.38	8.15	8.21	8.36	8.34	8.13	8.33	8.28	-0.18	-0.265821	-0.0993876	8.29258	-4.54	0.00015	0.0017	0.21
O95453	PARN_HUMAN	Poly(A)-specific ribonuclease PARN	PARN	3	7.68	7.55	7.44	7.74	7.63	7.41	7.49	7.7	7.73	7.5	7.51	7.68	7.8	7.55	7.62	7.81	7.49	7.54	0.22	0.117165	0.314186	7.60558	4.53	0.00015	0.0017	0.19
Q13509	TBB3_HUMAN	Tubulin beta-3 chain	TUBB3	17	13.24	13.42	13.35	13.16	13.19	13.39	13.32	13.23	13.23	13.39	13.35	13.09	13.07	13.3	13.21	12.98	13.43	13.39	-0.21	-0.305484	-0.115869	13.2636	-4.64	0.00016	0.0018	0.18
P30040	ERP29_HUMAN	Endoplasmic reticulum resident protein 29	ERP29	12	10.94	11.06	11.01	10.95	10.91	11.1	11	10.89	10.85	11.05	11.01	10.83	10.89	10.99	11.03	10.85	11	11.01	-0.13	-0.188995	-0.0704259	10.9653	-4.53	0.00015	0.0017	0.18
Q04941	PLP2_HUMAN	Proteolipid protein 2	PLP2	1	6.32	6.53	6.39	5.99	5.92	6.44	6.09	5.7	6.12	6.56	6.24	6.05	6.03	6.58	6.25	5.79	6.51	6.31	-0.37	-0.545341	-0.202894	6.2114	-4.52	0.00015	0.0017	0.16
P54756	EPHA5_HUMAN	Ephrin type-A receptor 5	EPHA5	3	8.12	7.68	7.72	8.15	8.01	7.59	7.72	7.94	7.94	7.36	7.64	8.1	7.78	7.61	7.77	7.95	7.7	7.77	0.31	0.167044	0.448191	7.80868	4.53	0.00016	0.0017	0.16
O95793	STAU1_HUMAN	Double-stranded RNA-binding protein Staufen homolog 1	STAU1	13	10.2	10.07	10.07	10.2	10.31	10.13	10.03	10.18	10.22	10.08	10.05	10.24	10.16	10.02	10	10.15	10.11	10.09	0.15	0.0791703	0.21297	10.1288	4.52	0.00016	0.0017	0.16
O43854	EDIL3_HUMAN	EGF-like repeat and discoidin I-like domain-containing protein 3	EDIL3	19	10.99	11.3	11.34	11.13	10.76	11.08	11.21	10.93	10.7	11.18	11.15	10.84	10.74	11.21	11.23	10.82	11.21	11.29	-0.31	-0.449666	-0.173322	11.0615	-4.75	0.00018	0.0019	0.16
Q96IV0	NGLY1_HUMAN	Peptide-N(4)-(N-acetyl-beta-glucosaminyl)asparagine amidase	NGLY1	6	9.33	9.45	9.38	9.27	9.28	9.47	9.34	9.28	9.28	9.42	9.38	9.27	9.31	9.4	9.44	9.25	9.46	9.46	-0.13	-0.194716	-0.0721773	9.35944	-4.51	0.00016	0.0018	0.13
P32856	STX2_HUMAN	Syntaxin-2	STX2	4	8.27	8.51	8.45	8.28	8.15	8.58	8.39	8.15	8.08	8.36	8.33	8.11	8.08	8.4	8.38	8.07	8.44	8.35	-0.23	-0.335375	-0.124303	8.2985	-4.51	0.00016	0.0018	0.13
Q9HBK9	AS3MT_HUMAN	Arsenite methyltransferase	AS3MT	5	7.3	7.11	7.05	7.34	7.24	7.08	7.03	7.25	7.24	7	7.06	7.37	7.55	7.27	7.19	7.56	7.02	6.84	0.35	0.186999	0.504106	7.19416	4.51	0.00016	0.0018	0.13
P05067	A4_HUMAN	Amyloid-beta precursor protein	APP	11	9.9	10.09	10.19	10	9.79	10.04	10.08	9.97	9.8	10	10.07	9.9	9.72	9.93	10.06	9.87	9.99	10.16	-0.18	-0.260579	-0.0964419	9.97542	-4.5	0.00016	0.0018	0.11
O00165	HAX1_HUMAN	HCLS1-associated protein X-1	HAX1	3	7.6	7.73	7.76	7.62	7.55	7.75	7.84	7.5	7.36	7.68	7.66	7.36	7.45	7.71	7.7	7.37	7.65	7.65	-0.26	-0.380618	-0.140736	7.60776	-4.5	0.00016	0.0018	0.1
Q9BYH1	SE6L1_HUMAN	Seizure 6-like protein	SEZ6L	4	8.25	8.64	8.48	8.29	8.13	8.6	8.49	8.31	8.12	8.49	8.38	8.15	8.12	8.59	8.43	8.26	8.54	8.44	-0.19	-0.279247	-0.103096	8.37233	-4.49	0.00017	0.0018	0.09
Q9Y282	ERGI3_HUMAN	Endoplasmic reticulum-Golgi intermediate compartment protein 3	ERGIC3	4	7.2	6.7	6.92	7.27	7.09	6.75	6.84	7.27	7.2	6.95	6.85	7.07	7.08	6.84	7.12	7.22	6.82	6.85	0.29	0.15663	0.424253	7.00283	4.49	0.00017	0.0018	0.09
P51532	SMCA4_HUMAN	Transcription activator BRG1	SMARCA4	27	11.39	11.23	11.24	11.4	11.39	11.3	11.26	11.34	11.39	11.26	11.25	11.37	11.46	11.32	11.32	11.47	11.27	11.27	0.13	0.0697372	0.188916	11.3291	4.49	0.00017	0.0018	0.09
Q9Y394	DHRS7_HUMAN	Dehydrogenase/reductase SDR family member 7	DHRS7	11	9.63	9.9	9.72	9.59	9.61	9.81	9.76	9.51	9.52	9.79	9.65	9.58	9.5	9.78	9.67	9.46	9.79	9.69	-0.16	-0.238654	-0.088094	9.66526	-4.49	0.00017	0.0018	0.09
Q6PCE3	PGM2L_HUMAN	Glucose 1,6-bisphosphate synthase	PGM2L1	25	11.52	11.3	11.38	11.52	11.74	11.28	11.46	11.7	11.58	11.29	11.35	11.67	11.47	11.26	11.23	11.47	11.36	11.3	0.25	0.135621	0.359799	11.437	4.62	0.00018	0.002	0.08
P49918	CDN1C_HUMAN	Cyclin-dependent kinase inhibitor 1C	CDKN1C	1	4.79	4.7	4.02	4.83	4.91	4.56	4.31	4.87	4.88	4.49	4.26	4.87	4.87	4.89	4.63	4.75	4.55	4.43	0.5	0.268596	0.728664	4.64462	4.48	0.00017	0.0019	0.07
Q9NZL4	HPBP1_HUMAN	Hsp70-binding protein 1	HSPBP1	7	8.55	8.49	8.62	8.71	8.68	8.45	8.6	8.71	8.64	8.49	8.49	8.73	8.67	8.47	8.52	8.74	8.53	8.58	0.16	0.0877986	0.238288	8.59259	4.48	0.00017	0.0019	0.07
Q14344	GNA13_HUMAN	Guanine nucleotide-binding protein subunit alpha-13	GNA13	12	10.7	10.83	10.78	10.62	10.62	10.82	10.8	10.63	10.59	10.8	10.69	10.57	10.53	10.74	10.71	10.58	10.79	10.73	-0.14	-0.210652	-0.0775731	10.6965	-4.48	0.00017	0.0019	0.07
P48382	RFX5_HUMAN	DNA-binding protein RFX5	RFX5	1	6.69	6.34	6.49	6.88	6.66	6.14	6.42	6.76	6.94	6.24	6.28	6.8	6.99	6.44	6.75	6.93	6.35	6.26	0.4	0.216831	0.588567	6.57509	4.48	0.00017	0.0019	0.06
O94952	FBX21_HUMAN	F-box only protein 21	FBXO21	4	7.35	7.23	7.23	7.37	7.47	7.22	7.23	7.46	7.39	7.24	7.29	7.44	7.47	7.27	7.25	7.43	7.24	7.19	0.19	0.101496	0.275802	7.32061	4.48	0.00017	0.0019	0.06
Q9P2Y4	ZN219_HUMAN	Zinc finger protein 219	ZNF219	4	7.21	6.75	6.73	7.22	7.32	6.76	6.83	7.18	7.42	6.89	6.85	7.24	7.51	7.02	7.16	7.44	6.74	6.95	0.37	0.196941	0.534226	7.06846	4.49	0.00017	0.0019	0.06
Q96QU8	XPO6_HUMAN	Exportin-6	XPO6	7	8.13	8.14	8.06	8.3	8.22	8.08	8.08	8.26	8.28	8.19	8.25	8.37	8.34	8.15	8.14	8.46	8.18	8.09	0.22	0.118078	0.321019	8.20725	4.48	0.00017	0.0019	0.05
Q9NQW7	XPP1_HUMAN	Xaa-Pro aminopeptidase 1	XPNPEP1	22	11.44	11.62	11.56	11.41	11.5	11.54	11.59	11.44	11.41	11.6	11.52	11.44	11.44	11.63	11.5	11.43	11.6	11.54	-0.11	-0.166873	-0.0613784	11.5107	-4.48	0.00017	0.0019	0.05
Q6UXN9	WDR82_HUMAN	WD repeat-containing protein 82	WDR82	8	9.57	9.55	9.52	9.63	9.69	9.49	9.53	9.57	9.61	9.54	9.5	9.68	9.65	9.56	9.49	9.7	9.48	9.45	0.15	0.0797008	0.217465	9.56649	4.46	0.00018	0.0019	0.02
Q9HD20	AT131_HUMAN	Endoplasmic reticulum transmembrane helix translocase	ATP13A1	19	10.78	10.91	10.85	10.68	10.67	10.88	10.8	10.65	10.65	10.77	10.82	10.67	10.57	10.82	10.74	10.58	10.79	10.87	-0.17	-0.248683	-0.0911405	10.7497	-4.46	0.00018	0.0019	0.02
Q8TAQ2	SMRC2_HUMAN	SWI/SNF complex subunit SMARCC2	SMARCC2	24	11.33	11.23	11.21	11.32	11.39	11.27	11.2	11.34	11.33	11.27	11.24	11.3	11.34	11.26	11.23	11.31	11.3	11.21	0.1	0.0547556	0.149407	11.2838	4.46	0.00018	0.0019	0.02
Q9H6V9	LDAH_HUMAN	Lipid droplet-associated hydrolase	LDAH	2	7.46	7.23	7.3	7.39	7.5	7.3	7.24	7.49	7.52	7.28	7.32	7.55	7.52	7.22	7.33	7.5	7.3	7.26	0.19	0.103329	0.282027	7.37323	4.46	0.00018	0.0019	0.02
P54886	P5CS_HUMAN	Delta-1-pyrroline-5-carboxylate synthase	ALDH18A1	21	10.84	10.71	10.67	10.85	10.86	10.68	10.61	10.78	10.89	10.7	10.7	10.83	10.94	10.76	10.8	10.95	10.69	10.67	0.16	0.0848473	0.231958	10.7741	4.45	0.00018	0.0019	0
Q9UPA5	BSN_HUMAN	Protein bassoon	BSN	11	8.85	9.01	9.07	8.85	8.87	9.09	8.99	8.87	8.87	8.97	8.99	8.84	8.78	8.98	8.94	8.75	9.11	9.01	-0.17	-0.250578	-0.0916524	8.93596	-4.45	0.00018	0.0019	0
Q15154	PCM1_HUMAN	Pericentriolar material 1 protein	PCM1	12	9.34	9.1	9.15	9.43	9.43	9.1	9.2	9.4	9.41	9.1	9.29	9.32	9.49	9.12	9.29	9.67	9.16	9.24	0.22	0.118167	0.322871	9.29122	4.46	0.00018	0.0019	0
Q8N118	CP4X1_HUMAN	Cytochrome P450 4X1	CYP4X1	1	6.87	7.1	7.08	6.88	6.86	7.11	7.03	6.79	6.69	7.34	7.03	6.69	6.76	7.15	7.03	6.75	7.21	6.99	-0.25	-0.372718	-0.13627	6.96392	-4.45	0.00018	0.0019	0
Q7Z5G4	GOGA7_HUMAN	Golgin subfamily A member 7	GOLGA7	2	7.53	7.77	7.7	7.54	7.42	7.82	7.77	7.6	7.41	7.67	7.62	7.48	7.41	7.66	7.83	7.49	7.71	7.82	-0.22	-0.324403	-0.118589	7.62487	-4.45	0.00018	0.0019	0
Q8N556	AFAP1_HUMAN	Actin filament-associated protein 1	AFAP1	16	10.08	10.22	10.06	9.85	9.91	10.19	10.03	9.9	9.93	10.14	9.99	9.83	9.82	10.11	9.98	9.71	10.11	10.01	-0.19	-0.279103	-0.101899	9.99232	-4.45	0.00018	0.002	-0.02
Q969G3	SMCE1_HUMAN	SWI/SNF-related matrix-associated actin-dependent regulator of chromatin subfamily E member 1	SMARCE1	14	10.06	10.03	9.93	10.11	10.13	9.98	9.91	10.1	10.19	10.06	10	10.16	10.18	9.97	10.08	10.16	10.01	9.98	0.15	0.0828389	0.226952	10.0583	4.45	0.00018	0.002	-0.02
Q4VCS5	AMOT_HUMAN	Angiomotin	AMOT	1	5.74	5.96	5.65	5.34	5.35	6.03	5.64	5.31	5.35	6.01	5.65	5.33	5.71	5.97	5.81	5.23	5.8	5.65	-0.38	-0.554594	-0.20241	5.64017	-4.45	0.00018	0.002	-0.02
Q14152	EIF3A_HUMAN	Eukaryotic translation initiation factor 3 subunit A	EIF3A	38	11.9	11.76	11.75	11.89	11.87	11.77	11.74	11.86	11.9	11.79	11.8	11.87	11.94	11.8	11.85	11.96	11.76	11.76	0.12	0.0617102	0.169438	11.8308	4.44	0.00019	0.002	-0.04
Q9BX40	LS14B_HUMAN	Protein LSM14 homolog B	LSM14B	8	9.39	9.28	9.24	9.39	9.42	9.28	9.12	9.34	9.37	9.29	9.13	9.29	9.34	9.18	9.17	9.33	9.29	9.25	0.16	0.0842063	0.231252	9.28336	4.44	0.00019	0.002	-0.04
O14879	IFIT3_HUMAN	Interferon-induced protein with tetratricopeptide repeats 3	IFIT3	1	4.96	4.95	5.06	4.47	4.17	5.2	5.11	4.28	4.28	5.17	4.78	3.96	4.32	5.07	5.06	4.52	5.08	4.69	-0.63	-0.930951	-0.338878	4.72943	-4.44	0.00019	0.002	-0.04
Q96EX1	SIM12_HUMAN	Small integral membrane protein 12	SMIM12	1	6.25	6.09	5.67	6.36	6.3	6.07	6.01	6.15	6.13	6.04	5.65	6.2	6.13	6.01	6	6.28	6.06	6.08	0.37	0.195081	0.535994	6.08225	4.44	0.00019	0.002	-0.04
P19338	NUCL_HUMAN	Nucleolin	NCL	30	12.45	12.25	12.25	12.46	12.5	12.28	12.27	12.42	12.48	12.28	12.32	12.4	12.61	12.33	12.4	12.6	12.23	12.22	0.18	0.0968009	0.264617	12.3749	4.47	0.00019	0.002	-0.04
Q9H9A7	RMI1_HUMAN	RecQ-mediated genome instability protein 1	RMI1	1	5.17	4.89	4.85	5.3	5.34	4.96	4.82	5.36	5.57	5.11	5.04	5.34	5.72	5.15	5.07	5.9	5.05	4.95	0.53	0.284566	0.782077	5.19937	4.43	0.00019	0.002	-0.05
O95372	LYPA2_HUMAN	Acyl-protein thioesterase 2	LYPLA2	9	10.12	10.24	10.3	10.09	10.13	10.18	10.29	10.13	10.15	10.28	10.29	10.13	10.06	10.19	10.14	10.08	10.25	10.26	-0.15	-0.215313	-0.0783431	10.1845	-4.43	0.00019	0.002	-0.05
Q8WUQ7	CATIN_HUMAN	Cactin	CACTIN	1	5.93	5.67	5.71	6.15	6.02	5.71	5.64	6	5.85	5.67	5.85	6.03	6.17	5.71	5.72	5.99	5.77	5.74	0.31	0.165645	0.455618	5.85163	4.43	0.00019	0.002	-0.05
Q86YS7	C2CD5_HUMAN	C2 domain-containing protein 5	C2CD5	14	10.01	10.11	10.06	9.95	9.94	10.14	10.04	9.93	9.91	10.1	10.05	9.93	9.88	10.08	10.01	9.8	10.15	10.08	-0.14	-0.210926	-0.0766673	10.0094	-4.43	0.00019	0.002	-0.06
P60033	CD81_HUMAN	CD81 antigen	CD81	4	9.49	9.7	9.58	9.32	9.48	9.62	9.53	9.46	9.37	9.7	9.46	9.36	9.35	9.56	9.56	9.29	9.71	9.56	-0.18	-0.266907	-0.0969146	9.50687	-4.43	0.00019	0.002	-0.07
P14923	PLAK_HUMAN	Junction plakoglobin	JUP	19	9.91	9.77	9.82	10.03	9.88	9.67	9.76	9.95	9.85	9.68	9.85	9.98	9.87	9.74	9.87	9.96	9.66	9.89	0.14	0.0756887	0.208514	9.843	4.43	0.00019	0.002	-0.07
P23786	CPT2_HUMAN	Carnitine O-palmitoyltransferase 2, mitochondrial	CPT2	17	10.18	10.22	10.19	10.08	10.03	10.29	10.22	10.01	10.03	10.29	10.15	10.05	10.03	10.19	10.12	9.99	10.27	10.24	-0.16	-0.228813	-0.0830461	10.1427	-4.43	0.00019	0.002	-0.07
Q15645	PCH2_HUMAN	Pachytene checkpoint protein 2 homolog	TRIP13	2	6.87	6.12	6.27	7.11	7.08	6.15	6.36	7.03	7.07	6.34	6.59	7.25	7.47	6.68	6.89	7.6	6.1	6.47	0.73	0.402903	1.06343	6.74676	4.7	0.00023	0.0024	-0.07
O94766	B3GA3_HUMAN	Galactosylgalactosylxylosylprotein 3-beta-glucuronosyltransferase 3	B3GAT3	4	7.12	6.9	6.9	7.12	6.93	6.91	6.67	7.11	7.02	6.81	6.79	7.03	7.01	6.92	6.88	7	6.78	6.84	0.25	0.13298	0.366773	6.93043	4.42	0.0002	0.002	-0.08
Q9Y3Q4	HCN4_HUMAN	Potassium/sodium hyperpolarization-activated cyclic nucleotide-gated channel 4	HCN4	6	7.17	7.37	7.37	6.98	7.1	7.5	7.23	7.28	6.99	7.28	7.34	6.94	7.05	7.24	7.31	6.95	7.32	7.42	-0.29	-0.432148	-0.156676	7.21247	-4.42	0.0002	0.002	-0.08
Q96KP4	CNDP2_HUMAN	Cytosolic non-specific dipeptidase	CNDP2	22	11.92	12.03	12.03	11.88	11.97	12	12.08	11.97	11.93	12.04	12.06	11.94	11.93	12.01	12.03	11.96	12	12	-0.11	-0.15558	-0.0563332	11.9863	-4.42	0.0002	0.0021	-0.09
Q8IW92	GLBL2_HUMAN	Beta-galactosidase-1-like protein 2	GLB1L2	1	4.57	4.3	3.84	4.44	4.87	4.11	3.88	4.71	5.01	4.03	3.89	4.88	5.01	4.11	4.59	5.18	3.71	4.19	0.72	0.383517	1.06009	4.40666	4.41	0.0002	0.0021	-0.1
Q8N5K1	CISD2_HUMAN	CDGSH iron-sulfur domain-containing protein 2	CISD2	6	10.14	10.33	10.2	10.03	10.09	10.45	10.2	10.03	10.03	10.33	10.16	9.94	9.96	10.26	10.12	9.86	10.22	10.13	-0.2	-0.287292	-0.104013	10.1373	-4.42	0.0002	0.0021	-0.1
Q9ULU8	CAPS1_HUMAN	Calcium-dependent secretion activator 1	CADPS	35	11.48	11.7	11.59	11.39	11.53	11.67	11.66	11.51	11.42	11.69	11.54	11.48	11.35	11.65	11.56	11.37	11.68	11.58	-0.15	-0.219869	-0.0794063	11.5475	-4.41	0.0002	0.0021	-0.12
Q4KMP7	TB10B_HUMAN	TBC1 domain family member 10B	TBC1D10B	13	10.41	10.51	10.49	10.38	10.35	10.47	10.47	10.35	10.36	10.45	10.52	10.37	10.22	10.44	10.44	10.29	10.5	10.57	-0.15	-0.224178	-0.080916	10.4209	-4.41	0.0002	0.0021	-0.12
P46531	NOTC1_HUMAN	Neurogenic locus notch homolog protein 1	NOTCH1	1	4.7	2.87	3.93	4.62	4.7	2.25	4.12	4.37	4.6	2.67	3.78	5.09	4.77	3.51	4.09	5.05	2.99	3.1	0.98	0.522026	1.43726	3.95615	4.44	0.00021	0.0022	-0.13
Q96JI7	SPTCS_HUMAN	Spatacsin	SPG11	3	7.48	7.4	7.44	7.64	7.44	7.45	7.5	7.63	7.53	7.42	7.5	7.66	7.51	7.45	7.53	7.7	7.45	7.48	0.17	0.0905619	0.251062	7.51174	4.4	0.00021	0.0021	-0.13
Q8N3U4	STAG2_HUMAN	Cohesin subunit SA-2	STAG2	8	9.19	8.84	8.95	9.2	9.23	8.85	8.86	9.19	9.22	8.98	9	9.19	9.46	9.01	9.13	9.37	8.84	8.94	0.26	0.140457	0.38651	9.07992	4.45	0.00021	0.0022	-0.13
Q9UIF9	BAZ2A_HUMAN	Bromodomain adjacent to zinc finger domain protein 2A	BAZ2A	7	7.28	7.07	7	7.38	7.31	7.18	7.03	7.24	7.36	7.06	7.13	7.36	7.35	7.08	7.25	7.41	7.17	7.15	0.23	0.123739	0.343414	7.21186	4.4	0.00021	0.0021	-0.14
Q13123	RED_HUMAN	Protein Red	IK	12	9.35	9.12	9.11	9.36	9.31	9.24	9.14	9.27	9.27	9.2	9.18	9.24	9.31	9.18	9.22	9.36	9.17	9.08	0.16	0.0851011	0.23642	9.22904	4.4	0.00021	0.0022	-0.15
Q5EBL4	RIPL1_HUMAN	RILP-like protein 1	RILPL1	6	8.64	8.32	8.68	8.85	8.66	8.42	8.54	8.89	8.84	8.57	8.63	8.99	8.93	8.51	8.78	8.98	8.54	8.68	0.27	0.140982	0.389971	8.69122	4.42	0.00021	0.0022	-0.15
P25685	DNJB1_HUMAN	DnaJ homolog subfamily B member 1	DNAJB1	10	10.11	9.99	10.06	10.18	10.19	10.01	10.05	10.18	10.15	10.04	10.12	10.2	10.19	10.05	10.11	10.28	9.99	10.08	0.13	0.0679752	0.18901	10.1115	4.39	0.00021	0.0022	-0.15
Q92844	TANK_HUMAN	TRAF family member-associated NF-kappa-B activator	TANK	6	8.78	8.95	8.89	8.68	8.77	8.96	8.9	8.71	8.76	8.97	8.92	8.77	8.67	8.94	8.74	8.56	8.98	8.88	-0.18	-0.270109	-0.0969591	8.82482	-4.39	0.00022	0.0022	-0.17
O43795	MYO1B_HUMAN	Unconventional myosin-Ib	MYO1B	29	11.64	11.72	11.7	11.59	11.58	11.8	11.75	11.59	11.56	11.72	11.69	11.63	11.56	11.76	11.72	11.57	11.72	11.67	-0.11	-0.166458	-0.0597255	11.6666	-4.38	0.00022	0.0022	-0.17
Q9GZZ9	UBA5_HUMAN	Ubiquitin-like modifier-activating enzyme 5	UBA5	9	9.4	9.64	9.52	9.33	9.38	9.5	9.53	9.39	9.33	9.59	9.52	9.37	9.28	9.56	9.49	9.37	9.53	9.48	-0.14	-0.207915	-0.074531	9.45632	-4.38	0.00022	0.0022	-0.18
Q14108	SCRB2_HUMAN	Lysosome membrane protein 2	SCARB2	17	11.39	11.05	11.51	11.75	11.28	11.07	11.55	11.73	11.19	10.96	11.4	11.67	11.17	10.95	11.45	11.58	11.07	11.51	0.2	0.104345	0.289021	11.3488	4.42	0.00022	0.0023	-0.18
P27037	AVR2A_HUMAN	Activin receptor type-2A	ACVR2A	4	7.17	7.62	7.57	7.25	6.98	7.42	7.5	7.22	7.16	7.46	7.42	7.17	6.82	7.33	7.38	7.1	7.55	7.56	-0.3	-0.444548	-0.159321	7.3164	-4.38	0.00022	0.0022	-0.18
Q8IYB4	PEX5R_HUMAN	PEX5-related protein	PEX5L	9	9.26	9.37	9.38	9.11	9.37	9.47	9.4	9.25	9.21	9.48	9.34	9.14	9.03	9.3	9.33	8.92	9.35	9.43	-0.27	-0.399725	-0.144755	9.28525	-4.45	0.00023	0.0024	-0.2
Q96AY3	FKB10_HUMAN	Peptidyl-prolyl cis-trans isomerase FKBP10	FKBP10	9	9.53	8.41	8.63	9.74	9.72	8.38	8.67	9.59	9.89	8.7	9.08	9.76	10.21	9.07	9.37	10.14	8.42	8.69	0.92	0.506833	1.335	9.2211	4.76	0.00029	0.0027	-0.21
O00442	RTCA_HUMAN	RNA 3'-terminal phosphate cyclase	RTCA	8	9.56	9.86	9.83	9.49	9.64	9.8	9.89	9.63	9.59	9.76	9.81	9.7	9.62	9.79	9.66	9.6	9.9	9.78	-0.19	-0.277094	-0.0990131	9.71747	-4.37	0.00022	0.0023	-0.21
P55265	DSRAD_HUMAN	Double-stranded RNA-specific adenosine deaminase	ADAR	34	11.59	11.45	11.41	11.54	11.55	11.48	11.39	11.5	11.56	11.45	11.41	11.51	11.59	11.45	11.48	11.57	11.39	11.38	0.11	0.0593163	0.166043	11.4821	4.37	0.00022	0.0023	-0.21
Q8WUB8	PHF10_HUMAN	PHD finger protein 10	PHF10	2	7.55	7.14	7.29	7.58	7.61	6.9	7.14	7.62	7.64	7.13	7.35	7.61	7.84	7.28	7.49	8.01	7.2	7.2	0.41	0.218201	0.602132	7.42191	4.46	0.00024	0.0024	-0.22
Q08722	CD47_HUMAN	Leukocyte surface antigen CD47	CD47	7	10.07	10.3	10.21	10.04	10.06	10.26	10.3	10.09	9.92	10.22	10.18	10	9.88	10.21	10.17	9.9	10.12	10.16	-0.2	-0.288918	-0.103233	10.1149	-4.37	0.00023	0.0023	-0.22
P18065	IBP2_HUMAN	Insulin-like growth factor-binding protein 2	IGFBP2	2	5.68	4.94	5.34	5.89	5.74	5.13	5.05	5.83	5.85	5.04	4.88	6	6.29	5.58	5.51	5.78	5.4	5.42	0.63	0.334291	0.928085	5.51945	4.42	0.00024	0.0024	-0.23
P20339	RAB5A_HUMAN	Ras-related protein Rab-5A	RAB5A	6	8.91	9.06	9.04	8.77	8.91	9	8.93	8.83	8.8	8.92	9	8.83	8.74	8.91	8.93	8.69	8.89	8.96	-0.19	-0.282655	-0.100753	8.8962	-4.36	0.00023	0.0023	-0.23
Q13191	CBLB_HUMAN	E3 ubiquitin-protein ligase CBL-B	CBLB	4	7.62	7.9	7.85	7.57	7.54	7.83	7.78	7.63	7.53	7.87	7.8	7.48	7.45	7.74	7.67	7.56	7.92	7.77	-0.21	-0.314162	-0.111879	7.69409	-4.36	0.00023	0.0023	-0.24
Q05193	DYN1_HUMAN	Dynamin-1	DNM1	25	11.26	11.4	11.32	11.17	11.18	11.35	11.3	11.12	11.13	11.34	11.24	11.14	11.07	11.37	11.21	11.06	11.4	11.27	-0.14	-0.213618	-0.0760574	11.2406	-4.36	0.00023	0.0023	-0.24
O95983	MBD3_HUMAN	Methyl-CpG-binding domain protein 3	MBD3	4	8.26	7.95	8.15	8.38	8.38	8.11	8.09	8.27	8.32	8.13	8.14	8.34	8.45	8.21	8.16	8.42	8.18	8.17	0.21	0.111057	0.312163	8.22756	4.35	0.00023	0.0023	-0.25
Q96TC7	RMD3_HUMAN	Regulator of microtubule dynamics protein 3	RMDN3	14	10.16	10.4	10.28	10.14	10.1	10.42	10.33	10.14	10.02	10.31	10.22	10.15	10.09	10.28	10.26	10.06	10.32	10.26	-0.15	-0.219205	-0.077953	10.2193	-4.35	0.00023	0.0024	-0.25
Q9H2B2	SYT4_HUMAN	Synaptotagmin-4	SYT4	8	8.4	8.71	8.7	8.44	8.39	8.7	8.69	8.45	8.4	8.61	8.67	8.35	8.13	8.62	8.46	8.27	8.59	8.63	-0.25	-0.371326	-0.132216	8.51246	-4.36	0.00024	0.0024	-0.25
Q9HCK4	ROBO2_HUMAN	Roundabout homolog 2	ROBO2	25	10.69	10.37	10.35	10.59	10.54	10.38	10.28	10.53	10.55	10.34	10.31	10.51	10.46	10.32	10.3	10.39	10.33	10.4	0.17	0.0910108	0.25611	10.4237	4.35	0.00024	0.0024	-0.26
Q9C005	DPY30_HUMAN	Protein dpy-30 homolog	DPY30	3	8.38	8.22	8.28	8.39	8.41	8.18	8.2	8.39	8.41	8.26	8.32	8.44	8.47	8.26	8.32	8.5	8.19	8.17	0.17	0.0912933	0.257246	8.32184	4.34	0.00024	0.0024	-0.27
O75882	ATRN_HUMAN	Attractin	ATRN	6	7.65	7.82	7.92	7.86	7.42	7.8	7.97	7.65	7.49	7.8	7.88	7.67	7.43	7.9	7.9	7.61	7.84	7.96	-0.23	-0.338966	-0.120262	7.75421	-4.34	0.00024	0.0024	-0.27
Q15427	SF3B4_HUMAN	Splicing factor 3B subunit 4	SF3B4	4	9.01	8.68	8.75	8.93	8.96	8.71	8.74	8.97	8.96	8.69	8.81	8.96	9.12	8.83	8.9	9.04	8.73	8.74	0.18	0.0968182	0.273177	8.86196	4.34	0.00024	0.0024	-0.28
Q9NX58	LYAR_HUMAN	Cell growth-regulating nucleolar protein	LYAR	6	8.86	8.48	8.55	8.92	8.81	8.52	8.55	8.81	8.9	8.52	8.64	8.76	9.08	8.65	8.77	9.07	8.51	8.57	0.27	0.142664	0.399801	8.71986	4.38	0.00025	0.0024	-0.29
Q6UUV9	CRTC1_HUMAN	CREB-regulated transcription coactivator 1	CRTC1	10	9.68	9.76	9.73	9.62	9.73	9.83	9.76	9.64	9.74	9.84	9.79	9.62	9.67	9.79	9.68	9.6	9.83	9.8	-0.13	-0.193737	-0.0686328	9.72898	-4.34	0.00024	0.0024	-0.29
Q8N3X1	FNBP4_HUMAN	Formin-binding protein 4	FNBP4	7	7.91	7.67	7.72	7.92	7.97	7.67	7.77	7.9	7.9	7.78	7.86	7.99	7.9	7.69	7.81	8.06	7.75	7.71	0.19	0.100549	0.283952	7.83016	4.34	0.00024	0.0024	-0.29
Q8IYU8	MICU2_HUMAN	Calcium uptake protein 2, mitochondrial	MICU2	1	6	5.49	5.57	6.08	5.7	5.58	5.54	5.97	5.81	5.63	5.61	5.94	5.69	5.38	5.78	5.82	5.49	5.43	0.37	0.191323	0.541031	5.69373	4.33	0.00025	0.0024	-0.3
P20020	AT2B1_HUMAN	Plasma membrane calcium-transporting ATPase 1	ATP2B1	19	10.53	10.65	10.65	10.58	10.49	10.61	10.69	10.51	10.46	10.61	10.65	10.49	10.46	10.56	10.59	10.5	10.6	10.61	-0.12	-0.178513	-0.0631227	10.5689	-4.33	0.00025	0.0024	-0.3
Q9Y2I8	WDR37_HUMAN	WD repeat-containing protein 37	WDR37	10	9.68	9.84	9.77	9.65	9.69	9.85	9.83	9.62	9.58	9.87	9.75	9.62	9.54	9.77	9.68	9.49	9.83	9.79	-0.17	-0.251635	-0.0889496	9.71395	-4.33	0.00025	0.0024	-0.31
Q96FN4	CPNE2_HUMAN	Copine-2	CPNE2	2	7.58	7.21	7.31	7.59	7.59	7.15	7.29	7.53	7.69	7.29	7.31	7.66	7.75	7.51	7.49	7.77	7.08	7.17	0.32	0.16907	0.477756	7.4426	4.34	0.00025	0.0025	-0.31
Q9Y287	ITM2B_HUMAN	Integral membrane protein 2B	ITM2B	6	8.83	8.99	9.23	9.06	8.77	8.96	9.17	9.04	8.71	8.87	9.14	8.97	8.64	8.83	9.15	8.88	8.88	9.19	-0.19	-0.281063	-0.0992413	8.9625	-4.33	0.00025	0.0024	-0.32
Q96J42	TXD15_HUMAN	Thioredoxin domain-containing protein 15	TXNDC15	3	6.82	6.54	6.29	6.78	6.78	6.48	6.06	6.71	6.61	6.44	6.32	6.64	6.35	6.33	6.31	6.49	6.32	6.4	0.38	0.197567	0.559942	6.48062	4.32	0.00025	0.0025	-0.32
Q14980	NUMA1_HUMAN	Nuclear mitotic apparatus protein 1	NUMA1	63	12.1	11.82	11.83	12.06	12.08	11.83	11.8	12.06	12.14	11.88	11.93	12.07	12.3	11.94	12.02	12.26	11.84	11.84	0.23	0.121966	0.33875	11.9894	4.45	0.00027	0.0026	-0.32
Q9NR22	ANM8_HUMAN	Protein arginine N-methyltransferase 8	PRMT8	2	7.6	7.9	7.75	7.47	7.52	7.82	7.7	7.6	7.39	7.76	7.64	7.49	7.42	7.64	7.77	7.4	7.77	7.8	-0.24	-0.36106	-0.127312	7.63576	-4.32	0.00025	0.0025	-0.33
Q5VZL5	ZMYM4_HUMAN	Zinc finger MYM-type protein 4	ZMYM4	12	9.09	8.78	8.7	9.12	9.04	8.74	8.76	9.08	9.19	8.76	8.95	9.02	9.38	8.92	8.87	9.37	8.7	8.84	0.32	0.171122	0.475713	8.9626	4.45	0.00028	0.0027	-0.34
Q9Y673	ALG5_HUMAN	Dolichyl-phosphate beta-glucosyltransferase	ALG5	6	8.41	8.58	8.46	8.35	8.17	8.58	8.47	8.2	8.31	8.54	8.56	8.27	8.36	8.49	8.41	8.24	8.48	8.41	-0.2	-0.292857	-0.103135	8.40532	-4.32	0.00025	0.0025	-0.34
Q14204	DYHC1_HUMAN	Cytoplasmic dynein 1 heavy chain 1	DYNC1H1	249	15.32	15.41	15.39	15.25	15.26	15.39	15.36	15.26	15.22	15.36	15.29	15.22	15.21	15.41	15.31	15.16	15.42	15.33	-0.11	-0.16868	-0.0593537	15.3097	-4.31	0.00026	0.0025	-0.34
Q5VU57	CBPC6_HUMAN	Cytosolic carboxypeptidase 6	AGBL4	1	9.52	9.37	9.22	9.6	9.62	9.19	9.28	9.51	9.51	9.35	9.37	9.55	9.7	9.36	9.51	9.75	9.15	9.21	0.29	0.151302	0.4221	9.4324	4.43	0.00028	0.0027	-0.34
Q53EL6	PDCD4_HUMAN	Programmed cell death protein 4	PDCD4	10	9.58	9.21	9.32	9.65	9.69	9.24	9.22	9.58	9.77	9.28	9.42	9.73	9.88	9.45	9.57	9.87	9.29	9.37	0.33	0.173084	0.478212	9.5076	4.49	0.00029	0.0027	-0.35
Q5BJF2	SGMR2_HUMAN	Sigma intracellular receptor 2	TMEM97	2	8.76	8.53	8.66	8.82	8.6	8.52	8.61	8.74	8.57	8.48	8.59	8.83	8.6	8.47	8.59	8.69	8.51	8.53	0.18	0.0925072	0.26323	8.61685	4.31	0.00026	0.0025	-0.36
Q2M389	WASC4_HUMAN	WASH complex subunit 4	WASHC4	14	9.45	9.57	9.59	9.49	9.5	9.61	9.58	9.48	9.42	9.6	9.54	9.45	9.45	9.66	9.6	9.39	9.66	9.61	-0.13	-0.192123	-0.0674178	9.53663	-4.31	0.00026	0.0026	-0.37
O60232	ZNRD2_HUMAN	Protein ZNRD2	ZNRD2	2	6.41	6.29	6.3	6.57	6.4	6.14	6.33	6.46	6.59	6.3	6.18	6.66	6.5	6.02	6.22	6.48	6.22	6.23	0.29	0.150967	0.430523	6.34969	4.3	0.00026	0.0026	-0.37
Q9ULW0	TPX2_HUMAN	Targeting protein for Xklp2	TPX2	5	9.17	7.77	8.33	9.34	9.35	7.66	8.17	9.26	9.49	8.09	8.69	9.39	9.78	8.39	9.07	9.8	7.82	8.42	0.92	0.496361	1.33565	8.77718	4.67	0.00034	0.0031	-0.38
Q86V35	CABP7_HUMAN	Calcium-binding protein 7	CABP7	1	5.19	4.03	4.69	5.4	5.7	4.1	4.55	5.01	5.48	3.88	4.54	5.64	5.94	4.82	4.98	5.71	4.08	4.48	0.79	0.41437	1.16917	4.90241	4.37	0.00028	0.0027	-0.39
Q8IU60	DCP2_HUMAN	m7GpppN-mRNA hydrolase	DCP2	3	8.21	8.44	8.33	8.18	8.32	8.49	8.47	8.16	8.11	8.42	8.44	8.26	8.16	8.45	8.42	8.32	8.42	8.43	-0.19	-0.278856	-0.097557	8.33546	-4.29	0.00027	0.0026	-0.39
Q5JSZ5	PRC2B_HUMAN	Protein PRRC2B	PRRC2B	14	9.22	8.97	9.01	9.22	9.16	9	9.01	9.22	9.19	8.96	9.02	9.1	9.11	8.95	9.07	9.12	8.98	9.01	0.14	0.0728712	0.208393	9.07315	4.29	0.00027	0.0026	-0.4
Q9BWJ5	SF3B5_HUMAN	Splicing factor 3B subunit 5	SF3B5	4	8.82	8.62	8.59	8.76	8.69	8.7	8.56	8.76	8.86	8.61	8.61	8.69	8.84	8.56	8.64	8.88	8.62	8.58	0.18	0.091584	0.261945	8.6883	4.29	0.00027	0.0026	-0.4
Q3ZCM7	TBB8_HUMAN	Tubulin beta-8 chain	TUBB8	4	8.12	8.28	8.36	8.22	8.12	8.24	8.32	8.23	8.13	8.33	8.41	8	8.08	8.28	8.31	8.22	8.25	8.39	-0.19	-0.275381	-0.0962288	8.23861	-4.29	0.00027	0.0026	-0.4
Q9BXW9	FACD2_HUMAN	Fanconi anemia group D2 protein	FANCD2	5	8.3	7.41	7.55	8.53	8.61	7.29	7.65	8.39	8.61	7.69	7.97	8.62	8.81	7.96	8.28	8.92	7.42	7.61	0.8	0.433501	1.17263	8.09052	4.65	0.00035	0.0031	-0.41
Q9UBS5	GABR1_HUMAN	Gamma-aminobutyric acid type B receptor subunit 1	GABBR1	9	8.78	8.56	8.43	8.67	8.65	8.53	8.34	8.6	8.6	8.3	8.25	8.62	8.46	8.4	8.25	8.53	8.54	8.44	0.26	0.136243	0.389025	8.49649	4.31	0.00028	0.0027	-0.41
Q8IYB8	SUV3_HUMAN	ATP-dependent RNA helicase SUPV3L1, mitochondrial	SUPV3L1	7	8.4	8.59	8.44	8.35	8.4	8.59	8.64	8.36	8.38	8.54	8.57	8.38	8.38	8.61	8.47	8.32	8.55	8.48	-0.16	-0.243614	-0.0850371	8.46996	-4.29	0.00027	0.0027	-0.41
Q7L8J4	3BP5L_HUMAN	SH3 domain-binding protein 5-like	SH3BP5L	5	8.12	8.27	8.34	8.15	8.2	8.21	8.29	8.18	8.12	8.31	8.35	8.15	8.12	8.24	8.25	8.18	8.29	8.4	-0.16	-0.236933	-0.0826871	8.23164	-4.29	0.00028	0.0027	-0.41
Q99962	SH3G2_HUMAN	Endophilin-A1	SH3GL2	5	8.1	8.42	8.23	8.04	8.03	8.35	8.18	8	7.95	8.21	8.17	7.98	7.89	8.17	8.18	7.9	8.21	8.26	-0.22	-0.330107	-0.11508	8.1272	-4.28	0.00028	0.0027	-0.42
Q8N2U0	TM256_HUMAN	Transmembrane protein 256	TMEM256	2	6.38	6.63	6.68	6.47	6.24	6.51	6.55	6.45	6.46	6.59	6.76	6.26	6.44	6.39	6.61	6.28	6.52	6.65	-0.29	-0.424925	-0.148134	6.49342	-4.28	0.00028	0.0027	-0.42
Q9UHG2	PCS1N_HUMAN	ProSAAS	PCSK1N	4	9.55	9.34	9.44	9.69	9.58	9.4	9.4	9.61	9.37	9.35	9.4	9.57	9.31	9.29	9.26	9.53	9.36	9.43	0.21	0.109832	0.314572	9.43857	4.29	0.00028	0.0027	-0.42
P08758	ANXA5_HUMAN	Annexin A5	ANXA5	20	11.46	11.62	11.63	11.45	11.45	11.62	11.58	11.48	11.53	11.71	11.7	11.44	11.58	11.72	11.65	11.61	11.71	11.67	-0.15	-0.227823	-0.0793009	11.5885	-4.28	0.00028	0.0027	-0.44
Q9UGP8	SEC63_HUMAN	Translocation protein SEC63 homolog	SEC63	17	10.72	10.83	10.69	10.62	10.68	10.95	10.81	10.62	10.64	10.89	10.74	10.61	10.67	10.92	10.74	10.6	10.88	10.69	-0.12	-0.181791	-0.0632608	10.7384	-4.28	0.00028	0.0027	-0.44
Q8TB72	PUM2_HUMAN	Pumilio homolog 2	PUM2	1	6.78	6.65	6.68	6.78	6.73	6.7	6.58	6.8	6.91	6.75	6.46	6.81	6.92	6.68	6.59	6.89	6.77	6.59	0.24	0.122928	0.353276	6.72586	4.28	0.00028	0.0027	-0.44
Q9Y2J2	E41L3_HUMAN	Band 4.1-like protein 3	EPB41L3	32	11.95	12.07	11.92	11.7	11.66	11.97	11.75	11.61	11.69	11.96	11.78	11.62	11.71	12	11.84	11.51	12.07	11.89	-0.23	-0.334452	-0.118616	11.8168	-4.39	0.00031	0.0029	-0.44
Q92620	PRP16_HUMAN	Pre-mRNA-splicing factor ATP-dependent RNA helicase PRP16	DHX38	8	9.42	9.26	9.22	9.42	9.44	9.33	9.31	9.41	9.45	9.34	9.32	9.45	9.52	9.35	9.31	9.51	9.37	9.35	0.15	0.0749542	0.215509	9.37649	4.27	0.00028	0.0027	-0.44
P60510	PP4C_HUMAN	Serine/threonine-protein phosphatase 4 catalytic subunit	PPP4C	4	8.68	8.62	8.52	8.68	8.74	8.42	8.56	8.66	8.66	8.52	8.5	8.75	8.79	8.64	8.57	8.83	8.51	8.53	0.19	0.0991723	0.28544	8.61969	4.27	0.00029	0.0027	-0.45
Q9UPR5	NAC2_HUMAN	Sodium/calcium exchanger 2	SLC8A2	11	9.66	9.63	9.65	9.46	9.45	9.73	9.51	9.44	9.45	9.7	9.49	9.32	9.41	9.73	9.58	9.25	9.68	9.66	-0.21	-0.316469	-0.110171	9.54478	-4.28	0.00029	0.0027	-0.45
O60885	BRD4_HUMAN	Bromodomain-containing protein 4	BRD4	5	8.26	8.23	8.14	8.34	8.37	8.31	8.2	8.41	8.43	8.24	8.26	8.43	8.56	8.16	8.25	8.53	8.24	8.22	0.21	0.110796	0.319186	8.3107	4.27	0.00029	0.0027	-0.46
Q86XI2	CNDG2_HUMAN	Condensin-2 complex subunit G2	NCAPG2	4	6.57	5.96	6.18	6.64	6.61	5.93	6.33	6.77	6.55	6.14	6.36	6.74	7.01	6.49	6.49	7.15	6.14	6.16	0.52	0.272291	0.772331	6.45701	4.36	0.00031	0.0029	-0.46
Q96CS2	HAUS1_HUMAN	HAUS augmin-like complex subunit 1	HAUS1	3	7.23	6.8	6.98	7.46	7.49	6.81	6.82	7.27	7.45	6.85	7.1	7.38	7.58	7.01	7.3	7.65	6.6	6.92	0.41	0.215338	0.613964	7.15033	4.33	0.00031	0.0029	-0.47
Q99460	PSMD1_HUMAN	26S proteasome non-ATPase regulatory subunit 1	PSMD1	37	12.11	12.21	12.23	12.14	12.17	12.28	12.25	12.13	12.17	12.29	12.25	12.14	12.17	12.28	12.22	12.12	12.24	12.2	-0.1	-0.141881	-0.0490469	12.2004	-4.25	0.0003	0.0028	-0.49
Q9P2U8	VGLU2_HUMAN	Vesicular glutamate transporter 2	SLC17A6	7	9.2	9.37	9.33	9.22	9.24	9.53	9.4	9.3	9.2	9.46	9.38	9.11	9.09	9.46	9.39	9.02	9.31	9.35	-0.21	-0.30851	-0.106594	9.297	-4.25	0.0003	0.0028	-0.5
Q96D09	GASP2_HUMAN	G-protein coupled receptor-associated sorting protein 2	GPRASP2	4	7.99	7.76	7.76	8.05	7.93	7.62	7.64	7.98	8.03	7.76	7.76	7.89	7.85	7.84	7.72	7.8	7.81	7.55	0.24	0.125573	0.363597	7.81931	4.25	0.0003	0.0028	-0.5
P35251	RFC1_HUMAN	Replication factor C subunit 1	RFC1	9	9.28	8.65	8.71	9.29	9.3	8.54	8.7	9.25	9.43	8.61	8.97	9.29	9.65	8.93	9.12	9.58	8.5	8.72	0.51	0.271499	0.748288	9.02958	4.56	0.00037	0.0033	-0.5
Q9NZR2	LRP1B_HUMAN	Low-density lipoprotein receptor-related protein 1B	LRP1B	3	6.94	6.53	6.5	6.99	6.81	6.77	6.61	6.83	6.7	6.51	6.5	6.94	6.65	6.53	6.49	6.74	6.49	6.72	0.31	0.160943	0.466217	6.68001	4.25	0.0003	0.0028	-0.51
Q7L8C5	SYT13_HUMAN	Synaptotagmin-13	SYT13	5	8.75	8.44	8.54	8.76	8.54	8.39	8.43	8.66	8.53	8.37	8.41	8.75	8.5	8.32	8.42	8.52	8.36	8.48	0.22	0.111463	0.323644	8.50941	4.24	0.00031	0.0029	-0.52
O43583	DENR_HUMAN	Density-regulated protein	DENR	6	9.4	9.55	9.55	9.38	9.44	9.48	9.5	9.39	9.42	9.46	9.49	9.34	9.37	9.48	9.43	9.38	9.49	9.52	-0.13	-0.18949	-0.0652303	9.44923	-4.24	0.00031	0.0029	-0.53
Q8TBP6	S2540_HUMAN	Solute carrier family 25 member 40	SLC25A40	2	6.27	6.3	5.96	6.28	6.46	6.01	6.16	6.48	6.41	6.33	6.17	6.5	6.71	6.21	6.23	6.64	6.15	5.93	0.39	0.198174	0.576079	6.28805	4.24	0.00031	0.0029	-0.53
O43505	B4GA1_HUMAN	Beta-1,4-glucuronyltransferase 1	B4GAT1	4	8.06	8.34	8.15	7.94	7.87	8.29	8.02	7.98	7.98	8.41	8.2	7.97	8.03	8.29	8.18	7.93	8.39	8.16	-0.19	-0.283893	-0.0976586	8.12097	-4.24	0.00031	0.0029	-0.53
P45954	ACDSB_HUMAN	Short/branched chain specific acyl-CoA dehydrogenase, mitochondrial	ACADSB	4	7.95	8.17	8.16	7.99	8.08	8.16	8.13	8.01	8	8.13	8.24	7.96	7.92	8.07	8.13	8.03	8.07	8.19	-0.17	-0.254267	-0.0874622	8.07717	-4.24	0.00031	0.0029	-0.53
Q8NBJ7	SUMF2_HUMAN	Inactive C-alpha-formylglycine-generating enzyme 2	SUMF2	5	7.9	7.48	7.65	7.73	7.74	7.6	7.46	7.89	7.8	7.51	7.61	7.75	7.76	7.5	7.61	7.81	7.44	7.57	0.21	0.108098	0.314486	7.65574	4.24	0.00031	0.0029	-0.54
Q9H0A0	NAT10_HUMAN	RNA cytidine acetyltransferase	NAT10	18	10.51	10.26	10.3	10.49	10.5	10.3	10.26	10.43	10.54	10.29	10.3	10.46	10.65	10.35	10.47	10.65	10.25	10.27	0.19	0.0960395	0.278888	10.4056	4.25	0.00032	0.0029	-0.54
Q7Z7M0	MEGF8_HUMAN	Multiple epidermal growth factor-like domains protein 8	MEGF8	3	7.39	7.66	7.61	7.41	7.42	7.71	7.57	7.38	7.3	7.7	7.59	7.56	7.36	7.6	7.73	7.34	7.72	7.66	-0.21	-0.310231	-0.106598	7.53891	-4.23	0.00031	0.0029	-0.54
P49454	CENPF_HUMAN	Centromere protein F	CENPF	1	3.97	3.02	2.93	4.24	4.65	2.97	2.81	3.83	4.56	2.76	3.63	4.37	4.43	2.88	4.15	4.8	2.78	3.21	0.96	0.49336	1.43271	3.66598	4.25	0.00032	0.0029	-0.54
P23921	RIR1_HUMAN	Ribonucleoside-diphosphate reductase large subunit	RRM1	23	10.9	10.36	10.57	11.1	11.17	10.33	10.57	11.09	11.26	10.44	10.74	11.29	11.53	10.72	10.89	11.57	10.4	10.57	0.59	0.316742	0.871181	10.8613	4.59	0.0004	0.0035	-0.54
Q9HAU5	RENT2_HUMAN	Regulator of nonsense transcripts 2	UPF2	12	10.04	10.14	10.18	10.04	10.04	10.17	10.17	10.07	10.03	10.12	10.15	10.06	10.01	10.17	10.1	10.02	10.17	10.17	-0.11	-0.158933	-0.0545988	10.1031	-4.23	0.00031	0.0029	-0.55
Q9Y266	NUDC_HUMAN	Nuclear migration protein nudC	NUDC	17	11.13	11.03	11.13	11.25	11.3	10.98	11.1	11.24	11.27	11.08	11.09	11.25	11.32	11.07	11.17	11.34	11.12	11.1	0.15	0.0755379	0.220055	11.1662	4.23	0.00032	0.0029	-0.55
Q14764	MVP_HUMAN	Major vault protein	MVP	10	9.82	10.03	9.99	9.63	9.81	10.19	10.06	9.81	9.7	10.12	9.91	9.68	9.56	9.98	9.88	9.38	10.09	9.89	-0.32	-0.473811	-0.167693	9.86192	-4.41	0.00036	0.0032	-0.55
P50453	SPB9_HUMAN	Serpin B9	SERPINB9	15	10.32	10.46	10.48	10.14	10.36	10.58	10.52	10.32	10.34	10.65	10.4	10.28	10.15	10.57	10.37	10.02	10.6	10.38	-0.24	-0.355102	-0.123603	10.3862	-4.32	0.00034	0.0031	-0.56
Q7L099	RUFY3_HUMAN	Protein RUFY3	RUFY3	23	11.91	12.09	12.06	11.87	12.02	12.11	12.1	11.96	11.89	12.08	12.05	11.84	11.76	11.99	11.98	11.73	12.07	12.03	-0.19	-0.281065	-0.0971403	11.9731	-4.27	0.00033	0.003	-0.57
Q9HC35	EMAL4_HUMAN	Echinoderm microtubule-associated protein-like 4	EML4	29	11.06	11.15	11.15	11.02	11.08	11.16	11.12	11.03	11.04	11.17	11.14	11.03	11	11.13	11.13	11.03	11.15	11.09	-0.1	-0.142251	-0.0487385	11.0943	-4.22	0.00032	0.003	-0.57
Q8IVD9	NUDC3_HUMAN	NudC domain-containing protein 3	NUDCD3	9	9.35	9.26	9.41	9.44	9.48	9.25	9.3	9.56	9.42	9.3	9.29	9.54	9.38	9.25	9.33	9.45	9.37	9.35	0.16	0.0804719	0.235103	9.37395	4.22	0.00032	0.003	-0.57
Q13131	AAPK1_HUMAN	5'-AMP-activated protein kinase catalytic subunit alpha-1	PRKAA1	10	9.56	9.63	9.68	9.49	9.57	9.62	9.68	9.53	9.49	9.62	9.66	9.61	9.56	9.68	9.69	9.55	9.62	9.63	-0.13	-0.186414	-0.063734	9.6034	-4.22	0.00033	0.003	-0.58
Q9Y5S1	TRPV2_HUMAN	Transient receptor potential cation channel subfamily V member 2	TRPV2	3	6.99	7	6.9	6.48	6.95	7.28	6.69	6.59	6.77	7.23	6.69	6.58	6.72	7.21	7	6.41	7.2	6.88	-0.32	-0.47204	-0.161268	6.86499	-4.22	0.00033	0.003	-0.59
Q99873	ANM1_HUMAN	Protein arginine N-methyltransferase 1	PRMT1	13	10.73	10.69	10.63	10.82	10.93	10.55	10.74	10.76	10.86	10.57	10.68	10.84	10.92	10.68	10.67	10.97	10.64	10.58	0.19	0.0975362	0.284225	10.7357	4.24	0.00034	0.0031	-0.59
Q9Y6Y0	NS1BP_HUMAN	Influenza virus NS1A-binding protein	IVNS1ABP	1	5.7	5.2	5.37	5.68	5.82	4.91	5.4	5.74	5.93	5.17	5.26	6.01	6.3	5.34	5.55	6.14	5.48	5.31	0.51	0.260894	0.763579	5.57314	4.22	0.00033	0.0031	-0.6
Q9H0S4	DDX47_HUMAN	Probable ATP-dependent RNA helicase DDX47	DDX47	6	9.27	9.11	9.04	9.4	9.31	9.02	9	9.22	9.38	9.1	9.13	9.43	9.56	9.21	9.28	9.63	9.01	9.04	0.32	0.168053	0.480567	9.23115	4.36	0.00037	0.0033	-0.61
Q14576	ELAV3_HUMAN	ELAV-like protein 3	ELAVL3	9	10.18	10.34	10.27	10.11	10.09	10.36	10.23	10	9.97	10.29	10.19	10	9.92	10.2	10.14	9.85	10.25	10.2	-0.22	-0.32086	-0.110011	10.1442	-4.25	0.00035	0.0031	-0.62
A6NDB9	PALM3_HUMAN	Paralemmin-3	PALM3	4	7.78	7.93	7.88	7.79	7.61	8.04	7.91	7.65	7.61	7.95	7.95	7.73	7.58	7.91	7.87	7.53	7.97	7.84	-0.22	-0.323283	-0.109988	7.80668	-4.2	0.00034	0.0031	-0.62
Q9UK61	TASOR_HUMAN	Protein TASOR	TASOR	7	7.98	7.57	7.69	8	7.98	7.49	7.62	7.91	7.96	7.62	7.72	8.03	8.06	7.83	7.91	8.2	7.66	7.84	0.28	0.141886	0.416672	7.83802	4.21	0.00034	0.0031	-0.62
Q9H857	NT5D2_HUMAN	5'-nucleotidase domain-containing protein 2	NT5DC2	21	10.32	10.14	10.07	10.23	10.2	10.15	10.05	10.15	10.21	10.07	10.04	10.16	10.19	10.11	10.05	10.15	10.08	10.02	0.13	0.0640329	0.188329	10.1332	4.2	0.00034	0.0031	-0.63
P13984	T2FB_HUMAN	General transcription factor IIF subunit 2	GTF2F2	10	10.01	9.81	9.87	10.03	10.13	9.82	9.88	10.05	10.11	9.91	9.94	9.98	10.08	9.9	9.92	10.12	9.96	9.89	0.15	0.0737058	0.216801	9.9676	4.2	0.00034	0.0031	-0.63
O60927	PP1RB_HUMAN	E3 ubiquitin-protein ligase PPP1R11	PPP1R11	2	5.2	5.37	5.78	5.08	5.41	5.61	5.7	5.11	5.51	5.48	5.41	5.33	5.16	5.22	5.54	4.99	5.43	5.39	-0.43	-0.649118	-0.220658	5.3723	-4.2	0.00034	0.0031	-0.63
P82921	RT21_HUMAN	28S ribosomal protein S21, mitochondrial	MRPS21	2	7.91	7.9	7.83	7.69	7.72	7.93	7.9	7.63	7.72	7.82	7.89	7.64	7.67	7.77	7.75	7.54	7.97	7.84	-0.22	-0.327515	-0.111328	7.78556	-4.2	0.00034	0.0031	-0.63
O75368	SH3L1_HUMAN	SH3 domain-binding glutamic acid-rich-like protein	SH3BGRL	9	10.4	10.11	10.22	10.45	10.68	10.12	10.31	10.59	10.59	10.24	10.39	10.54	10.62	10.28	10.43	10.7	10.19	10.27	0.25	0.128246	0.370343	10.3964	4.31	0.00037	0.0033	-0.63
P36957	ODO2_HUMAN	Dihydrolipoyllysine-residue succinyltransferase component of 2-oxoglutarate dehydrogenase complex, mitochondrial	DLST	9	10.56	10.6	10.58	10.48	10.51	10.68	10.67	10.57	10.5	10.66	10.63	10.48	10.43	10.57	10.6	10.42	10.6	10.65	-0.14	-0.205035	-0.0696481	10.5663	-4.2	0.00034	0.0031	-0.64
Q9BT22	ALG1_HUMAN	Chitobiosyldiphosphodolichol beta-mannosyltransferase	ALG1	5	8.7	8.87	8.84	8.57	8.6	8.9	8.76	8.65	8.69	8.94	8.98	8.72	8.78	9.03	8.95	8.79	8.92	8.93	-0.21	-0.314589	-0.106862	8.81237	-4.2	0.00034	0.0031	-0.64
P50570	DYN2_HUMAN	Dynamin-2	DNM2	13	9.97	10.1	10.06	9.91	9.92	10.05	10.12	9.97	9.93	9.99	10	9.9	9.94	10.05	10.06	9.88	10.01	9.99	-0.13	-0.196326	-0.0666263	9.99238	-4.19	0.00035	0.0031	-0.64
Q9NPI1	BRD7_HUMAN	Bromodomain-containing protein 7	BRD7	5	8.11	7.81	7.92	7.98	8.19	7.76	7.76	8.11	8.17	7.88	7.88	8.08	8.31	7.87	7.96	8.31	7.81	7.89	0.24	0.119417	0.351995	7.98914	4.19	0.00035	0.0031	-0.65
P13929	ENOB_HUMAN	Beta-enolase	ENO3	6	9.61	9.86	9.88	9.42	9.24	9.76	9.65	9.37	9.38	9.84	9.56	9.35	9.25	9.82	9.61	9.14	10.05	9.75	-0.37	-0.544833	-0.191658	9.58584	-4.41	0.00041	0.0036	-0.66
Q9Y6J0	CABIN_HUMAN	Calcineurin-binding protein cabin-1	CABIN1	1	4.99	4.66	4.54	5.07	4.91	5.05	4.75	5.26	4.96	5.05	4.81	5.3	4.92	5.04	5.05	5.19	5.04	4.7	0.44	0.220309	0.650417	4.96151	4.19	0.00035	0.0032	-0.66
Q86YP4	P66A_HUMAN	Transcriptional repressor p66-alpha	GATAD2A	10	8.59	8.24	8.22	8.65	8.57	8.26	8.22	8.54	8.66	8.24	8.42	8.51	8.74	8.49	8.52	8.79	8.39	8.27	0.29	0.147376	0.431608	8.46218	4.24	0.00037	0.0033	-0.67
Q86T24	KAISO_HUMAN	Transcriptional regulator Kaiso	ZBTB33	3	7.95	7.7	7.66	7.92	7.89	7.74	7.68	7.81	7.83	7.78	7.71	7.88	7.98	7.74	7.79	8.17	7.81	7.71	0.23	0.117885	0.349237	7.81973	4.18	0.00036	0.0032	-0.69
Q8WWY3	PRP31_HUMAN	U4/U6 small nuclear ribonucleoprotein Prp31	PRPF31	13	9.7	9.56	9.57	9.73	9.8	9.54	9.63	9.74	9.79	9.54	9.57	9.74	9.85	9.64	9.68	9.85	9.62	9.62	0.15	0.0753184	0.223382	9.67509	4.17	0.00037	0.0033	-0.69
Q12874	SF3A3_HUMAN	Splicing factor 3A subunit 3	SF3A3	15	11.13	10.94	10.92	11.05	11.1	10.97	10.9	11.06	11.13	10.98	10.95	11	11.18	10.98	11.02	11.14	10.96	10.9	0.12	0.0625031	0.185515	11.018	4.17	0.00037	0.0033	-0.7
Q8N608	DPP10_HUMAN	Inactive dipeptidyl peptidase 10	DPP10	1	6.47	6.16	6.29	6.7	6.53	6.2	6.48	6.74	6.47	6.09	6.28	6.44	6.21	5.97	6.25	6.67	6.07	6.29	0.32	0.160061	0.475358	6.35004	4.17	0.00037	0.0033	-0.7
Q9BW85	YJU2_HUMAN	Splicing factor YJU2	YJU2	2	6.99	6.81	6.86	7.02	6.97	6.82	6.55	7.03	6.88	6.73	6.75	6.88	7.17	6.9	6.75	7.1	6.81	6.76	0.27	0.137548	0.409356	6.87597	4.16	0.00038	0.0033	-0.72
Q6P1J9	CDC73_HUMAN	Parafibromin	CDC73	10	10.48	10.3	10.26	10.44	10.52	10.21	10.26	10.42	10.49	10.21	10.29	10.47	10.65	10.32	10.43	10.61	10.2	10.25	0.19	0.0937165	0.278489	10.3787	4.17	0.00038	0.0034	-0.73
O43491	E41L2_HUMAN	Band 4.1-like protein 2	EPB41L2	20	10.61	10.36	10.4	10.63	10.68	10.49	10.46	10.62	10.68	10.47	10.47	10.66	10.81	10.55	10.62	10.82	10.45	10.44	0.2	0.103405	0.305514	10.5683	4.2	0.00039	0.0034	-0.73
Q8N0X7	SPART_HUMAN	Spartin	SPART	4	7.85	7.39	7.59	7.96	8.13	7.28	7.38	8.06	8.11	7.38	7.84	8.14	8.3	7.55	7.88	8.42	7.25	7.63	0.48	0.247469	0.713574	7.78596	4.35	0.00044	0.0037	-0.73
Q9C0C2	TB182_HUMAN	182 kDa tankyrase-1-binding protein	TNKS1BP1	43	11.57	11.63	11.62	11.5	11.54	11.74	11.62	11.52	11.47	11.68	11.59	11.45	11.49	11.63	11.56	11.43	11.64	11.58	-0.12	-0.1779	-0.0596954	11.5714	-4.16	0.00038	0.0034	-0.73
Q14999	CUL7_HUMAN	Cullin-7	CUL7	5	7.12	6.94	6.9	7.06	7	6.87	6.85	7.05	7.22	6.88	6.98	7.3	7.24	6.78	6.96	7.33	6.85	6.88	0.27	0.135064	0.40271	7.01175	4.16	0.00038	0.0034	-0.74
Q96A33	CCD47_HUMAN	PAT complex subunit CCDC47	CCDC47	9	9.8	9.81	9.79	9.69	9.66	9.85	9.79	9.71	9.69	9.79	9.85	9.66	9.63	9.85	9.87	9.64	9.72	9.81	-0.15	-0.218462	-0.073255	9.75668	-4.16	0.00038	0.0034	-0.74
Q9P287	BCCIP_HUMAN	BRCA2 and CDKN1A-interacting protein	BCCIP	5	8.79	8.61	8.64	8.78	8.78	8.57	8.54	8.77	8.83	8.64	8.57	8.84	9.07	8.75	8.71	9.06	8.65	8.57	0.25	0.127968	0.37968	8.73172	4.19	0.00039	0.0034	-0.74
Q9NVI1	FANCI_HUMAN	Fanconi anemia group I protein	FANCI	7	8.28	6.83	7.19	8.47	8.56	6.9	7.2	8.45	8.69	7.19	7.81	8.6	8.97	7.79	8.16	9.08	6.89	7.47	1.08	0.566389	1.59885	7.91831	4.49	0.00049	0.0041	-0.74
O43426	SYNJ1_HUMAN	Synaptojanin-1	SYNJ1	26	11.45	11.65	11.7	11.51	11.55	11.65	11.71	11.54	11.48	11.66	11.64	11.56	11.39	11.61	11.55	11.43	11.68	11.65	-0.14	-0.210868	-0.0706532	11.578	-4.15	0.00038	0.0034	-0.74
Q15375	EPHA7_HUMAN	Ephrin type-A receptor 7	EPHA7	2	6.59	6.36	6.49	6.78	6.51	6.32	6.33	6.74	6.44	6.15	6.54	6.81	6.61	6.29	6.32	6.55	6.21	6.51	0.29	0.143339	0.427904	6.47537	4.15	0.00038	0.0034	-0.75
P35580	MYH10_HUMAN	Myosin-10	MYH10	77	13.43	13.48	13.45	13.37	13.45	13.51	13.48	13.42	13.42	13.51	13.48	13.34	13.42	13.49	13.47	13.37	13.44	13.44	-0.09	-0.133325	-0.0446514	13.4423	-4.15	0.00039	0.0034	-0.75
P08069	IGF1R_HUMAN	Insulin-like growth factor 1 receptor	IGF1R	4	7.1	7.39	7.36	7.18	7.22	7.45	7.41	7.15	7.29	7.45	7.4	7.09	7.03	7.4	7.4	7.21	7.23	7.35	-0.23	-0.340802	-0.114134	7.28365	-4.15	0.00039	0.0034	-0.75
Q69YW2	STUM_HUMAN	Protein stum homolog	STUM	1	7.13	7.32	6.95	6.73	6.96	7.45	6.97	6.78	6.85	7.23	6.94	6.77	6.95	7.38	7.09	6.76	7.19	7.19	-0.27	-0.400758	-0.134102	7.0357	-4.15	0.00039	0.0034	-0.75
Q5U5Q3	MEX3C_HUMAN	RNA-binding E3 ubiquitin-protein ligase MEX3C	MEX3C	2	6.02	5.79	5.75	6.11	6.06	5.88	5.78	6.04	6.13	5.76	5.76	5.97	6.11	5.53	5.77	6.04	5.9	5.65	0.3	0.148207	0.443739	5.89159	4.14	0.00039	0.0034	-0.77
Q68DU8	KCD16_HUMAN	BTB/POZ domain-containing protein KCTD16	KCTD16	1	5.03	5.53	5.62	5.52	5.3	5.59	5.75	5.11	5.25	5.49	5.48	5.22	4.84	5.71	5.67	4.94	5.63	5.68	-0.44	-0.662847	-0.221216	5.41015	-4.14	0.0004	0.0034	-0.77
Q7Z4V5	HDGR2_HUMAN	Hepatoma-derived growth factor-related protein 2	HDGFL2	7	9.76	9.61	9.64	9.81	9.88	9.74	9.67	9.8	9.84	9.77	9.73	9.95	9.96	9.79	9.74	9.94	9.77	9.69	0.18	0.0888389	0.26665	9.78324	4.14	0.0004	0.0035	-0.79
Q9HBM1	SPC25_HUMAN	Kinetochore protein Spc25	SPC25	2	7.16	6.12	6.37	7.36	7.31	6.04	6.47	7.25	7.4	6.13	6.74	7.5	7.72	6.44	7.28	7.83	5.77	6.36	0.84	0.43509	1.24573	6.84728	4.42	0.0005	0.0042	-0.8
Q13114	TRAF3_HUMAN	TNF receptor-associated factor 3	TRAF3	9	8.69	8.89	8.84	8.59	8.68	8.85	8.7	8.54	8.67	8.85	8.67	8.6	8.52	8.77	8.66	8.46	8.82	8.78	-0.18	-0.277132	-0.0921582	8.69804	-4.13	0.00041	0.0035	-0.8
Q9ULP9	TBC24_HUMAN	TBC1 domain family member 24	TBC1D24	13	10.23	10.46	10.42	10.22	10.36	10.41	10.45	10.3	10.26	10.41	10.42	10.26	10.14	10.4	10.28	10.14	10.45	10.41	-0.17	-0.253424	-0.0842161	10.3344	-4.13	0.00041	0.0035	-0.81
Q06323	PSME1_HUMAN	Proteasome activator complex subunit 1	PSME1	11	9.95	9.79	9.82	9.91	10	9.78	9.76	9.98	9.98	9.89	9.76	9.86	9.99	9.86	9.82	9.92	9.87	9.79	0.13	0.0643714	0.193827	9.87461	4.13	0.00041	0.0036	-0.81
P48449	LSS_HUMAN	Lanosterol synthase	LSS	20	10.77	10.49	10.68	10.79	10.71	10.58	10.64	10.77	10.64	10.54	10.6	10.78	10.64	10.54	10.63	10.7	10.51	10.63	0.12	0.0610287	0.183873	10.6464	4.12	0.00041	0.0036	-0.82
Q9NR50	EI2BG_HUMAN	Translation initiation factor eIF-2B subunit gamma	EIF2B3	7	9.45	9.51	9.58	9.47	9.4	9.64	9.56	9.4	9.47	9.54	9.56	9.39	9.36	9.63	9.55	9.42	9.62	9.53	-0.14	-0.205799	-0.0682561	9.5056	-4.12	0.00042	0.0036	-0.82
P30048	PRDX3_HUMAN	Thioredoxin-dependent peroxide reductase, mitochondrial	PRDX3	8	11.83	11.87	11.82	11.74	11.77	11.91	11.87	11.71	11.68	11.86	11.8	11.68	11.69	11.81	11.85	11.65	11.84	11.77	-0.13	-0.189728	-0.0628458	11.7867	-4.12	0.00042	0.0036	-0.83
Q9UHX1	PUF60_HUMAN	Poly(U)-binding-splicing factor PUF60	PUF60	17	10.64	10.51	10.5	10.64	10.68	10.48	10.51	10.59	10.65	10.52	10.5	10.63	10.81	10.56	10.55	10.75	10.54	10.49	0.14	0.0706558	0.213501	10.586	4.11	0.00042	0.0036	-0.84
Q92615	LAR4B_HUMAN	La-related protein 4B	LARP4B	6	7.47	7.37	7.38	7.62	7.55	7.49	7.39	7.58	7.47	7.35	7.42	7.58	7.53	7.53	7.39	7.6	7.44	7.48	0.18	0.0910193	0.275278	7.47968	4.11	0.00043	0.0037	-0.84
P49321	NASP_HUMAN	Nuclear autoantigenic sperm protein	NASP	35	12.53	11.97	12.13	12.68	12.77	11.91	12.14	12.67	12.83	12.1	12.31	12.7	13.04	12.26	12.55	13.07	12.02	12.11	0.53	0.273864	0.785899	12.4331	4.43	0.00054	0.0044	-0.85
Q9Y2X9	ZN281_HUMAN	Zinc finger protein 281	ZNF281	3	8.2	7.98	7.95	8.19	8.11	7.91	7.92	8.07	8.18	8.03	7.9	8.07	8.32	8.05	7.99	8.22	8.02	7.97	0.19	0.0940243	0.284764	8.06043	4.11	0.00043	0.0037	-0.85
O75874	IDHC_HUMAN	Isocitrate dehydrogenase [NADP] cytoplasmic	IDH1	24	12.24	12.37	12.45	12.26	12.36	12.38	12.5	12.38	12.26	12.39	12.43	12.31	12.18	12.35	12.37	12.21	12.4	12.4	-0.14	-0.211178	-0.069677	12.3471	-4.11	0.00043	0.0037	-0.86
Q86U86	PB1_HUMAN	Protein polybromo-1	PBRM1	22	10.27	10.04	10.08	10.25	10.22	10.11	10.01	10.18	10.27	10.1	10.06	10.18	10.37	10.17	10.17	10.35	10.02	10.04	0.17	0.0830707	0.252299	10.1608	4.1	0.00044	0.0038	-0.88
P30085	KCY_HUMAN	UMP-CMP kinase	CMPK1	9	10.37	10.53	10.52	10.28	10.48	10.48	10.53	10.45	10.39	10.54	10.45	10.35	10.29	10.51	10.49	10.36	10.53	10.53	-0.14	-0.213346	-0.0701961	10.4492	-4.1	0.00044	0.0038	-0.88
Q15021	CND1_HUMAN	Condensin complex subunit 1	NCAPD2	12	8.93	8.16	8.47	9.33	9.36	8.24	8.56	9.21	9.36	8.52	8.85	9.36	9.61	8.75	9.03	9.7	8.35	8.61	0.7	0.358295	1.03353	8.91073	4.41	0.00056	0.0045	-0.89
Q6PJG6	BRAT1_HUMAN	BRCA1-associated ATM activator 1	BRAT1	3	5.76	5.6	5.48	6.1	6.06	5.47	5.81	5.83	5.91	5.74	5.56	6.08	5.99	5.8	5.76	6.26	5.46	5.76	0.39	0.195348	0.594061	5.80179	4.1	0.00044	0.0038	-0.89
Q9Y5S2	MRCKB_HUMAN	Serine/threonine-protein kinase MRCK beta	CDC42BPB	43	11.75	11.81	11.79	11.7	11.74	11.85	11.78	11.71	11.7	11.83	11.78	11.67	11.66	11.79	11.73	11.6	11.83	11.8	-0.11	-0.16173	-0.0531522	11.7511	-4.09	0.00045	0.0038	-0.89
Q99608	NECD_HUMAN	Necdin	NDN	4	8.56	8.47	8.31	8.75	8.63	8.27	8.26	8.78	8.69	8.51	8.53	9.03	8.95	8.71	8.63	9.07	8.65	8.52	0.46	0.234944	0.686758	8.62949	4.33	0.00053	0.0044	-0.89
Q96RG2	PASK_HUMAN	PAS domain-containing serine/threonine-protein kinase	PASK	4	6.62	6.46	6.62	6.71	6.76	6.49	6.49	6.8	6.76	6.54	6.59	7.13	6.95	6.73	6.6	6.84	6.54	6.42	0.33	0.161045	0.490202	6.6686	4.09	0.00045	0.0038	-0.89
P78559	MAP1A_HUMAN	Microtubule-associated protein 1A	MAP1A	71	12.53	12.61	12.57	12.45	12.44	12.66	12.56	12.49	12.37	12.59	12.53	12.38	12.34	12.57	12.53	12.32	12.63	12.56	-0.14	-0.212136	-0.0696511	12.5073	-4.09	0.00045	0.0038	-0.9
O00533	NCHL1_HUMAN	Neural cell adhesion molecule L1-like protein	CHL1	2	5.5	5.44	5.32	5.66	5.58	5.26	5.21	5.85	5.51	5.07	5.34	5.47	5.79	5.12	5.28	5.74	5.17	5.39	0.37	0.184163	0.561002	5.42843	4.09	0.00045	0.0038	-0.9
Q9UEY8	ADDG_HUMAN	Gamma-adducin	ADD3	10	9.62	9.51	9.48	9.72	9.68	9.44	9.57	9.67	9.66	9.52	9.6	9.77	9.78	9.54	9.66	9.79	9.44	9.58	0.16	0.0774659	0.236076	9.61373	4.09	0.00045	0.0038	-0.9
Q92576	PHF3_HUMAN	PHD finger protein 3	PHF3	11	9.01	8.87	8.85	9.13	9.09	8.92	8.72	8.98	9.14	8.9	8.86	8.99	9.17	8.88	8.96	9.06	8.76	8.86	0.19	0.0930551	0.283725	8.95437	4.09	0.00045	0.0038	-0.9
Q9Y625	GPC6_HUMAN	Glypican-6	GPC6	6	7.39	7.01	7.2	7.47	7.33	7	7.28	7.5	7.48	7.02	7.18	7.34	7.47	7.15	7.29	7.49	7.07	7.28	0.2	0.100918	0.308025	7.27452	4.08	0.00046	0.0039	-0.91
O95858	TSN15_HUMAN	Tetraspanin-15	TSPAN15	1	5.51	5.16	4.99	5.49	5.52	5	5.01	5.33	5.43	5.09	5.01	5.33	5.34	5.26	5.02	5.28	4.92	5.08	0.33	0.164887	0.503518	5.20945	4.08	0.00046	0.0039	-0.92
Q96RD7	PANX1_HUMAN	Pannexin-1	PANX1	7	9.25	9.35	9.36	9.2	9.27	9.29	9.36	9.17	9.12	9.22	9.3	9.1	8.99	9.24	9.24	9.05	9.32	9.37	-0.2	-0.299732	-0.0980753	9.2331	-4.08	0.00046	0.0039	-0.92
Q9Y262	EIF3L_HUMAN	Eukaryotic translation initiation factor 3 subunit L	EIF3L	23	11.41	11.28	11.31	11.42	11.4	11.3	11.27	11.39	11.43	11.31	11.31	11.42	11.47	11.39	11.39	11.5	11.28	11.26	0.13	0.0619298	0.189336	11.3639	4.08	0.00046	0.0039	-0.92
Q6UWP7	LCLT1_HUMAN	Lysocardiolipin acyltransferase 1	LCLAT1	5	8.45	8.52	8.43	8.24	8.33	8.53	8.42	8.26	8.5	8.51	8.35	8.24	8.34	8.49	8.42	8.21	8.37	8.41	-0.17	-0.252582	-0.0825249	8.39071	-4.08	0.00046	0.0039	-0.93
Q15054	DPOD3_HUMAN	DNA polymerase delta subunit 3	POLD3	3	7.83	7.17	7.39	8.06	8.03	7.24	7.32	7.95	8.18	7.32	7.51	8.07	8.48	7.49	7.9	8.5	7.23	7.56	0.61	0.309754	0.907585	7.73505	4.33	0.00057	0.0046	-0.94
Q96PB1	CASD1_HUMAN	N-acetylneuraminate 9-O-acetyltransferase	CASD1	1	4.67	4.38	4.38	4.72	4.75	4.2	3.79	4.53	4.79	4.26	4.29	4.67	4.44	4.45	4.05	4.63	4.06	4.18	0.5	0.244694	0.750395	4.40332	4.07	0.00047	0.004	-0.95
O75147	OBSL1_HUMAN	Obscurin-like protein 1	OBSL1	3	7.74	7.33	7.57	7.89	7.78	7.46	7.39	7.75	7.74	7.57	7.59	7.83	8.02	7.62	7.72	8.09	7.65	7.57	0.32	0.158353	0.482593	7.68432	4.11	0.00049	0.0041	-0.95
O15164	TIF1A_HUMAN	Transcription intermediary factor 1-alpha	TRIM24	12	9.25	9.13	9.11	9.25	9.37	9.11	9.04	9.29	9.42	9.09	9.19	9.27	9.42	9.22	9.2	9.39	9.16	9.07	0.18	0.0867701	0.266342	9.21984	4.07	0.00047	0.004	-0.95
Q13310	PABP4_HUMAN	Polyadenylate-binding protein 4	PABPC4	14	10.92	10.95	10.93	10.87	10.91	10.94	10.91	10.84	10.94	10.95	10.97	10.84	10.9	10.99	10.97	10.85	10.94	10.93	-0.09	-0.139695	-0.0454967	10.92	-4.07	0.00048	0.004	-0.96
Q9H0U3	MAGT1_HUMAN	Magnesium transporter protein 1	MAGT1	1	6.07	5.67	5.49	5.95	5.98	5.86	5.69	5.98	5.76	5.49	5.74	6.17	6.25	5.8	5.81	6.19	5.52	5.65	0.4	0.195519	0.600962	5.83734	4.06	0.00048	0.004	-0.96
P42167	LAP2B_HUMAN	Lamina-associated polypeptide 2, isoforms beta/gamma	TMPO	7	10.19	9.97	10.04	10.17	10.19	9.96	9.98	10.23	10.28	10	10.08	10.14	10.38	10.02	10.13	10.37	9.94	9.97	0.18	0.0904579	0.277654	10.1141	4.07	0.00048	0.004	-0.96
Q14566	MCM6_HUMAN	DNA replication licensing factor MCM6	MCM6	23	11.42	10.32	10.55	11.63	11.66	10.07	10.53	11.48	11.77	10.48	11.03	11.68	12.07	10.9	11.34	12.11	10.21	10.68	0.9	0.459538	1.33919	11.1068	4.38	0.00061	0.0048	-0.97
Q9NZL9	MAT2B_HUMAN	Methionine adenosyltransferase 2 subunit beta	MAT2B	10	10.18	9.95	10.09	10.26	10.31	10.02	10.08	10.27	10.31	10.03	10.13	10.31	10.42	10.1	10.27	10.44	10.05	10.01	0.21	0.101659	0.310679	10.1788	4.1	0.0005	0.0042	-0.97
O94776	MTA2_HUMAN	Metastasis-associated protein MTA2	MTA2	14	9.8	9.62	9.69	9.8	9.81	9.57	9.54	9.71	9.9	9.65	9.6	9.82	9.98	9.72	9.73	9.95	9.67	9.58	0.19	0.0941827	0.28948	9.72957	4.07	0.00049	0.0041	-0.97
P33991	MCM4_HUMAN	DNA replication licensing factor MCM4	MCM4	21	11.05	10.16	10.39	11.19	11.28	9.98	10.3	11.08	11.39	10.2	10.66	11.25	11.6	10.61	11	11.64	10.04	10.41	0.74	0.376796	1.10222	10.7901	4.37	0.00062	0.0049	-0.99
Q9NPH2	INO1_HUMAN	Inositol-3-phosphate synthase 1	ISYNA1	14	10.7	10.33	10.54	10.86	10.9	10.32	10.54	10.85	10.97	10.46	10.63	10.92	11.11	10.6	10.73	11.13	10.43	10.49	0.35	0.178569	0.52886	10.6938	4.29	0.0006	0.0047	-1
P63215	GBG3_HUMAN	Guanine nucleotide-binding protein G(I)/G(S)/G(O) subunit gamma-3	GNG3	3	6.98	7.32	6.96	6.69	6.66	7.48	6.95	6.59	6.77	7.23	7.12	6.59	6.46	7.05	6.73	6.39	7.3	7.11	-0.41	-0.613659	-0.20059	6.90956	-4.1	0.00052	0.0043	-1
Q9HBZ2	ARNT2_HUMAN	Aryl hydrocarbon receptor nuclear translocator 2	ARNT2	2	6.76	6.59	6.41	6.88	6.72	6.48	6.59	6.75	6.6	6.39	6.57	6.7	6.77	6.52	6.42	6.68	6.66	6.48	0.26	0.126183	0.39052	6.60916	4.04	0.0005	0.0042	-1.01
P08247	SYPH_HUMAN	Synaptophysin	SYP	3	9.32	9.48	9.36	9.15	9.24	9.5	9.37	9.17	9.18	9.4	9.3	9.05	8.94	9.35	9.25	8.9	9.43	9.31	-0.25	-0.380932	-0.124392	9.2612	-4.1	0.00053	0.0044	-1.02
O60888	CUTA_HUMAN	Protein CutA	CUTA	6	9.94	10.06	10.22	10.01	10.04	10.11	10.18	10.06	10.03	10.17	10.16	10.07	9.91	10.12	10.1	9.98	10.13	10.15	-0.13	-0.202345	-0.0653147	10.0798	-4.04	0.00051	0.0042	-1.02
O75717	WDHD1_HUMAN	WD repeat and HMG-box DNA-binding protein 1	WDHD1	6	8.15	7.48	7.64	8.21	8.29	7.42	7.68	8.31	8.46	7.5	7.95	8.37	8.76	7.7	8.14	8.82	7.53	7.65	0.62	0.311175	0.921013	8.00403	4.31	0.00063	0.0049	-1.03
O14562	UBFD1_HUMAN	Ubiquitin domain-containing protein UBFD1	UBFD1	7	9.35	9.6	9.61	9.5	9.54	9.54	9.62	9.45	9.53	9.64	9.64	9.45	9.46	9.6	9.57	9.5	9.59	9.62	-0.14	-0.212037	-0.0683633	9.54462	-4.04	0.00051	0.0042	-1.03
Q93045	STMN2_HUMAN	Stathmin-2	STMN2	4	9.98	9.9	9.81	10.08	9.97	9.91	9.73	10.13	9.97	9.81	9.78	10.02	9.71	9.72	9.65	9.87	9.82	9.9	0.25	0.125759	0.383848	9.87527	4.13	0.00056	0.0045	-1.04
O94842	TOX4_HUMAN	TOX high mobility group box family member 4	TOX4	4	8.33	8.09	8.05	8.22	8.31	8.14	8.09	8.18	8.27	8.04	8.06	8.21	8.32	8.1	8.09	8.29	8.17	8.1	0.15	0.0713612	0.221716	8.17048	4.03	0.00052	0.0043	-1.04
Q07954	LRP1_HUMAN	Prolow-density lipoprotein receptor-related protein 1	LRP1	73	12.12	12.21	12.22	12.09	12.1	12.23	12.19	12.08	12.08	12.15	12.15	12.07	12.04	12.13	12.15	12.02	12.14	12.15	-0.11	-0.162888	-0.0523098	12.1299	-4.03	0.00053	0.0044	-1.06
Q99615	DNJC7_HUMAN	DnaJ homolog subfamily C member 7	DNAJC7	16	10.62	10.48	10.6	10.78	10.75	10.48	10.56	10.77	10.75	10.55	10.69	10.79	10.88	10.58	10.69	10.95	10.59	10.66	0.18	0.0896645	0.278011	10.6761	4.05	0.00054	0.0044	-1.06
Q8N684	CPSF7_HUMAN	Cleavage and polyadenylation specificity factor subunit 7	CPSF7	12	10.16	9.98	9.99	10.11	10.2	10	10.05	10.15	10.14	9.96	10.04	10.15	10.29	9.99	10.08	10.25	9.98	10	0.13	0.0636923	0.198598	10.0847	4.02	0.00053	0.0044	-1.07
Q92783	STAM1_HUMAN	Signal transducing adapter molecule 1	STAM	13	10.06	10.18	10.15	10.07	10.1	10.2	10.14	10.02	10.04	10.26	10.14	9.98	9.96	10.16	10.09	9.94	10.28	10.18	-0.14	-0.206906	-0.0663394	10.1081	-4.02	0.00053	0.0044	-1.07
P82979	SARNP_HUMAN	SAP domain-containing ribonucleoprotein	SARNP	6	9.79	9.53	9.57	9.76	9.82	9.71	9.55	9.66	9.7	9.57	9.56	9.66	9.85	9.52	9.59	9.77	9.62	9.52	0.16	0.0762932	0.238022	9.65202	4.02	0.00053	0.0044	-1.07
Q9BQD3	KXDL1_HUMAN	KxDL motif-containing protein 1	KXD1	1	7.37	7.55	7.78	7.46	7.32	7.71	7.63	7.56	7.19	7.64	7.68	7.33	7.15	7.52	7.72	7.33	7.57	7.52	-0.25	-0.375564	-0.120296	7.50095	-4.02	0.00054	0.0044	-1.07
Q96ST3	SIN3A_HUMAN	Paired amphipathic helix protein Sin3a	SIN3A	19	10.06	9.92	9.87	10.03	10.04	9.93	9.85	10	10.07	9.9	9.91	10.06	10.22	10.04	10.01	10.24	9.97	9.83	0.19	0.0926312	0.288599	9.99709	4.03	0.00054	0.0044	-1.08
P0C7U0	ELFN1_HUMAN	Protein ELFN1	ELFN1	2	7.7	7.48	7.49	7.61	7.59	7.43	7.42	7.64	7.57	7.54	7.31	7.62	7.65	7.37	7.58	7.68	7.4	7.35	0.21	0.102271	0.319355	7.52283	4.02	0.00054	0.0044	-1.08
P23229	ITA6_HUMAN	Integrin alpha-6	ITGA6	3	6.11	5.04	5.42	6.4	6.53	5.06	5.85	6.35	6.51	5.2	5.86	6.47	6.73	5.62	6.32	6.8	5.06	5.56	0.7	0.347639	1.05627	5.93817	4.17	0.00061	0.0048	-1.08
Q9NUU7	DD19A_HUMAN	ATP-dependent RNA helicase DDX19A	DDX19A	2	6.13	5.99	6.08	6.39	6.63	5.96	5.89	6.46	6.33	5.94	6.13	6.35	6.38	6.22	6.24	6.43	5.96	5.94	0.35	0.170917	0.534254	6.19124	4.01	0.00054	0.0044	-1.08
Q12860	CNTN1_HUMAN	Contactin-1	CNTN1	36	11.78	11.44	11.43	11.69	11.74	11.5	11.56	11.8	11.73	11.49	11.48	11.72	11.55	11.4	11.42	11.5	11.4	11.46	0.2	0.0998788	0.307913	11.5612	4.09	0.00058	0.0046	-1.08
Q9UN74	PCDA4_HUMAN	Protocadherin alpha-4	PCDHA4	5	8.91	8.84	8.81	9.05	8.77	8.73	8.73	9.01	8.69	8.68	8.7	8.93	8.73	8.69	8.7	8.85	8.79	8.87	0.2	0.0980137	0.306471	8.80462	4.01	0.00054	0.0044	-1.09
P12004	PCNA_HUMAN	Proliferating cell nuclear antigen	PCNA	9	10.83	9.68	10.11	11.07	11.21	9.59	10.08	10.96	11.28	9.92	10.46	11.16	11.57	10.37	10.82	11.6	9.71	10.1	0.88	0.445723	1.32375	10.5849	4.32	0.00069	0.0052	-1.09
Q8IZE3	PACE1_HUMAN	Protein-associating with the carboxyl-terminal domain of ezrin	SCYL3	1	6.49	6.9	6.86	6.68	6.66	6.82	6.93	6.67	6.57	6.88	6.85	6.8	6.61	6.86	6.97	6.64	6.87	6.91	-0.21	-0.312713	-0.0998721	6.77514	-4.01	0.00055	0.0045	-1.1
Q6UW56	ARAID_HUMAN	All-trans retinoic acid-induced differentiation factor	ATRAID	1	7.07	6.44	7.08	7.33	6.83	6.32	6.97	7.12	6.72	6.29	6.84	7.33	6.7	6.33	7.01	7.26	6.42	6.99	0.28	0.136494	0.427479	6.83568	4.01	0.00055	0.0045	-1.1
P78406	RAE1L_HUMAN	mRNA export factor	RAE1	11	9.44	9.58	9.48	9.35	9.4	9.58	9.49	9.25	9.47	9.49	9.47	9.37	9.33	9.54	9.45	9.36	9.53	9.44	-0.13	-0.204158	-0.0651701	9.44564	-4.01	0.00055	0.0045	-1.1
Q13619	CUL4A_HUMAN	Cullin-4A	CUL4A	8	9.3	9.18	9.25	9.43	9.45	9.14	9.29	9.44	9.5	9.27	9.37	9.61	9.61	9.32	9.35	9.69	9.26	9.28	0.23	0.114038	0.35439	9.37403	4.05	0.00057	0.0046	-1.1
Q99541	PLIN2_HUMAN	Perilipin-2	PLIN2	1	2.55	4.12	4.08	2.8	3.9	4.42	4.31	3.43	3.29	4.89	3.79	2.74	3.46	4.71	3.95	3.04	4.31	3.45	-0.92	-1.38697	-0.443641	3.73581	-4.02	0.00056	0.0045	-1.11
Q8TED0	UTP15_HUMAN	U3 small nucleolar RNA-associated protein 15 homolog	UTP15	2	8.22	8.1	8.02	8.3	8.23	8.06	8.03	8.13	8.22	8.07	8.11	8.26	8.23	8.17	8.16	8.38	8.11	8.12	0.18	0.0873408	0.274238	8.16176	4	0.00056	0.0045	-1.11
Q8IY95	TM192_HUMAN	Transmembrane protein 192	TMEM192	4	7.86	8.16	8.26	8.17	7.87	8.15	8.28	8.11	7.75	8	8.35	8.06	7.66	8	8.24	7.92	8.17	8.28	-0.22	-0.327337	-0.10423	8.07125	-4	0.00056	0.0045	-1.12
Q5VWJ9	SNX30_HUMAN	Sorting nexin-30	SNX30	10	9	9.21	9.28	9.04	9.07	9.21	9.25	9.09	9.05	9.24	9.19	9.16	8.93	9.15	9.16	8.96	9.27	9.22	-0.16	-0.244258	-0.0777245	9.13863	-4	0.00056	0.0045	-1.12
Q13201	MMRN1_HUMAN	Multimerin-1	MMRN1	1	4.56	5.07	5.11	4.14	4.48	5.2	5.28	4.44	4.68	5.51	5.31	4.68	5.08	5.77	5.96	5.03	5.03	5.23	-0.8	-1.21547	-0.394082	5.02973	-4.1	0.00061	0.0048	-1.12
P11177	ODPB_HUMAN	Pyruvate dehydrogenase E1 component subunit beta, mitochondrial	PDHB	13	11.16	11.18	11.13	10.98	11.06	11.25	11.13	11.01	11.02	11.2	11.07	10.97	11	11.16	11.07	10.88	11.11	11.08	-0.14	-0.206026	-0.0655138	11.0813	-4	0.00057	0.0046	-1.13
Q9H0P0	5NT3A_HUMAN	Cytosolic 5'-nucleotidase 3A	NT5C3A	9	10.21	10.44	10.41	10.26	10.32	10.43	10.4	10.31	10.28	10.43	10.41	10.3	10.24	10.36	10.34	10.21	10.44	10.39	-0.12	-0.179148	-0.0569582	10.3447	-4	0.00057	0.0046	-1.13
Q9Y320	TMX2_HUMAN	Thioredoxin-related transmembrane protein 2	TMX2	6	9.12	9.26	9.1	8.96	8.96	9.21	9.15	8.94	8.94	9.08	9.11	8.95	8.85	9.13	9.04	8.85	9.12	9.15	-0.18	-0.278795	-0.0885705	9.05218	-3.99	0.00057	0.0046	-1.13
P52797	EFNA3_HUMAN	Ephrin-A3	EFNA3	1	4.92	4.62	4.67	5.07	5.01	4.69	4.64	4.99	5.05	4.37	4.38	5.01	4.98	4.57	4.19	4.89	4.47	4.83	0.45	0.216508	0.68182	4.74134	3.99	0.00057	0.0046	-1.14
Q16795	NDUA9_HUMAN	NADH dehydrogenase [ubiquinone] 1 alpha subcomplex subunit 9, mitochondrial	NDUFA9	10	10.28	10.35	10.31	10.22	10.21	10.36	10.32	10.23	10.15	10.27	10.33	10.16	10.1	10.25	10.3	10.09	10.26	10.33	-0.14	-0.218208	-0.0691827	10.2508	-3.99	0.00058	0.0046	-1.15
Q9BPX3	CND3_HUMAN	Condensin complex subunit 3	NCAPG	7	8.45	7.9	8.06	8.51	8.54	7.93	8.12	8.36	8.6	7.93	8.22	8.59	8.76	8.13	8.39	8.7	7.72	7.86	0.41	0.200482	0.614645	8.26539	4.15	0.00066	0.0051	-1.15
P54578	UBP14_HUMAN	Ubiquitin carboxyl-terminal hydrolase 14	USP14	23	11.19	11.4	11.39	11.16	11.32	11.35	11.41	11.32	11.27	11.43	11.35	11.27	11.22	11.43	11.38	11.24	11.42	11.34	-0.13	-0.192051	-0.0607973	11.3284	-3.98	0.00058	0.0047	-1.16
Q9Y5B9	SP16H_HUMAN	FACT complex subunit SPT16	SUPT16H	31	11.89	11.63	11.71	11.93	11.98	11.62	11.68	11.89	11.98	11.69	11.77	11.96	12.17	11.81	11.85	12.16	11.67	11.69	0.25	0.120409	0.370414	11.8385	4.13	0.00066	0.005	-1.16
Q9UGV2	NDRG3_HUMAN	Protein NDRG3	NDRG3	6	8.98	8.85	8.94	9.01	9.05	8.92	8.89	9.01	9.01	8.94	8.85	9.07	8.98	8.8	8.84	8.98	8.92	8.87	0.14	0.0671642	0.212309	8.93998	3.98	0.00059	0.0047	-1.16
Q14684	RRP1B_HUMAN	Ribosomal RNA processing protein 1 homolog B	RRP1B	14	9.75	9.55	9.58	9.7	9.78	9.64	9.46	9.69	9.78	9.58	9.55	9.72	9.85	9.7	9.66	9.84	9.5	9.58	0.17	0.0809291	0.255825	9.66105	3.98	0.00059	0.0047	-1.16
Q8IYI6	EXOC8_HUMAN	Exocyst complex component 8	EXOC8	12	9.95	10.16	10.05	9.93	10.04	10.17	10.09	9.95	9.92	10.1	10.09	9.97	9.89	10.09	10.04	9.91	10.14	10.04	-0.12	-0.183814	-0.0581289	10.0296	-3.98	0.00059	0.0047	-1.16
O14531	DPYL4_HUMAN	Dihydropyrimidinase-related protein 4	DPYSL4	24	11.89	12.05	12.05	11.89	11.98	12.04	12.11	11.98	11.9	12.05	12.06	11.91	11.82	11.97	11.95	11.84	12.04	12.02	-0.13	-0.201686	-0.0636888	11.9744	-3.98	0.00059	0.0047	-1.17
O14967	CLGN_HUMAN	Calmegin	CLGN	10	9.8	9.91	9.82	9.67	9.73	10	9.72	9.63	9.7	9.95	9.76	9.67	9.66	9.88	9.84	9.62	9.91	9.76	-0.13	-0.201901	-0.0637005	9.77997	-3.98	0.0006	0.0047	-1.18
P51693	APLP1_HUMAN	Amyloid-like protein 1	APLP1	10	8.8	9.12	9.16	9	8.76	9.01	9.07	8.84	8.68	8.94	8.99	8.85	8.6	8.92	9.01	8.83	9.05	9.2	-0.21	-0.316112	-0.0997102	8.93389	-3.98	0.0006	0.0048	-1.18
P08842	STS_HUMAN	Steryl-sulfatase	STS	3	8.46	8.59	8.56	8.31	8.27	8.7	8.44	8.32	8.24	8.65	8.57	8.29	8.02	8.51	8.47	8.03	8.58	8.5	-0.27	-0.41354	-0.131244	8.41727	-4.01	0.00062	0.0049	-1.19
P83731	RL24_HUMAN	60S ribosomal protein L24	RPL24	8	10.37	10.22	10.21	10.3	10.37	10.16	10.21	10.31	10.4	10.17	10.18	10.31	10.5	10.3	10.23	10.42	10.17	10.05	0.16	0.0762408	0.242039	10.2712	3.97	0.0006	0.0048	-1.19
Q5SGD2	PPM1L_HUMAN	Protein phosphatase 1L	PPM1L	4	9.38	9.54	9.53	9.37	9.33	9.59	9.44	9.3	9.29	9.58	9.41	9.35	9.25	9.5	9.49	9.24	9.58	9.41	-0.14	-0.217329	-0.068456	9.42126	-3.97	0.0006	0.0048	-1.19
O15066	KIF3B_HUMAN	Kinesin-like protein KIF3B	KIF3B	14	10.24	10.36	10.41	10.26	10.29	10.38	10.41	10.27	10.18	10.34	10.39	10.24	10.14	10.24	10.3	10.18	10.39	10.39	-0.14	-0.214462	-0.0675511	10.3005	-3.97	0.0006	0.0048	-1.19
Q68D91	MBLC2_HUMAN	Metallo-beta-lactamase domain-containing protein 2	MBLAC2	8	8.18	8.44	8.44	8.3	8.26	8.52	8.46	8.24	8.14	8.4	8.38	8.17	8.04	8.3	8.38	8.13	8.32	8.37	-0.2	-0.2984	-0.0939407	8.30372	-3.97	0.00061	0.0048	-1.19
P05166	PCCB_HUMAN	Propionyl-CoA carboxylase beta chain, mitochondrial	PCCB	19	10.17	10.27	10.25	10.05	10.05	10.26	10.18	10.05	10.06	10.19	10.12	10.08	10.06	10.2	10.17	9.99	10.23	10.14	-0.13	-0.194032	-0.0610391	10.1414	-3.97	0.00061	0.0048	-1.2
O00231	PSD11_HUMAN	26S proteasome non-ATPase regulatory subunit 11	PSMD11	19	11.29	11.41	11.34	11.28	11.31	11.39	11.37	11.29	11.29	11.42	11.4	11.26	11.29	11.4	11.35	11.25	11.35	11.33	-0.09	-0.137275	-0.0431817	11.3351	-3.97	0.00061	0.0048	-1.2
Q9Y2L1	RRP44_HUMAN	Exosome complex exonuclease RRP44	DIS3	16	10.42	10.61	10.56	10.51	10.47	10.56	10.55	10.49	10.48	10.63	10.64	10.48	10.5	10.66	10.62	10.48	10.65	10.63	-0.11	-0.166385	-0.0523383	10.5512	-3.97	0.00061	0.0048	-1.2
O95336	6PGL_HUMAN	6-phosphogluconolactonase	PGLS	12	10.23	10.39	10.5	10.27	10.37	10.35	10.48	10.36	10.36	10.43	10.48	10.35	10.36	10.38	10.42	10.38	10.44	10.45	-0.13	-0.194396	-0.0611199	10.3893	-3.97	0.00061	0.0048	-1.2
O60477	BRNP1_HUMAN	BMP/retinoic acid-inducible neural-specific protein 1	BRINP1	1	6.1	5.61	5.89	6.38	5.89	5.51	5.78	6.23	6.1	5.44	5.5	6.14	5.72	5.12	5.69	5.97	5.67	5.83	0.44	0.210211	0.66852	5.8098	3.97	0.00062	0.0048	-1.21
P51610	HCFC1_HUMAN	Host cell factor 1	HCFC1	23	11.04	10.98	10.99	11.12	11.1	10.97	10.94	11.08	11.11	11	11	11.13	11.23	11.05	11.05	11.22	11.06	11.01	0.14	0.065993	0.210133	11.0597	3.96	0.00062	0.0048	-1.21
O60664	PLIN3_HUMAN	Perilipin-3	PLIN3	16	10.24	9.64	9.92	10.37	10.37	9.69	9.88	10.36	10.53	9.76	10.13	10.39	10.7	9.89	10.24	10.69	9.84	10	0.42	0.206592	0.62911	10.1463	4.22	0.00075	0.0056	-1.21
Q7Z4H7	HAUS6_HUMAN	HAUS augmin-like complex subunit 6	HAUS6	1	5.01	4.65	4.3	5	5.29	4.48	4.73	5.02	5.08	3.95	4.51	4.93	5.1	4.4	4.67	5.23	4.23	4.55	0.49	0.234878	0.748449	4.73001	3.96	0.00062	0.0048	-1.22
Q16181	SEPT7_HUMAN	Septin-7	SEPTIN7	24	11.72	11.76	11.74	11.67	11.69	11.8	11.79	11.7	11.68	11.79	11.77	11.67	11.68	11.79	11.76	11.65	11.8	11.74	-0.08	-0.127834	-0.040078	11.7327	-3.96	0.00062	0.0049	-1.22
Q8NCX0	CC150_HUMAN	Coiled-coil domain-containing protein 150	CCDC150	1	7.82	8.02	8	7.88	7.88	7.88	8.1	7.84	7.74	7.94	8.09	7.86	7.96	8.04	8.05	7.9	8.03	8.03	-0.18	-0.276761	-0.0867176	7.94828	-3.96	0.00063	0.0049	-1.23
O14832	PAHX_HUMAN	Phytanoyl-CoA dioxygenase, peroxisomal	PHYH	1	5.36	5	4.9	5.15	5.27	4.93	5.03	5.44	5.4	5.34	5.03	5.78	5.67	5.12	5.26	5.66	5.03	5.02	0.46	0.22108	0.706031	5.24336	3.95	0.00063	0.0049	-1.23
Q8WXX5	DNJC9_HUMAN	DnaJ homolog subfamily C member 9	DNAJC9	7	9.97	9.64	9.78	10.11	10.17	9.65	9.82	10.1	10.18	9.77	9.89	10.03	10.3	9.86	10.02	10.32	9.68	9.72	0.3	0.143858	0.447098	9.94441	4.11	0.00071	0.0053	-1.23
P38435	VKGC_HUMAN	Vitamin K-dependent gamma-carboxylase	GGCX	3	6.38	5.99	5.99	6.45	6.31	5.86	6.14	6.41	6.61	5.9	6.06	6.47	6.52	6.1	6.3	6.59	5.74	6.29	0.32	0.15465	0.494207	6.22805	3.95	0.00063	0.0049	-1.23
A2A3K4	PTPC1_HUMAN	Protein tyrosine phosphatase domain-containing protein 1	PTPDC1	2	7.27	7.44	7.43	7.21	7.37	7.49	7.36	7.17	7.26	7.43	7.35	7.12	7.12	7.42	7.4	7.28	7.54	7.43	-0.2	-0.30342	-0.0948555	7.33978	-3.95	0.00064	0.0049	-1.24
Q9H2M9	RBGPR_HUMAN	Rab3 GTPase-activating protein non-catalytic subunit	RAB3GAP2	33	11.24	11.39	11.41	11.29	11.32	11.34	11.41	11.28	11.27	11.35	11.36	11.3	11.25	11.37	11.34	11.28	11.4	11.4	-0.1	-0.145389	-0.0454323	11.3339	-3.95	0.00064	0.0049	-1.24
Q8NFH4	NUP37_HUMAN	Nucleoporin Nup37	NUP37	1	5.99	6.08	6.25	5.88	6.04	6.06	6.03	5.72	5.83	5.89	6.17	6.07	5.97	6.14	6.34	5.78	6.12	6.12	-0.32	-0.485389	-0.151523	6.02665	-3.95	0.00064	0.005	-1.25
O43617	TPPC3_HUMAN	Trafficking protein particle complex subunit 3	TRAPPC3	5	8.66	8.57	8.62	8.74	8.71	8.61	8.64	8.69	8.61	8.67	8.62	8.77	8.67	8.65	8.57	8.81	8.69	8.61	0.14	0.065915	0.211307	8.66173	3.94	0.00065	0.005	-1.26
Q9NP80	PLPL8_HUMAN	Calcium-independent phospholipase A2-gamma	PNPLA8	6	8.47	8.64	8.62	8.38	8.52	8.67	8.56	8.48	8.29	8.67	8.48	8.4	8.37	8.6	8.61	8.29	8.61	8.58	-0.18	-0.27763	-0.0865442	8.51385	-3.94	0.00065	0.005	-1.26
P35221	CTNA1_HUMAN	Catenin alpha-1	CTNNA1	20	10.56	10	10.18	10.63	10.69	10.04	10.2	10.63	10.78	10.1	10.36	10.68	10.96	10.28	10.56	10.95	9.94	10.25	0.41	0.20331	0.623897	10.4333	4.2	0.0008	0.0058	-1.26
Q05D32	CTSL2_HUMAN	CTD small phosphatase-like protein 2	CTDSPL2	3	7.95	7.62	7.48	7.91	8.02	7.63	7.48	7.79	7.96	7.61	7.76	7.78	8.14	7.66	7.8	8.05	7.49	7.51	0.28	0.131906	0.422628	7.75849	3.95	0.00066	0.005	-1.26
Q9BU76	MMTA2_HUMAN	Multiple myeloma tumor-associated protein 2	MMTAG2	3	8.26	8.03	8.04	8.32	8.43	8.12	8.05	8.33	8.39	8.14	8.2	8.28	8.48	8.04	8.26	8.56	8.12	8.18	0.23	0.107817	0.346331	8.23419	3.94	0.00065	0.005	-1.27
O95347	SMC2_HUMAN	Structural maintenance of chromosomes protein 2	SMC2	20	10.73	9.97	10.2	10.95	10.96	9.89	10.16	10.84	11.05	10.08	10.47	11.02	11.35	10.46	10.74	11.37	9.9	10.29	0.67	0.332141	1.015	10.5798	4.22	0.00082	0.0059	-1.27
Q4J6C6	PPCEL_HUMAN	Prolyl endopeptidase-like	PREPL	23	10.7	10.59	10.77	10.92	10.99	10.56	10.76	11.03	10.92	10.66	10.81	11.15	11.08	10.79	10.87	11.14	10.67	10.76	0.26	0.128029	0.401141	10.8428	4.08	0.00075	0.0056	-1.28
P11388	TOP2A_HUMAN	DNA topoisomerase 2-alpha	TOP2A	17	10.22	9.07	9.41	10.41	10.34	8.88	9.33	10.23	10.47	9.26	9.84	10.55	10.91	9.7	10.14	10.95	9.05	9.49	0.89	0.439276	1.34486	9.90328	4.22	0.00083	0.006	-1.28
Q7Z5L9	I2BP2_HUMAN	Interferon regulatory factor 2-binding protein 2	IRF2BP2	2	6.11	5.83	5.7	6.14	6.07	5.92	5.81	6.02	6.04	5.88	5.82	6.18	6.02	5.81	5.84	5.93	5.9	5.89	0.25	0.120603	0.388348	5.93989	3.93	0.00067	0.0051	-1.29
Q9NRZ9	HELLS_HUMAN	Lymphoid-specific helicase	HELLS	5	7.97	6.7	7.11	8.14	8.29	6.71	7.1	7.9	8.36	6.99	7.57	8.12	8.64	7.47	7.77	8.61	6.71	7.1	0.86	0.424443	1.30186	7.62506	4.21	0.00083	0.006	-1.29
P54284	CACB3_HUMAN	Voltage-dependent L-type calcium channel subunit beta-3	CACNB3	7	9.04	9.18	9.11	9	8.99	9.08	9.14	8.98	8.86	9.16	9.1	8.94	8.92	9.14	9.08	8.94	9.16	9.11	-0.14	-0.211407	-0.0656093	9.05119	-3.93	0.00067	0.0051	-1.29
Q8IW45	NNRD_HUMAN	ATP-dependent (S)-NAD(P)H-hydrate dehydratase	NAXD	4	7.95	8.15	8.22	8.03	7.99	8.22	8.17	7.95	8.02	8.25	8.14	7.95	7.97	8.11	8.07	7.96	8.05	8.11	-0.17	-0.259415	-0.0804621	8.07336	-3.93	0.00067	0.0051	-1.29
O60229	KALRN_HUMAN	Kalirin	KALRN	44	11.67	11.82	11.73	11.58	11.65	11.78	11.75	11.58	11.56	11.78	11.66	11.53	11.44	11.71	11.61	11.42	11.83	11.73	-0.17	-0.259445	-0.0809006	11.6565	-3.96	0.00069	0.0052	-1.29
Q27J81	INF2_HUMAN	Inverted formin-2	INF2	2	6.03	5.71	5.35	5.89	6.16	5.44	5.43	5.96	6.26	5.65	5.71	6.17	6.57	5.98	5.94	6.36	5.66	5.39	0.53	0.252673	0.807907	5.86902	3.98	0.00071	0.0053	-1.3
Q99933	BAG1_HUMAN	BAG family molecular chaperone regulator 1	BAG1	5	8.74	8.88	8.8	8.67	8.71	8.92	8.79	8.73	8.82	8.95	8.82	8.64	8.63	8.88	8.76	8.61	8.92	8.88	-0.15	-0.229623	-0.071045	8.78666	-3.92	0.00068	0.0052	-1.31
P48380	RFX3_HUMAN	Transcription factor RFX3	RFX3	3	6.51	6.14	6.14	6.48	6.63	6.11	6.17	6.41	6.65	6.27	6.29	6.67	6.66	6.49	6.33	6.68	6.36	6.34	0.31	0.145356	0.469915	6.40733	3.92	0.00068	0.0052	-1.31
Q14558	KPRA_HUMAN	Phosphoribosyl pyrophosphate synthase-associated protein 1	PRPSAP1	7	9.53	9.48	9.46	9.57	9.54	9.45	9.47	9.52	9.52	9.47	9.43	9.61	9.64	9.49	9.52	9.65	9.49	9.41	0.13	0.0612753	0.198136	9.5152	3.92	0.00068	0.0052	-1.31
Q9Y651	SOX21_HUMAN	Transcription factor SOX-21	SOX21	1	4.78	4.05	4.24	4.8	5.12	3.84	4.44	4.93	5.26	4.22	4.73	5.1	5.11	4.22	4.83	5.43	3.89	3.99	0.62	0.292828	0.946687	4.6118	3.92	0.00068	0.0052	-1.31
Q92785	REQU_HUMAN	Zinc finger protein ubi-d4	DPF2	9	8.65	8.37	8.38	8.74	8.66	8.48	8.48	8.84	8.86	8.44	8.65	8.83	8.98	8.62	8.69	9.03	8.48	8.57	0.3	0.145495	0.463445	8.65256	4.01	0.00075	0.0056	-1.33
Q9NY35	CLDN1_HUMAN	Claudin domain-containing protein 1	CLDND1	1	6.59	6.84	6.81	6.61	6.59	6.97	6.89	6.68	6.59	6.81	6.72	6.5	6.58	7.02	6.76	6.49	6.77	6.84	-0.23	-0.359041	-0.110716	6.7269	-3.91	0.0007	0.0053	-1.33
P42566	EPS15_HUMAN	Epidermal growth factor receptor substrate 15	EPS15	7	8.05	8.31	8.24	8.08	7.94	8.24	8.14	8.04	8	8.25	8.25	8.04	8.1	8.18	8.28	8.15	8.26	8.32	-0.17	-0.259584	-0.0800436	8.15984	-3.91	0.0007	0.0053	-1.33
Q15276	RABE1_HUMAN	Rab GTPase-binding effector protein 1	RABEP1	33	11.64	11.78	11.78	11.64	11.75	11.84	11.81	11.73	11.65	11.83	11.76	11.67	11.58	11.79	11.79	11.59	11.87	11.77	-0.12	-0.188011	-0.0579652	11.7373	-3.91	0.0007	0.0053	-1.33
Q9H977	WDR54_HUMAN	WD repeat-containing protein 54	WDR54	4	8.13	8.01	8.11	8.27	8.2	8.04	8.14	8.22	8.11	7.97	8.11	8.3	8.31	8.15	8.01	8.3	8.21	7.95	0.21	0.0973657	0.315923	8.14117	3.91	0.0007	0.0053	-1.34
P40692	MLH1_HUMAN	DNA mismatch repair protein Mlh1	MLH1	2	6.89	6.57	6.6	6.82	7.09	6.74	6.47	6.79	6.95	6.73	6.61	6.86	7.09	6.76	6.79	7.07	6.66	6.6	0.27	0.127876	0.414965	6.78391	3.91	0.0007	0.0053	-1.34
Q12765	SCRN1_HUMAN	Secernin-1	SCRN1	17	11.61	11.75	11.77	11.59	11.69	11.78	11.8	11.69	11.67	11.8	11.73	11.57	11.55	11.7	11.66	11.5	11.78	11.71	-0.14	-0.218596	-0.0673014	11.6867	-3.91	0.0007	0.0053	-1.34
P49736	MCM2_HUMAN	DNA replication licensing factor MCM2	MCM2	18	10.96	9.76	10.13	11.14	11.21	9.62	10.09	11.03	11.3	9.97	10.55	11.17	11.62	10.48	10.9	11.64	9.74	10.17	0.88	0.430328	1.33027	10.638	4.19	0.00088	0.0062	-1.34
Q5BJH2	TM128_HUMAN	Transmembrane protein 128	TMEM128	2	7.9	7.7	7.5	7.72	7.97	7.7	7.62	7.9	7.89	7.57	7.65	7.74	7.87	7.71	7.68	7.83	7.61	7.58	0.19	0.09052	0.294247	7.72914	3.91	0.00071	0.0053	-1.35
Q9BVK6	TMED9_HUMAN	Transmembrane emp24 domain-containing protein 9	TMED9	8	9.96	10.07	9.98	9.87	9.93	10.12	9.98	9.87	9.77	10	9.98	9.85	9.85	10.09	10.03	9.8	10.04	9.94	-0.14	-0.207767	-0.0638494	9.95086	-3.9	0.00071	0.0054	-1.35
Q96KG9	SCYL1_HUMAN	N-terminal kinase-like protein	SCYL1	11	9.82	9.73	9.79	9.85	9.82	9.75	9.79	9.95	9.81	9.74	9.72	9.97	9.87	9.8	9.81	9.86	9.77	9.82	0.12	0.0568669	0.185127	9.81473	3.9	0.00072	0.0054	-1.36
Q9UPP1	PHF8_HUMAN	Histone lysine demethylase PHF8	PHF8	2	7.92	7.76	7.85	7.95	7.84	7.73	7.72	7.84	7.93	7.68	7.77	7.97	7.99	7.66	7.74	7.96	7.68	7.71	0.17	0.0790638	0.257526	7.81768	3.9	0.00072	0.0054	-1.36
Q9Y276	BCS1_HUMAN	Mitochondrial chaperone BCS1	BCS1L	9	8.62	8.71	8.54	8.55	8.54	8.73	8.75	8.51	8.56	8.76	8.68	8.5	8.5	8.62	8.68	8.43	8.69	8.67	-0.16	-0.247127	-0.0758534	8.61343	-3.9	0.00072	0.0054	-1.36
Q9Y6A4	CFA20_HUMAN	Cilia- and flagella-associated protein 20	CFAP20	5	8.39	8.18	8.28	8.34	8.38	8.23	8.16	8.38	8.38	8.2	8.12	8.39	8.54	8.41	8.24	8.45	8.21	8.18	0.19	0.090511	0.295219	8.3037	3.9	0.00072	0.0054	-1.37
Q9H7Z6	KAT8_HUMAN	Histone acetyltransferase KAT8	KAT8	4	7.97	7.82	7.74	8.03	7.98	7.9	7.86	7.95	8	7.88	7.83	8.03	8.18	7.9	7.94	8.13	7.89	7.86	0.19	0.0887391	0.289943	7.93825	3.89	0.00073	0.0055	-1.38
P13073	COX41_HUMAN	Cytochrome c oxidase subunit 4 isoform 1, mitochondrial	COX4I1	7	10.15	10	9.89	10.03	10.07	9.98	9.89	10.06	10.07	9.98	9.93	9.99	10.12	9.88	9.91	10.03	9.88	9.93	0.12	0.0558086	0.182386	9.98732	3.89	0.00073	0.0055	-1.38
Q9ULM3	YETS2_HUMAN	YEATS domain-containing protein 2	YEATS2	1	5.51	5.37	5.25	5.43	5.47	5.21	5.33	5.46	5.39	5.18	5.15	5.65	5.64	5.5	5.23	5.72	5.2	5.18	0.34	0.157763	0.515924	5.38223	3.89	0.00074	0.0055	-1.39
Q9BQ61	TRIR_HUMAN	Telomerase RNA component interacting RNase	TRIR	6	8.69	8.61	8.65	8.78	8.85	8.71	8.58	8.8	8.87	8.76	8.64	8.81	8.95	8.7	8.75	8.99	8.74	8.62	0.2	0.0917752	0.300227	8.7494	3.89	0.00074	0.0055	-1.39
O95319	CELF2_HUMAN	CUGBP Elav-like family member 2	CELF2	3	8.35	8.21	8.23	8.49	8.44	8.27	8.4	8.47	8.43	8.21	8.46	8.55	8.49	8.29	8.31	8.51	8.25	8.26	0.17	0.0795556	0.260912	8.36932	3.88	0.00075	0.0056	-1.4
O60669	MOT2_HUMAN	Monocarboxylate transporter 2	SLC16A7	1	7.45	7.71	7.58	7.4	7.24	7.74	7.6	7.39	7.37	7.63	7.52	7.31	7.18	7.58	7.48	7.32	7.61	7.67	-0.22	-0.329979	-0.100448	7.48752	-3.88	0.00076	0.0056	-1.41
Q92544	TM9S4_HUMAN	Transmembrane 9 superfamily member 4	TM9SF4	8	9.75	9.74	9.7	9.84	9.81	9.77	9.7	9.74	9.76	9.73	9.66	9.86	9.79	9.76	9.74	9.79	9.75	9.66	0.11	0.0529682	0.174174	9.75344	3.88	0.00076	0.0057	-1.42
Q8IVF2	AHNK2_HUMAN	Protein AHNAK2	AHNAK2	2	7.97	7.64	7.61	7.95	7.91	7.61	7.44	8.05	7.76	7.61	7.53	7.87	7.73	7.53	7.73	7.65	7.83	7.62	0.29	0.137184	0.44914	7.72547	3.9	0.00078	0.0057	-1.42
Q16222	UAP1_HUMAN	UDP-N-acetylhexosamine pyrophosphorylase	UAP1	4	7.29	7.25	7.19	7.24	7.3	7.18	7.22	7.46	7.35	7.13	7.17	7.35	7.38	7.09	7.15	7.45	7.1	7.18	0.2	0.0915815	0.301316	7.24829	3.88	0.00077	0.0057	-1.42
P51648	AL3A2_HUMAN	Aldehyde dehydrogenase family 3 member A2	ALDH3A2	10	10.46	10.27	10.31	10.39	10.43	10.34	10.37	10.46	10.46	10.27	10.3	10.49	10.49	10.32	10.43	10.52	10.24	10.28	0.13	0.0586909	0.193213	10.3799	3.87	0.00077	0.0057	-1.43
P35498	SCN1A_HUMAN	Sodium channel protein type 1 subunit alpha	SCN1A	1	6.8	6.48	6.6	6.94	6.7	6.35	6.44	6.83	6.67	6.41	6.5	6.71	6.61	6.38	6.34	6.55	6.44	6.55	0.27	0.127553	0.420041	6.57195	3.87	0.00077	0.0057	-1.43
P46821	MAP1B_HUMAN	Microtubule-associated protein 1B	MAP1B	110	14.98	15.1	15.05	14.94	14.96	15.11	15.05	14.94	14.89	15.07	15.01	14.87	14.8	15.01	14.96	14.79	15.08	15.02	-0.13	-0.206377	-0.0627815	14.9788	-3.88	0.00078	0.0057	-1.43
Q8N1G0	ZN687_HUMAN	Zinc finger protein 687	ZNF687	5	8.34	8.09	8.3	8.38	8.35	8.16	8.14	8.36	8.33	8.15	8.21	8.34	8.4	8.2	8.25	8.4	8.03	8.13	0.16	0.0753213	0.24819	8.2537	3.87	0.00077	0.0057	-1.43
Q9NQ66	PLCB1_HUMAN	1-phosphatidylinositol 4,5-bisphosphate phosphodiesterase beta-1	PLCB1	29	10.91	10.98	10.98	10.85	10.86	11.06	11.05	10.89	10.83	11.02	10.99	10.87	10.78	10.96	10.87	10.72	11.03	10.99	-0.14	-0.219329	-0.0665248	10.924	-3.87	0.00078	0.0057	-1.44
Q13409	DC1I2_HUMAN	Cytoplasmic dynein 1 intermediate chain 2	DYNC1I2	15	11.22	11.24	11.27	11.12	11.16	11.27	11.23	11.18	11.14	11.25	11.16	11.07	11.09	11.27	11.19	10.99	11.3	11.24	-0.13	-0.194347	-0.058931	11.1881	-3.87	0.00078	0.0057	-1.44
P49257	LMAN1_HUMAN	Protein ERGIC-53	LMAN1	13	9.91	10	9.92	9.88	9.78	10.03	9.92	9.82	9.84	9.98	9.9	9.72	9.79	10.06	9.98	9.77	9.99	9.92	-0.13	-0.199474	-0.0604608	9.90025	-3.87	0.00078	0.0057	-1.44
Q5VSL9	STRP1_HUMAN	Striatin-interacting protein 1	STRIP1	15	10.11	10.24	10.18	10.1	10.21	10.26	10.26	10.19	10.16	10.27	10.28	10.12	10.08	10.22	10.2	9.99	10.21	10.28	-0.14	-0.21331	-0.0646245	10.1873	-3.87	0.00078	0.0057	-1.44
Q9UKF6	CPSF3_HUMAN	Cleavage and polyadenylation specificity factor subunit 3	CPSF3	8	9.22	8.98	9.07	9.15	9.17	8.97	9	9.18	9.18	9.01	9.11	9.24	9.28	9.06	9.12	9.28	9.04	9.08	0.14	0.063897	0.210919	9.11794	3.87	0.00078	0.0057	-1.44
Q8NB78	KDM1B_HUMAN	Lysine-specific histone demethylase 1B	KDM1B	3	8.15	8.06	7.93	8.14	8.02	8.06	7.88	8.08	8.01	8.11	7.97	8.21	8.13	8.01	8.05	8.13	8.01	8.01	0.17	0.078855	0.260435	8.05223	3.87	0.00078	0.0057	-1.45
Q9BX68	HINT2_HUMAN	Histidine triad nucleotide-binding protein 2, mitochondrial	HINT2	6	8.71	8.76	8.77	8.62	8.48	8.81	8.74	8.56	8.57	8.66	8.69	8.51	8.51	8.68	8.72	8.49	8.8	8.68	-0.17	-0.268308	-0.0812322	8.65346	-3.87	0.00079	0.0057	-1.45
Q6ZRP7	QSOX2_HUMAN	Sulfhydryl oxidase 2	QSOX2	2	6.65	6.48	6.66	6.9	6.81	6.4	6.55	6.74	6.82	6.57	6.48	6.95	6.87	6.7	6.61	6.81	6.52	6.67	0.26	0.11853	0.392007	6.6766	3.86	0.00079	0.0058	-1.46
Q9NZR1	TMOD2_HUMAN	Tropomodulin-2	TMOD2	11	10.68	10.81	10.75	10.66	10.73	10.82	10.81	10.66	10.65	10.77	10.72	10.61	10.56	10.77	10.71	10.49	10.79	10.72	-0.14	-0.210876	-0.0636845	10.7077	-3.86	0.0008	0.0058	-1.46
P48147	PPCE_HUMAN	Prolyl endopeptidase	PREP	34	11.74	11.89	11.88	11.66	11.75	11.82	11.82	11.73	11.72	11.83	11.74	11.73	11.71	11.88	11.77	11.64	11.95	11.84	-0.12	-0.1854	-0.0559787	11.784	-3.86	0.0008	0.0058	-1.47
Q9UPR0	PLCL2_HUMAN	Inactive phospholipase C-like protein 2	PLCL2	11	9.19	9.27	9.24	9.06	9.22	9.35	9.22	9.09	9.15	9.27	9.18	9.11	9.02	9.27	9.18	9.04	9.31	9.28	-0.14	-0.218879	-0.0660307	9.19153	-3.86	0.0008	0.0058	-1.47
P09622	DLDH_HUMAN	Dihydrolipoyl dehydrogenase, mitochondrial	DLD	15	10.77	10.87	10.83	10.73	10.69	10.86	10.85	10.69	10.71	10.87	10.81	10.67	10.68	10.82	10.73	10.63	10.84	10.76	-0.11	-0.175035	-0.0527948	10.7672	-3.86	0.0008	0.0058	-1.47
Q8TF44	C2C4C_HUMAN	C2 calcium-dependent domain-containing protein 4C	C2CD4C	6	8.24	8.16	8.09	8.26	8.29	8.18	8.19	8.26	8.28	8.13	8.16	8.41	8.28	8.14	8.14	8.29	8.2	8.21	0.15	0.0682273	0.226718	8.21662	3.85	0.00082	0.0059	-1.49
Q9BQ39	DDX50_HUMAN	ATP-dependent RNA helicase DDX50	DDX50	11	9.44	9.14	9.17	9.42	9.4	9.14	9.14	9.35	9.46	9.16	9.24	9.43	9.66	9.31	9.36	9.6	9.14	9.25	0.22	0.100426	0.332189	9.32298	3.88	0.00084	0.006	-1.49
Q09328	MGT5A_HUMAN	Alpha-1,6-mannosylglycoprotein 6-beta-N-acetylglucosaminyltransferase A	MGAT5	2	5.4	5.85	5.86	5.62	5.64	6.15	5.74	5.58	5.64	5.88	5.92	5.55	5.48	6.01	5.79	5.52	5.95	6.13	-0.32	-0.492224	-0.147883	5.76096	-3.85	0.00082	0.006	-1.5
Q16877	F264_HUMAN	6-phosphofructo-2-kinase/fructose-2,6-bisphosphatase 4	PFKFB4	3	7.46	7.12	7.3	7.44	7.45	7.02	7.22	7.49	7.52	7.13	7.2	7.58	7.53	7.3	7.41	7.48	7.25	7.27	0.22	0.0998477	0.33238	7.34354	3.85	0.00083	0.006	-1.5
Q9H902	REEP1_HUMAN	Receptor expression-enhancing protein 1	REEP1	4	9.71	9.47	9.41	9.63	9.69	9.44	9.41	9.66	9.59	9.33	9.35	9.61	9.39	9.33	9.28	9.44	9.46	9.38	0.22	0.101739	0.336557	9.47812	3.88	0.00085	0.0061	-1.5
O95749	GGPPS_HUMAN	Geranylgeranyl pyrophosphate synthase	GGPS1	7	8.9	9.1	9.13	8.95	9.1	9.1	9.13	9.02	8.99	9.16	9.1	8.95	8.92	9.2	9.19	9.05	9.15	9.16	-0.15	-0.230211	-0.0691076	9.07235	-3.84	0.00083	0.006	-1.5
O43709	BUD23_HUMAN	Probable 18S rRNA (guanine-N(7))-methyltransferase	BUD23	1	5.3	5.13	4.78	5.41	5.51	4.72	4.77	5.34	5.23	5.08	5.22	5.48	5.66	5.11	5.15	5.91	4.77	5.2	0.51	0.236888	0.788555	5.20914	3.85	0.00083	0.006	-1.5
P23470	PTPRG_HUMAN	Receptor-type tyrosine-protein phosphatase gamma	PTPRG	4	7.33	7.15	6.95	7.3	7.31	7.02	7.01	7.2	7.11	7.09	6.92	7.15	7.25	7.08	7.02	7.09	7.07	6.98	0.21	0.0949403	0.316286	7.11231	3.84	0.00083	0.006	-1.5
O60306	AQR_HUMAN	RNA helicase aquarius	AQR	9	8.93	8.83	8.83	8.99	8.94	8.76	8.83	8.95	8.98	8.83	8.85	8.98	9.14	8.9	8.9	9.12	8.87	8.83	0.16	0.0760709	0.253466	8.91405	3.84	0.00083	0.006	-1.5
Q76KP1	B4GN4_HUMAN	N-acetyl-beta-glucosaminyl-glycoprotein 4-beta-N-acetylgalactosaminyltransferase 1	B4GALNT4	1	5.3	5.15	5.11	5.43	5.28	4.91	4.87	5.31	5.41	4.76	5.23	5.57	5.53	5.08	5.04	5.48	5.18	5.11	0.38	0.173886	0.579504	5.20844	3.84	0.00083	0.006	-1.5
P62993	GRB2_HUMAN	Growth factor receptor-bound protein 2	GRB2	11	10.76	10.63	10.62	10.68	10.79	10.61	10.64	10.77	10.7	10.64	10.58	10.75	10.72	10.66	10.64	10.69	10.68	10.6	0.11	0.048741	0.162483	10.675	3.84	0.00083	0.006	-1.51
P26196	DDX6_HUMAN	Probable ATP-dependent RNA helicase DDX6	DDX6	22	11.05	10.99	11	11.05	11.11	10.97	10.98	11.04	11.06	10.95	10.93	11.02	11.09	10.99	10.92	11.07	10.97	10.92	0.1	0.0439794	0.146647	11.0051	3.84	0.00083	0.006	-1.51
Q7Z4H8	PLGT3_HUMAN	Protein O-glucosyltransferase 3	POGLUT3	4	7.51	6.93	6.99	7.5	7.7	6.88	6.85	7.45	7.71	6.86	7.21	7.69	8.07	7.26	7.4	8.06	6.88	7.12	0.56	0.266601	0.859218	7.33764	4.03	0.00098	0.0068	-1.51
Q9P227	RHG23_HUMAN	Rho GTPase-activating protein 23	ARHGAP23	1	6.68	6.69	6.63	6.42	6.55	6.88	6.73	6.51	6.46	6.63	6.63	6.48	6.42	6.57	6.73	6.24	6.83	6.72	-0.27	-0.423041	-0.126688	6.60033	-3.84	0.00084	0.006	-1.52
O60216	RAD21_HUMAN	Double-strand-break repair protein rad21 homolog	RAD21	11	9.28	9.02	9.02	9.24	9.32	9.08	9.01	9.18	9.23	9.03	9.07	9.29	9.48	9.12	9.23	9.44	9.11	9.07	0.2	0.0942098	0.314395	9.17959	3.84	0.00085	0.0061	-1.52
P22303	ACES_HUMAN	Acetylcholinesterase	ACHE	4	7.2	7.04	7.04	7.23	6.99	7.14	6.92	7.18	7.03	6.98	6.87	7.09	7.13	7.12	7.01	7.17	7.15	6.93	0.21	0.0978298	0.327332	7.06635	3.83	0.00085	0.0061	-1.53
O60331	PI51C_HUMAN	Phosphatidylinositol 4-phosphate 5-kinase type-1 gamma	PIP5K1C	8	8.11	8.37	8.3	8.24	8.22	8.32	8.4	8.22	8.11	8.42	8.37	8.17	8.02	8.23	8.28	8.09	8.33	8.48	-0.19	-0.29047	-0.0867915	8.26056	-3.83	0.00085	0.0061	-1.53
Q8NI36	WDR36_HUMAN	WD repeat-containing protein 36	WDR36	7	8.95	8.89	8.8	9.05	9.03	8.94	8.86	8.96	8.95	8.95	8.93	9.04	9.12	9.02	8.92	9.14	8.9	8.89	0.16	0.0751478	0.251653	8.96349	3.83	0.00086	0.0061	-1.53
Q8IWV7	UBR1_HUMAN	E3 ubiquitin-protein ligase UBR1	UBR1	7	8.95	9.14	9.09	8.97	9	9.07	9.04	8.95	8.94	9.15	9.09	8.99	8.86	9.09	9.13	8.97	9.17	9.17	-0.13	-0.205243	-0.0612775	9.04303	-3.83	0.00086	0.0061	-1.54
Q9BYD6	RM01_HUMAN	39S ribosomal protein L1, mitochondrial	MRPL1	11	9.99	10.06	10.04	9.99	9.92	10.12	10.06	9.86	9.97	10.04	10.03	9.95	9.95	10.1	10.05	9.98	10.08	10.1	-0.11	-0.172112	-0.0513375	10.0156	-3.83	0.00086	0.0061	-1.54
Q9Y6M9	NDUB9_HUMAN	NADH dehydrogenase [ubiquinone] 1 beta subcomplex subunit 9	NDUFB9	5	8.02	8.19	8.09	8.04	7.88	8.07	8.21	7.93	7.99	8.04	8.15	7.9	7.89	8	8.07	7.85	7.89	8.15	-0.2	-0.314072	-0.0936266	8.01936	-3.83	0.00087	0.0061	-1.54
O95819	M4K4_HUMAN	Mitogen-activated protein kinase kinase kinase kinase 4	MAP4K4	17	9.99	10.11	10.04	9.9	9.99	10.05	10.08	9.95	9.95	10.09	10.05	9.87	9.82	10	9.96	9.82	10.15	10.05	-0.15	-0.227427	-0.0677915	9.993	-3.83	0.00087	0.0061	-1.54
Q53H82	LACB2_HUMAN	Endoribonuclease LACTB2	LACTB2	3	8.07	7.88	8.1	8.28	8.23	7.94	8.12	8.34	8.24	8	8.12	8.3	8.38	8.1	8.24	8.43	7.97	8.06	0.21	0.0970123	0.325486	8.15569	3.83	0.00087	0.0061	-1.55
P06493	CDK1_HUMAN	Cyclin-dependent kinase 1	CDK1	5	8.16	7.35	7.6	8.4	8.52	7.36	7.67	8.4	8.65	7.56	7.97	8.74	8.91	8.01	8.29	9.03	7.44	7.7	0.79	0.377088	1.20981	8.09821	4.08	0.0011	0.0073	-1.55
P99999	CYC_HUMAN	Cytochrome c	CYCS	7	11.37	11.53	11.42	11.28	11.29	11.52	11.46	11.27	11.22	11.5	11.4	11.24	11.14	11.43	11.31	11.12	11.45	11.35	-0.16	-0.244858	-0.0729459	11.3494	-3.83	0.00089	0.0063	-1.56
Q8N1G4	LRC47_HUMAN	Leucine-rich repeat-containing protein 47	LRRC47	17	11.14	11.28	11.26	11.08	11.2	11.21	11.28	11.13	11.13	11.3	11.19	11.13	11.13	11.23	11.19	11.13	11.3	11.19	-0.1	-0.160757	-0.0477264	11.1945	-3.82	0.00089	0.0063	-1.57
Q9NZU5	LMCD1_HUMAN	LIM and cysteine-rich domains protein 1	LMCD1	4	7.27	6.84	7.13	7.34	7.49	6.95	7.08	7.37	7.56	6.99	7.3	7.52	7.66	7.07	7.19	7.48	7.02	7.17	0.26	0.117485	0.395747	7.24657	3.82	0.00089	0.0063	-1.57
Q9UMX5	NENF_HUMAN	Neudesin	NENF	5	8.7	8.4	8.48	8.68	8.64	8.42	8.45	8.58	8.75	8.53	8.51	8.64	8.83	8.53	8.59	8.85	8.47	8.47	0.19	0.0864498	0.291556	8.58505	3.81	0.00089	0.0063	-1.58
Q8NEU8	DP13B_HUMAN	DCC-interacting protein 13-beta	APPL2	7	8.67	8.4	8.57	8.67	8.75	8.43	8.59	8.7	8.62	8.44	8.53	8.69	8.69	8.53	8.58	8.72	8.46	8.53	0.13	0.0615787	0.207678	8.5864	3.81	0.00089	0.0063	-1.58
P39748	FEN1_HUMAN	Flap endonuclease 1	FEN1	11	9.52	9.18	9.15	9.46	9.58	9.14	9.18	9.48	9.69	9.13	9.29	9.51	9.85	9.33	9.42	9.8	9.04	9.16	0.32	0.149546	0.491223	9.38413	3.96	0.001	0.007	-1.58
P49915	GUAA_HUMAN	GMP synthase [glutamine-hydrolyzing]	GMPS	26	11.25	11.09	11.11	11.28	11.36	11.03	11.08	11.3	11.37	11.1	11.15	11.38	11.54	11.24	11.27	11.53	11.13	11.13	0.23	0.105215	0.348146	11.2403	3.92	0.00099	0.0068	-1.58
P22830	HEMH_HUMAN	Ferrochelatase, mitochondrial	FECH	6	8.09	8.29	8.48	8.35	7.92	8.42	8.54	8.27	7.88	8.25	8.51	8.36	7.97	8.21	8.41	8.21	8.22	8.49	-0.19	-0.288672	-0.0855022	8.2721	-3.81	0.0009	0.0063	-1.58
Q8NEZ5	FBX22_HUMAN	F-box only protein 22	FBXO22	6	8.72	8.66	8.67	8.77	8.75	8.53	8.7	8.84	8.72	8.65	8.67	8.9	8.81	8.69	8.76	8.95	8.62	8.74	0.15	0.0697011	0.235713	8.73029	3.81	0.00091	0.0064	-1.59
O96019	ACL6A_HUMAN	Actin-like protein 6A	ACTL6A	10	9.57	9.32	9.48	9.62	9.58	9.29	9.41	9.57	9.6	9.38	9.5	9.6	9.74	9.36	9.56	9.71	9.37	9.44	0.15	0.0680814	0.230307	9.50435	3.8	0.00091	0.0064	-1.59
Q9Y305	ACOT9_HUMAN	Acyl-coenzyme A thioesterase 9, mitochondrial	ACOT9	12	9.63	9.67	9.69	9.51	9.52	9.61	9.67	9.45	9.38	9.63	9.61	9.52	9.43	9.65	9.55	9.43	9.66	9.65	-0.15	-0.237477	-0.0701881	9.56884	-3.8	0.00091	0.0064	-1.6
Q9Y547	IFT25_HUMAN	Intraflagellar transport protein 25 homolog	HSPB11	2	7.26	7.26	7.29	7.39	7.49	7.13	7.35	7.56	7.48	7.25	7.34	7.54	7.52	7.29	7.34	7.64	7.2	7.25	0.22	0.0987776	0.334247	7.36596	3.8	0.00091	0.0064	-1.6
Q9BZ95	NSD3_HUMAN	Histone-lysine N-methyltransferase NSD3	NSD3	6	9.1	8.88	8.86	9.08	8.98	8.98	8.79	9.01	9.07	8.93	8.91	8.95	9.04	8.94	8.88	8.99	8.95	8.91	0.14	0.0631413	0.21366	8.95691	3.8	0.00091	0.0064	-1.6
Q9P2K5	MYEF2_HUMAN	Myelin expression factor 2	MYEF2	25	11.02	11.13	11.02	10.92	10.95	11.11	10.99	10.92	10.9	11.05	11	10.88	10.91	11.04	11.01	10.86	11.03	10.99	-0.11	-0.166064	-0.0489624	10.9843	-3.8	0.00093	0.0065	-1.61
Q16774	KGUA_HUMAN	Guanylate kinase	GUK1	6	9.02	9.14	9.2	9.03	9.14	9.23	9.24	9.09	9.07	9.28	9.24	9.16	9.06	9.17	9.17	9.04	9.22	9.25	-0.14	-0.214344	-0.0631566	9.15184	-3.8	0.00093	0.0065	-1.61
P62899	RL31_HUMAN	60S ribosomal protein L31	RPL31	7	10.25	10.14	10.07	10.2	10.21	10.16	10.07	10.21	10.22	10.09	10.09	10.21	10.31	10.17	10.18	10.25	10.12	10.11	0.11	0.0506658	0.172062	10.1695	3.8	0.00093	0.0065	-1.62
O60243	H6ST1_HUMAN	Heparan-sulfate 6-O-sulfotransferase 1	HS6ST1	1	6.36	6.28	6.21	6.49	6.55	6.19	6.17	6.4	6.37	6.22	6.06	6.45	6.38	6.1	6.2	6.33	6.16	6.26	0.24	0.107089	0.363823	6.28872	3.79	0.00094	0.0065	-1.62
O60524	NEMF_HUMAN	Nuclear export mediator factor NEMF	NEMF	15	10.02	10.14	10.16	10.1	10.12	10.17	10.16	10.04	10.05	10.12	10.2	10.05	10.03	10.15	10.12	10.03	10.21	10.18	-0.11	-0.167921	-0.0494173	10.1121	-3.79	0.00094	0.0065	-1.62
Q9C040	TRIM2_HUMAN	Tripartite motif-containing protein 2	TRIM2	27	11.04	11.3	11.28	11.16	11.1	11.18	11.35	11.19	11.08	11.25	11.32	11.11	10.96	11.18	11.15	10.99	11.28	11.27	-0.16	-0.245004	-0.0721997	11.1757	-3.8	0.00095	0.0066	-1.62
Q9Y6D5	BIG2_HUMAN	Brefeldin A-inhibited guanine nucleotide-exchange protein 2	ARFGEF2	4	8.13	8.25	8.22	8.05	8.24	8.34	8.26	8.16	8.09	8.28	8.21	8.08	8.13	8.14	8.35	8.05	8.15	8.26	-0.17	-0.270268	-0.0793487	8.18891	-3.79	0.00095	0.0066	-1.64
Q86UL3	GPAT4_HUMAN	Glycerol-3-phosphate acyltransferase 4	GPAT4	4	8.73	8.51	8.59	8.65	8.69	8.49	8.44	8.72	8.52	8.39	8.46	8.69	8.62	8.5	8.55	8.61	8.43	8.47	0.17	0.075215	0.256756	8.5586	3.78	0.00096	0.0067	-1.65
Q6P1K2	PMF1_HUMAN	Polyamine-modulated factor 1	PMF1	2	7.15	6.65	6.75	7.16	7.18	6.54	6.77	7.13	7.26	6.69	6.71	7.3	7.44	7	7.19	7.47	6.53	6.91	0.4	0.18232	0.615503	6.99115	3.84	0.001	0.007	-1.66
P12109	CO6A1_HUMAN	Collagen alpha-1(VI) chain	COL6A1	5	8.26	8.03	7.9	8.05	8.17	8.06	7.78	8.02	8.2	8.09	7.87	8	8.19	8.02	7.94	8.04	8.07	7.91	0.15	0.0658349	0.225002	8.03249	3.78	0.00097	0.0067	-1.66
Q99439	CNN2_HUMAN	Calponin-2	CNN2	7	9.42	8.97	9.16	9.57	9.71	8.96	9.19	9.65	9.76	9.12	9.4	9.68	9.89	9.22	9.5	10	8.93	9.25	0.42	0.19678	0.647328	9.41012	3.99	0.0012	0.0077	-1.66
Q9NVZ3	NECP2_HUMAN	Adaptin ear-binding coat-associated protein 2	NECAP2	1	6.05	5.25	5.66	6.29	6.35	5.51	5.75	6.1	6.44	5.42	6.12	6.41	6.62	5.7	6.13	6.59	5.51	5.52	0.51	0.23403	0.791804	5.96754	3.83	0.001	0.007	-1.66
Q9H3R5	CENPH_HUMAN	Centromere protein H	CENPH	1	3.98	2.67	3.28	4.31	4.44	2.58	2.62	4.04	4.39	2.72	3.31	4.41	4.86	3.73	4.3	4.79	2.89	2.91	1.1	0.504187	1.70057	3.67996	3.85	0.001	0.0071	-1.66
P35612	ADDB_HUMAN	Beta-adducin	ADD2	31	12.08	12.18	12.13	12	12.07	12.22	12.14	12.02	11.95	12.16	12.08	11.94	11.93	12.09	12.04	11.85	12.15	12.08	-0.14	-0.216291	-0.063211	12.061	-3.78	0.00098	0.0068	-1.66
Q8IX30	SCUB3_HUMAN	Signal peptide, CUB and EGF-like domain-containing protein 3	SCUBE3	2	6.47	6.3	6.14	6.44	6.41	6.07	5.85	6.39	6.29	6.18	6.1	6.22	6.4	6.14	6.26	6.49	6.06	6.12	0.29	0.132792	0.454561	6.24045	3.78	0.00098	0.0068	-1.66
Q8IYB3	SRRM1_HUMAN	Serine/arginine repetitive matrix protein 1	SRRM1	6	9.85	9.75	9.66	9.81	9.85	9.76	9.66	9.79	9.83	9.71	9.67	9.77	9.88	9.76	9.75	9.79	9.63	9.59	0.12	0.0549511	0.188375	9.75037	3.77	0.00099	0.0068	-1.67
O00151	PDLI1_HUMAN	PDZ and LIM domain protein 1	PDLIM1	2	6.68	6.42	6.68	6.96	6.65	6.13	6.64	6.81	6.91	6.36	6.54	6.79	6.81	6.39	6.74	7.17	6.41	6.58	0.3	0.133879	0.459625	6.64922	3.77	0.001	0.0069	-1.68
P49643	PRI2_HUMAN	DNA primase large subunit	PRIM2	2	6.64	6.44	6.24	6.88	6.88	6.02	6.31	6.9	6.87	6.26	6.53	7.04	7.05	6.59	6.84	7.23	5.84	6.31	0.57	0.260885	0.874841	6.6047	3.9	0.0011	0.0076	-1.69
Q92934	BAD_HUMAN	Bcl2-associated agonist of cell death	BAD	1	6.29	6.35	6.46	6.15	6.32	6.59	6.52	6.21	6.28	6.5	6.42	6.05	6.11	6.31	6.37	6.34	6.32	6.52	-0.27	-0.420831	-0.122262	6.34052	-3.76	0.001	0.007	-1.7
Q8N3R9	PALS1_HUMAN	Protein PALS1	PALS1	3	7.07	6.57	6.69	7.16	6.95	6.43	6.71	7.14	7.17	6.57	6.89	7.11	7.34	6.88	7.1	7.41	6.44	6.76	0.38	0.170023	0.580991	6.91267	3.8	0.001	0.0072	-1.7
Q9UNP9	PPIE_HUMAN	Peptidyl-prolyl cis-trans isomerase E	PPIE	5	8.5	8.38	8.31	8.47	8.5	8.26	8.28	8.49	8.46	8.29	8.34	8.54	8.61	8.29	8.45	8.57	8.25	8.4	0.16	0.0713656	0.245738	8.41068	3.76	0.001	0.007	-1.7
Q9P260	RELCH_HUMAN	RAB11-binding protein RELCH	RELCH	15	9.79	9.94	9.9	9.8	9.8	9.96	9.96	9.82	9.73	9.94	9.93	9.7	9.58	9.85	9.85	9.67	9.88	9.88	-0.16	-0.244159	-0.0708006	9.83291	-3.76	0.001	0.007	-1.71
Q9H2H8	PPIL3_HUMAN	Peptidyl-prolyl cis-trans isomerase-like 3	PPIL3	7	9.45	9.6	9.67	9.42	9.56	9.58	9.62	9.55	9.54	9.64	9.67	9.58	9.52	9.6	9.66	9.53	9.58	9.61	-0.12	-0.190927	-0.0553181	9.57666	-3.76	0.001	0.007	-1.71
Q8N2W9	PIAS4_HUMAN	E3 SUMO-protein ligase PIAS4	PIAS4	2	6.03	5.84	6.07	6.22	6.06	5.82	5.82	6.21	6.19	5.75	5.81	6.12	6.28	6.11	5.9	6.13	5.81	5.79	0.3	0.132665	0.457979	5.99849	3.76	0.001	0.007	-1.71
Q9NX01	TXN4B_HUMAN	Thioredoxin-like protein 4B	TXNL4B	2	6.3	6.55	6.7	6.38	6.3	6.6	6.76	6.25	6.57	6.75	6.55	6.47	6.41	6.6	6.66	6.41	6.53	6.53	-0.26	-0.406751	-0.117783	6.51815	-3.75	0.001	0.0071	-1.72
Q9UI09	NDUAC_HUMAN	NADH dehydrogenase [ubiquinone] 1 alpha subcomplex subunit 12	NDUFA12	6	8.1	8.2	8.13	8.13	8.17	8.27	8.25	8.07	8.05	8.21	8.24	8.04	8.08	8.2	8.24	8	8.16	8.17	-0.15	-0.231719	-0.0670514	8.15011	-3.75	0.001	0.0071	-1.72
O60287	NPA1P_HUMAN	Nucleolar pre-ribosomal-associated protein 1	URB1	4	7.79	7.66	7.8	7.77	8.02	7.8	7.7	7.92	7.79	7.7	7.6	7.95	7.85	7.67	7.7	7.9	7.79	7.58	0.21	0.094519	0.326782	7.77788	3.75	0.001	0.0071	-1.72
P35232	PHB_HUMAN	Prohibitin	PHB	18	11.55	11.6	11.51	11.38	11.41	11.66	11.52	11.37	11.38	11.55	11.45	11.34	11.32	11.48	11.45	11.26	11.5	11.51	-0.15	-0.237085	-0.0686003	11.4577	-3.76	0.0011	0.0072	-1.73
Q96QC0	PP1RA_HUMAN	Serine/threonine-protein phosphatase 1 regulatory subunit 10	PPP1R10	7	9.36	9.21	9.17	9.33	9.34	9.29	9	9.21	9.33	9.13	9.13	9.25	9.34	9.15	9.22	9.34	9.15	9.12	0.16	0.0703975	0.243932	9.22667	3.75	0.0011	0.0072	-1.74
Q2WGJ9	FR1L6_HUMAN	Fer-1-like protein 6	FER1L6	1	7.08	7.25	7.38	7.11	6.88	7.27	7.32	7.09	6.64	7.11	7.2	6.79	6.76	7.03	7.14	6.9	7.06	7.4	-0.32	-0.492995	-0.142592	7.07769	-3.76	0.0011	0.0072	-1.74
Q86T90	K1328_HUMAN	Protein hinderin	KIAA1328	2	8.4	8.49	8.46	8.42	8.39	8.52	8.46	8.23	8.43	8.49	8.45	8.22	8.28	8.49	8.45	8.24	8.51	8.36	-0.16	-0.244989	-0.0704829	8.40454	-3.74	0.0011	0.0073	-1.75
O75970	MPDZ_HUMAN	Multiple PDZ domain protein	MPDZ	2	4.59	3.98	4.08	4.96	4.98	3.56	4.48	4.73	4.39	3.77	3.87	4.66	4.94	4.45	4.57	5.17	3.67	4.02	0.67	0.301229	1.04536	4.38171	3.75	0.0011	0.0073	-1.75
P33993	MCM7_HUMAN	DNA replication licensing factor MCM7	MCM7	18	10.22	9.09	9.39	10.39	10.5	9.13	9.38	10.29	10.6	9.36	9.91	10.48	10.89	9.81	10.21	10.92	9.06	9.54	0.83	0.384337	1.28084	9.95319	3.98	0.0013	0.0086	-1.77
Q99661	KIF2C_HUMAN	Kinesin-like protein KIF2C	KIF2C	1	5.26	3.86	3.82	5.36	5.29	3.39	3.5	5.02	5.29	3.66	4.35	5.32	5.7	4.41	5.28	5.71	3.61	4.33	1.09	0.499734	1.69	4.62029	3.89	0.0012	0.0081	-1.77
P0CAP2	GRL1A_HUMAN	DNA-directed RNA polymerase II subunit GRINL1A	POLR2M	5	7.46	7.63	7.65	7.41	7.46	7.61	7.68	7.57	7.47	7.67	7.69	7.5	7.66	7.78	7.78	7.57	7.73	7.72	-0.19	-0.300249	-0.0861456	7.61216	-3.73	0.0011	0.0074	-1.77
Q9BQI5	SGIP1_HUMAN	SH3-containing GRB2-like protein 3-interacting protein 1	SGIP1	13	9.87	9.93	9.93	9.83	9.83	10.01	9.91	9.82	9.84	10	9.91	9.7	9.64	9.97	9.88	9.68	9.95	9.91	-0.15	-0.232179	-0.066585	9.86628	-3.73	0.0011	0.0074	-1.77
Q08AM6	VAC14_HUMAN	Protein VAC14 homolog	VAC14	22	11.24	11.31	11.31	11.24	11.21	11.34	11.31	11.21	11.18	11.31	11.3	11.21	11.14	11.33	11.25	11.16	11.34	11.33	-0.09	-0.145439	-0.0416781	11.2621	-3.73	0.0011	0.0074	-1.78
Q9H0R3	TM222_HUMAN	Transmembrane protein 222	TMEM222	2	6.36	6.57	6.61	6.4	6.29	6.63	6.52	6.37	6.14	6.43	6.78	6.11	6.1	6.31	6.41	6.16	6.62	6.57	-0.32	-0.49667	-0.142308	6.41059	-3.73	0.0011	0.0074	-1.78
P11216	PYGB_HUMAN	Glycogen phosphorylase, brain form	PYGB	33	12.26	12.37	12.31	12.14	12.23	12.38	12.34	12.22	12.19	12.36	12.25	12.21	12.15	12.34	12.23	12.12	12.35	12.26	-0.11	-0.167164	-0.0478775	12.2621	-3.73	0.0011	0.0074	-1.78
Q86V48	LUZP1_HUMAN	Leucine zipper protein 1	LUZP1	3	7.08	6.7	6.99	7.05	7.02	6.72	6.66	7.13	7.14	6.84	6.81	7.03	7.08	6.7	6.98	7.31	6.62	6.93	0.26	0.11418	0.398957	6.93225	3.73	0.0011	0.0074	-1.78
O75475	PSIP1_HUMAN	PC4 and SFRS1-interacting protein	PSIP1	25	11.39	11.2	11.2	11.4	11.39	11.23	11.18	11.31	11.4	11.27	11.23	11.36	11.57	11.3	11.36	11.49	11.2	11.2	0.16	0.0691542	0.241186	11.3162	3.74	0.0011	0.0075	-1.78
O75506	HSBP1_HUMAN	Heat shock factor-binding protein 1	HSBP1	3	7.87	7.41	7.54	7.84	7.52	7.35	7.5	7.7	7.7	7.4	7.63	7.72	7.7	7.29	7.41	7.88	7.46	7.65	0.24	0.105566	0.368878	7.58659	3.73	0.0011	0.0074	-1.78
Q53GS9	SNUT2_HUMAN	U4/U6.U5 tri-snRNP-associated protein 2	USP39	8	9.19	8.99	8.96	9.17	9.13	9.02	8.96	9.04	9.11	8.91	9.02	9.13	9.23	9.05	9.06	9.21	8.92	8.93	0.15	0.0673344	0.235394	9.05795	3.73	0.0011	0.0074	-1.79
Q03426	KIME_HUMAN	Mevalonate kinase	MVK	14	10.45	10.35	10.49	10.58	10.55	10.33	10.51	10.61	10.46	10.39	10.48	10.57	10.45	10.38	10.44	10.56	10.44	10.44	0.11	0.0480631	0.168046	10.4714	3.73	0.0011	0.0074	-1.79
Q8N6L1	KTAP2_HUMAN	Keratinocyte-associated protein 2	KRTCAP2	1	6.22	6	5.93	6.33	6.41	5.93	6.06	6.21	6.24	6.05	5.88	6.11	6.44	6.05	6.02	6.39	5.84	6.05	0.27	0.120486	0.421535	6.11973	3.72	0.0011	0.0075	-1.79
Q16775	GLO2_HUMAN	Hydroxyacylglutathione hydrolase, mitochondrial	HAGH	10	9.52	9.68	9.71	9.57	9.6	9.66	9.72	9.59	9.55	9.77	9.66	9.56	9.52	9.64	9.63	9.55	9.75	9.73	-0.12	-0.190966	-0.0545672	9.6341	-3.72	0.0011	0.0075	-1.79
Q9H0V1	TM168_HUMAN	Transmembrane protein 168	TMEM168	1	5.45	5.56	5.46	5.28	5.14	5.59	5.69	5.35	5.33	5.66	5.56	5.13	5.36	5.68	5.78	5.39	5.49	5.54	-0.32	-0.491525	-0.140404	5.46888	-3.72	0.0011	0.0075	-1.79
P38117	ETFB_HUMAN	Electron transfer flavoprotein subunit beta	ETFB	11	10.43	10.49	10.49	10.37	10.33	10.56	10.48	10.38	10.32	10.46	10.44	10.32	10.27	10.47	10.43	10.26	10.52	10.44	-0.12	-0.19081	-0.054481	10.4137	-3.72	0.0011	0.0075	-1.8
Q96JE9	MAP6_HUMAN	Microtubule-associated protein 6	MAP6	34	11.59	11.71	11.64	11.5	11.6	11.81	11.68	11.61	11.56	11.77	11.69	11.56	11.47	11.65	11.61	11.42	11.72	11.67	-0.14	-0.212646	-0.0606837	11.624	-3.72	0.0011	0.0075	-1.8
P09382	LEG1_HUMAN	Galectin-1	LGALS1	5	9.59	9.64	9.69	9.34	9.31	9.66	9.42	9.28	9.17	9.56	9.4	9.22	9.46	9.73	9.58	9.24	9.73	9.6	-0.27	-0.412468	-0.119874	9.4787	-3.82	0.0012	0.008	-1.8
Q9NZD2	GLTP_HUMAN	Glycolipid transfer protein	GLTP	2	6.85	6.63	6.83	7.04	6.9	6.68	6.85	6.96	6.95	6.68	6.83	7.11	7.19	6.81	6.68	7.01	6.63	6.77	0.24	0.105968	0.371602	6.85567	3.72	0.0011	0.0075	-1.8
Q96HD1	CREL1_HUMAN	Protein disulfide isomerase CRELD1	CRELD1	10	9.53	9.66	9.64	9.45	9.42	9.54	9.42	9.38	9.46	9.53	9.45	9.31	9.41	9.54	9.55	9.31	9.57	9.57	-0.16	-0.253233	-0.0721193	9.48486	-3.72	0.0011	0.0076	-1.81
Q12929	EPS8_HUMAN	Epidermal growth factor receptor kinase substrate 8	EPS8	2	7.45	7.21	7.41	7.58	7.57	7.24	7.28	7.58	7.66	7.2	7.37	7.69	7.72	7.39	7.54	7.6	7.16	7.35	0.22	0.0975582	0.34265	7.44508	3.72	0.0011	0.0076	-1.81
P48507	GSH0_HUMAN	Glutamate--cysteine ligase regulatory subunit	GCLM	1	3.49	3.83	4.23	3.02	3.58	3.74	4.01	3.41	3.55	3.66	3.82	3.39	3.58	3.62	3.87	3.94	3.78	4.03	-0.55	-0.862116	-0.245432	3.69861	-3.72	0.0011	0.0076	-1.81
Q13177	PAK2_HUMAN	Serine/threonine-protein kinase PAK 2	PAK2	16	11.14	11.2	11.29	11.13	11.2	11.23	11.26	11.18	11.19	11.21	11.28	11.14	11.1	11.19	11.17	11.11	11.23	11.23	-0.1	-0.16221	-0.0461765	11.194	-3.71	0.0011	0.0076	-1.81
Q8NFG4	FLCN_HUMAN	Folliculin	FLCN	2	7.08	7.22	7.24	7.51	7.33	7.1	7.31	7.39	7.35	7.22	7.31	7.5	7.19	7.11	7.19	7.45	7.18	7.26	0.2	0.0895269	0.314816	7.27581	3.71	0.0011	0.0076	-1.82
Q14194	DPYL1_HUMAN	Dihydropyrimidinase-related protein 1	CRMP1	28	13.34	13.49	13.48	13.34	13.43	13.46	13.51	13.39	13.32	13.48	13.48	13.37	13.24	13.44	13.39	13.25	13.48	13.45	-0.12	-0.189231	-0.0538077	13.4076	-3.71	0.0011	0.0076	-1.82
Q13542	4EBP2_HUMAN	Eukaryotic translation initiation factor 4E-binding protein 2	EIF4EBP2	4	7.81	7.67	7.78	7.84	7.98	7.71	7.77	7.97	8.02	7.69	7.79	7.96	7.94	7.55	7.54	8	7.78	7.76	0.21	0.0939739	0.330551	7.80876	3.71	0.0011	0.0076	-1.82
P26374	RAE2_HUMAN	Rab proteins geranylgeranyltransferase component A 2	CHML	7	8.17	8.14	8.23	8.3	8.43	8.11	8.26	8.49	8.43	8.22	8.22	8.47	8.34	8.27	8.21	8.42	8.22	8.25	0.19	0.0825509	0.290375	8.28825	3.71	0.0011	0.0076	-1.82
Q8NEY1	NAV1_HUMAN	Neuron navigator 1	NAV1	35	11.18	11.1	11.1	11.19	11.24	11.11	11.07	11.2	11.24	11.09	11.13	11.22	11.3	11.15	11.19	11.27	11.14	11.07	0.11	0.0487192	0.171398	11.166	3.71	0.0011	0.0076	-1.82
P62269	RS18_HUMAN	40S ribosomal protein S18	RPS18	8	10.54	10.47	10.38	10.51	10.53	10.42	10.39	10.52	10.51	10.44	10.42	10.52	10.66	10.52	10.51	10.64	10.43	10.36	0.13	0.0595216	0.209561	10.4876	3.71	0.0012	0.0076	-1.82
Q9Y2Y0	AR2BP_HUMAN	ADP-ribosylation factor-like protein 2-binding protein	ARL2BP	5	8.8	8.68	8.79	8.84	9.13	8.7	8.74	9.05	8.99	8.83	8.66	9.03	9.08	8.87	8.9	9.09	8.77	8.76	0.23	0.104399	0.365217	8.8739	3.74	0.0012	0.0078	-1.83
O75487	GPC4_HUMAN	Glypican-4	GPC4	8	9.66	9.16	9.21	9.84	9.68	8.84	9.1	9.57	9.77	9.09	9.38	9.83	10.03	9.49	9.57	10.15	9.01	9.25	0.54	0.248338	0.840273	9.47921	3.93	0.0014	0.0089	-1.84
Q8IY67	RAVR1_HUMAN	Ribonucleoprotein PTB-binding 1	RAVER1	3	7.32	6.95	6.76	7.34	7.47	6.97	6.91	7.41	7.5	7.02	7.03	7.51	7.79	7.31	7.39	7.9	6.89	7.01	0.52	0.232985	0.798959	7.24862	3.86	0.0013	0.0086	-1.84
Q9BUA3	SPNDC_HUMAN	Spindlin interactor and repressor of chromatin-binding protein	SPINDOC	2	6.99	6.71	6.79	6.98	6.98	6.7	6.66	7	7.02	6.79	6.64	6.9	7.19	6.82	6.81	7.03	6.73	6.88	0.22	0.0963775	0.340368	6.86705	3.7	0.0012	0.0077	-1.84
Q5UIP0	RIF1_HUMAN	Telomere-associated protein RIF1	RIF1	7	8.51	7.91	7.99	8.5	8.7	7.93	8.01	8.42	8.71	8.02	8.24	8.59	8.91	8.17	8.48	8.94	7.87	8.11	0.45	0.203801	0.696427	8.33414	3.88	0.0014	0.0087	-1.84
Q93050	VPP1_HUMAN	V-type proton ATPase 116 kDa subunit a1	ATP6V0A1	17	10.73	10.4	10.48	10.68	10.68	10.36	10.48	10.61	10.6	10.35	10.41	10.66	10.43	10.23	10.34	10.51	10.32	10.43	0.19	0.0834096	0.292581	10.4833	3.74	0.0012	0.008	-1.84
Q7Z2K6	ERMP1_HUMAN	Endoplasmic reticulum metallopeptidase 1	ERMP1	6	7.92	7.77	7.78	7.92	7.93	7.8	7.78	7.92	8	7.93	7.8	7.89	8.05	7.83	7.76	7.95	7.79	7.68	0.16	0.0683279	0.242108	7.8609	3.7	0.0012	0.0079	-1.86
Q9Y6M1	IF2B2_HUMAN	Insulin-like growth factor 2 mRNA-binding protein 2	IGF2BP2	18	11.35	11.39	11.32	11.21	11.28	11.41	11.33	11.21	11.21	11.41	11.27	11.21	11.31	11.45	11.35	11.17	11.36	11.26	-0.11	-0.165319	-0.0465616	11.3061	-3.69	0.0012	0.0079	-1.87
Q9NTJ3	SMC4_HUMAN	Structural maintenance of chromosomes protein 4	SMC4	14	10.22	9.53	9.75	10.45	10.49	9.47	9.69	10.4	10.62	9.69	10.03	10.48	10.84	9.97	10.33	10.85	9.49	9.83	0.62	0.279614	0.95157	10.1184	3.92	0.0015	0.0092	-1.87
Q16706	MA2A1_HUMAN	Alpha-mannosidase 2	MAN2A1	1	5.99	5.8	5.62	6.18	6	5.59	5.49	5.69	5.87	5.49	5.56	6.04	6.03	5.69	5.53	5.92	5.53	5.86	0.35	0.1519	0.539448	5.77115	3.69	0.0012	0.0079	-1.87
Q68DH5	LMBD2_HUMAN	G-protein coupled receptor-associated protein LMBRD2	LMBRD2	3	7.07	7.28	7.08	6.92	6.98	7.19	7.16	6.83	6.94	7.31	6.98	6.9	6.74	7.15	7	6.56	7.11	7.14	-0.27	-0.421273	-0.118547	7.01813	-3.69	0.0012	0.008	-1.88
O60884	DNJA2_HUMAN	DnaJ homolog subfamily A member 2	DNAJA2	15	11.19	11.1	11.1	11.19	11.27	11.14	11.11	11.2	11.21	11.16	11.1	11.23	11.21	11.17	11.17	11.21	11.13	11.08	0.09	0.0410861	0.146023	11.1649	3.69	0.0012	0.008	-1.88
Q8IXM2	BAP18_HUMAN	Chromatin complexes subunit BAP18	BAP18	4	7.99	7.72	7.91	8.07	8.11	8	7.83	8.14	8.18	7.83	7.92	8.26	8.37	7.94	8.12	8.4	7.91	7.89	0.28	0.125217	0.4422	8.03301	3.72	0.0013	0.0082	-1.88
Q14789	GOGB1_HUMAN	Golgin subfamily B member 1	GOLGB1	34	10.7	10.58	10.56	10.68	10.72	10.64	10.51	10.71	10.7	10.62	10.57	10.67	10.7	10.62	10.7	10.72	10.63	10.59	0.11	0.0478062	0.170129	10.6457	3.69	0.0012	0.008	-1.88
Q96B96	LDAF1_HUMAN	Lipid droplet assembly factor 1	TMEM159	1	6.17	5.55	5.85	6.03	6.03	5.16	5.72	6.12	5.94	5.6	5.72	6.04	6.14	5.78	5.69	6.04	5.59	5.61	0.34	0.14847	0.528635	5.82041	3.68	0.0012	0.008	-1.89
Q00536	CDK16_HUMAN	Cyclin-dependent kinase 16	CDK16	6	8.73	8.81	8.89	8.66	8.68	8.74	8.8	8.64	8.64	8.79	8.8	8.77	8.69	8.74	8.75	8.59	8.88	8.81	-0.15	-0.229962	-0.0645612	8.74486	-3.68	0.0012	0.008	-1.89
Q13526	PIN1_HUMAN	Peptidyl-prolyl cis-trans isomerase NIMA-interacting 1	PIN1	6	10.06	10.14	10.08	9.89	10.1	10.14	10.11	10	10	10.16	10.06	9.91	9.91	10.12	10.01	9.94	10.12	10.04	-0.13	-0.196323	-0.0551166	10.0442	-3.68	0.0012	0.008	-1.89
O43301	HS12A_HUMAN	Heat shock 70 kDa protein 12A	HSPA12A	22	11.15	11.26	11.29	11.13	11.05	11.17	11.19	11.1	10.98	11.18	11.17	11.04	10.92	11.16	11.15	10.97	11.24	11.27	-0.15	-0.23782	-0.0668429	11.1339	-3.69	0.0012	0.0081	-1.89
Q8NFP9	NBEA_HUMAN	Neurobeachin	NBEA	51	11.65	11.79	11.74	11.59	11.7	11.84	11.8	11.68	11.68	11.84	11.75	11.7	11.56	11.79	11.69	11.53	11.85	11.75	-0.12	-0.19304	-0.0541583	11.7182	-3.68	0.0012	0.008	-1.89
A6NHQ2	FBLL1_HUMAN	rRNA/tRNA 2'-O-methyltransferase fibrillarin-like protein 1	FBLL1	10	9.84	9.99	9.83	9.78	9.75	9.96	9.98	9.72	9.64	9.95	9.88	9.75	9.69	9.97	9.8	9.67	9.99	9.86	-0.14	-0.220366	-0.0618098	9.83618	-3.68	0.0012	0.008	-1.89
P18858	DNLI1_HUMAN	DNA ligase 1	LIG1	6	7.67	6.71	6.92	7.8	7.83	6.62	6.96	7.8	8.08	6.92	7.32	7.9	8.3	7.45	7.69	8.29	6.78	7	0.77	0.348086	1.19267	7.44621	3.9	0.0015	0.0092	-1.9
P39019	RS19_HUMAN	40S ribosomal protein S19	RPS19	9	10.48	10.33	10.29	10.47	10.51	10.39	10.32	10.43	10.46	10.31	10.36	10.4	10.52	10.39	10.38	10.5	10.34	10.37	0.11	0.0464924	0.165901	10.4025	3.68	0.0012	0.0081	-1.9
P35250	RFC2_HUMAN	Replication factor C subunit 2	RFC2	5	7.88	7.26	7.48	7.97	8.1	7.39	7.45	7.94	8.12	7.51	7.69	7.94	8.37	7.67	7.89	8.39	7.34	7.48	0.46	0.206392	0.715576	7.76852	3.83	0.0014	0.009	-1.9
Q05086	UBE3A_HUMAN	Ubiquitin-protein ligase E3A	UBE3A	26	11.23	11.36	11.32	11.23	11.25	11.32	11.29	11.15	11.2	11.32	11.25	11.21	11.24	11.35	11.26	11.19	11.38	11.31	-0.09	-0.141431	-0.039551	11.2693	-3.67	0.0013	0.0081	-1.91
Q2M1K9	ZN423_HUMAN	Zinc finger protein 423	ZNF423	5	7.27	7.12	6.97	7.45	7.43	7.02	7.04	7.43	7.53	7.24	7.36	7.49	7.8	7.24	7.35	7.84	7.21	7.08	0.4	0.17546	0.618842	7.32619	3.75	0.0014	0.0088	-1.92
Q6P996	PDXD1_HUMAN	Pyridoxal-dependent decarboxylase domain-containing protein 1	PDXDC1	6	8.34	8.29	8.32	8.4	8.36	8.26	8.32	8.46	8.39	8.27	8.39	8.43	8.45	8.28	8.26	8.59	8.33	8.32	0.15	0.0641635	0.230106	8.35914	3.67	0.0013	0.0083	-1.92
Q9UHB7	AFF4_HUMAN	AF4/FMR2 family member 4	AFF4	3	6.55	6.58	6.73	6.36	6.56	6.83	6.62	6.56	6.57	6.76	6.65	6.54	6.62	6.73	6.91	6.42	6.56	6.69	-0.25	-0.390004	-0.108528	6.62535	-3.66	0.0013	0.0083	-1.94
P09874	PARP1_HUMAN	Poly [ADP-ribose] polymerase 1	PARP1	50	12.7	12.4	12.42	12.7	12.74	12.38	12.41	12.66	12.79	12.45	12.5	12.71	12.98	12.58	12.67	12.91	12.39	12.43	0.26	0.11695	0.407705	12.6018	3.83	0.0015	0.0092	-1.94
O75695	XRP2_HUMAN	Protein XRP2	RP2	6	8.94	9.04	8.98	8.93	8.84	9.12	9.06	8.85	8.79	9.09	9.08	8.91	8.84	8.98	8.99	8.85	9	9	-0.14	-0.216862	-0.0603242	8.96074	-3.66	0.0013	0.0084	-1.94
O43572	AKA10_HUMAN	A-kinase anchor protein 10, mitochondrial	AKAP10	4	7.1	7.3	7.4	7.2	7.16	7.25	7.3	7.21	7.16	7.28	7.32	7.1	7.08	7.29	7.28	7.19	7.31	7.39	-0.16	-0.254381	-0.0707575	7.23956	-3.66	0.0013	0.0084	-1.94
Q9UI26	IPO11_HUMAN	Importin-11	IPO11	16	9.52	9.45	9.5	9.56	9.64	9.39	9.51	9.58	9.63	9.47	9.44	9.63	9.7	9.53	9.53	9.7	9.46	9.42	0.14	0.0609443	0.219216	9.53609	3.66	0.0013	0.0084	-1.94
O43236	SEPT4_HUMAN	Septin-4	SEPTIN4	2	8.28	8.47	8.49	8.25	8.39	8.46	8.53	8.35	8.24	8.43	8.4	8.26	8.12	8.33	8.32	8.11	8.42	8.44	-0.2	-0.309914	-0.0861194	8.34907	-3.66	0.0013	0.0084	-1.94
Q13618	CUL3_HUMAN	Cullin-3	CUL3	31	11.39	11.49	11.51	11.37	11.43	11.48	11.48	11.42	11.38	11.52	11.51	11.44	11.4	11.53	11.49	11.41	11.51	11.48	-0.08	-0.130422	-0.0362288	11.4576	-3.66	0.0013	0.0084	-1.94
Q9C0C4	SEM4C_HUMAN	Semaphorin-4C	SEMA4C	8	8.87	8.54	8.6	8.88	8.77	8.55	8.49	8.83	8.68	8.45	8.52	8.68	8.52	8.54	8.53	8.64	8.5	8.61	0.21	0.0902395	0.324639	8.62379	3.66	0.0013	0.0084	-1.95
Q14195	DPYL3_HUMAN	Dihydropyrimidinase-related protein 3	DPYSL3	28	13.16	13.31	13.29	13.12	13.21	13.3	13.33	13.22	13.16	13.27	13.27	13.12	13.03	13.23	13.17	13.04	13.29	13.24	-0.14	-0.212457	-0.0590615	13.2075	-3.67	0.0013	0.0085	-1.95
Q9P2X7	DEC1_HUMAN	Deleted in esophageal cancer 1	DELEC1	1	6.93	7.14	7.17	6.99	7.17	7.26	7.29	6.91	6.9	7.4	7.2	6.99	7.11	7.55	7.5	6.98	7.32	7.12	-0.29	-0.455332	-0.126503	7.16187	-3.66	0.0013	0.0085	-1.95
Q32MZ4	LRRF1_HUMAN	Leucine-rich repeat flightless-interacting protein 1	LRRFIP1	9	9.56	9.46	9.52	9.65	9.71	9.45	9.6	9.71	9.66	9.56	9.57	9.73	9.65	9.51	9.57	9.65	9.47	9.56	0.12	0.0523883	0.188946	9.58909	3.66	0.0013	0.0085	-1.95
P52732	KIF11_HUMAN	Kinesin-like protein KIF11	KIF11	4	7.79	6.68	6.93	8	8.07	6.43	7	7.8	8.01	6.92	7.34	7.98	8.37	7.37	7.84	8.46	6.75	7.07	0.82	0.369616	1.28032	7.49111	3.88	0.0016	0.0097	-1.95
O15020	SPTN2_HUMAN	Spectrin beta chain, non-erythrocytic 2	SPTBN2	81	12.7	12.78	12.64	12.47	12.6	12.83	12.61	12.5	12.56	12.78	12.55	12.45	12.46	12.66	12.53	12.32	12.75	12.65	-0.16	-0.251337	-0.0700481	12.6005	-3.69	0.0014	0.0087	-1.96
Q9H1E5	TMX4_HUMAN	Thioredoxin-related transmembrane protein 4	TMX4	4	9.42	9.14	9.18	9.28	9.36	9.09	9.11	9.28	9.29	9.05	9.14	9.26	9.24	8.96	9.1	9.24	9.14	9.08	0.15	0.063143	0.228259	9.18726	3.65	0.0013	0.0085	-1.97
Q6IQ22	RAB12_HUMAN	Ras-related protein Rab-12	RAB12	5	8.3	8.52	8.66	8.32	8.51	8.6	8.59	8.49	8.38	8.55	8.57	8.42	8.27	8.53	8.44	8.27	8.56	8.54	-0.19	-0.290804	-0.0803786	8.47352	-3.65	0.0013	0.0086	-1.97
P35998	PRS7_HUMAN	26S proteasome regulatory subunit 7	PSMC2	21	11.53	11.63	11.58	11.48	11.55	11.61	11.59	11.54	11.48	11.62	11.57	11.49	11.48	11.6	11.58	11.46	11.59	11.56	-0.09	-0.134936	-0.0372619	11.5526	-3.65	0.0013	0.0086	-1.98
Q9H2P0	ADNP_HUMAN	Activity-dependent neuroprotector homeobox protein	ADNP	24	11.24	11.1	11.04	11.21	11.23	11.1	11.01	11.16	11.28	11.1	11.1	11.12	11.31	11.11	11.17	11.28	11.14	11.04	0.12	0.0511037	0.185337	11.1524	3.64	0.0014	0.0087	-1.98
P58166	INHBE_HUMAN	Inhibin beta E chain	INHBE	1	6.09	6.43	5.96	5.37	5.4	6.33	5.76	5.23	5.13	6.23	5.59	5.22	5.26	5.95	5.66	5.07	6.26	5.78	-0.53	-0.825167	-0.229614	5.70554	-3.69	0.0014	0.0089	-1.98
P15104	GLNA_HUMAN	Glutamine synthetase	GLUL	2	6.47	5.83	6.14	6.39	6.61	6.05	6.11	6.71	6.76	5.91	6.37	6.73	7.05	6.25	6.45	6.79	6.11	6.17	0.4	0.175628	0.633691	6.3833	3.67	0.0014	0.0089	-1.99
P35754	GLRX1_HUMAN	Glutaredoxin-1	GLRX	3	9.51	9.68	9.68	9.44	9.76	9.78	9.75	9.64	9.56	9.77	9.65	9.5	9.45	9.75	9.63	9.41	9.74	9.69	-0.18	-0.286446	-0.0790189	9.63305	-3.65	0.0014	0.0088	-1.99
Q92545	TM131_HUMAN	Transmembrane protein 131	TMEM131	1	5.52	5.16	5.27	5.61	5.37	5.59	5.15	5.41	5.36	5.07	5.01	5.49	5.43	5.5	5.21	5.63	5.09	5.19	0.37	0.160013	0.581586	5.33733	3.64	0.0014	0.0087	-2
Q53HV7	SMUG1_HUMAN	Single-strand selective monofunctional uracil DNA glycosylase	SMUG1	1	6.08	6.35	6.18	6.01	6.11	6.32	6.43	6.09	6.31	6.45	6.37	6.15	6.2	6.3	6.47	6.12	6.49	6.28	-0.25	-0.39787	-0.10943	6.26183	-3.64	0.0014	0.0087	-2
P05937	CALB1_HUMAN	Calbindin	CALB1	6	8.61	8.3	8.5	8.7	8.8	8.23	8.51	8.77	8.68	8.16	8.51	8.66	8.57	8.16	8.26	8.64	8.36	8.59	0.22	0.093288	0.338721	8.50146	3.65	0.0014	0.0088	-2
Q9NY26	S39A1_HUMAN	Zinc transporter ZIP1	SLC39A1	1	3.13	2.6	2.83	3.37	3.32	3.21	2.67	3.59	3.39	3.17	3.08	3.89	3.48	3.02	2.9	3.52	2.82	3.33	0.63	0.271169	0.98615	3.18454	3.64	0.0014	0.0087	-2
Q86VI3	IQGA3_HUMAN	Ras GTPase-activating-like protein IQGAP3	IQGAP3	3	7.28	6.81	7.01	7.48	7.54	6.7	6.82	7.45	7.53	6.75	7.21	7.62	7.83	7.11	7.44	7.83	6.72	7.14	0.47	0.207773	0.737868	7.23799	3.76	0.0015	0.0094	-2
Q99250	SCN2A_HUMAN	Sodium channel protein type 2 subunit alpha	SCN2A	1	6.84	6.34	6.15	6.96	6.81	6.25	6.34	6.77	6.59	6.26	6.39	6.68	6.38	5.8	6.04	6.44	6.22	6.41	0.45	0.194567	0.700187	6.42619	3.69	0.0015	0.009	-2
Q96T88	UHRF1_HUMAN	E3 ubiquitin-protein ligase UHRF1	UHRF1	3	8.63	8.44	7.67	8.77	8.73	7.37	7.47	8.88	8.85	7.73	8.11	8.67	8.98	8.08	8.63	9.12	7.4	7.77	0.93	0.414407	1.44764	8.29468	3.86	0.0017	0.01	-2
Q7Z5K2	WAPL_HUMAN	Wings apart-like protein homolog	WAPL	8	7.79	7.59	7.58	7.95	7.94	7.6	7.7	7.77	7.85	7.69	7.67	7.81	8.02	7.73	7.77	7.98	7.57	7.66	0.2	0.0866661	0.315549	7.75924	3.64	0.0014	0.0088	-2
Q14966	ZN638_HUMAN	Zinc finger protein 638	ZNF638	24	11.05	10.88	10.83	10.97	11.02	10.93	10.84	10.96	11	10.91	10.88	10.96	11.07	10.89	10.96	11.05	10.9	10.88	0.1	0.044241	0.161136	10.9437	3.63	0.0014	0.0088	-2.01
P46459	NSF_HUMAN	Vesicle-fusing ATPase	NSF	33	11.99	12.11	12.06	11.89	11.95	12.07	12.12	11.95	11.91	12.06	12.06	11.94	11.87	12.02	11.97	11.84	12.01	11.94	-0.13	-0.196782	-0.0539296	11.9856	-3.63	0.0014	0.0089	-2.02
O60739	EIF1B_HUMAN	Eukaryotic translation initiation factor 1b	EIF1B	1	6.54	6.85	6.69	6.21	6.64	6.78	6.74	6.44	6.39	6.67	6.51	6.42	6.36	6.63	6.58	6.34	6.8	6.53	-0.26	-0.405751	-0.111047	6.5623	-3.63	0.0014	0.0089	-2.02
P17535	JUND_HUMAN	Transcription factor jun-D	JUND	4	7.13	6.9	7.09	7.33	7.14	6.96	6.98	7.19	7.21	7.11	7.07	7.29	7.45	7.12	7.07	7.39	7.03	7.12	0.23	0.0996967	0.364392	7.14264	3.63	0.0014	0.0089	-2.02
Q96A57	TM230_HUMAN	Transmembrane protein 230	TMEM230	1	7.44	7.45	7.32	7.09	7.07	7.54	7.48	6.98	7.14	7.4	7.39	6.9	7.15	7.4	7.23	7.26	7.22	7.3	-0.29	-0.449403	-0.123124	7.26433	-3.63	0.0014	0.0089	-2.02
Q9NR31	SAR1A_HUMAN	GTP-binding protein SAR1a	SAR1A	5	8.19	8.22	8.29	8.42	8.36	8.13	8.2	8.41	8.39	8.23	8.22	8.53	8.45	8.33	8.34	8.44	8.33	8.27	0.19	0.0799166	0.292209	8.31946	3.63	0.0014	0.0089	-2.03
P28340	DPOD1_HUMAN	DNA polymerase delta catalytic subunit	POLD1	8	8.43	7.81	7.92	8.56	8.63	7.84	7.84	8.52	8.69	7.9	8.19	8.63	8.94	8.29	8.5	8.98	7.71	8	0.58	0.256149	0.902243	8.2986	3.83	0.0017	0.01	-2.03
P00441	SODC_HUMAN	Superoxide dismutase [Cu-Zn]	SOD1	14	10.17	10.37	10.46	10.35	10.32	10.39	10.55	10.48	10.31	10.48	10.58	10.41	10.3	10.43	10.52	10.41	10.43	10.58	-0.13	-0.19989	-0.0546104	10.4178	-3.62	0.0014	0.0089	-2.03
Q13033	STRN3_HUMAN	Striatin-3	STRN3	9	8.67	8.74	8.69	8.6	8.69	8.7	8.75	8.68	8.62	8.7	8.77	8.61	8.67	8.75	8.76	8.63	8.74	8.77	-0.11	-0.180578	-0.0493301	8.6972	-3.62	0.0014	0.0089	-2.03
Q96A49	SYAP1_HUMAN	Synapse-associated protein 1	SYAP1	5	8.02	8	8.06	8.18	8.07	8.05	7.96	8.1	8.13	8.05	8.01	8.21	8.12	8.04	8.07	8.25	8.17	8.04	0.16	0.0671263	0.245761	8.08458	3.62	0.0014	0.0089	-2.03
Q9H7N4	SFR19_HUMAN	Splicing factor, arginine/serine-rich 19	SCAF1	7	8.36	8.47	8.47	8.25	8.44	8.55	8.54	8.41	8.29	8.46	8.51	8.33	8.35	8.57	8.48	8.26	8.51	8.36	-0.16	-0.250414	-0.0683384	8.42127	-3.62	0.0014	0.009	-2.04
Q9UPN3	MACF1_HUMAN	Microtubule-actin cross-linking factor 1, isoforms 1/2/3/5	MACF1	148	13.63	13.72	13.65	13.56	13.65	13.72	13.67	13.6	13.59	13.69	13.63	13.56	13.56	13.66	13.62	13.54	13.68	13.66	-0.08	-0.129241	-0.0352287	13.6334	-3.62	0.0014	0.009	-2.04
Q8IVH2	FOXP4_HUMAN	Forkhead box protein P4	FOXP4	1	3.4	2.15	2.97	3.34	3.66	2.78	2.93	3.57	3.65	2.76	3.05	3.28	3.92	2.54	2.88	3.85	2.45	2.39	0.66	0.284782	1.04489	3.08644	3.62	0.0014	0.009	-2.04
Q08J23	NSUN2_HUMAN	RNA cytosine C(5)-methyltransferase NSUN2	NSUN2	23	10.56	10.63	10.62	10.5	10.58	10.67	10.62	10.52	10.56	10.62	10.6	10.54	10.6	10.7	10.61	10.54	10.66	10.61	-0.09	-0.134345	-0.0366092	10.597	-3.62	0.0014	0.009	-2.04
O95801	TTC4_HUMAN	Tetratricopeptide repeat protein 4	TTC4	3	6.49	6.24	6.54	6.73	6.75	6.43	6.32	6.7	6.74	6.07	6.48	6.78	7.01	6.37	6.56	6.96	6.37	6.47	0.32	0.135628	0.497937	6.55543	3.62	0.0014	0.009	-2.05
P80303	NUCB2_HUMAN	Nucleobindin-2	NUCB2	10	10.01	10.17	10.1	10.01	9.97	10.15	10.05	9.94	9.97	10.15	10.09	9.97	9.97	10.19	10.09	10.01	10.16	10.05	-0.09	-0.144417	-0.0393291	10.0581	-3.62	0.0014	0.009	-2.05
P16278	BGAL_HUMAN	Beta-galactosidase	GLB1	8	9.82	9.71	9.92	10.03	9.79	9.57	9.92	10.02	9.7	9.58	9.86	9.97	9.86	9.66	9.93	10.06	9.62	9.84	0.13	0.0543581	0.199739	9.82616	3.62	0.0015	0.009	-2.05
Q08378	GOGA3_HUMAN	Golgin subfamily A member 3	GOLGA3	25	10.48	10.57	10.56	10.5	10.51	10.67	10.57	10.49	10.43	10.59	10.57	10.43	10.42	10.55	10.53	10.38	10.61	10.57	-0.11	-0.169522	-0.0461339	10.5238	-3.62	0.0015	0.009	-2.05
Q99574	NEUS_HUMAN	Neuroserpin	SERPINI1	7	8.01	8.73	8.3	7.82	8.23	8.7	8.39	8.08	8.1	8.65	8.36	8.17	7.8	8.37	8.15	7.74	8.57	8.37	-0.36	-0.566897	-0.157646	8.25275	-3.73	0.0016	0.0098	-2.05
O94826	TOM70_HUMAN	Mitochondrial import receptor subunit TOM70	TOMM70	29	12.21	12.36	12.31	12.17	12.19	12.41	12.33	12.19	12.14	12.33	12.27	12.16	12.06	12.24	12.2	12.03	12.31	12.27	-0.14	-0.214563	-0.0583422	12.2321	-3.62	0.0015	0.0091	-2.06
Q96EV8	DTBP1_HUMAN	Dysbindin	DTNBP1	1	5.31	4.33	4.89	5.34	4.99	4.8	4.82	5.37	5.18	4.22	5.14	5.29	5.23	4.65	5.07	5.62	4.61	5.03	0.41	0.176457	0.64975	4.99372	3.61	0.0015	0.0091	-2.06
Q8WX93	PALLD_HUMAN	Palladin	PALLD	6	7.9	7.54	7.68	8.01	7.98	7.54	7.69	7.88	8.07	7.64	7.83	8.08	8.19	7.83	7.95	8.31	7.73	7.7	0.3	0.128273	0.468345	7.86395	3.66	0.0015	0.0094	-2.06
Q92953	KCNB2_HUMAN	Potassium voltage-gated channel subfamily B member 2	KCNB2	5	7.75	7.76	7.57	7.45	7.55	7.84	7.6	7.5	7.4	7.7	7.76	7.41	7.38	7.72	7.57	7.31	7.82	7.81	-0.24	-0.384633	-0.104367	7.60697	-3.61	0.0015	0.0091	-2.07
O95861	BPNT1_HUMAN	3'(2'),5'-bisphosphate nucleotidase 1	BPNT1	11	10.38	10.62	10.55	10.39	10.51	10.52	10.63	10.45	10.43	10.58	10.56	10.47	10.44	10.62	10.55	10.47	10.66	10.5	-0.12	-0.182992	-0.0496311	10.517	-3.61	0.0015	0.0092	-2.07
Q9BYT8	NEUL_HUMAN	Neurolysin, mitochondrial	NLN	20	11.2	11.29	11.23	11.17	11.2	11.35	11.28	11.2	11.21	11.35	11.29	11.14	11.18	11.3	11.26	11.16	11.32	11.21	-0.09	-0.137741	-0.037348	11.2419	-3.61	0.0015	0.0092	-2.07
Q5VYS8	TUT7_HUMAN	Terminal uridylyltransferase 7	TUT7	3	6.4	6.09	6.16	6.61	6.33	6.26	6.27	6.44	6.42	6.09	6.24	6.36	6.19	6.08	6.12	6.31	6.22	6.08	0.26	0.10903	0.402508	6.25891	3.61	0.0015	0.0092	-2.07
Q14202	ZMYM3_HUMAN	Zinc finger MYM-type protein 3	ZMYM3	12	9.96	9.75	9.75	9.88	9.84	9.72	9.61	9.81	9.96	9.71	9.74	9.9	10.07	9.79	9.82	9.96	9.68	9.74	0.16	0.0662888	0.244743	9.81694	3.61	0.0015	0.0092	-2.08
Q5ST30	SYVM_HUMAN	Valine--tRNA ligase, mitochondrial	VARS2	2	7.78	7.63	7.7	7.89	7.8	7.71	7.78	7.88	7.83	7.76	7.68	7.89	7.86	7.71	7.75	7.89	7.8	7.79	0.15	0.0626051	0.231189	7.78548	3.6	0.0015	0.0092	-2.08
Q96JH7	VCIP1_HUMAN	Deubiquitinating protein VCPIP1	VCPIP1	18	10.26	10.38	10.33	10.23	10.2	10.37	10.36	10.25	10.23	10.38	10.28	10.22	10.14	10.31	10.27	10.09	10.4	10.35	-0.12	-0.19135	-0.0518117	10.2798	-3.6	0.0015	0.0092	-2.08
O75204	TM127_HUMAN	Transmembrane protein 127	TMEM127	1	5.27	5.67	6.01	5.5	4.97	5.74	5.47	5.33	5.1	5.67	5.69	5.57	5.14	5.51	5.76	5.28	5.59	5.93	-0.35	-0.557579	-0.150928	5.5112	-3.6	0.0015	0.0092	-2.08
Q15637	SF01_HUMAN	Splicing factor 1	SF1	8	9.51	9.32	9.32	9.49	9.43	9.27	9.37	9.48	9.49	9.38	9.37	9.47	9.5	9.34	9.46	9.55	9.34	9.37	0.12	0.0492942	0.182201	9.41435	3.6	0.0015	0.0092	-2.08
Q08945	SSRP1_HUMAN	FACT complex subunit SSRP1	SSRP1	15	11.13	10.87	10.88	11.13	11.22	10.8	10.9	11.11	11.2	10.93	10.97	11.21	11.41	11.07	11.1	11.4	10.83	10.87	0.27	0.115438	0.415854	11.0573	3.74	0.0017	0.01	-2.09
Q92879	CELF1_HUMAN	CUGBP Elav-like family member 1	CELF1	6	7.64	7.56	7.52	7.75	7.55	7.47	7.62	7.64	7.65	7.49	7.58	7.73	7.71	7.6	7.49	7.78	7.56	7.59	0.17	0.0708588	0.26222	7.60741	3.6	0.0015	0.0092	-2.09
O15084	ANR28_HUMAN	Serine/threonine-protein phosphatase 6 regulatory ankyrin repeat subunit A	ANKRD28	9	8.84	9.02	9.04	8.9	8.91	9.01	9.08	8.9	8.91	9.02	8.96	8.92	8.87	9.02	8.99	8.86	9.06	8.98	-0.12	-0.18257	-0.0492959	8.95946	-3.6	0.0015	0.0093	-2.09
Q96EQ0	SGTB_HUMAN	Small glutamine-rich tetratricopeptide repeat-containing protein beta	SGTB	5	9.08	9.17	9.16	8.95	9.19	9.25	9.28	9.15	9.11	9.2	9.24	9.09	9.02	9.22	9.14	9	9.24	9.17	-0.15	-0.235295	-0.0634372	9.14818	-3.6	0.0015	0.0093	-2.1
Q8IWS0	PHF6_HUMAN	PHD finger protein 6	PHF6	8	9.81	9.48	9.52	9.84	9.92	9.44	9.52	9.73	9.92	9.56	9.64	9.86	10.18	9.73	9.7	10.14	9.44	9.49	0.32	0.138832	0.50146	9.71782	3.74	0.0018	0.01	-2.11
Q8NCB2	CAMKV_HUMAN	CaM kinase-like vesicle-associated protein	CAMKV	20	11.02	11.13	10.94	10.77	10.88	11.12	10.93	10.81	10.81	11.07	10.83	10.71	10.83	11.09	10.84	10.61	11.07	10.82	-0.15	-0.234622	-0.0632221	10.9041	-3.6	0.0015	0.0094	-2.11
P82673	RT35_HUMAN	28S ribosomal protein S35, mitochondrial	MRPS35	7	9.51	9.63	9.61	9.42	9.44	9.64	9.45	9.34	9.51	9.57	9.49	9.33	9.34	9.49	9.46	9.31	9.47	9.5	-0.15	-0.243518	-0.0655392	9.47308	-3.59	0.0015	0.0094	-2.11
Q96H79	ZCCHL_HUMAN	Zinc finger CCCH-type antiviral protein 1-like	ZC3HAV1L	4	7.7	7.65	7.74	7.89	7.89	7.53	7.67	7.93	7.87	7.66	7.72	7.96	7.86	7.7	7.61	7.81	7.69	7.82	0.19	0.0785734	0.292054	7.76051	3.59	0.0015	0.0094	-2.11
Q9NYV4	CDK12_HUMAN	Cyclin-dependent kinase 12	CDK12	4	6.69	6.5	6.52	6.66	6.78	6.54	6.46	6.72	6.84	6.55	6.44	6.63	6.78	6.41	6.66	6.88	6.42	6.41	0.23	0.0960027	0.35762	6.60455	3.59	0.0016	0.0095	-2.12
Q7RTP6	MICA3_HUMAN	[F-actin]-monooxygenase MICAL3	MICAL3	14	10.28	10.13	10.2	10.31	10.28	10.16	10.17	10.29	10.23	10.19	10.18	10.33	10.21	10.1	10.19	10.24	10.19	10.23	0.1	0.0428059	0.159526	10.216	3.59	0.0016	0.0095	-2.12
O43707	ACTN4_HUMAN	Alpha-actinin-4	ACTN4	31	11.53	11.56	11.53	11.41	11.54	11.59	11.52	11.51	11.51	11.56	11.56	11.46	11.52	11.53	11.53	11.43	11.54	11.53	-0.08	-0.130866	-0.0351117	11.5203	-3.59	0.0016	0.0095	-2.12
Q13144	EI2BE_HUMAN	Translation initiation factor eIF-2B subunit epsilon	EIF2B5	9	9.45	9.62	9.64	9.49	9.56	9.67	9.69	9.51	9.49	9.59	9.6	9.55	9.5	9.61	9.6	9.55	9.7	9.64	-0.11	-0.176267	-0.0472461	9.57973	-3.58	0.0016	0.0095	-2.13
Q9Y3Q8	T22D4_HUMAN	TSC22 domain family protein 4	TSC22D4	3	6.58	6.46	6.55	6.13	6.55	6.38	6.56	6.31	6.32	6.55	6.49	6.42	6.38	6.48	6.6	6.23	6.53	6.39	-0.25	-0.390602	-0.104685	6.43917	-3.58	0.0016	0.0095	-2.13
Q6PL18	ATAD2_HUMAN	ATPase family AAA domain-containing protein 2	ATAD2	2	5.6	4.64	4.9	5.41	5.59	4.38	4.95	5.57	5.42	4.87	5.15	5.66	5.87	5.34	5.2	5.7	4.4	5.08	0.53	0.223556	0.831243	5.20782	3.6	0.0016	0.0097	-2.13
P13797	PLST_HUMAN	Plastin-3	PLS3	6	8.21	7.54	8.08	8.37	8.35	7.65	8.07	8.39	8.43	7.75	8.2	8.51	8.6	7.98	8.36	8.72	7.69	8.03	0.35	0.149984	0.54967	8.16362	3.68	0.0018	0.01	-2.14
Q86X53	ERIC1_HUMAN	Glutamate-rich protein 1	ERICH1	2	6.39	6.14	6.2	6.71	6.55	6.12	6.18	6.6	6.54	6.34	6.34	6.33	6.57	6.31	6.27	6.38	6.24	6.2	0.27	0.113663	0.425043	6.35595	3.58	0.0016	0.0096	-2.14
Q16891	MIC60_HUMAN	MICOS complex subunit MIC60	IMMT	38	12.36	12.36	12.28	12.18	12.2	12.41	12.28	12.15	12.19	12.32	12.26	12.17	12.11	12.28	12.28	12.08	12.26	12.29	-0.13	-0.210142	-0.0561193	12.247	-3.58	0.0016	0.0097	-2.15
P40222	TXLNA_HUMAN	Alpha-taxilin	TXLNA	19	10.11	10.08	10.04	10.15	10.16	10	10.01	10.1	10.08	9.96	10.03	10.11	10.09	10.01	10.04	10.15	9.98	10.01	0.1	0.0428257	0.160509	10.0614	3.57	0.0016	0.0097	-2.15
O75531	BAF_HUMAN	Barrier-to-autointegration factor	BANF1	3	8.67	8.37	8.5	8.7	8.77	8.42	8.53	8.61	8.66	8.49	8.44	8.7	8.86	8.57	8.67	8.83	8.42	8.38	0.2	0.0853118	0.319998	8.58839	3.57	0.0016	0.0098	-2.16
Q12772	SRBP2_HUMAN	Sterol regulatory element-binding protein 2	SREBF2	3	7.04	6.85	6.82	6.92	7.06	6.62	6.7	7.05	6.98	6.82	6.78	6.98	6.92	6.62	6.89	7.05	6.64	6.73	0.22	0.0910661	0.341853	6.85984	3.57	0.0016	0.0098	-2.16
P40227	TCPZ_HUMAN	T-complex protein 1 subunit zeta	CCT6A	23	11.93	12.07	12.07	11.98	11.96	12.04	12.07	11.92	11.95	12.03	12.02	11.98	11.93	12.04	11.99	11.93	12.08	12.02	-0.08	-0.131591	-0.0350422	12.001	-3.57	0.0016	0.0098	-2.16
P50579	MAP2_HUMAN	Methionine aminopeptidase 2	METAP2	7	8.53	8.99	8.84	8.62	8.68	8.93	8.79	8.69	8.62	8.89	8.87	8.7	8.67	8.93	8.77	8.7	8.87	8.77	-0.13	-0.208691	-0.0555723	8.76994	-3.57	0.0016	0.0098	-2.16
Q9NS86	LANC2_HUMAN	LanC-like protein 2	LANCL2	12	9.39	9.64	9.59	9.47	9.46	9.6	9.67	9.38	9.44	9.58	9.56	9.47	9.34	9.55	9.47	9.41	9.54	9.56	-0.14	-0.21455	-0.057121	9.50748	-3.57	0.0016	0.0098	-2.16
O43314	VIP2_HUMAN	Inositol hexakisphosphate and diphosphoinositol-pentakisphosphate kinase 2	PPIP5K2	19	10.19	10.23	10.27	10.16	10.23	10.31	10.31	10.23	10.16	10.27	10.3	10.14	10.06	10.24	10.26	10.1	10.3	10.27	-0.12	-0.18929	-0.0503921	10.2244	-3.57	0.0016	0.0098	-2.16
P62140	PP1B_HUMAN	Serine/threonine-protein phosphatase PP1-beta catalytic subunit	PPP1CB	5	7.87	8.02	7.96	7.85	7.96	8.01	7.98	7.85	7.81	7.94	7.96	7.81	7.96	8	7.92	7.78	7.99	7.99	-0.14	-0.223356	-0.0594257	7.92537	-3.57	0.0016	0.0098	-2.16
P05997	CO5A2_HUMAN	Collagen alpha-2(V) chain	COL5A2	1	4.18	3.48	3.6	4.32	4.09	3.75	3.86	4.25	4.23	3.94	3.7	4.56	4.38	4.22	4.27	4.28	3.74	3.62	0.54	0.227539	0.855306	4.027	3.57	0.0016	0.0098	-2.16
Q99798	ACON_HUMAN	Aconitate hydratase, mitochondrial	ACO2	37	12.47	12.58	12.52	12.42	12.41	12.6	12.5	12.43	12.37	12.56	12.47	12.36	12.33	12.49	12.45	12.26	12.59	12.49	-0.12	-0.184759	-0.0490921	12.46	-3.57	0.0016	0.0098	-2.17
Q13555	KCC2G_HUMAN	Calcium/calmodulin-dependent protein kinase type II subunit gamma	CAMK2G	7	10.18	10.23	10.27	10.13	10.1	10.26	10.28	10.12	10.08	10.21	10.15	10.12	10.07	10.22	10.21	10.04	10.26	10.17	-0.11	-0.179747	-0.0477462	10.1728	-3.57	0.0016	0.0098	-2.17
P33992	MCM5_HUMAN	DNA replication licensing factor MCM5	MCM5	15	9.71	8.82	8.95	9.88	9.94	8.61	9.04	9.76	10.06	8.89	9.42	9.95	10.37	9.39	9.72	10.4	8.69	9.13	0.74	0.32192	1.16649	9.48521	3.77	0.002	0.012	-2.17
P30740	ILEU_HUMAN	Leukocyte elastase inhibitor	SERPINB1	3	6.07	6.39	6.35	5.93	6.13	6.44	6.42	6.26	6.31	6.81	6.48	6.15	6.31	6.67	6.56	6.19	6.72	6.4	-0.31	-0.486492	-0.129142	6.36679	-3.56	0.0016	0.0099	-2.17
Q9Y248	PSF2_HUMAN	DNA replication complex GINS protein PSF2	GINS2	1	4.35	3.88	3.3	4.36	4.63	3.39	4.03	4.42	4.66	4.05	4.19	4.36	4.88	3.96	3.76	4.47	3.33	3.65	0.62	0.258882	0.97586	4.09392	3.56	0.0017	0.0099	-2.18
O14545	TRAD1_HUMAN	TRAF-type zinc finger domain-containing protein 1	TRAFD1	6	7.87	7.76	7.77	7.91	7.94	7.8	7.81	7.98	7.92	7.72	7.67	7.91	7.92	7.74	7.75	7.81	7.8	7.78	0.15	0.0612702	0.231366	7.82498	3.56	0.0017	0.01	-2.19
O75503	CLN5_HUMAN	Ceroid-lipofuscinosis neuronal protein 5	CLN5	3	7.89	7.71	8.03	8.2	7.89	7.62	8.01	8.24	7.86	7.5	8.03	8.11	7.85	7.67	8.02	8.18	7.67	8.06	0.15	0.062723	0.237472	7.91942	3.55	0.0017	0.01	-2.2
Q86V21	AACS_HUMAN	Acetoacetyl-CoA synthetase	AACS	1	6.36	6	6.03	6.32	6.54	5.71	6.03	6.54	6.7	6.2	6.22	6.58	6.74	6.17	6.47	6.84	6.08	6.02	0.41	0.172978	0.651191	6.3087	3.58	0.0018	0.01	-2.2
Q99805	TM9S2_HUMAN	Transmembrane 9 superfamily member 2	TM9SF2	10	9.7	9.89	9.81	9.68	9.61	9.87	9.83	9.59	9.62	9.81	9.71	9.59	9.48	9.75	9.64	9.56	9.87	9.8	-0.16	-0.24659	-0.0649353	9.71112	-3.55	0.0017	0.01	-2.21
Q9P013	CWC15_HUMAN	Spliceosome-associated protein CWC15 homolog	CWC15	5	9.33	9.1	9.12	9.28	9.25	9.2	9.03	9.16	9.33	9.12	9.11	9.24	9.35	9.12	9.2	9.37	9.09	9.14	0.14	0.0597041	0.226914	9.19683	3.55	0.0017	0.01	-2.22
O14874	BCKD_HUMAN	[3-methyl-2-oxobutanoate dehydrogenase [lipoamide]] kinase, mitochondrial	BCKDK	1	7.11	6.85	6.83	7.12	7.01	6.81	6.83	7.04	7.02	6.98	6.84	7.16	6.96	6.7	6.9	7.02	6.93	6.99	0.21	0.086302	0.328229	6.94938	3.54	0.0017	0.01	-2.22
Q9NZD8	SPG21_HUMAN	Maspardin	SPG21	7	8.53	8.38	8.61	8.87	8.56	8.36	8.67	8.77	8.58	8.36	8.7	8.73	8.54	8.43	8.68	8.81	8.45	8.69	0.12	0.0514985	0.196145	8.59472	3.54	0.0017	0.01	-2.23
Q9HCM4	E41L5_HUMAN	Band 4.1-like protein 5	EPB41L5	15	10.31	10.16	10.17	10.26	10.25	10.16	10.16	10.28	10.26	10.12	10.19	10.32	10.32	10.23	10.27	10.32	10.16	10.16	0.1	0.0432572	0.164984	10.2274	3.54	0.0018	0.01	-2.23
P29401	TKT_HUMAN	Transketolase	TKT	29	12.46	12.61	12.62	12.51	12.6	12.62	12.73	12.59	12.52	12.67	12.67	12.59	12.52	12.68	12.64	12.53	12.72	12.63	-0.11	-0.168724	-0.0441798	12.6064	-3.54	0.0018	0.01	-2.24
Q9UKV5	AMFR_HUMAN	E3 ubiquitin-protein ligase AMFR	AMFR	2	6.17	6.26	6.02	6.31	6.19	5.97	6.02	6.21	6.15	6.06	5.95	6.15	6.14	6.17	5.92	6.31	5.86	6.04	0.25	0.105017	0.401369	6.10602	3.53	0.0018	0.01	-2.24
Q9UBU8	MO4L1_HUMAN	Mortality factor 4-like protein 1	MORF4L1	6	8.53	8.38	8.39	8.51	8.58	8.47	8.32	8.55	8.59	8.33	8.41	8.53	8.64	8.45	8.53	8.62	8.43	8.36	0.15	0.0620944	0.237905	8.47878	3.53	0.0018	0.011	-2.26
P16870	CBPE_HUMAN	Carboxypeptidase E	CPE	15	10.89	10.63	10.66	10.82	10.82	10.68	10.63	10.89	10.76	10.6	10.56	10.75	10.6	10.55	10.63	10.68	10.64	10.63	0.17	0.0689841	0.263132	10.6908	3.55	0.0018	0.011	-2.26
Q16864	VATF_HUMAN	V-type proton ATPase subunit F	ATP6V1F	5	9.28	9.45	9.48	9.26	9.29	9.5	9.49	9.35	9.3	9.44	9.39	9.08	9.18	9.37	9.31	9.16	9.43	9.28	-0.17	-0.277319	-0.0724194	9.33412	-3.53	0.0018	0.011	-2.26
Q9UMR5	PPT2_HUMAN	Lysosomal thioesterase PPT2	PPT2	1	5.41	4.9	4.52	5.3	5.35	4.79	4.95	5.55	5.15	4.9	5.16	5.24	5.36	4.92	5.36	5.48	4.91	4.82	0.43	0.178356	0.683614	5.11502	3.53	0.0018	0.011	-2.26
Q9Y2G5	OFUT2_HUMAN	GDP-fucose protein O-fucosyltransferase 2	POFUT2	6	8.64	8.35	8.55	8.74	8.72	8.34	8.5	8.67	8.64	8.42	8.57	8.79	8.84	8.57	8.7	8.85	8.42	8.55	0.19	0.077367	0.297058	8.60309	3.53	0.0018	0.011	-2.27
P25205	MCM3_HUMAN	DNA replication licensing factor MCM3	MCM3	21	10.5	9.45	9.8	10.7	10.83	9.34	9.76	10.63	10.91	9.75	10.18	10.76	11.2	10.18	10.58	11.26	9.4	9.86	0.8	0.339711	1.25956	10.2833	3.72	0.0022	0.012	-2.27
Q15777	MPPD2_HUMAN	Metallophosphoesterase MPPED2	MPPED2	3	7.04	7.01	7.17	6.8	6.92	6.93	7.01	6.9	6.81	7.11	7.04	6.89	6.93	7.07	7.07	6.94	7	7.11	-0.19	-0.308778	-0.0802283	6.98687	-3.52	0.0018	0.011	-2.28
Q2TAA5	ALG11_HUMAN	GDP-Man:Man(3)GlcNAc(2)-PP-Dol alpha-1,2-mannosyltransferase	ALG11	2	8.29	8.47	8.59	8.51	8.37	8.64	8.52	8.38	8.38	8.59	8.61	8.4	8.3	8.61	8.48	8.2	8.6	8.52	-0.17	-0.275533	-0.071568	8.47091	-3.52	0.0018	0.011	-2.28
Q5VUB5	F1711_HUMAN	Protein FAM171A1	FAM171A1	3	7.24	7.25	7.33	7.03	7.09	7.38	7.15	7.1	7.06	7.33	7.2	6.97	6.98	7.34	7.18	6.99	7.36	7.2	-0.19	-0.302102	-0.0784299	7.17592	-3.52	0.0018	0.011	-2.28
P30419	NMT1_HUMAN	Glycylpeptide N-tetradecanoyltransferase 1	NMT1	14	10.44	10.45	10.51	10.39	10.36	10.51	10.52	10.38	10.38	10.52	10.58	10.49	10.44	10.55	10.52	10.45	10.56	10.53	-0.1	-0.166043	-0.0430741	10.4759	-3.52	0.0018	0.011	-2.28
P00374	DYR_HUMAN	Dihydrofolate reductase	DHFR	4	7.91	7.52	7.71	8.03	8.24	7.64	7.64	8.11	8.16	7.53	7.93	8.11	8.36	7.82	8.04	8.35	7.63	7.76	0.34	0.140791	0.534744	7.91632	3.6	0.002	0.012	-2.29
Q9Y4W6	AFG32_HUMAN	AFG3-like protein 2	AFG3L2	23	11.02	11.11	11.03	10.93	11.02	11.15	11.04	10.94	10.92	11.09	11.04	10.84	10.85	11	10.95	10.77	11.07	10.98	-0.14	-0.218624	-0.0566147	10.986	-3.51	0.0019	0.011	-2.29
Q9UJ70	NAGK_HUMAN	N-acetyl-D-glucosamine kinase	NAGK	13	10.13	10.35	10.34	10.21	10.28	10.35	10.41	10.26	10.19	10.38	10.32	10.26	10.11	10.34	10.25	10.11	10.36	10.39	-0.13	-0.210214	-0.0544025	10.28	-3.51	0.0019	0.011	-2.3
Q92636	FAN_HUMAN	Protein FAN	NSMAF	2	6.04	5.91	5.97	6.19	6.22	5.66	6.07	6.34	6.27	5.84	5.98	6.25	6.25	5.92	6.02	6.29	5.84	6.11	0.24	0.0977695	0.378046	6.06528	3.51	0.0019	0.011	-2.3
Q9P0U1	TOM7_HUMAN	Mitochondrial import receptor subunit TOM7 homolog	TOMM7	2	7.88	7.91	7.89	7.72	7.74	7.98	7.86	7.79	7.67	7.8	7.89	7.68	7.63	7.78	7.82	7.55	7.86	7.93	-0.19	-0.306992	-0.0793345	7.80012	-3.51	0.0019	0.011	-2.3
P19404	NDUV2_HUMAN	NADH dehydrogenase [ubiquinone] flavoprotein 2, mitochondrial	NDUFV2	10	10.09	10.15	10.19	10.08	10.02	10.16	10.16	10.04	9.98	10.11	10.15	10.01	9.99	10.07	10.08	9.99	10.07	10.12	-0.11	-0.177008	-0.0456348	10.0805	-3.51	0.0019	0.011	-2.31
P09012	SNRPA_HUMAN	U1 small nuclear ribonucleoprotein A	SNRPA	4	8.61	8.42	8.42	8.5	8.58	8.43	8.41	8.54	8.59	8.37	8.39	8.52	8.66	8.44	8.52	8.63	8.41	8.31	0.14	0.0576941	0.223798	8.48571	3.51	0.0019	0.011	-2.31
Q7L3B6	CD37L_HUMAN	Hsp90 co-chaperone Cdc37-like 1	CDC37L1	3	8.33	8.57	8.57	8.27	8.37	8.54	8.53	8.45	8.45	8.59	8.42	8.37	8.27	8.46	8.45	8.15	8.51	8.51	-0.18	-0.286799	-0.0739264	8.43287	-3.51	0.0019	0.011	-2.31
Q15428	SF3A2_HUMAN	Splicing factor 3A subunit 2	SF3A2	6	9.43	9.23	9.25	9.49	9.45	9.29	9.28	9.48	9.54	9.32	9.37	9.59	9.68	9.45	9.5	9.63	9.38	9.36	0.2	0.0806329	0.311386	9.42829	3.53	0.0019	0.011	-2.31
Q8WUM4	PDC6I_HUMAN	Programmed cell death 6-interacting protein	PDCD6IP	18	10.8	10.96	10.95	10.82	10.87	10.96	10.97	10.9	10.8	10.94	10.97	10.91	10.81	10.92	10.94	10.86	10.94	10.94	-0.09	-0.13732	-0.0353752	10.9032	-3.5	0.0019	0.011	-2.32
Q8IWW6	RHG12_HUMAN	Rho GTPase-activating protein 12	ARHGAP12	13	9.58	9.48	9.52	9.66	9.65	9.59	9.59	9.68	9.59	9.55	9.55	9.77	9.6	9.54	9.54	9.58	9.55	9.58	0.12	0.0487016	0.189164	9.58848	3.5	0.0019	0.011	-2.32
Q9UQR1	ZN148_HUMAN	Zinc finger protein 148	ZNF148	3	7.03	6.61	6.65	7.04	6.97	6.67	6.44	6.95	7.06	6.56	6.96	6.81	7.04	6.48	6.76	7.31	6.61	6.78	0.31	0.126836	0.491986	6.81916	3.51	0.0019	0.011	-2.32
P23511	NFYA_HUMAN	Nuclear transcription factor Y subunit alpha	NFYA	2	7.55	7.32	7.53	7.58	7.63	7.58	7.31	7.58	7.64	7.48	7.38	7.73	7.63	7.24	7.47	7.77	7.51	7.51	0.22	0.0920658	0.357746	7.525	3.5	0.0019	0.011	-2.32
P31930	QCR1_HUMAN	Cytochrome b-c1 complex subunit 1, mitochondrial	UQCRC1	15	10.43	10.52	10.44	10.28	10.31	10.51	10.37	10.34	10.28	10.43	10.36	10.15	10.23	10.36	10.32	10.08	10.41	10.42	-0.17	-0.267436	-0.069059	10.3462	-3.52	0.002	0.011	-2.32
Q8IXS8	F126B_HUMAN	Protein FAM126B	FAM126B	2	6.77	6.84	6.78	6.66	6.66	7.03	6.89	6.56	6.81	6.96	6.81	6.61	6.45	6.85	6.85	6.59	6.95	6.83	-0.22	-0.357346	-0.0917831	6.77172	-3.5	0.0019	0.011	-2.33
Q7L576	CYFP1_HUMAN	Cytoplasmic FMR1-interacting protein 1	CYFIP1	5	8	7.6	7.84	8.08	8.04	7.5	7.64	8	8.24	7.65	7.93	8.15	8.29	7.91	7.99	8.36	7.59	7.77	0.32	0.13074	0.502779	7.92082	3.56	0.0021	0.012	-2.33
Q15345	LRC41_HUMAN	Leucine-rich repeat-containing protein 41	LRRC41	2	6.15	5.64	6.13	6.1	6.04	5.73	5.7	6.16	6.19	5.9	5.88	6.26	6.36	5.75	5.78	6.29	5.94	6.01	0.31	0.125215	0.488023	6.00102	3.5	0.0019	0.011	-2.33
Q9H6W3	RIOX1_HUMAN	Ribosomal oxygenase 1	RIOX1	3	7.32	7	7.13	7.29	7.3	7.16	7.03	7.22	7.31	7.22	7.05	7.28	7.46	7.11	7.22	7.4	6.92	6.92	0.23	0.0927546	0.361615	7.1851	3.5	0.0019	0.011	-2.34
Q9C0B1	FTO_HUMAN	Alpha-ketoglutarate-dependent dioxygenase FTO	FTO	17	10.54	10.37	10.51	10.58	10.58	10.41	10.43	10.53	10.59	10.46	10.35	10.58	10.59	10.45	10.42	10.47	10.49	10.42	0.11	0.0465014	0.181441	10.4871	3.49	0.002	0.011	-2.34
P13804	ETFA_HUMAN	Electron transfer flavoprotein subunit alpha, mitochondrial	ETFA	16	10.76	10.85	10.82	10.72	10.66	10.87	10.82	10.66	10.65	10.84	10.76	10.69	10.67	10.79	10.76	10.66	10.81	10.75	-0.1	-0.155207	-0.0397229	10.7522	-3.49	0.002	0.011	-2.35
O14949	QCR8_HUMAN	Cytochrome b-c1 complex subunit 8	UQCRQ	4	8.94	9	8.85	8.82	8.93	9.04	8.92	8.85	8.87	8.99	8.92	8.65	8.8	8.99	8.89	8.61	9	8.85	-0.15	-0.242851	-0.0621368	8.88461	-3.49	0.002	0.011	-2.35
P51452	DUS3_HUMAN	Dual specificity protein phosphatase 3	DUSP3	6	9.07	9.28	9.27	9.05	9.14	9.19	9.24	9.02	9.13	9.23	9.23	9.13	9.13	9.26	9.25	9.2	9.27	9.16	-0.13	-0.2027	-0.0518503	9.17984	-3.49	0.002	0.011	-2.35
P50748	KNTC1_HUMAN	Kinetochore-associated protein 1	KNTC1	3	7.21	6.78	7.01	7.38	7.38	6.56	6.83	7.36	7.59	6.8	7.04	7.58	7.71	7.2	7.38	7.88	6.77	6.89	0.52	0.216696	0.826891	7.18682	3.63	0.0023	0.013	-2.36
P29692	EF1D_HUMAN	Elongation factor 1-delta	EEF1D	12	10.07	9.93	9.95	10.12	10.29	9.99	9.94	10.19	10.23	10	9.99	10.14	10.35	10.01	10.17	10.23	9.91	9.91	0.18	0.0719401	0.280577	10.0793	3.51	0.002	0.012	-2.36
Q5SVZ6	ZMYM1_HUMAN	Zinc finger MYM-type protein 1	ZMYM1	1	4.58	4.33	4.25	4.42	4.4	4.39	4.02	4.64	4.36	4.67	4.29	4.51	4.83	4.33	4.32	4.92	4.24	3.99	0.45	0.182085	0.714516	4.41561	3.48	0.002	0.012	-2.37
Q8NE71	ABCF1_HUMAN	ATP-binding cassette sub-family F member 1	ABCF1	16	10.87	10.76	10.81	10.89	10.9	10.78	10.8	10.92	10.88	10.75	10.8	10.89	10.97	10.8	10.88	10.93	10.76	10.8	0.09	0.0372315	0.14642	10.8435	3.48	0.002	0.012	-2.38
Q9NSD9	SYFB_HUMAN	Phenylalanine--tRNA ligase beta subunit	FARSB	22	11.61	11.68	11.69	11.57	11.59	11.7	11.68	11.59	11.57	11.72	11.61	11.56	11.57	11.7	11.64	11.55	11.69	11.62	-0.08	-0.125892	-0.0319971	11.6298	-3.48	0.002	0.012	-2.38
Q12849	GRSF1_HUMAN	G-rich sequence factor 1	GRSF1	9	9.23	9.04	9.12	9.23	9.29	9.08	9.14	9.23	9.22	9.04	9.1	9.21	9.21	9.07	9.14	9.24	8.98	9.12	0.1	0.0416921	0.164068	9.14862	3.48	0.002	0.012	-2.38
Q9BR01	ST4A1_HUMAN	Sulfotransferase 4A1	SULT4A1	9	9.72	9.56	9.59	9.61	9.62	9.46	9.49	9.73	9.69	9.52	9.48	9.69	9.7	9.53	9.44	9.59	9.65	9.57	0.14	0.056784	0.223583	9.59227	3.48	0.002	0.012	-2.38
P35222	CTNB1_HUMAN	Catenin beta-1	CTNNB1	26	11.3	11.22	11.17	11.33	11.4	11.26	11.3	11.39	11.36	11.28	11.3	11.35	11.36	11.25	11.27	11.34	11.19	11.17	0.11	0.0438442	0.172708	11.2911	3.48	0.002	0.012	-2.38
Q49AG3	ZBED5_HUMAN	Zinc finger BED domain-containing protein 5	ZBED5	3	6.86	6.69	6.9	6.98	6.86	6.68	6.71	6.84	7.03	6.74	6.65	6.96	6.92	6.75	6.63	6.95	6.77	6.76	0.2	0.0818318	0.3225	6.81613	3.48	0.002	0.012	-2.38
Q9ULC4	MCTS1_HUMAN	Malignant T-cell-amplified sequence 1	MCTS1	7	8.73	8.88	8.92	8.76	8.81	8.84	8.88	8.7	8.71	8.86	8.83	8.75	8.71	8.95	8.78	8.73	8.88	8.87	-0.12	-0.192367	-0.0487937	8.8109	-3.47	0.002	0.012	-2.39
P45973	CBX5_HUMAN	Chromobox protein homolog 5	CBX5	11	10.43	10.35	10.3	10.39	10.55	10.37	10.26	10.44	10.47	10.4	10.27	10.46	10.56	10.41	10.44	10.47	10.32	10.31	0.12	0.05007	0.197433	10.3994	3.47	0.0021	0.012	-2.39
O00291	HIP1_HUMAN	Huntingtin-interacting protein 1	HIP1	34	11.35	11.19	11.25	11.28	11.36	11.23	11.24	11.35	11.33	11.23	11.22	11.34	11.28	11.17	11.23	11.28	11.22	11.18	0.09	0.0353672	0.139531	11.2619	3.47	0.0021	0.012	-2.39
Q4G148	GXLT1_HUMAN	Glucoside xylosyltransferase 1	GXYLT1	2	6.48	5.83	6.05	6.38	6.11	5.94	6.05	6.37	6.34	6.11	6.13	6.69	6.75	6.22	6.44	6.86	5.98	6.06	0.43	0.176082	0.689098	6.26697	3.52	0.0022	0.012	-2.39
Q9H3P2	NELFA_HUMAN	Negative elongation factor A	NELFA	8	8.81	8.62	8.76	8.95	8.93	8.67	8.7	8.83	8.94	8.72	8.82	8.93	9.1	8.79	8.84	9.13	8.62	8.69	0.2	0.0802679	0.316479	8.82371	3.48	0.0021	0.012	-2.39
O60281	ZN292_HUMAN	Zinc finger protein 292	ZNF292	7	7.94	7.67	7.68	7.85	7.86	7.68	7.59	7.78	7.95	7.77	7.8	7.94	8.03	7.6	7.7	7.87	7.62	7.7	0.17	0.0684508	0.270432	7.77969	3.47	0.0021	0.012	-2.4
Q8N108	MIER1_HUMAN	Mesoderm induction early response protein 1	MIER1	1	4.54	4.25	4.17	4.55	4.79	3.89	4.1	4.59	4.72	4.07	4.05	4.8	4.91	4.52	4.72	4.95	4.11	4.05	0.51	0.204021	0.806428	4.43155	3.47	0.0021	0.012	-2.4
Q9BY50	SC11C_HUMAN	Signal peptidase complex catalytic subunit SEC11C	SEC11C	4	8.85	9.01	8.91	8.79	8.89	8.99	8.95	8.73	8.75	8.97	8.83	8.74	8.69	8.95	8.81	8.71	8.91	8.92	-0.14	-0.225606	-0.057051	8.85507	-3.47	0.0021	0.012	-2.4
O43347	MSI1H_HUMAN	RNA-binding protein Musashi homolog 1	MSI1	11	10.32	9.94	10.03	10.32	10.39	9.97	10.03	10.29	10.46	10.03	10.16	10.4	10.63	10.2	10.3	10.64	9.9	10	0.31	0.126472	0.487172	10.2228	3.61	0.0024	0.013	-2.4
Q92922	SMRC1_HUMAN	SWI/SNF complex subunit SMARCC1	SMARCC1	12	9.85	9.44	9.5	9.95	9.96	9.52	9.45	9.99	10.12	9.64	9.68	10.03	10.35	9.81	9.92	10.35	9.55	9.67	0.44	0.18127	0.694618	9.82112	3.65	0.0025	0.014	-2.41
Q9Y4D8	HECD4_HUMAN	Probable E3 ubiquitin-protein ligase HECTD4	HECTD4	55	11.74	11.87	11.89	11.76	11.73	11.87	11.89	11.75	11.7	11.85	11.8	11.77	11.64	11.84	11.77	11.62	11.93	11.86	-0.11	-0.183387	-0.0462742	11.7923	-3.46	0.0021	0.012	-2.41
Q29RF7	PDS5A_HUMAN	Sister chromatid cohesion protein PDS5 homolog A	PDS5A	17	9.94	9.76	9.75	9.96	10	9.82	9.7	9.94	10.05	9.8	9.89	10.03	10.19	9.94	9.96	10.24	9.77	9.78	0.22	0.091522	0.358105	9.9172	3.53	0.0023	0.013	-2.41
Q9Y2X0	MED16_HUMAN	Mediator of RNA polymerase II transcription subunit 16	MED16	1	5.43	5.35	5.07	5.55	5.41	5.41	5.16	5.37	5.79	5.15	5.43	5.7	5.66	5.44	5.17	5.63	5.14	5.23	0.35	0.140597	0.557924	5.39525	3.46	0.0021	0.012	-2.42
Q05682	CALD1_HUMAN	Caldesmon	CALD1	7	8.23	7.54	7.93	8.5	8.53	7.63	7.93	8.38	8.61	7.86	8.09	8.56	8.9	7.98	8.39	8.89	7.72	8.04	0.51	0.210237	0.809208	8.20671	3.63	0.0025	0.014	-2.42
O14782	KIF3C_HUMAN	Kinesin-like protein KIF3C	KIF3C	1	4	3.98	4.2	4.52	4.23	4.27	3.41	4.55	4.04	4.15	4.07	4.29	3.86	4.19	3.88	4.13	4.25	3.82	0.49	0.199013	0.790514	4.10238	3.46	0.0021	0.012	-2.42
Q9NZ56	FMN2_HUMAN	Formin-2	FMN2	20	10.65	10.77	10.72	10.56	10.53	10.79	10.66	10.54	10.51	10.72	10.62	10.54	10.46	10.71	10.56	10.35	10.81	10.67	-0.15	-0.239476	-0.0603047	10.6209	-3.46	0.0021	0.012	-2.42
P02787	TRFE_HUMAN	Serotransferrin	TF	9	9.07	8.9	8.96	9.19	9.15	8.97	9.02	9.11	9.09	8.93	8.92	9.09	9.02	8.77	8.93	9.15	8.91	9.11	0.15	0.0599704	0.238508	9.01622	3.46	0.0021	0.012	-2.43
P05204	HMGN2_HUMAN	Non-histone chromosomal protein HMG-17	HMGN2	3	10.32	9.88	10.05	10.35	10.37	9.94	9.95	10.37	10.44	10.08	10.14	10.41	10.66	10.19	10.37	10.65	9.98	9.97	0.35	0.142469	0.550132	10.2289	3.62	0.0025	0.014	-2.43
O14964	HGS_HUMAN	Hepatocyte growth factor-regulated tyrosine kinase substrate	HGS	19	10.7	10.77	10.74	10.62	10.67	10.81	10.75	10.64	10.63	10.78	10.7	10.57	10.52	10.71	10.66	10.52	10.77	10.68	-0.12	-0.19143	-0.0480102	10.6789	-3.45	0.0022	0.012	-2.44
O75899	GABR2_HUMAN	Gamma-aminobutyric acid type B receptor subunit 2	GABBR2	2	6.84	6.31	6.5	6.73	6.65	6.17	6.37	6.78	6.75	6.07	6.35	6.73	6.54	6.45	6.29	6.5	6.3	6.54	0.28	0.111769	0.445892	6.49213	3.45	0.0022	0.012	-2.44
Q9HAV4	XPO5_HUMAN	Exportin-5	XPO5	27	11.24	11.28	11.27	11.34	11.41	11.22	11.26	11.3	11.34	11.25	11.26	11.37	11.43	11.28	11.24	11.45	11.28	11.23	0.11	0.0457629	0.182589	11.3024	3.45	0.0022	0.012	-2.44
P62195	PRS8_HUMAN	26S proteasome regulatory subunit 8	PSMC5	20	11.5	11.62	11.61	11.5	11.59	11.62	11.64	11.53	11.49	11.66	11.58	11.52	11.54	11.68	11.6	11.48	11.63	11.54	-0.09	-0.140761	-0.0352243	11.5746	-3.45	0.0022	0.012	-2.45
P61024	CKS1_HUMAN	Cyclin-dependent kinases regulatory subunit 1	CKS1B	1	4.39	3.6	3.64	4.22	4.14	3.2	3.73	4.48	4.42	3.02	4.07	4.41	4.32	3.74	3.97	4.8	2.55	3.8	0.64	0.255368	1.02086	3.91596	3.45	0.0022	0.012	-2.45
O94927	HAUS5_HUMAN	HAUS augmin-like complex subunit 5	HAUS5	2	7.42	7.24	7.34	7.48	7.53	7.16	7.35	7.52	7.49	7.24	7.27	7.44	7.6	7.35	7.4	7.65	7.16	7.33	0.18	0.0731263	0.292581	7.3873	3.45	0.0022	0.012	-2.45
P31689	DNJA1_HUMAN	DnaJ homolog subfamily A member 1	DNAJA1	15	10.46	10.51	10.42	10.49	10.57	10.51	10.46	10.57	10.53	10.49	10.46	10.58	10.52	10.48	10.48	10.55	10.48	10.45	0.09	0.0362703	0.145188	10.4997	3.45	0.0022	0.012	-2.45
Q8IZH2	XRN1_HUMAN	5'-3' exoribonuclease 1	XRN1	9	8.75	8.9	8.87	8.8	8.72	8.89	8.87	8.76	8.72	8.84	8.87	8.75	8.79	8.92	8.86	8.75	8.95	8.87	-0.11	-0.1692	-0.0422462	8.82612	-3.45	0.0022	0.012	-2.46
Q10472	GALT1_HUMAN	Polypeptide N-acetylgalactosaminyltransferase 1	GALNT1	2	7.62	7.23	7.37	7.59	7.38	7.22	7.24	7.47	7.47	7.25	7.18	7.56	7.65	7.28	7.47	7.55	7.3	7.4	0.21	0.0837563	0.335473	7.40193	3.45	0.0022	0.012	-2.46
P46782	RS5_HUMAN	40S ribosomal protein S5	RPS5	7	10.15	10.06	10.05	10.15	10.21	10.08	10.03	10.23	10.24	10.06	10.09	10.18	10.22	10.23	10.06	10.21	10.11	10.14	0.12	0.0465766	0.186854	10.1384	3.44	0.0022	0.012	-2.46
P46527	CDN1B_HUMAN	Cyclin-dependent kinase inhibitor 1B	CDKN1B	5	7.97	8.38	8.18	8.01	7.94	8.38	8.2	8.12	7.89	8.11	8.18	7.94	7.91	8.13	8.1	7.7	8.35	8.21	-0.23	-0.371171	-0.0927232	8.09538	-3.45	0.0022	0.013	-2.46
Q9UBF6	RBX2_HUMAN	RING-box protein 2	RNF7	1	6.61	6.61	6.69	6.39	6.74	6.91	6.66	6.56	6.8	6.77	6.72	6.47	6.47	6.72	6.8	6.59	6.77	6.86	-0.24	-0.390576	-0.0973464	6.67364	-3.44	0.0022	0.012	-2.46
Q15311	RBP1_HUMAN	RalA-binding protein 1	RALBP1	7	9.28	9.39	9.37	9.33	9.28	9.38	9.38	9.19	9.21	9.4	9.38	9.33	9.29	9.35	9.4	9.17	9.45	9.36	-0.12	-0.193739	-0.0482825	9.32959	-3.44	0.0022	0.012	-2.46
Q13347	EIF3I_HUMAN	Eukaryotic translation initiation factor 3 subunit I	EIF3I	14	10.82	10.71	10.71	10.85	10.82	10.69	10.69	10.78	10.78	10.75	10.74	10.84	10.93	10.79	10.82	10.91	10.73	10.65	0.12	0.0494053	0.1983	10.7778	3.44	0.0022	0.012	-2.46
P68431	H31_HUMAN	Histone H3.1	H3C1	2	8.55	8.31	8.38	8.47	8.56	8.3	8.43	8.41	8.57	8.27	8.27	8.63	8.74	8.46	8.41	8.78	8.37	8.09	0.26	0.10263	0.408489	8.44452	3.49	0.0023	0.013	-2.47
P55072	TERA_HUMAN	Transitional endoplasmic reticulum ATPase	VCP	44	12.7	12.81	12.8	12.69	12.67	12.78	12.79	12.73	12.69	12.8	12.8	12.72	12.7	12.83	12.78	12.75	12.83	12.79	-0.07	-0.112677	-0.0280535	12.7592	-3.44	0.0022	0.012	-2.47
Q9UQ03	COR2B_HUMAN	Coronin-2B	CORO2B	11	9.44	9.53	9.52	9.43	9.43	9.57	9.47	9.43	9.37	9.53	9.53	9.41	9.39	9.54	9.54	9.41	9.54	9.51	-0.09	-0.149326	-0.0371441	9.47671	-3.44	0.0022	0.012	-2.47
Q9UBQ5	EIF3K_HUMAN	Eukaryotic translation initiation factor 3 subunit K	EIF3K	5	8.76	8.63	8.59	8.67	8.71	8.64	8.65	8.73	8.74	8.54	8.56	8.74	8.78	8.69	8.68	8.79	8.62	8.53	0.13	0.052729	0.212046	8.66962	3.44	0.0022	0.013	-2.47
O96017	CHK2_HUMAN	Serine/threonine-protein kinase Chk2	CHEK2	1	5.39	5.07	5.08	5.79	5.94	5.02	5.33	5.81	6	5.44	5.44	5.91	6.21	5.51	5.77	6.3	5.23	5.39	0.55	0.221035	0.880032	5.58887	3.49	0.0024	0.013	-2.48
Q96MZ0	GD1L1_HUMAN	Ganglioside-induced differentiation-associated protein 1-like 1	GDAP1L1	11	10.44	10.56	10.47	10.31	10.44	10.54	10.54	10.46	10.38	10.52	10.49	10.32	10.24	10.42	10.41	10.25	10.55	10.5	-0.15	-0.237115	-0.0588607	10.4354	-3.44	0.0023	0.013	-2.48
Q96BD8	SKA1_HUMAN	Spindle and kinetochore-associated protein 1	SKA1	1	4.75	3.61	4.39	4.88	4.65	3.79	4.38	4.87	4.97	4	4.46	5.18	5.32	4.55	4.88	5.48	3.88	4.38	0.6	0.239871	0.965236	4.57867	3.44	0.0023	0.013	-2.49
Q13043	STK4_HUMAN	Serine/threonine-protein kinase 4	STK4	8	8.92	8.93	9.07	9.09	9.09	8.95	8.96	9.11	9.02	8.95	8.95	9.1	8.98	8.86	8.92	9.08	8.97	8.95	0.13	0.0509386	0.205555	8.99559	3.43	0.0023	0.013	-2.49
Q96KR7	PHAR3_HUMAN	Phosphatase and actin regulator 3	PHACTR3	6	8.72	8.86	8.84	8.71	8.63	8.82	8.88	8.65	8.58	8.89	8.77	8.65	8.47	8.84	8.72	8.62	8.9	8.8	-0.15	-0.232536	-0.0575896	8.74253	-3.43	0.0023	0.013	-2.49
P36404	ARL2_HUMAN	ADP-ribosylation factor-like protein 2	ARL2	6	9.07	9	9.08	9.15	9.1	9	9.1	9.12	9.1	9.1	9.07	9.24	9.2	9.16	9.04	9.28	9.01	8.97	0.15	0.0576101	0.23276	9.09862	3.43	0.0023	0.013	-2.49
P09455	RET1_HUMAN	Retinol-binding protein 1	RBP1	7	9.61	9.71	9.7	9.45	9.59	9.6	9.61	9.53	9.54	9.78	9.59	9.56	9.49	9.74	9.57	9.33	9.84	9.66	-0.16	-0.255274	-0.0631773	9.60419	-3.43	0.0023	0.013	-2.49
Q06330	SUH_HUMAN	Recombining binding protein suppressor of hairless	RBPJ	3	7.3	7.09	7.08	7.31	7.26	7.08	7.11	7.25	7.24	7.17	7.2	7.38	7.43	7.25	7.27	7.42	7.08	7.04	0.2	0.0787689	0.318478	7.22003	3.43	0.0023	0.013	-2.5
Q93034	CUL5_HUMAN	Cullin-5	CUL5	28	11.19	11.28	11.31	11.19	11.23	11.25	11.35	11.21	11.2	11.27	11.28	11.22	11.19	11.29	11.23	11.21	11.28	11.29	-0.08	-0.133403	-0.0329638	11.2483	-3.43	0.0023	0.013	-2.5
Q9BQ52	RNZ2_HUMAN	Zinc phosphodiesterase ELAC protein 2	ELAC2	6	7.63	7.58	7.33	7.71	7.77	7.43	7.48	7.64	7.7	7.5	7.56	7.68	7.85	7.51	7.59	7.74	7.43	7.56	0.19	0.0742484	0.30069	7.5927	3.43	0.0023	0.013	-2.5
Q9H6Z4	RANB3_HUMAN	Ran-binding protein 3	RANBP3	10	9.33	9.24	9.2	9.45	9.38	9.17	9.25	9.44	9.48	9.3	9.35	9.47	9.44	9.28	9.33	9.43	9.37	9.4	0.14	0.0569391	0.230746	9.35025	3.42	0.0023	0.013	-2.51
Q13705	AVR2B_HUMAN	Activin receptor type-2B	ACVR2B	1	4.39	4.62	4.96	4.22	4.06	4.71	4.6	4.22	4.1	5	4.66	4.46	3.86	4.75	4.81	4.04	4.25	4.54	-0.48	-0.769568	-0.18975	4.45799	-3.42	0.0023	0.013	-2.51
Q9UJS0	CMC2_HUMAN	Calcium-binding mitochondrial carrier protein Aralar2	SLC25A13	22	11.5	11.55	11.46	11.32	11.29	11.56	11.47	11.26	11.26	11.44	11.33	11.24	11.23	11.48	11.39	11.2	11.42	11.4	-0.16	-0.251087	-0.0621891	11.3767	-3.45	0.0024	0.013	-2.51
Q9Y6K1	DNM3A_HUMAN	DNA (cytosine-5)-methyltransferase 3A	DNMT3A	8	8.44	8.35	8.23	8.45	8.4	8.21	8.21	8.37	8.42	8.17	8.34	8.45	8.51	8.41	8.32	8.48	8.25	8.29	0.16	0.0625713	0.254075	8.35086	3.42	0.0023	0.013	-2.51
P11908	PRPS2_HUMAN	Ribose-phosphate pyrophosphokinase 2	PRPS2	2	6.81	6.18	6.56	6.98	6.78	6.27	6.82	7	7.08	6.44	6.81	7.28	7.3	6.67	6.89	7.6	6.39	6.7	0.46	0.184441	0.737407	6.80801	3.51	0.0026	0.014	-2.52
Q8IVU1	IGDC3_HUMAN	Immunoglobulin superfamily DCC subclass member 3	IGDCC3	3	6.81	6.4	6.59	6.81	6.81	6.37	6.51	6.88	6.78	6.47	6.65	6.77	6.85	6.41	6.72	6.73	6.3	6.6	0.19	0.0737868	0.300091	6.63653	3.42	0.0024	0.013	-2.52
Q9NR30	DDX21_HUMAN	Nucleolar RNA helicase 2	DDX21	12	10.1	9.87	9.89	10.1	10.14	9.86	9.89	10.03	10.13	9.92	9.97	10.11	10.27	9.96	10.11	10.28	9.87	9.95	0.17	0.0659736	0.267939	10.026	3.43	0.0024	0.013	-2.53
P32418	NAC1_HUMAN	Sodium/calcium exchanger 1	SLC8A1	6	8.95	9.03	9.08	8.9	9	9.09	9.04	8.98	8.77	9.06	9.02	8.91	8.83	8.99	9	8.73	9.07	9.07	-0.16	-0.259198	-0.0635627	8.97296	-3.41	0.0024	0.013	-2.53
O43660	PLRG1_HUMAN	Pleiotropic regulator 1	PLRG1	10	9.57	9.36	9.34	9.51	9.53	9.46	9.37	9.52	9.55	9.42	9.42	9.43	9.61	9.44	9.43	9.52	9.41	9.38	0.11	0.0419466	0.171289	9.46066	3.41	0.0024	0.013	-2.54
Q9Y3R5	DOP2_HUMAN	Protein dopey-2	DOP1B	14	8.74	8.47	8.51	8.74	8.66	8.57	8.53	8.75	8.64	8.46	8.54	8.62	8.55	8.52	8.51	8.58	8.53	8.55	0.14	0.0558097	0.228041	8.58169	3.41	0.0024	0.013	-2.54
Q9NQ55	SSF1_HUMAN	Suppressor of SWI4 1 homolog	PPAN	3	7.12	6.98	6.88	7.06	7.11	6.72	6.9	7.08	7.01	6.84	6.93	7.18	7.36	7.01	7.02	7.33	6.88	6.84	0.24	0.0960232	0.392614	7.01389	3.41	0.0024	0.013	-2.54
P01111	RASN_HUMAN	GTPase NRas	NRAS	1	7.62	7.82	7.82	7.71	7.52	7.81	7.73	7.62	7.53	7.81	7.83	7.71	7.56	7.84	7.73	7.57	7.84	7.96	-0.16	-0.258801	-0.0632675	7.72475	-3.41	0.0024	0.013	-2.55
P30046	DOPD_HUMAN	D-dopachrome decarboxylase	DDT	2	8.13	8.42	8.37	7.97	8.16	8.33	8.2	8.15	8.09	8.31	8.22	8.01	8.06	8.34	8.16	8.06	8.25	8.12	-0.17	-0.26721	-0.0652663	8.18704	-3.41	0.0024	0.013	-2.55
O43293	DAPK3_HUMAN	Death-associated protein kinase 3	DAPK3	2	5.73	5.62	5.44	5.8	5.61	5.57	5.58	5.68	5.79	5.71	5.5	5.72	5.83	5.52	5.62	5.84	5.57	5.43	0.24	0.0959922	0.393527	5.64411	3.4	0.0024	0.013	-2.55
P17858	PFKAL_HUMAN	ATP-dependent 6-phosphofructokinase, liver type	PFKL	21	10.96	10.84	10.88	10.91	10.94	10.86	10.88	10.96	10.96	10.85	10.87	10.98	10.96	10.84	10.9	10.96	10.84	10.87	0.07	0.0291252	0.119596	10.9031	3.4	0.0025	0.013	-2.56
Q9NPJ6	MED4_HUMAN	Mediator of RNA polymerase II transcription subunit 4	MED4	4	7.55	7.32	7.28	7.55	7.57	7.56	7.34	7.48	7.45	7.41	7.35	7.5	7.61	7.47	7.43	7.66	7.41	7.43	0.18	0.0705699	0.290255	7.46511	3.4	0.0025	0.013	-2.57
P22695	QCR2_HUMAN	Cytochrome b-c1 complex subunit 2, mitochondrial	UQCRC2	20	11.02	11.12	11.05	10.94	10.92	11.12	11.05	10.86	10.86	11.03	10.97	10.86	10.9	11.04	10.94	10.83	11.02	10.96	-0.12	-0.189353	-0.0459684	10.9729	-3.39	0.0025	0.014	-2.57
O15484	CAN5_HUMAN	Calpain-5	CAPN5	13	10.17	10.23	10.16	10.05	10.04	10.32	10.22	9.98	10.07	10.27	10.13	10.07	10.1	10.26	10.23	10.05	10.19	10.06	-0.12	-0.197159	-0.0478556	10.145	-3.39	0.0025	0.014	-2.57
Q8TEL6	TP4AP_HUMAN	Short transient receptor potential channel 4-associated protein	TRPC4AP	2	6.5	6.28	6.45	6.62	6.36	6.11	6.47	6.52	6.61	6.26	6.26	6.59	6.46	6.18	6.44	6.78	6.39	6.35	0.24	0.0927796	0.382531	6.42368	3.39	0.0025	0.014	-2.58
Q9BTD8	RBM42_HUMAN	RNA-binding protein 42	RBM42	6	9.43	9.3	9.39	9.41	9.38	9.35	9.25	9.41	9.41	9.32	9.32	9.4	9.41	9.32	9.35	9.48	9.26	9.27	0.11	0.0423482	0.17468	9.35979	3.39	0.0025	0.014	-2.58
P53396	ACLY_HUMAN	ATP-citrate synthase	ACLY	49	12.64	12.53	12.59	12.63	12.67	12.57	12.59	12.71	12.6	12.55	12.56	12.65	12.57	12.56	12.55	12.62	12.51	12.54	0.08	0.0329341	0.135972	12.5917	3.39	0.0025	0.014	-2.58
P51003	PAPOA_HUMAN	Poly(A) polymerase alpha	PAPOLA	5	9.04	8.96	8.9	9.09	9.24	8.87	8.94	9.08	9.09	8.92	9.02	9.16	9.26	9.02	9.08	9.23	8.97	8.98	0.16	0.0621839	0.256933	9.04761	3.39	0.0025	0.014	-2.59
O95670	VATG2_HUMAN	V-type proton ATPase subunit G 2	ATP6V1G2	4	8.25	8.31	8.21	8.08	8.22	8.38	8.19	8.2	8.26	8.46	8.32	8.16	8.17	8.29	8.29	8.01	8.41	8.35	-0.16	-0.255053	-0.0615351	8.25224	-3.38	0.0026	0.014	-2.6
P23471	PTPRZ_HUMAN	Receptor-type tyrosine-protein phosphatase zeta	PTPRZ1	9	8.82	8.59	8.78	9.05	9.12	8.55	8.92	9.04	8.98	8.46	8.94	8.99	8.99	8.61	8.85	9.09	8.48	8.91	0.16	0.0636096	0.263654	8.84353	3.38	0.0026	0.014	-2.6
P08727	K1C19_HUMAN	Keratin, type I cytoskeletal 19	KRT19	2	7.21	7.35	7.06	6.96	6.8	7.51	7.11	6.76	6.97	7.27	7.09	6.84	6.95	7.21	7.08	6.83	7.13	7.13	-0.25	-0.399529	-0.0963894	7.06956	-3.38	0.0026	0.014	-2.6
P04424	ARLY_HUMAN	Argininosuccinate lyase	ASL	5	6.91	7.24	7.14	6.98	6.85	7.2	7.21	6.71	7	7.06	7.11	6.85	6.75	6.79	7.12	6.97	7.05	7.08	-0.26	-0.417085	-0.100566	7.00075	-3.38	0.0026	0.014	-2.6
Q0VDG4	SCRN3_HUMAN	Secernin-3	SCRN3	5	8.42	8.56	8.62	8.3	8.52	8.42	8.54	8.48	8.43	8.38	8.58	8.37	8.45	8.46	8.63	8.51	8.58	8.51	-0.16	-0.258802	-0.0623961	8.48596	-3.38	0.0026	0.014	-2.6
Q99623	PHB2_HUMAN	Prohibitin-2	PHB2	20	11.15	11.18	11.08	10.91	10.94	11.25	11.08	10.9	10.92	11.04	11.03	10.91	10.87	11.08	10.99	10.85	11.05	11.09	-0.16	-0.256349	-0.0620701	11.0186	-3.41	0.0026	0.014	-2.6
P50213	IDH3A_HUMAN	Isocitrate dehydrogenase [NAD] subunit alpha, mitochondrial	IDH3A	7	9.27	9.4	9.34	9.22	9.1	9.34	9.4	9.22	9.14	9.33	9.35	9.17	9.05	9.26	9.18	9.04	9.37	9.37	-0.17	-0.267322	-0.0644056	9.25331	-3.38	0.0026	0.014	-2.61
Q13685	AAMP_HUMAN	Angio-associated migratory cell protein	AAMP	2	6.69	6.6	6.61	6.8	6.93	6.46	6.6	6.75	6.86	6.5	6.78	6.78	6.91	6.6	6.48	7	6.65	6.53	0.23	0.0906289	0.376604	6.69706	3.38	0.0026	0.014	-2.61
P53801	PTTG_HUMAN	Pituitary tumor-transforming gene 1 protein-interacting protein	PTTG1IP	3	7.29	7.78	8.55	8.37	7.68	7.71	8.63	8.39	7.59	7.84	8.72	8.34	7.55	7.79	8.72	8.62	7.8	8.63	-0.22	-0.354147	-0.0852716	8.11116	-3.38	0.0026	0.014	-2.61
P62072	TIM10_HUMAN	Mitochondrial import inner membrane translocase subunit Tim10	TIMM10	5	8.27	8.32	8.35	8.23	8.11	8.42	8.36	8.14	8.15	8.32	8.24	8.05	8.11	8.33	8.17	7.96	8.31	8.23	-0.17	-0.282019	-0.0677248	8.22604	-3.38	0.0026	0.014	-2.62
Q9UNK0	STX8_HUMAN	Syntaxin-8	STX8	5	9.03	8.73	9.12	9.3	9.02	8.93	9.17	9.19	8.93	8.82	9.1	9.34	8.99	8.81	9.15	9.23	8.91	9.1	0.14	0.052886	0.220361	9.04858	3.38	0.0026	0.014	-2.62
Q9C0K7	STRAB_HUMAN	STE20-related kinase adapter protein beta	STRADB	2	5.92	6.32	6.28	6.03	6.07	6.11	6.43	6.06	5.8	6.16	6.2	5.97	6.08	6.16	6.22	5.94	6.2	6.1	-0.25	-0.397933	-0.0954481	6.11362	-3.37	0.0026	0.014	-2.62
Q9HCN8	SDF2L_HUMAN	Stromal cell-derived factor 2-like protein 1	SDF2L1	3	6.7	7.12	7.04	6.8	6.99	7.09	6.89	6.7	7.25	7.19	7	6.66	6.82	7.08	7.04	6.84	7.27	7.16	-0.27	-0.442349	-0.106109	6.97976	-3.38	0.0026	0.014	-2.62
Q15788	NCOA1_HUMAN	Nuclear receptor coactivator 1	NCOA1	2	5.46	4.98	5.25	5.47	5.34	4.87	5.09	5.54	5.48	5.12	4.99	5.24	5.37	5.12	5.09	5.44	5.19	5.22	0.3	0.114798	0.478817	5.23507	3.37	0.0026	0.014	-2.62
P48454	PP2BC_HUMAN	Serine/threonine-protein phosphatase 2B catalytic subunit gamma isoform	PPP3CC	6	9.14	9.34	9.3	9.18	9.19	9.25	9.27	9.19	9.15	9.3	9.31	9.17	9.06	9.33	9.22	9.16	9.32	9.3	-0.11	-0.17423	-0.0417393	9.23206	-3.37	0.0026	0.014	-2.63
Q9UBG0	MRC2_HUMAN	C-type mannose receptor 2	MRC2	2	6.03	5.54	5.65	6.06	5.98	5.04	5.64	6.06	6.22	5.6	5.58	6.3	6.54	6.03	5.96	6.37	5.35	5.44	0.54	0.211882	0.873515	5.85466	3.44	0.0028	0.015	-2.63
Q5JTV8	TOIP1_HUMAN	Torsin-1A-interacting protein 1	TOR1AIP1	8	9.56	9.5	9.4	9.61	9.54	9.54	9.43	9.56	9.56	9.41	9.49	9.56	9.55	9.46	9.49	9.55	9.48	9.51	0.1	0.0403302	0.168561	9.5111	3.37	0.0026	0.014	-2.63
Q7Z6Z7	HUWE1_HUMAN	E3 ubiquitin-protein ligase HUWE1	HUWE1	102	12.76	12.89	12.87	12.77	12.8	12.87	12.88	12.79	12.8	12.89	12.86	12.8	12.78	12.86	12.81	12.75	12.89	12.83	-0.07	-0.114622	-0.0273825	12.8277	-3.37	0.0027	0.014	-2.64
Q7RTV0	PHF5A_HUMAN	PHD finger-like domain-containing protein 5A	PHF5A	3	8.71	8.46	8.42	8.56	8.75	8.47	8.39	8.5	8.63	8.42	8.34	8.5	8.57	8.41	8.48	8.54	8.37	8.27	0.15	0.0559212	0.234138	8.49	3.37	0.0027	0.014	-2.64
Q8WXH0	SYNE2_HUMAN	Nesprin-2	SYNE2	39	10.65	10.27	10.41	10.72	10.71	10.24	10.39	10.65	10.77	10.32	10.47	10.78	11.04	10.46	10.69	11.07	10.22	10.37	0.33	0.131602	0.537028	10.5688	3.52	0.0031	0.016	-2.65
P15927	RFA2_HUMAN	Replication protein A 32 kDa subunit	RPA2	7	9.64	9.36	9.39	9.78	9.8	9.24	9.42	9.6	9.84	9.46	9.51	9.78	10.03	9.64	9.62	10.01	9.35	9.41	0.32	0.126656	0.518833	9.60512	3.49	0.0031	0.016	-2.65
P42892	ECE1_HUMAN	Endothelin-converting enzyme 1	ECE1	1	4.22	3.64	4.22	4.43	4.32	3.51	3.67	4.23	4.1	3.42	3.73	4.35	4.04	3.85	3.69	4.4	3.61	4.16	0.46	0.176688	0.742461	3.977	3.36	0.0027	0.014	-2.65
P46934	NEDD4_HUMAN	E3 ubiquitin-protein ligase NEDD4	NEDD4	5	7.6	7.89	7.83	7.72	7.61	7.94	7.89	7.72	7.61	7.93	7.87	7.53	7.76	8.12	8.03	7.81	7.88	7.84	-0.2	-0.318089	-0.0756645	7.81026	-3.36	0.0027	0.014	-2.66
Q14168	MPP2_HUMAN	MAGUK p55 subfamily member 2	MPP2	17	10.32	10.37	10.41	10.24	10.24	10.43	10.33	10.21	10.22	10.36	10.3	10.2	10.1	10.32	10.23	10.07	10.38	10.34	-0.14	-0.226767	-0.0539276	10.2826	-3.36	0.0027	0.014	-2.66
P52701	MSH6_HUMAN	DNA mismatch repair protein Msh6	MSH6	24	10.65	10.26	10.32	10.83	10.81	10.29	10.37	10.79	10.93	10.42	10.59	10.87	11.14	10.62	10.78	11.15	10.24	10.39	0.42	0.165649	0.676526	10.6348	3.53	0.0032	0.016	-2.66
Q9NYI0	PSD3_HUMAN	PH and SEC7 domain-containing protein 3	PSD3	17	10.49	10.5	10.5	10.43	10.42	10.52	10.53	10.41	10.42	10.49	10.49	10.44	10.38	10.51	10.49	10.34	10.57	10.49	-0.09	-0.152207	-0.0361913	10.4678	-3.36	0.0027	0.014	-2.66
A6NJT0	UNC4_HUMAN	Homeobox protein unc-4 homolog	UNCX	2	6.91	7.19	7.22	6.85	7.01	7.31	7.08	7.04	6.91	7.26	7.04	7	6.97	7.14	7.04	6.77	7.25	7.17	-0.2	-0.318899	-0.0757964	7.0649	-3.36	0.0027	0.014	-2.66
P36639	8ODP_HUMAN	7,8-dihydro-8-oxoguanine triphosphatase	NUDT1	2	6.15	6.12	6.15	6.42	6.44	6.02	6.15	6.46	6.5	5.99	6.18	6.6	6.75	6.16	6.48	6.69	6.18	6.18	0.32	0.121197	0.510427	6.31049	3.36	0.0027	0.014	-2.66
Q71RC2	LARP4_HUMAN	La-related protein 4	LARP4	1	6.04	5.75	5.81	6.13	5.95	5.69	5.93	6.07	5.98	5.56	5.8	6.18	6.05	5.87	5.93	6.16	6.03	5.92	0.26	0.0991771	0.418576	5.93543	3.35	0.0028	0.015	-2.67
P51398	RT29_HUMAN	28S ribosomal protein S29, mitochondrial	DAP3	11	9.84	9.92	9.85	9.83	9.8	9.94	9.93	9.74	9.78	9.88	9.88	9.8	9.79	9.9	9.85	9.73	9.9	9.84	-0.1	-0.156552	-0.0370566	9.84504	-3.35	0.0028	0.015	-2.68
Q7LG56	RIR2B_HUMAN	Ribonucleoside-diphosphate reductase subunit M2 B	RRM2B	6	9.23	9.15	9.22	9.32	9.3	9.12	9.23	9.32	9.28	9.3	9.25	9.45	9.37	9.34	9.28	9.48	9.27	9.23	0.15	0.0566367	0.23959	9.28516	3.35	0.0028	0.015	-2.68
Q9HD23	MRS2_HUMAN	Magnesium transporter MRS2 homolog, mitochondrial	MRS2	1	6.62	6.6	6.62	6.65	6.52	6.85	6.88	6.45	6.6	6.83	6.76	6.48	6.44	6.7	6.66	6.43	6.84	6.74	-0.23	-0.36935	-0.0872852	6.64923	-3.35	0.0028	0.015	-2.68
Q9Y639	NPTN_HUMAN	Neuroplastin	NPTN	5	8.92	8.93	8.89	8.83	8.82	8.9	8.88	8.8	8.82	8.95	8.94	8.75	8.81	8.86	8.87	8.75	8.92	8.91	-0.11	-0.182703	-0.0431661	8.86418	-3.35	0.0028	0.015	-2.68
P43246	MSH2_HUMAN	DNA mismatch repair protein Msh2	MSH2	22	11.14	10.88	10.93	11.18	11.23	10.83	10.94	11.12	11.26	10.94	11.04	11.26	11.45	11.09	11.15	11.46	10.91	10.93	0.26	0.100864	0.417853	11.0958	3.47	0.0032	0.016	-2.68
Q86UX6	ST32C_HUMAN	Serine/threonine-protein kinase 32C	STK32C	3	7.71	7.76	7.68	7.57	7.6	7.84	7.83	7.68	7.8	7.89	7.79	7.67	7.58	7.97	7.87	7.57	7.9	7.83	-0.18	-0.288921	-0.0679848	7.7525	-3.34	0.0028	0.015	-2.7
P57076	CF298_HUMAN	Cilia- and flagella-associated protein 298	CFAP298	4	6.63	6.44	6.62	6.77	6.73	6.61	6.63	6.64	6.68	6.63	6.49	6.84	6.81	6.58	6.61	6.85	6.6	6.5	0.2	0.0768964	0.327304	6.64749	3.34	0.0028	0.015	-2.71
P56378	ATP68_HUMAN	ATP synthase subunit ATP5MJ, mitochondrial	ATP5MJ	3	9.88	10.08	9.99	9.92	9.75	10.02	10.01	9.88	9.78	9.94	10.03	9.88	9.83	9.92	9.92	9.85	10.01	10.03	-0.12	-0.187244	-0.0439791	9.92866	-3.34	0.0029	0.015	-2.71
P40429	RL13A_HUMAN	60S ribosomal protein L13a	RPL13A	4	8.62	8.39	8.45	8.53	8.57	8.41	8.32	8.45	8.42	8.4	8.42	8.63	8.71	8.57	8.44	8.78	8.49	8.36	0.2	0.0754943	0.321206	8.49837	3.34	0.0029	0.015	-2.71
O95881	TXD12_HUMAN	Thioredoxin domain-containing protein 12	TXNDC12	5	9.67	9.41	9.46	9.62	9.53	9.53	9.46	9.57	9.65	9.46	9.47	9.62	9.74	9.52	9.62	9.75	9.52	9.44	0.15	0.0564334	0.240423	9.55861	3.34	0.0029	0.015	-2.71
Q15768	EFNB3_HUMAN	Ephrin-B3	EFNB3	6	8.23	7.97	7.99	8.15	8.04	7.99	7.93	8.05	8.05	7.93	7.87	8.15	7.93	7.81	7.83	8.04	7.99	7.98	0.18	0.0691613	0.294725	7.99586	3.34	0.0029	0.015	-2.71
Q96AT1	K1143_HUMAN	Uncharacterized protein KIAA1143	KIAA1143	3	6.54	6.01	6.07	6.63	6.48	6.25	6.26	6.35	6.57	6.14	6.39	6.46	6.85	6.26	6.36	6.74	6.28	6.15	0.3	0.113059	0.481924	6.37766	3.34	0.0029	0.015	-2.71
Q9HBF4	ZFYV1_HUMAN	Zinc finger FYVE domain-containing protein 1	ZFYVE1	10	9.1	9.11	9.17	9.06	9.09	9.16	9.24	9.1	9	9.11	9.2	9.1	8.91	9.07	9.14	9	9.16	9.21	-0.13	-0.205223	-0.0480884	9.10732	-3.33	0.0029	0.015	-2.72
Q9BSJ8	ESYT1_HUMAN	Extended synaptotagmin-1	ESYT1	16	10.18	10.04	10.03	10.23	10.18	10.06	10.05	10.15	10.12	10.1	10.08	10.19	10.21	10.09	10.23	10.27	9.98	10.04	0.12	0.0472687	0.201906	10.1231	3.33	0.0029	0.015	-2.72
P41236	IPP2_HUMAN	Protein phosphatase inhibitor 2	PPP1R2	2	8.36	8.37	8.49	8.28	8.34	8.42	8.5	8.32	8.39	8.47	8.48	8.39	8.38	8.38	8.46	8.41	8.6	8.52	-0.14	-0.230157	-0.0538755	8.41963	-3.33	0.0029	0.015	-2.72
Q13200	PSMD2_HUMAN	26S proteasome non-ATPase regulatory subunit 2	PSMD2	37	12.43	12.53	12.52	12.43	12.51	12.58	12.55	12.47	12.47	12.58	12.52	12.43	12.45	12.55	12.53	12.46	12.53	12.49	-0.07	-0.120571	-0.0282231	12.5013	-3.33	0.0029	0.015	-2.72
Q9P0I2	EMC3_HUMAN	ER membrane protein complex subunit 3	EMC3	4	8.35	8.31	8.3	8.18	8.26	8.34	8.28	8.16	8.26	8.37	8.28	8.22	8.2	8.29	8.37	8.12	8.28	8.27	-0.13	-0.207948	-0.0486669	8.26917	-3.33	0.0029	0.015	-2.72
P49441	INPP_HUMAN	Inositol polyphosphate 1-phosphatase	INPP1	5	8.7	8.89	8.93	8.63	8.86	8.95	8.86	8.74	8.76	8.92	8.81	8.81	8.73	8.92	8.84	8.71	8.91	8.82	-0.13	-0.212772	-0.0497942	8.822	-3.33	0.0029	0.015	-2.72
Q96KR6	F210B_HUMAN	Protein FAM210B, mitochondrial	FAM210B	2	7.65	7.42	7.31	7.39	7.42	7.48	7.28	7.55	7.45	7.43	7.28	7.52	7.57	7.34	7.31	7.4	7.39	7.29	0.17	0.0645205	0.275753	7.41483	3.33	0.0029	0.015	-2.72
Q8TAC9	SCAM5_HUMAN	Secretory carrier-associated membrane protein 5	SCAMP5	2	7.66	7.81	7.56	7.47	7.77	7.89	7.75	7.55	7.57	7.74	7.6	7.31	7.43	7.68	7.63	7.26	7.67	7.59	-0.23	-0.366081	-0.0855861	7.608	-3.33	0.0029	0.015	-2.72
P86397	HTD2_HUMAN	Hydroxyacyl-thioester dehydratase type 2, mitochondrial	HTD2	1	5.3	5.56	5.49	5.27	5.25	5.51	5.85	5.42	5.26	5.51	5.44	5.07	5.01	5.18	5.48	4.99	5.44	5.44	-0.36	-0.576263	-0.134611	5.36045	-3.33	0.0029	0.015	-2.73
P52747	ZN143_HUMAN	Zinc finger protein 143	ZNF143	2	5.9	5.73	5.75	6.04	5.89	5.95	5.51	5.95	6.01	5.93	5.97	6.11	6.15	5.8	5.86	6.07	5.74	5.72	0.28	0.105999	0.454502	5.89373	3.33	0.0029	0.015	-2.73
Q96Q15	SMG1_HUMAN	Serine/threonine-protein kinase SMG1	SMG1	23	9.81	10.02	9.99	9.89	9.88	10.08	10.12	9.97	9.96	10.1	10.11	9.98	9.94	10.07	10.05	9.99	10.09	10.1	-0.11	-0.185198	-0.0431004	10.0091	-3.32	0.003	0.015	-2.74
Q9HCU5	PREB_HUMAN	Prolactin regulatory element-binding protein	PREB	7	8.88	8.94	8.99	8.84	8.79	9.02	8.93	8.81	8.75	8.86	8.95	8.78	8.66	8.93	8.92	8.8	8.94	8.93	-0.13	-0.212897	-0.0495303	8.87358	-3.32	0.003	0.015	-2.74
O14576	DC1I1_HUMAN	Cytoplasmic dynein 1 intermediate chain 1	DYNC1I1	12	10.07	10.23	10.13	10.04	10.06	10.31	10.14	9.95	10.03	10.22	10.07	9.88	9.81	10.08	10	9.72	10.23	10.16	-0.2	-0.330891	-0.0777187	10.0628	-3.38	0.0031	0.016	-2.74
Q12923	PTN13_HUMAN	Tyrosine-protein phosphatase non-receptor type 13	PTPN13	4	6.36	6.71	6.48	6.28	6.42	6.56	6.53	6.27	6.5	6.5	6.48	6.2	6.34	6.65	6.56	6.39	6.62	6.38	-0.2	-0.326918	-0.0760257	6.45726	-3.32	0.003	0.015	-2.74
Q15437	SC23B_HUMAN	Protein transport protein Sec23B	SEC23B	9	8.57	8.81	8.77	8.54	8.66	8.8	8.7	8.63	8.55	8.76	8.81	8.64	8.61	8.82	8.84	8.65	8.66	8.65	-0.14	-0.230815	-0.0536362	8.69257	-3.32	0.003	0.015	-2.75
Q15042	RB3GP_HUMAN	Rab3 GTPase-activating protein catalytic subunit	RAB3GAP1	24	10.83	10.93	10.99	10.91	10.85	10.91	11	10.89	10.83	10.93	10.97	10.9	10.82	10.94	10.91	10.88	11	11.02	-0.08	-0.13758	-0.0319284	10.9161	-3.32	0.003	0.016	-2.75
Q5T4S7	UBR4_HUMAN	E3 ubiquitin-protein ligase UBR4	UBR4	80	12.48	12.62	12.6	12.47	12.51	12.59	12.61	12.46	12.46	12.55	12.52	12.53	12.51	12.57	12.53	12.46	12.58	12.55	-0.08	-0.130308	-0.0302061	12.5321	-3.32	0.003	0.016	-2.76
Q9HCS7	SYF1_HUMAN	Pre-mRNA-splicing factor SYF1	XAB2	9	8.87	8.75	8.7	8.8	8.74	8.69	8.64	8.83	8.88	8.72	8.76	8.78	8.92	8.7	8.73	8.92	8.61	8.65	0.14	0.0517804	0.223462	8.7592	3.32	0.003	0.016	-2.76
Q9NSK0	KLC4_HUMAN	Kinesin light chain 4	KLC4	11	9.07	9.19	9.19	9.07	8.98	9.18	9.23	9.15	9.12	9.24	9.3	9.07	9.15	9.15	9.13	9.04	9.17	9.19	-0.13	-0.20714	-0.0479658	9.1455	-3.32	0.003	0.016	-2.76
Q96AN5	TM143_HUMAN	Transmembrane protein 143	TMEM143	3	6.47	6.66	6.57	6.36	6.43	6.5	6.61	6.23	6.36	6.55	6.32	6.4	6.32	6.5	6.53	6.23	6.57	6.56	-0.22	-0.350001	-0.0809146	6.45349	-3.31	0.003	0.016	-2.77
P35613	BASI_HUMAN	Basigin	BSG	13	10.39	10.39	10.29	10.19	10.23	10.38	10.29	10.32	10.25	10.4	10.33	10.18	10.28	10.42	10.41	10.16	10.36	10.34	-0.12	-0.194955	-0.0450298	10.3121	-3.31	0.003	0.016	-2.77
Q9Y4R8	TELO2_HUMAN	Telomere length regulation protein TEL2 homolog	TELO2	6	7.76	7.78	7.65	7.93	7.98	7.65	7.89	7.9	8.07	7.7	7.74	8.04	7.99	7.85	7.81	8.19	7.85	7.87	0.22	0.0832531	0.360664	7.87029	3.31	0.0031	0.016	-2.78
Q13105	ZBT17_HUMAN	Zinc finger and BTB domain-containing protein 17	ZBTB17	1	5.39	5.1	4.92	5.38	5.24	5.24	5.22	5.3	5.27	5.21	5.05	5.42	5.37	5	5.16	5.5	5.15	5.24	0.28	0.104733	0.45428	5.23066	3.31	0.0031	0.016	-2.78
P07437	TBB5_HUMAN	Tubulin beta chain	TUBB	6	12.97	13.06	13.07	12.95	13.01	13.05	13.08	13.01	12.95	13.02	13.06	12.96	12.91	13	12.98	12.93	13.04	13.06	-0.08	-0.137983	-0.0318093	13.005	-3.31	0.0031	0.016	-2.78
Q7Z5J4	RAI1_HUMAN	Retinoic acid-induced protein 1	RAI1	8	8.72	8.5	8.43	8.71	8.67	8.43	8.51	8.56	8.61	8.51	8.46	8.59	8.58	8.29	8.52	8.63	8.42	8.43	0.15	0.0559936	0.242908	8.53192	3.31	0.0031	0.016	-2.78
Q12904	AIMP1_HUMAN	Aminoacyl tRNA synthase complex-interacting multifunctional protein 1	AIMP1	15	10.67	10.72	10.7	10.58	10.6	10.71	10.72	10.59	10.64	10.68	10.65	10.6	10.64	10.72	10.67	10.63	10.7	10.66	-0.08	-0.129744	-0.0299069	10.66	-3.31	0.0031	0.016	-2.78
O43422	P52K_HUMAN	52 kDa repressor of the inhibitor of the protein kinase	THAP12	1	2.95	2.33	2.73	2.94	3.02	2.93	2.21	3.01	2.92	3.25	1.84	3.14	2.93	2.18	2.57	2.94	2.55	2.1	0.72	0.268772	1.16633	2.69585	3.31	0.0031	0.016	-2.78
Q96CQ1	S2536_HUMAN	Solute carrier family 25 member 36	SLC25A36	3	7.58	7.78	7.76	7.51	7.6	7.88	7.78	7.48	7.6	7.89	7.63	7.61	7.52	7.86	7.58	7.51	7.79	7.67	-0.16	-0.25216	-0.0580439	7.66935	-3.31	0.0031	0.016	-2.78
Q9Y3B4	SF3B6_HUMAN	Splicing factor 3B subunit 6	SF3B6	4	9.16	8.95	8.87	9.01	9.15	8.87	8.94	9.03	9.09	8.9	8.91	9.06	9.19	8.97	9.04	9.13	8.85	8.88	0.13	0.048064	0.208889	8.99838	3.31	0.0031	0.016	-2.78
Q5PRF9	SMAG2_HUMAN	Protein Smaug homolog 2	SAMD4B	4	7.93	7.82	7.77	7.88	8.02	7.77	7.67	7.93	7.95	7.78	7.76	7.87	7.93	7.86	7.79	7.86	7.78	7.79	0.13	0.048804	0.212153	7.84211	3.3	0.0031	0.016	-2.79
Q8WUW1	BRK1_HUMAN	Protein BRICK1	BRK1	4	9.44	9.29	9.35	9.43	9.42	9.35	9.4	9.47	9.41	9.28	9.24	9.45	9.34	9.24	9.26	9.38	9.24	9.3	0.12	0.0445631	0.193942	9.34952	3.3	0.0031	0.016	-2.79
Q14739	LBR_HUMAN	Delta(14)-sterol reductase LBR	LBR	7	8.98	8.7	8.75	9.01	8.99	8.81	8.81	9.04	9.11	8.66	8.97	9.05	9.21	8.87	8.98	9.24	8.68	8.92	0.2	0.0742714	0.322909	8.93305	3.32	0.0032	0.016	-2.8
Q9Y5X1	SNX9_HUMAN	Sorting nexin-9	SNX9	8	9.91	10.06	9.98	9.88	9.7	10	9.95	9.81	9.74	9.98	9.91	9.8	9.68	9.94	9.87	9.67	9.99	9.96	-0.14	-0.23125	-0.0528659	9.87843	-3.29	0.0032	0.016	-2.81
P60983	GMFB_HUMAN	Glia maturation factor beta	GMFB	6	9.88	9.98	10.03	9.87	9.94	10.02	10.05	9.92	9.91	10.05	10	9.98	9.84	9.99	9.99	9.95	10.09	10.1	-0.11	-0.171449	-0.0391617	9.97647	-3.29	0.0032	0.016	-2.81
Q4U2R6	RM51_HUMAN	39S ribosomal protein L51, mitochondrial	MRPL51	2	6.84	6.87	6.89	6.69	6.75	6.89	6.8	6.56	6.64	6.96	6.78	6.73	6.86	6.85	6.87	6.64	6.75	6.88	-0.19	-0.308448	-0.0704439	6.79046	-3.29	0.0032	0.016	-2.81
Q9H8Y8	GORS2_HUMAN	Golgi reassembly-stacking protein 2	GORASP2	9	9.61	9.72	9.67	9.57	9.59	9.71	9.64	9.63	9.6	9.72	9.66	9.47	9.59	9.66	9.63	9.54	9.68	9.64	-0.1	-0.158387	-0.0361239	9.62935	-3.29	0.0032	0.016	-2.82
Q8IZ40	RCOR2_HUMAN	REST corepressor 2	RCOR2	9	8.31	8.22	7.97	8.17	8.27	8.14	8.07	8.2	8.26	8.04	8.04	8.25	8.4	8.14	8.22	8.29	8.11	8.06	0.16	0.0582352	0.256136	8.17597	3.29	0.0032	0.017	-2.83
Q9Y2Z9	COQ6_HUMAN	Ubiquinone biosynthesis monooxygenase COQ6, mitochondrial	COQ6	2	6.73	6.66	6.74	6.74	6.68	6.89	6.91	6.63	6.74	6.87	6.82	6.55	6.6	6.9	6.85	6.57	6.9	6.8	-0.2	-0.322019	-0.0731249	6.7558	-3.28	0.0033	0.017	-2.83
Q8NHQ9	DDX55_HUMAN	ATP-dependent RNA helicase DDX55	DDX55	1	4.76	4.74	4.87	5.29	4.95	4.44	4.89	5.16	4.95	4.52	4.97	5.28	5.08	5	5.01	5.39	4.78	4.96	0.34	0.125616	0.553465	4.94654	3.28	0.0033	0.017	-2.83
Q9Y3E1	HDGR3_HUMAN	Hepatoma-derived growth factor-related protein 3	HDGFL3	5	9.69	9.84	9.82	9.66	9.7	9.87	9.79	9.68	9.6	9.86	9.72	9.64	9.57	9.79	9.71	9.57	9.76	9.72	-0.12	-0.190041	-0.0431296	9.72192	-3.28	0.0033	0.017	-2.84
P42224	STAT1_HUMAN	Signal transducer and activator of transcription 1-alpha/beta	STAT1	8	8.58	8.33	8.52	8.87	8.76	8.38	8.55	8.84	8.92	8.44	8.71	8.95	9.13	8.63	8.79	9.17	8.41	8.57	0.33	0.12382	0.535876	8.69762	3.39	0.0037	0.018	-2.84
Q96D05	F241B_HUMAN	Protein FAM241B	FAM241B	3	6.48	6.27	6.46	6.76	6.61	6.21	6.65	6.86	6.55	6.25	6.71	6.67	6.49	6.1	6.63	7.03	6.37	6.5	0.24	0.0882179	0.388824	6.53325	3.28	0.0033	0.017	-2.84
Q9ULD9	ZN608_HUMAN	Zinc finger protein 608	ZNF608	3	6.95	6.87	6.85	7.04	7.03	6.89	6.89	6.87	7.05	6.74	6.83	6.95	7.1	6.9	6.69	7.07	6.82	6.68	0.19	0.0715521	0.316411	6.90035	3.28	0.0033	0.017	-2.85
Q9ULB5	CADH7_HUMAN	Cadherin-7	CDH7	1	4.26	4.15	3.86	4.39	4.14	4.21	4.11	4.3	4.28	4.48	4	4.39	4.02	4.21	4.02	4.27	4.25	3.96	0.35	0.127857	0.565578	4.18283	3.28	0.0033	0.017	-2.85
Q6IQ55	TTBK2_HUMAN	Tau-tubulin kinase 2	TTBK2	4	7.11	6.88	7.19	7.18	7.12	6.99	7.03	7.21	7.2	6.91	6.98	7.31	7.1	7.04	7	7.19	7.02	7.05	0.17	0.0633083	0.280152	7.08511	3.28	0.0033	0.017	-2.85
Q9Y5V0	ZN706_HUMAN	Zinc finger protein 706	ZNF706	3	8.95	8.7	8.69	8.93	9.07	8.76	8.81	9.15	9.12	8.86	8.85	9.22	9.24	8.91	8.99	9.28	9.02	9.01	0.28	0.102506	0.447771	8.97722	3.36	0.0036	0.018	-2.85
Q9BT09	CNPY3_HUMAN	Protein canopy homolog 3	CNPY3	8	9.57	9.75	9.76	9.55	9.51	9.76	9.62	9.61	9.61	9.81	9.68	9.46	9.69	9.78	9.75	9.62	9.75	9.65	-0.13	-0.209676	-0.0473364	9.66309	-3.27	0.0033	0.017	-2.85
Q66K74	MAP1S_HUMAN	Microtubule-associated protein 1S	MAP1S	20	10.08	10.2	10.16	10.06	10.07	10.17	10.13	10.12	10.08	10.16	10.18	10.09	10.03	10.2	10.14	10.02	10.2	10.17	-0.09	-0.139196	-0.0314201	10.1257	-3.27	0.0033	0.017	-2.85
Q8WZ74	CTTB2_HUMAN	Cortactin-binding protein 2	CTTNBP2	7	8.48	8.61	8.64	8.41	8.55	8.6	8.55	8.49	8.44	8.61	8.56	8.45	8.31	8.49	8.51	8.4	8.56	8.66	-0.15	-0.238312	-0.0537824	8.51837	-3.27	0.0033	0.017	-2.86
P19784	CSK22_HUMAN	Casein kinase II subunit alpha'	CSNK2A2	16	10.06	10.19	10.07	10.01	10.11	10.18	10.23	10.1	10.04	10.13	10.16	10.05	10.05	10.17	10.17	10.03	10.17	10.12	-0.1	-0.163692	-0.0369374	10.1131	-3.27	0.0033	0.017	-2.86
Q9Y3D0	CIA2B_HUMAN	Cytosolic iron-sulfur assembly component 2B	CIAO2B	1	5.67	5.76	5.92	5.63	5.78	5.95	5.92	5.66	5.61	5.85	5.77	5.46	5.89	5.79	5.89	5.72	5.92	5.82	-0.25	-0.399963	-0.0901935	5.77961	-3.27	0.0033	0.017	-2.86
O75643	U520_HUMAN	U5 small nuclear ribonucleoprotein 200 kDa helicase	SNRNP200	74	12.93	12.84	12.8	12.91	12.92	12.82	12.8	12.85	12.91	12.81	12.81	12.91	13.04	12.89	12.89	13	12.8	12.76	0.11	0.0388381	0.172758	12.8721	3.27	0.0034	0.017	-2.87
O95831	AIFM1_HUMAN	Apoptosis-inducing factor 1, mitochondrial	AIFM1	14	10.57	10.59	10.61	10.55	10.52	10.7	10.59	10.47	10.46	10.63	10.61	10.52	10.53	10.6	10.56	10.43	10.62	10.58	-0.1	-0.159741	-0.0359011	10.5646	-3.27	0.0034	0.017	-2.87
Q14C86	GAPD1_HUMAN	GTPase-activating protein and VPS9 domain-containing protein 1	GAPVD1	26	10.54	10.73	10.73	10.59	10.62	10.7	10.69	10.61	10.55	10.75	10.68	10.67	10.53	10.7	10.67	10.54	10.78	10.71	-0.09	-0.15235	-0.03423	10.6556	-3.27	0.0034	0.017	-2.87
Q9UBS3	DNJB9_HUMAN	DnaJ homolog subfamily B member 9	DNAJB9	1	5.2	6.1	5.65	5.54	5.27	5.9	5.34	5.21	5.18	5.98	5.44	4.98	5.19	5.9	5.54	5.08	5.89	5.62	-0.31	-0.50873	-0.11424	5.50014	-3.27	0.0034	0.017	-2.87
P11233	RALA_HUMAN	Ras-related protein Ral-A	RALA	5	8.98	9.08	8.98	8.93	8.94	9.15	9.05	8.93	8.91	9.21	9.04	8.95	8.88	9.19	9.07	8.92	9.15	9.09	-0.11	-0.178716	-0.0400529	9.02427	-3.26	0.0034	0.017	-2.88
Q9C0B5	ZDHC5_HUMAN	Palmitoyltransferase ZDHHC5	ZDHHC5	6	8.32	8.35	8.39	8.28	8.29	8.48	8.42	8.2	8.24	8.33	8.35	8.19	8.21	8.29	8.27	8.21	8.35	8.35	-0.14	-0.221609	-0.0496632	8.30647	-3.26	0.0034	0.017	-2.88
Q9UHB9	SRP68_HUMAN	Signal recognition particle subunit SRP68	SRP68	22	10.83	10.88	10.93	10.85	10.83	10.86	10.92	10.84	10.83	10.9	10.91	10.82	10.84	10.9	10.93	10.88	10.91	10.91	-0.07	-0.115532	-0.0258755	10.875	-3.26	0.0034	0.017	-2.88
O14681	EI24_HUMAN	Etoposide-induced protein 2.4 homolog	EI24	1	5.95	6	5.66	5.91	5.92	6.05	5.91	5.9	5.93	5.97	5.62	6.04	5.84	5.97	5.75	5.91	5.81	5.56	0.24	0.0870936	0.390029	5.87135	3.26	0.0035	0.017	-2.89
Q9P2I0	CPSF2_HUMAN	Cleavage and polyadenylation specificity factor subunit 2	CPSF2	8	9.16	9	9.02	9.13	9.15	9.08	8.94	9.09	9.15	8.97	9	9.14	9.23	9.06	9.12	9.14	8.96	8.91	0.13	0.0464942	0.208248	9.07093	3.26	0.0035	0.017	-2.89
Q9Y696	CLIC4_HUMAN	Chloride intracellular channel protein 4	CLIC4	11	10.14	10.34	10.35	10.1	10.3	10.28	10.38	10.23	10.35	10.41	10.42	10.22	10.37	10.48	10.51	10.36	10.41	10.35	-0.17	-0.27862	-0.0624253	10.3328	-3.28	0.0036	0.018	-2.9
Q5T9L3	WLS_HUMAN	Protein wntless homolog	WLS	1	5.14	3.65	3.86	4.22	5.38	4.47	3.74	4.26	5.69	3.95	3.74	4.47	5.93	4.95	3.86	5.21	4.11	3.73	0.76	0.277151	1.23318	4.46383	3.31	0.0037	0.018	-2.9
Q04446	GLGB_HUMAN	1,4-alpha-glucan-branching enzyme	GBE1	16	10.12	10.15	10.29	10.08	10.13	10.23	10.26	10.25	10.14	10.24	10.29	10.18	10.22	10.26	10.3	10.21	10.25	10.3	-0.11	-0.175641	-0.0391132	10.2156	-3.25	0.0035	0.018	-2.9
P09471	GNAO_HUMAN	Guanine nucleotide-binding protein G(o) subunit alpha	GNAO1	15	11.47	11.58	11.46	11.38	11.35	11.54	11.49	11.31	11.34	11.54	11.48	11.36	11.21	11.45	11.35	11.16	11.54	11.47	-0.15	-0.24417	-0.0545072	11.4157	-3.27	0.0036	0.018	-2.91
Q07343	PDE4B_HUMAN	cAMP-specific 3',5'-cyclic phosphodiesterase 4B	PDE4B	6	7.61	7.61	7.8	7.59	7.59	7.62	7.75	7.59	7.59	7.76	7.73	7.72	7.53	7.72	7.78	7.6	7.72	7.75	-0.14	-0.22793	-0.0506437	7.6701	-3.25	0.0035	0.018	-2.91
Q9BX67	JAM3_HUMAN	Junctional adhesion molecule C	JAM3	5	8.02	7.73	7.71	7.89	7.93	7.75	7.76	7.93	7.85	7.72	7.74	7.8	7.8	7.78	7.71	7.88	7.7	7.75	0.14	0.0512382	0.231248	7.80265	3.25	0.0036	0.018	-2.92
O00303	EIF3F_HUMAN	Eukaryotic translation initiation factor 3 subunit F	EIF3F	11	10.32	10.2	10.25	10.31	10.31	10.23	10.23	10.31	10.32	10.24	10.24	10.38	10.37	10.28	10.33	10.4	10.23	10.25	0.09	0.0338625	0.152946	10.2889	3.25	0.0036	0.018	-2.92
Q8NFZ4	NLGN2_HUMAN	Neuroligin-2	NLGN2	9	9.54	9.39	9.41	9.52	9.55	9.43	9.32	9.55	9.46	9.37	9.41	9.47	9.42	9.32	9.39	9.41	9.37	9.3	0.12	0.0432782	0.195621	9.42353	3.24	0.0036	0.018	-2.93
Q8IV38	ANKY2_HUMAN	Ankyrin repeat and MYND domain-containing protein 2	ANKMY2	9	9.41	9.3	9.45	9.46	9.56	9.3	9.42	9.59	9.54	9.4	9.42	9.61	9.45	9.35	9.39	9.49	9.4	9.39	0.12	0.0447131	0.202364	9.44126	3.24	0.0036	0.018	-2.93
Q5VU43	MYOME_HUMAN	Myomegalin	PDE4DIP	14	9.4	9.58	9.55	9.44	9.45	9.58	9.5	9.41	9.4	9.5	9.46	9.38	9.28	9.45	9.48	9.3	9.56	9.57	-0.13	-0.205027	-0.0452938	9.46004	-3.24	0.0036	0.018	-2.93
P30086	PEBP1_HUMAN	Phosphatidylethanolamine-binding protein 1	PEBP1	10	11.25	11.32	11.33	11.17	11.38	11.26	11.33	11.29	11.3	11.36	11.32	11.24	11.29	11.32	11.34	11.24	11.37	11.33	-0.1	-0.156115	-0.0344586	11.3016	-3.24	0.0036	0.018	-2.93
Q16851	UGPA_HUMAN	UTP--glucose-1-phosphate uridylyltransferase	UGP2	22	11.13	11.3	11.33	11.23	11.25	11.27	11.4	11.25	11.18	11.35	11.35	11.26	11.25	11.36	11.37	11.29	11.33	11.3	-0.09	-0.150499	-0.0332133	11.2888	-3.24	0.0036	0.018	-2.93
A6NGN9	IGLO5_HUMAN	IgLON family member 5	IGLON5	6	8.21	8.05	8.09	8.26	8.21	8.23	8.02	8.34	8.18	7.97	8.11	8.13	8.16	7.99	7.98	8.12	8	8.01	0.17	0.0609849	0.277084	8.11481	3.24	0.0036	0.018	-2.94
P24534	EF1B_HUMAN	Elongation factor 1-beta	EEF1B2	7	10.58	10.7	10.64	10.56	10.54	10.7	10.63	10.53	10.54	10.67	10.65	10.57	10.56	10.61	10.59	10.55	10.74	10.72	-0.09	-0.151509	-0.0332723	10.6156	-3.23	0.0037	0.018	-2.95
P42704	LPPRC_HUMAN	Leucine-rich PPR motif-containing protein, mitochondrial	LRPPRC	73	13.02	13.09	13.04	12.96	12.94	13.05	13	12.93	12.92	13.01	12.97	12.89	12.91	13	13	12.88	13.04	12.98	-0.08	-0.1387	-0.0304162	12.979	-3.23	0.0037	0.018	-2.96
Q9BVT8	TMUB1_HUMAN	Transmembrane and ubiquitin-like domain-containing protein 1	TMUB1	1	5.15	5.31	4.88	5.29	5.21	5.37	5.12	5.19	5.13	5.03	4.86	5.3	5.12	5.06	4.82	5.05	5.08	4.87	0.3	0.107138	0.489127	5.10228	3.23	0.0037	0.018	-2.96
P19367	HXK1_HUMAN	Hexokinase-1	HK1	36	12.63	12.64	12.57	12.39	12.39	12.61	12.53	12.41	12.46	12.53	12.45	12.41	12.36	12.55	12.47	12.28	12.58	12.55	-0.14	-0.231486	-0.0508953	12.4902	-3.25	0.0038	0.019	-2.96
P47972	NPTX2_HUMAN	Neuronal pentraxin-2	NPTX2	1	4.7	5.12	5.17	4.44	4.44	5.07	4.98	4.56	4.62	5.25	4.63	4.51	4.85	4.82	4.79	4.58	5.52	5.1	-0.41	-0.676219	-0.147729	4.84183	-3.23	0.0037	0.019	-2.97
Q15014	MO4L2_HUMAN	Mortality factor 4-like protein 2	MORF4L2	4	8.05	8.28	8.26	8.08	8.07	8.33	8.28	8.1	8.04	8.22	8.25	8.03	8.01	8.26	8.08	8.07	8.2	8.15	-0.14	-0.224356	-0.049007	8.1539	-3.22	0.0037	0.019	-2.97
Q93008	USP9X_HUMAN	Probable ubiquitin carboxyl-terminal hydrolase FAF-X	USP9X	30	11.1	11.17	11.17	11.09	11.11	11.17	11.16	11.1	11.12	11.21	11.16	11.1	11.05	11.19	11.12	11.01	11.22	11.18	-0.08	-0.136135	-0.0297255	11.1352	-3.22	0.0038	0.019	-2.97
Q96GM8	TOE1_HUMAN	Target of EGR1 protein 1	TOE1	3	5.79	5.75	5.66	5.71	5.76	5.41	5.45	5.89	5.9	5.35	5.51	5.83	5.99	5.74	5.71	6.07	5.38	5.45	0.32	0.112937	0.517898	5.68527	3.22	0.0038	0.019	-2.98
Q96M96	FGD4_HUMAN	FYVE, RhoGEF and PH domain-containing protein 4	FGD4	15	9.86	9.97	9.86	9.61	9.79	10	9.81	9.68	9.82	9.92	9.76	9.61	9.67	9.83	9.58	9.47	9.99	9.82	-0.17	-0.278024	-0.0607351	9.7811	-3.24	0.0039	0.019	-2.98
Q03701	CEBPZ_HUMAN	CCAAT/enhancer-binding protein zeta	CEBPZ	6	7.97	7.85	7.85	7.86	7.91	7.93	7.69	7.93	7.99	7.7	7.83	8.1	8.15	7.85	7.9	8.13	7.83	7.79	0.19	0.0693334	0.31883	7.9037	3.22	0.0038	0.019	-2.99
P34947	GRK5_HUMAN	G protein-coupled receptor kinase 5	GRK5	9	9.02	9.14	9.12	9.01	8.95	9.2	9.04	9.01	9.01	9.24	9.1	8.94	8.87	9.15	9.05	8.92	9.19	9.14	-0.12	-0.194061	-0.0421957	9.06224	-3.22	0.0038	0.019	-2.99
Q9NPA8	ENY2_HUMAN	Transcription and mRNA export factor ENY2	ENY2	2	7.32	7.13	7.23	7.4	7.48	7.02	7.11	7.4	7.49	7.2	7.16	7.31	7.47	7.27	7.33	7.48	7.11	7.24	0.19	0.0663764	0.305593	7.28577	3.22	0.0038	0.019	-2.99
P49840	GSK3A_HUMAN	Glycogen synthase kinase-3 alpha	GSK3A	9	10.27	10.5	10.43	10.24	10.39	10.53	10.51	10.32	10.3	10.46	10.41	10.3	10.23	10.4	10.32	10.23	10.48	10.32	-0.13	-0.208462	-0.0452788	10.3689	-3.22	0.0038	0.019	-2.99
Q9NUJ1	ABHDA_HUMAN	Palmitoyl-protein thioesterase ABHD10, mitochondrial	ABHD10	8	10.3	10.46	10.36	10.28	10.31	10.47	10.47	10.24	10.24	10.43	10.34	10.28	10.21	10.36	10.3	10.2	10.45	10.33	-0.11	-0.180937	-0.0393004	10.335	-3.22	0.0038	0.019	-2.99
Q9UBL3	ASH2L_HUMAN	Set1/Ash2 histone methyltransferase complex subunit ASH2	ASH2L	9	9.25	9.17	9.17	9.35	9.28	9.17	9.13	9.2	9.34	9.17	9.19	9.28	9.37	9.29	9.24	9.38	9.2	9.16	0.12	0.0443409	0.204246	9.24138	3.22	0.0038	0.019	-2.99
O15498	YKT6_HUMAN	Synaptobrevin homolog YKT6	YKT6	11	10.87	10.96	10.99	10.77	10.99	10.97	11.02	10.89	10.88	10.97	10.98	10.88	10.81	10.98	10.87	10.85	10.95	10.93	-0.11	-0.181429	-0.0393704	10.9198	-3.22	0.0038	0.019	-2.99
Q5TEC6	H3PS2_HUMAN	Histone HIST2H3PS2	H3-2	3	8.51	8.39	8.26	8.43	8.48	8.26	8.41	8.34	8.47	8.2	8.23	8.57	8.73	8.42	8.36	8.67	8.33	8.15	0.22	0.0788414	0.36244	8.40077	3.23	0.0039	0.019	-3
P11940	PABP1_HUMAN	Polyadenylate-binding protein 1	PABPC1	2	8.45	8.42	8.34	8.49	8.57	8.36	8.42	8.49	8.49	8.34	8.41	8.5	8.55	8.34	8.44	8.55	8.31	8.3	0.12	0.0436725	0.201484	8.43103	3.21	0.0039	0.019	-3
P23469	PTPRE_HUMAN	Receptor-type tyrosine-protein phosphatase epsilon	PTPRE	1	6.85	7.05	7.1	6.77	6.7	6.97	6.89	6.79	6.8	6.89	6.89	6.68	6.86	6.94	6.97	6.81	6.97	6.88	-0.18	-0.2965	-0.06426	6.87817	-3.21	0.0039	0.019	-3
Q8WZ82	OVCA2_HUMAN	Esterase OVCA2	OVCA2	1	6.72	6.95	6.87	6.73	6.9	6.81	6.99	6.77	6.89	6.91	6.97	6.72	6.73	6.75	6.91	6.78	6.92	6.91	-0.18	-0.294199	-0.0637408	6.84583	-3.21	0.0039	0.019	-3
Q8N594	MPND_HUMAN	MPN domain-containing protein	MPND	1	3.46	3.62	3.47	4	4.01	3.44	3.6	3.95	3.84	3.75	3.49	4.04	4.12	3.82	3.82	4.19	3.68	3.61	0.45	0.159277	0.735863	3.77276	3.21	0.0039	0.019	-3
Q12792	TWF1_HUMAN	Twinfilin-1	TWF1	8	9.34	9.43	9.45	9.42	9.45	9.39	9.51	9.45	9.38	9.43	9.54	9.38	9.33	9.42	9.5	9.38	9.43	9.52	-0.1	-0.160803	-0.034798	9.4321	-3.21	0.0039	0.019	-3
P31150	GDIA_HUMAN	Rab GDP dissociation inhibitor alpha	GDI1	17	12.9	13.04	13.06	12.89	12.96	13	13.07	12.97	12.89	13.04	12.97	12.97	12.83	13.04	12.96	12.82	13.1	13.02	-0.1	-0.172385	-0.0372809	12.9738	-3.21	0.0039	0.019	-3
P63244	RACK1_HUMAN	Receptor of activated protein C kinase 1	RACK1	18	11.61	11.58	11.53	11.58	11.67	11.49	11.52	11.57	11.61	11.49	11.48	11.65	11.77	11.62	11.56	11.7	11.52	11.44	0.12	0.0415174	0.191999	11.5764	3.21	0.0039	0.019	-3
P04040	CATA_HUMAN	Catalase	CAT	3	7.21	7.67	7.32	7.18	7	7.47	7.48	7.02	6.86	7.48	7.3	7.03	6.62	7.27	7.28	6.99	7.22	7.52	-0.32	-0.533579	-0.116138	7.2177	-3.25	0.0041	0.02	-3
Q9UI10	EI2BD_HUMAN	Translation initiation factor eIF-2B subunit delta	EIF2B4	11	9.16	9.19	9.2	9.1	9.1	9.17	9.24	9.11	9.12	9.21	9.21	9.09	9.06	9.25	9.21	9.09	9.24	9.12	-0.1	-0.163789	-0.0354025	9.15924	-3.21	0.0039	0.019	-3.01
Q16531	DDB1_HUMAN	DNA damage-binding protein 1	DDB1	32	11.81	11.7	11.71	11.84	11.85	11.65	11.75	11.79	11.83	11.72	11.71	11.9	12.02	11.83	11.82	12.01	11.72	11.63	0.16	0.0566643	0.260622	11.7948	3.25	0.0041	0.02	-3.01
P61019	RAB2A_HUMAN	Ras-related protein Rab-2A	RAB2A	6	9.75	9.85	9.85	9.8	9.66	9.82	9.92	9.75	9.68	9.88	9.85	9.76	9.61	9.81	9.78	9.62	9.83	9.85	-0.12	-0.194045	-0.0419256	9.78066	-3.21	0.0039	0.019	-3.01
Q14686	NCOA6_HUMAN	Nuclear receptor coactivator 6	NCOA6	1	7.5	7.45	7.54	7.48	7.53	7.71	7.59	7.43	7.52	7.69	7.61	7.42	7.44	7.57	7.59	7.37	7.64	7.57	-0.16	-0.256817	-0.0554502	7.5364	-3.21	0.0039	0.019	-3.01
Q8N9I9	DTX3_HUMAN	Probable E3 ubiquitin-protein ligase DTX3	DTX3	3	8.37	8.44	8.46	8.29	8.23	8.42	8.36	8.23	8.38	8.4	8.36	8.23	8.24	8.33	8.25	8.14	8.34	8.44	-0.15	-0.249011	-0.0537443	8.32739	-3.21	0.0039	0.019	-3.01
O43657	TSN6_HUMAN	Tetraspanin-6	TSPAN6	2	6.48	6.12	6.75	7.24	6.57	6.2	6.89	7.06	6.62	6.26	7.13	7.31	6.82	6.18	7.24	7.66	6.1	6.91	0.33	0.118111	0.545086	6.75218	3.23	0.004	0.019	-3.01
Q9UPN9	TRI33_HUMAN	E3 ubiquitin-protein ligase TRIM33	TRIM33	6	9.16	9.06	9.05	9.23	9.22	9.06	8.96	9.16	9.21	9.02	9.11	9.1	9.22	9.1	9.17	9.27	9.03	9.03	0.13	0.0447286	0.207279	9.11882	3.21	0.0039	0.019	-3.01
O95185	UNC5C_HUMAN	Netrin receptor UNC5C	UNC5C	14	9.18	9.21	9.06	8.98	9.05	9.31	8.95	8.91	8.99	9.16	9	8.86	8.99	9.24	9.07	8.79	9.27	9.06	-0.14	-0.233242	-0.0503105	9.0601	-3.21	0.0039	0.019	-3.01
Q9UNW1	MINP1_HUMAN	Multiple inositol polyphosphate phosphatase 1	MINPP1	8	8.64	8.75	8.67	8.57	8.6	8.74	8.7	8.52	8.63	8.75	8.8	8.63	8.59	8.7	8.72	8.66	8.77	8.66	-0.12	-0.1901	-0.0409797	8.67111	-3.21	0.0039	0.019	-3.01
O15397	IPO8_HUMAN	Importin-8	IPO8	11	9.13	9.08	9.17	9.33	9.14	9	9.1	9.18	9.15	9.09	9.14	9.35	9.31	9.09	9.24	9.35	9.08	9.18	0.13	0.0474632	0.22028	9.17213	3.2	0.0039	0.019	-3.02
Q13459	MYO9B_HUMAN	Unconventional myosin-IXb	MYO9B	4	8.08	7.86	8.05	8.29	8.17	7.79	8.09	8.08	8.21	7.72	8.07	8.26	8.38	7.94	8.15	8.52	7.84	7.96	0.22	0.0792349	0.367172	8.08057	3.22	0.004	0.019	-3.02
P51608	MECP2_HUMAN	Methyl-CpG-binding protein 2	MECP2	15	10.72	10.76	10.67	10.68	10.62	10.84	10.71	10.54	10.56	10.76	10.68	10.58	10.58	10.75	10.67	10.51	10.77	10.7	-0.11	-0.178892	-0.0385162	10.6714	-3.2	0.0039	0.019	-3.02
Q5VUA4	ZN318_HUMAN	Zinc finger protein 318	ZNF318	3	7.94	7.76	7.71	7.92	7.8	7.83	7.68	7.83	7.77	7.61	7.69	7.78	7.87	7.81	7.6	7.86	7.8	7.76	0.16	0.0566035	0.263476	7.77862	3.2	0.004	0.019	-3.03
Q719H9	KCTD1_HUMAN	BTB/POZ domain-containing protein KCTD1	KCTD1	2	7.16	6.93	6.83	7.11	7.33	6.93	7.01	7.21	7.22	7.07	6.99	7.23	7.5	7.3	7.16	7.4	7.08	6.86	0.27	0.0946101	0.439926	7.12902	3.21	0.004	0.019	-3.03
Q04837	SSBP_HUMAN	Single-stranded DNA-binding protein, mitochondrial	SSBP1	6	10.51	10.56	10.51	10.46	10.47	10.61	10.56	10.37	10.35	10.59	10.47	10.41	10.38	10.5	10.52	10.34	10.56	10.46	-0.11	-0.179874	-0.0386187	10.4789	-3.2	0.004	0.019	-3.03
P13716	HEM2_HUMAN	Delta-aminolevulinic acid dehydratase	ALAD	4	8.1	8.28	8.34	8.16	8.19	8.33	8.36	8.08	8.2	8.42	8.29	8.26	8.16	8.22	8.26	8.19	8.39	8.32	-0.14	-0.23328	-0.0500796	8.25248	-3.2	0.004	0.019	-3.03
Q9NVP1	DDX18_HUMAN	ATP-dependent RNA helicase DDX18	DDX18	16	9.98	9.84	9.8	9.95	9.9	9.82	9.71	9.86	9.96	9.9	9.83	9.93	10.11	9.96	9.91	10.08	9.79	9.77	0.15	0.0542884	0.252685	9.89464	3.21	0.004	0.019	-3.03
P49411	EFTU_HUMAN	Elongation factor Tu, mitochondrial	TUFM	23	11.97	12.02	11.96	11.87	11.83	12.03	11.97	11.81	11.84	11.95	11.94	11.82	11.76	11.91	11.87	11.75	11.96	11.9	-0.12	-0.189643	-0.0406516	11.8976	-3.2	0.004	0.019	-3.03
P18754	RCC1_HUMAN	Regulator of chromosome condensation	RCC1	11	9.33	9.19	9.22	9.31	9.45	9.16	9.13	9.36	9.45	9.14	9.26	9.35	9.58	9.33	9.32	9.59	9.11	9.13	0.19	0.0673303	0.313155	9.30105	3.22	0.0041	0.02	-3.04
O95684	CEP43_HUMAN	Centrosomal protein 43	CEP43	6	8.6	8.54	8.53	8.7	8.59	8.41	8.55	8.61	8.58	8.45	8.46	8.6	8.75	8.5	8.56	8.78	8.58	8.53	0.15	0.0513437	0.240289	8.57403	3.19	0.004	0.02	-3.04
Q9H4A3	WNK1_HUMAN	Serine/threonine-protein kinase WNK1	WNK1	11	8.58	8.63	8.58	8.63	8.73	8.65	8.6	8.7	8.69	8.58	8.63	8.67	8.61	8.59	8.53	8.77	8.59	8.51	0.12	0.0434193	0.203241	8.62573	3.19	0.004	0.02	-3.04
O76070	SYUG_HUMAN	Gamma-synuclein	SNCG	9	11.72	11.74	11.78	11.61	11.78	11.78	11.78	11.71	11.66	11.85	11.75	11.68	11.69	11.79	11.77	11.62	11.79	11.68	-0.1	-0.161467	-0.0344855	11.7334	-3.19	0.0041	0.02	-3.05
Q96B86	RGMA_HUMAN	Repulsive guidance molecule A	RGMA	3	7.33	7.09	7.14	7.42	7.51	7.36	7.19	7.43	7.45	7.26	7.28	7.48	7.39	7.28	7.22	7.32	7.07	7.29	0.19	0.0674184	0.315791	7.30604	3.19	0.0041	0.02	-3.05
P35270	SPRE_HUMAN	Sepiapterin reductase	SPR	3	7.41	7.5	7.47	7.4	7.22	7.46	7.45	7.25	7.24	7.42	7.5	7.34	7.08	7.42	7.42	7.17	7.38	7.52	-0.18	-0.299373	-0.063907	7.37039	-3.19	0.0041	0.02	-3.05
P80723	BASP1_HUMAN	Brain acid soluble protein 1	BASP1	21	14.01	14.11	14.11	13.97	13.88	14.21	14.1	13.93	13.86	14.11	14.05	13.81	13.7	14.01	13.94	13.73	14.08	14.05	-0.19	-0.314793	-0.0680027	13.9817	-3.28	0.0045	0.021	-3.05
P49642	PRI1_HUMAN	DNA primase small subunit	PRIM1	3	7.18	6.62	6.89	7.5	7.53	6.7	6.95	7.21	7.62	6.83	7.19	7.49	7.76	7.05	7.32	7.75	6.57	6.93	0.43	0.152561	0.707683	7.17151	3.27	0.0046	0.021	-3.06
A2RU67	F234B_HUMAN	Protein FAM234B	FAM234B	1	6.21	6.38	6.31	5.99	6.13	6.34	6.29	6.29	5.93	6.13	6.35	5.76	6.04	6.3	6.44	6.09	6.15	6.18	-0.28	-0.466283	-0.0990499	6.18469	-3.18	0.0041	0.02	-3.06
P46781	RS9_HUMAN	40S ribosomal protein S9	RPS9	10	11.24	11.18	11.05	11.14	11.3	11.09	11.08	11.2	11.15	11.11	11.01	11.16	11.28	11.19	11.16	11.25	10.98	10.91	0.15	0.0509056	0.239189	11.1375	3.2	0.0042	0.02	-3.07
Q12888	TP53B_HUMAN	TP53-binding protein 1	TP53BP1	67	12.95	13	12.98	12.9	12.86	12.98	12.94	12.83	12.84	12.92	12.91	12.77	12.82	12.88	12.89	12.79	12.95	12.91	-0.1	-0.166543	-0.0353421	12.8957	-3.18	0.0041	0.02	-3.07
Q8TD16	BICD2_HUMAN	Protein bicaudal D homolog 2	BICD2	6	8.22	8.09	8.21	8.22	8.21	8.05	8.13	8.25	8.17	8.1	8.08	8.21	8.15	7.93	8.07	8.32	8.07	8.09	0.13	0.0464751	0.219031	8.14155	3.18	0.0041	0.02	-3.07
Q9C0I1	MTMRC_HUMAN	Myotubularin-related protein 12	MTMR12	7	9.08	9.24	9.24	9.06	9.17	9.24	9.31	9.18	9.15	9.29	9.21	9.17	9.17	9.28	9.24	9.13	9.25	9.2	-0.11	-0.174373	-0.0369656	9.20003	-3.18	0.0042	0.02	-3.07
Q9UNI6	DUS12_HUMAN	Dual specificity protein phosphatase 12	DUSP12	7	9.08	9.15	9.17	9.05	9.11	9.13	9.2	9.07	9.05	9.17	9.22	9.1	8.99	9.23	9.2	9.16	9.18	9.2	-0.1	-0.171234	-0.0362985	9.13564	-3.18	0.0042	0.02	-3.07
P05408	7B2_HUMAN	Neuroendocrine protein 7B2	SCG5	2	7.56	7.38	7.43	7.8	7.67	7.4	7.45	7.59	7.69	7.38	7.29	7.6	7.22	7.18	7.12	7.51	7.27	7.42	0.28	0.0974113	0.458087	7.44283	3.2	0.0043	0.02	-3.07
Q9NT68	TEN2_HUMAN	Teneurin-2	TENM2	5	6.41	6.15	6.25	6.31	6.32	6.18	6.01	6.4	6.32	6.07	5.87	6.34	6.28	6.1	6.22	6.23	6.27	6.08	0.23	0.080723	0.38114	6.21137	3.18	0.0042	0.02	-3.07
P49773	HINT1_HUMAN	Histidine triad nucleotide-binding protein 1	HINT1	5	8.35	8.58	8.52	8.22	8.39	8.43	8.57	8.48	8.4	8.45	8.57	8.29	8.31	8.4	8.36	8.34	8.48	8.46	-0.16	-0.26953	-0.0570757	8.42287	-3.18	0.0042	0.02	-3.07
O94964	SOGA1_HUMAN	Protein SOGA1	SOGA1	7	8.96	8.95	8.94	8.99	9.13	8.81	8.91	9.09	9.02	8.86	8.93	9.06	8.98	8.87	8.95	9	8.81	8.82	0.13	0.0443532	0.209543	8.94942	3.18	0.0042	0.02	-3.07
Q9BPX6	MICU1_HUMAN	Calcium uptake protein 1, mitochondrial	MICU1	1	6.43	6.4	6.26	6.47	6.6	6.33	6.34	6.52	6.49	6.33	6.45	6.47	6.41	6.35	6.21	6.51	6.23	6.23	0.19	0.0676963	0.319904	6.39129	3.18	0.0042	0.02	-3.08
Q9Y6W3	CAN7_HUMAN	Calpain-7	CAPN7	1	3.9	4.34	4.48	3.52	3.89	4.22	3.93	3.94	4.18	4.23	4.65	3.79	3.85	4.24	4.46	4.06	3.53	4.26	-0.53	-0.873336	-0.184502	4.08178	-3.18	0.0042	0.02	-3.08
O15372	EIF3H_HUMAN	Eukaryotic translation initiation factor 3 subunit H	EIF3H	11	10.35	10.23	10.29	10.39	10.42	10.26	10.26	10.39	10.39	10.29	10.3	10.42	10.49	10.36	10.39	10.45	10.33	10.3	0.11	0.0367901	0.174192	10.3507	3.18	0.0042	0.02	-3.08
P40855	PEX19_HUMAN	Peroxisomal biogenesis factor 19	PEX19	7	9.34	9.15	9.38	9.36	9.32	9.19	9.21	9.39	9.38	9.19	9.24	9.38	9.51	9.19	9.36	9.56	9.19	9.22	0.14	0.049691	0.235506	9.30841	3.17	0.0042	0.02	-3.08
Q5M775	CYTSB_HUMAN	Cytospin-B	SPECC1	4	8.2	7.98	8.15	8.32	8.25	8.03	8.06	8.32	8.29	7.99	8.08	8.15	8.21	7.95	8.18	8.17	7.93	8.01	0.14	0.0504283	0.239092	8.12507	3.17	0.0042	0.02	-3.09
Q6P2Q9	PRP8_HUMAN	Pre-mRNA-processing-splicing factor 8	PRPF8	79	13.05	12.96	12.9	13.01	13	12.94	12.9	12.94	13.01	12.93	12.92	13	13.11	13.01	12.97	13.09	12.91	12.89	0.09	0.0329089	0.156154	12.9751	3.17	0.0042	0.02	-3.09
O43824	GTPB6_HUMAN	Putative GTP-binding protein 6	GTPBP6	2	7.61	7.61	7.72	7.6	7.39	7.73	7.72	7.42	7.57	7.66	7.75	7.68	7.52	7.71	7.74	7.53	7.94	7.83	-0.2	-0.322207	-0.0678404	7.65215	-3.17	0.0043	0.02	-3.09
Q96PM5	ZN363_HUMAN	RING finger and CHY zinc finger domain-containing protein 1	RCHY1	1	6.41	6.69	6.7	6.38	6.53	6.64	6.6	6.42	6.63	6.63	6.48	6.41	6.44	6.47	6.51	6.28	6.71	6.58	-0.2	-0.333849	-0.070246	6.52769	-3.17	0.0043	0.02	-3.09
Q9H4G4	GAPR1_HUMAN	Golgi-associated plant pathogenesis-related protein 1	GLIPR2	5	8.26	8.22	8.2	8.01	8.18	8.39	8.16	8.03	8.04	8.31	8.06	8.03	8.03	8.26	8.19	7.88	8.27	8.14	-0.16	-0.266172	-0.0559529	8.14687	-3.17	0.0043	0.02	-3.1
Q8IZ21	PHAR4_HUMAN	Phosphatase and actin regulator 4	PHACTR4	10	9.73	9.63	9.65	9.68	9.79	9.62	9.63	9.72	9.71	9.62	9.64	9.7	9.71	9.54	9.58	9.72	9.59	9.55	0.1	0.0330009	0.157024	9.65749	3.17	0.0043	0.02	-3.1
A5D8V6	VP37C_HUMAN	Vacuolar protein sorting-associated protein 37C	VPS37C	2	7.27	7.36	7.51	7.02	7.21	7.38	7.31	7.17	7.22	7.4	7.33	7.28	7.26	7.41	7.32	7.19	7.25	7.25	-0.18	-0.295595	-0.0620653	7.28446	-3.17	0.0043	0.02	-3.1
Q96MC5	MERB1_HUMAN	bMERB domain-containing protein 1	BMERB1	3	7.39	7.33	7.08	7.29	7.29	7.09	7.22	7.51	7.23	7.18	7.02	7.42	7.17	6.9	7.05	7.11	7.1	7.03	0.25	0.0868621	0.413829	7.18943	3.17	0.0043	0.021	-3.1
P08865	RSSA_HUMAN	40S ribosomal protein SA	RPSA	13	10.63	10.6	10.57	10.63	10.71	10.54	10.54	10.63	10.71	10.55	10.54	10.68	10.81	10.64	10.64	10.72	10.56	10.45	0.12	0.0405014	0.193412	10.6197	3.16	0.0043	0.021	-3.11
Q9H3U1	UN45A_HUMAN	Protein unc-45 homolog A	UNC45A	9	8.13	7.9	8	8.15	8.17	7.76	7.89	8.17	8.14	8.04	8.03	8.17	8.28	8.07	8.17	8.34	7.83	7.95	0.2	0.0686977	0.328329	8.06729	3.16	0.0044	0.021	-3.11
Q9UGM6	SYWM_HUMAN	Tryptophan--tRNA ligase, mitochondrial	WARS2	6	8.45	8.57	8.46	8.33	8.45	8.57	8.43	8.36	8.31	8.54	8.49	8.36	8.27	8.51	8.48	8.36	8.55	8.51	-0.12	-0.200683	-0.0419591	8.44565	-3.16	0.0044	0.021	-3.11
Q9HAU0	PKHA5_HUMAN	Pleckstrin homology domain-containing family A member 5	PLEKHA5	16	10.25	10.35	10.3	10.25	10.18	10.29	10.26	10.14	10.23	10.4	10.3	10.16	10.3	10.34	10.3	10.24	10.34	10.29	-0.1	-0.158674	-0.0331726	10.2741	-3.16	0.0044	0.021	-3.11
Q96FZ7	CHMP6_HUMAN	Charged multivesicular body protein 6	CHMP6	4	7.42	7.51	7.54	7.46	7.42	7.49	7.59	7.43	7.37	7.46	7.55	7.42	7.3	7.45	7.45	7.28	7.46	7.58	-0.14	-0.238688	-0.0497861	7.45499	-3.16	0.0044	0.021	-3.12
Q502W6	VWA3B_HUMAN	von Willebrand factor A domain-containing protein 3B	VWA3B	1	4.98	4.72	4.79	5	5.3	4.7	4.87	5.23	5.24	5	4.63	5.2	5.28	4.87	5.14	5.33	4.91	4.84	0.34	0.115825	0.555403	5.00095	3.16	0.0044	0.021	-3.12
Q9BYV9	BACH2_HUMAN	Transcription regulator protein BACH2	BACH2	5	7.36	7.43	7.53	7.25	7.22	7.61	7.38	7.22	7.22	7.51	7.32	7.27	7.16	7.54	7.39	7.24	7.42	7.42	-0.16	-0.272728	-0.0568551	7.36063	-3.16	0.0044	0.021	-3.12
P00167	CYB5_HUMAN	Cytochrome b5	CYB5A	4	9.11	8.97	8.9	9.03	9.01	9.01	8.8	9.03	9	8.89	8.87	9.03	9.06	8.83	8.93	8.97	8.91	8.95	0.12	0.0425004	0.203878	8.96093	3.16	0.0044	0.021	-3.12
E9PRG8	CK098_HUMAN	Uncharacterized protein C11orf98	C11orf98	2	7.2	7.26	7.02	7.44	7.25	6.98	7.32	7.31	7.25	7.12	7.2	7.43	7.38	7.24	7.24	7.39	7.17	7.19	0.2	0.06787	0.325871	7.24404	3.16	0.0044	0.021	-3.13
Q96EY4	TMA16_HUMAN	Translation machinery-associated protein 16	TMA16	3	8.61	8.46	8.39	8.7	8.68	8.32	8.37	8.5	8.71	8.41	8.5	8.63	8.84	8.56	8.63	8.88	8.47	8.45	0.21	0.0740598	0.354393	8.56148	3.18	0.0045	0.021	-3.13
P14618	KPYM_HUMAN	Pyruvate kinase PKM	PKM	34	13.46	13.55	13.51	13.37	13.47	13.51	13.51	13.45	13.48	13.56	13.48	13.43	13.5	13.59	13.49	13.42	13.56	13.45	-0.07	-0.116194	-0.0241469	13.4883	-3.15	0.0044	0.021	-3.13
O00255	MEN1_HUMAN	Menin	MEN1	1	5.54	5.66	5.38	5.67	5.94	5.52	5.19	5.73	5.89	5.7	5.52	6.01	5.84	5.39	5.76	5.96	5.58	5.65	0.34	0.118263	0.569278	5.66306	3.15	0.0044	0.021	-3.13
Q9UL26	RB22A_HUMAN	Ras-related protein Rab-22A	RAB22A	4	8.13	8.46	8.4	8.25	8.36	8.53	8.49	8.28	8.25	8.42	8.41	8.33	8.23	8.36	8.4	8.19	8.43	8.33	-0.15	-0.240277	-0.0498941	8.34693	-3.15	0.0045	0.021	-3.14
P29966	MARCS_HUMAN	Myristoylated alanine-rich C-kinase substrate	MARCKS	13	12.09	12.12	12.12	12	12.06	12.24	12.12	12.05	12	12.2	12.05	11.93	11.96	12.13	12.07	11.84	12.14	12.02	-0.12	-0.198052	-0.0411263	12.0642	-3.16	0.0045	0.021	-3.14
Q9NRX5	SERC1_HUMAN	Serine incorporator 1	SERINC1	4	8.54	8.82	9.01	8.8	8.45	8.78	9.02	8.74	8.33	8.67	8.76	8.65	8.31	8.6	8.84	8.55	8.71	8.82	-0.2	-0.33141	-0.0689231	8.68907	-3.17	0.0046	0.021	-3.14
P22570	ADRO_HUMAN	NADPH:adrenodoxin oxidoreductase, mitochondrial	FDXR	14	9.4	9.32	9.27	9.37	9.34	9.36	9.27	9.32	9.38	9.27	9.31	9.4	9.47	9.37	9.34	9.53	9.34	9.2	0.13	0.0429686	0.207333	9.34814	3.15	0.0045	0.021	-3.14
Q6YP21	KAT3_HUMAN	Kynurenine--oxoglutarate transaminase 3	KYAT3	7	8.6	8.62	8.62	8.72	8.83	8.6	8.66	8.73	8.78	8.58	8.59	8.77	8.8	8.66	8.69	8.98	8.73	8.62	0.16	0.0561421	0.271002	8.69931	3.15	0.0045	0.021	-3.14
Q9UBQ7	GRHPR_HUMAN	Glyoxylate reductase/hydroxypyruvate reductase	GRHPR	14	10.3	10.37	10.43	10.24	10.36	10.41	10.37	10.31	10.37	10.39	10.35	10.26	10.33	10.36	10.3	10.26	10.43	10.34	-0.09	-0.146707	-0.0303817	10.344	-3.15	0.0045	0.021	-3.14
Q96TA2	YMEL1_HUMAN	ATP-dependent zinc metalloprotease YME1L1	YME1L1	9	9.86	9.73	9.68	9.83	9.82	9.68	9.76	9.86	9.81	9.77	9.77	9.79	9.75	9.67	9.7	9.79	9.7	9.7	0.1	0.0332194	0.160499	9.75916	3.15	0.0045	0.021	-3.15
O75781	PALM_HUMAN	Paralemmin-1	PALM	18	11.03	11.11	11.05	10.89	10.92	11.17	11.02	10.92	10.87	11.07	10.96	10.88	10.77	10.99	10.98	10.68	11.11	10.96	-0.15	-0.255513	-0.053056	10.9671	-3.17	0.0046	0.022	-3.15
Q96IK1	BOD1_HUMAN	Biorientation of chromosomes in cell division protein 1	BOD1	4	7.81	7.63	7.73	7.82	7.9	7.48	7.7	7.88	7.87	7.79	7.69	7.8	8.01	7.52	7.72	8.01	7.59	7.64	0.18	0.0618904	0.299317	7.75483	3.15	0.0045	0.021	-3.15
P00367	DHE3_HUMAN	Glutamate dehydrogenase 1, mitochondrial	GLUD1	10	9.97	10.01	9.95	9.91	9.86	10.09	9.97	9.87	9.85	10	10.03	9.91	9.87	9.96	9.98	9.85	10.09	10	-0.1	-0.170681	-0.0352401	9.95445	-3.15	0.0045	0.021	-3.15
P62328	TYB4_HUMAN	Thymosin beta-4	TMSB4X	1	6.97	7.01	7.16	6.86	7.37	7.3	6.99	7.03	6.99	7.51	7.23	6.65	6.81	7.14	7.24	6.75	7.35	7.2	-0.34	-0.56554	-0.11756	7.08519	-3.19	0.0048	0.022	-3.15
Q96K76	UBP47_HUMAN	Ubiquitin carboxyl-terminal hydrolase 47	USP47	23	10.63	10.58	10.58	10.69	10.72	10.52	10.61	10.65	10.67	10.56	10.64	10.68	10.7	10.59	10.61	10.77	10.6	10.6	0.09	0.0302574	0.146646	10.6333	3.14	0.0045	0.021	-3.16
Q9UFC0	LRWD1_HUMAN	Leucine-rich repeat and WD repeat-containing protein 1	LRWD1	3	6.55	6.26	6.42	6.54	6.64	6.54	6.36	6.61	6.87	6.54	6.41	6.61	6.77	6.72	6.37	6.94	6.49	6.47	0.27	0.0913957	0.44305	6.56115	3.14	0.0045	0.021	-3.16
P31350	RIR2_HUMAN	Ribonucleoside-diphosphate reductase subunit M2	RRM2	3	6.76	6.14	6.3	6.85	6.81	5.97	6.28	6.67	6.93	5.95	6.64	6.81	7.25	6.49	6.72	7.29	5.96	6.28	0.46	0.160274	0.768869	6.56055	3.22	0.005	0.023	-3.16
Q9HAT8	PELI2_HUMAN	E3 ubiquitin-protein ligase pellino homolog 2	PELI2	3	7.17	7.29	7.35	7.15	7.01	7.26	7.25	6.96	6.99	7.29	7.07	7.09	7.01	7.17	7.2	6.99	7.31	7.28	-0.18	-0.303454	-0.0625598	7.15685	-3.14	0.0046	0.021	-3.16
Q9BRJ2	RM45_HUMAN	39S ribosomal protein L45, mitochondrial	MRPL45	5	9.06	9.03	9.02	8.92	8.96	9.12	8.99	8.91	8.92	8.99	8.96	8.88	8.83	9.06	9.07	8.88	9.06	9.06	-0.12	-0.206662	-0.0425994	8.98365	-3.14	0.0046	0.021	-3.16
O75844	FACE1_HUMAN	CAAX prenyl protease 1 homolog	ZMPSTE24	6	9.7	9.74	9.66	9.64	9.65	9.79	9.73	9.58	9.61	9.72	9.68	9.51	9.51	9.71	9.6	9.48	9.7	9.72	-0.13	-0.207907	-0.0427714	9.65211	-3.14	0.0046	0.021	-3.16
P62191	PRS4_HUMAN	26S proteasome regulatory subunit 4	PSMC1	20	11.43	11.52	11.49	11.41	11.5	11.57	11.51	11.44	11.43	11.54	11.49	11.45	11.42	11.52	11.49	11.38	11.53	11.48	-0.07	-0.121959	-0.025088	11.477	-3.14	0.0046	0.021	-3.16
Q96PN7	TREF1_HUMAN	Transcriptional-regulating factor 1	TRERF1	1	5.33	5.31	4.92	5.4	5.47	5.59	5.02	5.42	5.26	5.17	5.11	5.16	5.45	5.15	5.27	5.54	5.38	5.01	0.32	0.107482	0.522719	5.27453	3.14	0.0046	0.021	-3.17
P21266	GSTM3_HUMAN	Glutathione S-transferase Mu 3	GSTM3	12	10.85	10.86	10.85	10.86	10.93	10.7	10.88	10.92	10.86	10.76	10.81	10.96	10.93	10.79	10.79	10.94	10.81	10.78	0.1	0.0349038	0.169795	10.8483	3.14	0.0046	0.021	-3.17
O75521	ECI2_HUMAN	Enoyl-CoA delta isomerase 2	ECI2	6	9.43	9.17	9.22	9.4	9.28	9.06	9.03	9.27	9.35	9.15	9.2	9.34	9.49	9.3	9.37	9.47	9.15	9.11	0.19	0.0641352	0.311054	9.26665	3.16	0.0047	0.022	-3.17
Q6P9B6	MEAK7_HUMAN	MTOR-associated protein MEAK7	MEAK7	11	9.77	9.8	9.82	9.72	9.7	9.79	9.81	9.7	9.71	9.75	9.77	9.64	9.66	9.81	9.71	9.62	9.77	9.74	-0.1	-0.16376	-0.0336023	9.73757	-3.14	0.0046	0.021	-3.17
Q14185	DOCK1_HUMAN	Dedicator of cytokinesis protein 1	DOCK1	3	6.51	6.36	6.53	6.63	6.52	6.23	6.36	6.63	6.61	6.41	6.43	6.7	6.97	6.33	6.56	6.99	6.37	6.47	0.27	0.0909136	0.443503	6.53405	3.14	0.0046	0.022	-3.18
P47985	UCRI_HUMAN	Cytochrome b-c1 complex subunit Rieske, mitochondrial	UQCRFS1	2	7.57	7.59	7.62	7.46	7.44	7.65	7.6	7.41	7.51	7.61	7.5	7.41	7.43	7.58	7.43	7.34	7.6	7.59	-0.15	-0.243128	-0.0497854	7.51958	-3.13	0.0047	0.022	-3.18
P53567	CEBPG_HUMAN	CCAAT/enhancer-binding protein gamma	CEBPG	1	3.56	4.26	4.35	3.65	4.08	4.41	3.85	3.73	4.18	4.21	4.49	3.98	3.75	4.24	4.48	4.08	4.07	4.53	-0.48	-0.795078	-0.162775	4.10577	-3.13	0.0047	0.022	-3.18
Q13356	PPIL2_HUMAN	RING-type E3 ubiquitin-protein ligase PPIL2	PPIL2	2	6.76	6.6	6.54	6.87	6.78	6.55	6.63	6.79	6.97	6.55	6.53	6.86	6.98	6.55	6.76	6.76	6.5	6.69	0.19	0.064614	0.316271	6.70418	3.13	0.0047	0.022	-3.19
Q96I59	SYNM_HUMAN	Probable asparagine--tRNA ligase, mitochondrial	NARS2	14	9.69	9.84	9.83	9.68	9.59	9.89	9.71	9.68	9.63	9.81	9.79	9.64	9.6	9.79	9.7	9.59	9.78	9.73	-0.11	-0.174819	-0.0357139	9.71993	-3.13	0.0047	0.022	-3.19
Q96SY0	INT14_HUMAN	Integrator complex subunit 14	INTS14	3	8.19	8.1	8.1	8.23	8.35	8.07	8.2	8.31	8.25	8.11	8	8.29	8.35	8.26	8.25	8.35	8.16	8.13	0.16	0.0543032	0.265838	8.2049	3.13	0.0047	0.022	-3.19
Q6BDS2	URFB1_HUMAN	UHRF1-binding protein 1	UHRF1BP1	7	8.51	8.75	8.71	8.59	8.53	8.78	8.66	8.58	8.49	8.8	8.72	8.57	8.64	8.79	8.74	8.64	8.79	8.68	-0.11	-0.176269	-0.036001	8.66484	-3.13	0.0047	0.022	-3.19
P61964	WDR5_HUMAN	WD repeat-containing protein 5	WDR5	6	9.12	9.01	9.04	9.25	9.24	8.91	9.08	9.19	9.24	9.1	9.11	9.21	9.42	9.16	9.18	9.35	9.04	9.01	0.17	0.0566115	0.277026	9.14807	3.14	0.0047	0.022	-3.19
Q8N5X7	IF4E3_HUMAN	Eukaryotic translation initiation factor 4E type 3	EIF4E3	2	6.64	6.8	6.89	6.69	6.65	6.85	6.92	6.73	6.62	6.74	6.88	6.76	6.78	6.61	6.78	6.62	6.91	7	-0.19	-0.322163	-0.0657043	6.77003	-3.13	0.0047	0.022	-3.19
Q99856	ARI3A_HUMAN	AT-rich interactive domain-containing protein 3A	ARID3A	9	9.05	8.87	8.95	9.01	9.01	8.94	8.83	9.11	9.04	8.99	8.81	8.99	9.15	9.1	8.99	9.03	8.99	8.89	0.14	0.0478323	0.23476	8.98489	3.13	0.0047	0.022	-3.19
Q9HD42	CHM1A_HUMAN	Charged multivesicular body protein 1a	CHMP1A	5	8.49	8.59	8.56	8.68	8.75	8.45	8.42	8.68	8.68	8.52	8.57	8.71	8.51	8.48	8.49	8.59	8.53	8.52	0.15	0.0522479	0.256594	8.56736	3.13	0.0047	0.022	-3.2
O75800	ZMY10_HUMAN	Zinc finger MYND domain-containing protein 10	ZMYND10	1	4.15	4.72	4.52	5.13	4.74	4.59	4.49	4.84	4.3	4.37	4.48	4.91	4.21	4.64	4.47	4.66	4.45	4.58	0.38	0.127221	0.625499	4.56961	3.12	0.0048	0.022	-3.2
P12277	KCRB_HUMAN	Creatine kinase B-type	CKB	19	12.93	13.06	13.11	12.93	13.01	13.03	13.06	13	13.01	13.08	13.09	13.03	13.03	13.06	13.06	13.03	13.12	13.1	-0.08	-0.135745	-0.0275541	13.0406	-3.12	0.0048	0.022	-3.21
Q07021	C1QBP_HUMAN	Complement component 1 Q subcomponent-binding protein, mitochondrial	C1QBP	9	11.08	11.1	11.11	11.06	10.99	11.2	11.1	11.03	10.97	11.11	11.14	10.96	10.92	11.08	11.03	10.93	11.13	11.13	-0.11	-0.179051	-0.036326	11.0595	-3.12	0.0048	0.022	-3.21
P04179	SODM_HUMAN	Superoxide dismutase [Mn], mitochondrial	SOD2	9	11.04	11.06	11.1	11.06	11.04	11.15	11.17	11.05	10.96	11.08	11.13	11.02	10.86	10.98	11.12	10.94	11.09	11.12	-0.11	-0.187217	-0.0378672	11.0544	-3.12	0.0048	0.022	-3.22
Q12996	CSTF3_HUMAN	Cleavage stimulation factor subunit 3	CSTF3	14	10.2	10.06	10.04	10.22	10.26	10.1	10.07	10.16	10.23	10.13	10.1	10.24	10.39	10.11	10.25	10.38	10.1	10.09	0.14	0.0468799	0.231741	10.1738	3.12	0.0049	0.022	-3.22
Q969X5	ERGI1_HUMAN	Endoplasmic reticulum-Golgi intermediate compartment protein 1	ERGIC1	6	9.44	9.3	9.28	9.45	9.37	9.17	9.3	9.33	9.39	9.24	9.26	9.43	9.49	9.31	9.28	9.39	9.23	9.32	0.11	0.0371201	0.183675	9.33272	3.12	0.0049	0.022	-3.22
Q15735	PI5PA_HUMAN	Phosphatidylinositol 4,5-bisphosphate 5-phosphatase A	INPP5J	1	4.59	4.91	4.64	4.26	4.55	5	5.07	4.53	4.55	4.84	4.68	4.38	4.47	4.59	4.68	4.58	4.61	4.87	-0.35	-0.585264	-0.118237	4.65494	-3.12	0.0049	0.022	-3.22
Q9NWU5	RM22_HUMAN	39S ribosomal protein L22, mitochondrial	MRPL22	2	7.89	8.14	7.87	7.76	7.74	7.93	7.96	7.72	7.68	7.93	7.83	7.73	7.79	7.9	7.96	7.75	7.92	7.87	-0.16	-0.263442	-0.0532129	7.85299	-3.12	0.0049	0.022	-3.22
Q16720	AT2B3_HUMAN	Plasma membrane calcium-transporting ATPase 3	ATP2B3	5	7.72	7.87	7.93	7.62	7.62	7.91	7.79	7.52	7.64	7.78	7.62	7.61	7.58	7.76	7.61	7.56	7.9	7.83	-0.18	-0.298096	-0.0601671	7.71333	-3.11	0.0049	0.022	-3.22
Q14527	HLTF_HUMAN	Helicase-like transcription factor	HLTF	7	7.87	7.78	7.95	7.96	8	7.93	7.71	8	7.91	7.9	7.8	8	7.93	7.91	7.89	8.04	7.74	7.86	0.16	0.0521632	0.258633	7.89937	3.11	0.0049	0.022	-3.22
O00429	DNM1L_HUMAN	Dynamin-1-like protein	DNM1L	32	11.36	11.45	11.51	11.44	11.45	11.46	11.55	11.45	11.38	11.47	11.51	11.43	11.35	11.46	11.47	11.4	11.46	11.48	-0.08	-0.12532	-0.0252492	11.4489	-3.11	0.0049	0.022	-3.23
P54764	EPHA4_HUMAN	Ephrin type-A receptor 4	EPHA4	7	8.04	8.35	8.3	8.16	8.16	8.46	8.47	8.32	8.08	8.31	8.44	8.08	7.99	8.15	8.28	8.14	8.22	8.32	-0.18	-0.307387	-0.0618622	8.238	-3.11	0.0049	0.022	-3.23
O43237	DC1L2_HUMAN	Cytoplasmic dynein 1 light intermediate chain 2	DYNC1LI2	21	11.34	11.38	11.35	11.24	11.32	11.39	11.33	11.3	11.24	11.41	11.32	11.26	11.21	11.39	11.33	11.15	11.4	11.32	-0.09	-0.153106	-0.0307809	11.3162	-3.11	0.0049	0.023	-3.23
O00443	P3C2A_HUMAN	Phosphatidylinositol 4-phosphate 3-kinase C2 domain-containing subunit alpha	PIK3C2A	5	8.43	8.3	8.37	8.53	8.44	8.28	8.27	8.57	8.47	8.42	8.4	8.63	8.74	8.56	8.56	8.79	8.32	8.41	0.23	0.0765318	0.379085	8.47093	3.14	0.0051	0.023	-3.23
Q7Z4L5	TT21B_HUMAN	Tetratricopeptide repeat protein 21B	TTC21B	2	6	6.06	5.91	6.19	6.11	5.87	5.75	6.19	6.21	5.73	5.94	6.05	6.39	5.97	5.99	6.19	5.92	5.94	0.25	0.0835115	0.415753	6.02162	3.11	0.0049	0.023	-3.24
Q06481	APLP2_HUMAN	Amyloid-like protein 2	APLP2	11	9.46	9.47	9.72	9.66	9.37	9.54	9.74	9.64	9.27	9.49	9.67	9.56	9.27	9.41	9.72	9.52	9.5	9.75	-0.12	-0.204018	-0.0409612	9.5429	-3.11	0.005	0.023	-3.24
Q6DKJ4	NXN_HUMAN	Nucleoredoxin	NXN	12	9.28	9.04	9.18	9.38	9.4	9.04	9.06	9.3	9.39	9.1	9.26	9.43	9.58	9.28	9.34	9.56	9.11	9.22	0.2	0.0679831	0.337196	9.27492	3.14	0.0052	0.023	-3.24
P01112	RASH_HUMAN	GTPase HRas	HRAS	2	7.77	8.02	7.94	7.76	7.81	8.03	7.96	7.79	7.7	7.94	7.88	7.75	7.58	7.89	7.77	7.42	7.93	7.84	-0.2	-0.331498	-0.0664873	7.8213	-3.11	0.005	0.023	-3.24
Q8IZP0	ABI1_HUMAN	Abl interactor 1	ABI1	5	8.29	8.33	8.42	8.21	8.42	8.36	8.4	8.29	8.38	8.42	8.28	8.25	8.27	8.36	8.41	8.26	8.4	8.36	-0.12	-0.20349	-0.0408027	8.3407	-3.11	0.005	0.023	-3.24
Q9UPT5	EXOC7_HUMAN	Exocyst complex component 7	EXOC7	22	10.94	11.06	11.01	10.91	10.98	11.02	11.06	10.97	10.93	11.05	11.05	10.94	10.86	11.02	10.93	10.88	11.03	11.02	-0.09	-0.151028	-0.0302717	10.9814	-3.11	0.005	0.023	-3.24
Q92890	UFD1_HUMAN	Ubiquitin recognition factor in ER-associated degradation protein 1	UFD1	8	9.18	9.27	9.23	9.11	9.12	9.22	9.27	9.12	9.1	9.25	9.14	9.09	9.15	9.22	9.18	9.08	9.23	9.16	-0.1	-0.162189	-0.0324989	9.17343	-3.11	0.005	0.023	-3.24
Q9Y4J8	DTNA_HUMAN	Dystrobrevin alpha	DTNA	3	7.47	7.31	7.5	7.58	7.53	7.31	7.35	7.66	7.55	7.5	7.57	7.59	7.49	7.35	7.53	7.7	7.24	7.36	0.17	0.0574644	0.286881	7.47794	3.1	0.005	0.023	-3.24
O95168	NDUB4_HUMAN	NADH dehydrogenase [ubiquinone] 1 beta subcomplex subunit 4	NDUFB4	3	7.31	7.51	7.47	7.35	7.29	7.5	7.44	7.23	7.33	7.37	7.46	7.22	7.22	7.37	7.31	7.26	7.27	7.47	-0.16	-0.273845	-0.0547931	7.35407	-3.1	0.005	0.023	-3.25
Q9BPY3	F118B_HUMAN	Protein FAM118B	FAM118B	2	7.78	7.67	7.74	7.86	8.07	7.71	7.71	7.86	7.95	7.77	7.72	8	7.95	7.7	7.88	8	7.71	7.8	0.16	0.0545618	0.272707	7.82623	3.1	0.005	0.023	-3.25
P27694	RFA1_HUMAN	Replication protein A 70 kDa DNA-binding subunit	RPA1	16	10.55	10.19	10.24	10.67	10.74	10.09	10.32	10.59	10.74	10.29	10.47	10.77	11.05	10.52	10.62	11.03	10.2	10.24	0.39	0.130671	0.643128	10.5182	3.23	0.0059	0.026	-3.25
Q9P0K9	FRS1L_HUMAN	DOMON domain-containing protein FRRS1L	FRRS1L	1	7.17	7.12	7.11	7.12	7.25	7.04	7.06	7.22	7.16	7.07	6.98	7.17	7.11	6.99	6.95	7.17	6.92	6.97	0.16	0.0528557	0.264439	7.08902	3.1	0.005	0.023	-3.25
O60507	TPST1_HUMAN	Protein-tyrosine sulfotransferase 1	TPST1	2	6.92	7	6.89	7.03	6.74	6.8	6.74	6.96	6.88	6.87	6.81	7.04	7.08	6.73	6.72	6.94	6.91	6.8	0.2	0.0668942	0.334797	6.88059	3.1	0.005	0.023	-3.25
O95757	HS74L_HUMAN	Heat shock 70 kDa protein 4L	HSPA4L	31	11.21	11.17	11.2	11.28	11.34	11.16	11.19	11.37	11.42	11.24	11.25	11.42	11.49	11.26	11.35	11.5	11.22	11.24	0.15	0.0494273	0.246618	11.2959	3.12	0.0052	0.023	-3.25
Q96BM9	ARL8A_HUMAN	ADP-ribosylation factor-like protein 8A	ARL8A	3	8.91	9.17	9.32	9.07	8.99	9.09	9.26	9.1	8.8	9.09	9.11	9.07	8.7	9.03	9.13	8.9	9.14	9.19	-0.17	-0.279585	-0.0558757	9.05914	-3.11	0.0051	0.023	-3.25
Q9P2R7	SUCB1_HUMAN	Succinate--CoA ligase [ADP-forming] subunit beta, mitochondrial	SUCLA2	19	10.74	10.83	10.83	10.72	10.69	10.89	10.77	10.68	10.61	10.81	10.76	10.65	10.59	10.74	10.7	10.55	10.81	10.76	-0.12	-0.193896	-0.03863	10.7292	-3.1	0.0051	0.023	-3.26
O00592	PODXL_HUMAN	Podocalyxin	PODXL	3	7.35	6.94	7.22	7.36	7.36	7.12	7.06	7.15	7.26	7.12	7.15	7.23	7.31	6.99	7.05	7.4	7.04	7.07	0.18	0.0586542	0.294522	7.17571	3.1	0.0051	0.023	-3.26
Q8NE86	MCU_HUMAN	Calcium uniporter protein, mitochondrial	MCU	4	8.47	8.64	8.69	8.48	8.43	8.55	8.5	8.4	8.43	8.46	8.59	8.44	8.33	8.48	8.46	8.35	8.55	8.55	-0.14	-0.241085	-0.0479627	8.48819	-3.1	0.0051	0.023	-3.26
Q9BTY7	HGH1_HUMAN	Protein HGH1 homolog	HGH1	4	7.72	7.53	7.57	7.72	7.71	7.47	7.69	7.67	7.75	7.43	7.66	7.78	7.72	7.5	7.56	7.87	7.58	7.61	0.14	0.0476676	0.239742	7.64168	3.1	0.0051	0.023	-3.27
Q8IW41	MAPK5_HUMAN	MAP kinase-activated protein kinase 5	MAPKAPK5	1	6.53	6.29	6.25	6.52	6.64	6.18	5.99	6.53	6.59	6.26	6.23	6.42	6.62	6.21	6.42	6.41	6.35	6.36	0.22	0.073247	0.368756	6.37814	3.09	0.0051	0.023	-3.27
Q9BRS8	LARP6_HUMAN	La-related protein 6	LARP6	2	5.44	5.8	5.83	5.68	5.49	6.07	6.03	5.41	5.61	6.03	5.82	5.72	5.34	5.86	5.78	5.37	5.96	5.68	-0.28	-0.471335	-0.093518	5.71721	-3.09	0.0051	0.023	-3.27
Q9ULU4	PKCB1_HUMAN	Protein kinase C-binding protein 1	ZMYND8	17	9.84	9.65	9.58	9.78	9.79	9.74	9.58	9.77	9.8	9.68	9.67	9.7	9.9	9.72	9.72	9.69	9.66	9.59	0.11	0.0356895	0.179903	9.71432	3.09	0.0051	0.023	-3.27
Q9NT22	EMIL3_HUMAN	EMILIN-3	EMILIN3	2	5.55	5.47	5.35	5.47	5.68	5.46	5.29	5.79	5.81	5.26	5.12	5.74	5.74	5.43	5.48	5.53	5.33	5.51	0.28	0.0933574	0.471063	5.49936	3.09	0.0052	0.023	-3.28
Q8WYQ5	DGCR8_HUMAN	Microprocessor complex subunit DGCR8	DGCR8	1	5.1	5	4.96	5.41	5.09	4.95	5.11	5.39	5.25	4.91	5.2	5.38	5.28	4.86	5.34	5.47	4.73	5.11	0.27	0.0888609	0.449074	5.14124	3.09	0.0052	0.023	-3.28
P09972	ALDOC_HUMAN	Fructose-bisphosphate aldolase C	ALDOC	14	10.36	10.06	10.29	10.31	10.3	10.18	10.19	10.47	10.33	10.22	10.1	10.43	10.32	10.22	10.3	10.25	10.23	10.24	0.14	0.0466824	0.235981	10.2668	3.09	0.0052	0.023	-3.28
P63104	1433Z_HUMAN	14-3-3 protein zeta/delta	YWHAZ	11	12.5	12.58	12.62	12.47	12.57	12.56	12.64	12.53	12.51	12.62	12.55	12.52	12.49	12.62	12.54	12.47	12.65	12.56	-0.08	-0.140475	-0.0277284	12.5546	-3.09	0.0052	0.023	-3.29
Q8N1A0	KT222_HUMAN	Keratin-like protein KRT222	KRT222	1	5.65	5.7	5.64	5.54	5.4	5.65	5.49	5.38	5.44	5.74	5.52	5.03	5.37	5.61	5.53	5.28	5.64	5.79	-0.29	-0.478554	-0.0944257	5.52181	-3.09	0.0052	0.023	-3.29
Q00059	TFAM_HUMAN	Transcription factor A, mitochondrial	TFAM	11	10.23	10.23	10.17	10.16	10.06	10.36	10.21	10.1	10.13	10.28	10.26	10.1	10.12	10.23	10.22	10.07	10.23	10.21	-0.11	-0.177137	-0.0349482	10.189	-3.09	0.0052	0.023	-3.29
Q9NRV9	HEBP1_HUMAN	Heme-binding protein 1	HEBP1	4	8.84	8.68	8.7	8.83	8.95	8.76	8.75	8.88	8.95	8.81	8.81	8.93	8.98	8.81	8.91	9.07	8.75	8.73	0.15	0.048786	0.247347	8.84145	3.09	0.0052	0.023	-3.29
O15357	SHIP2_HUMAN	Phosphatidylinositol 3,4,5-trisphosphate 5-phosphatase 2	INPPL1	3	6.81	6.5	6.79	7.07	6.89	6.46	6.71	6.83	6.89	6.5	6.86	7	6.99	6.53	6.94	7.21	6.74	6.72	0.22	0.0732523	0.371616	6.80174	3.08	0.0052	0.023	-3.29
Q9UQ35	SRRM2_HUMAN	Serine/arginine repetitive matrix protein 2	SRRM2	31	10.68	10.5	10.52	10.6	10.61	10.5	10.46	10.65	10.69	10.5	10.61	10.64	10.78	10.55	10.6	10.74	10.51	10.55	0.11	0.0357434	0.181454	10.5924	3.08	0.0052	0.023	-3.29
Q96RF0	SNX18_HUMAN	Sorting nexin-18	SNX18	7	8.42	8.56	8.48	8.37	8.38	8.5	8.4	8.36	8.4	8.56	8.59	8.32	8.31	8.58	8.42	8.4	8.59	8.51	-0.12	-0.203863	-0.0401562	8.45337	-3.08	0.0052	0.023	-3.29
Q96ST2	IWS1_HUMAN	Protein IWS1 homolog	IWS1	7	9.16	9.01	9.09	9.12	9.26	9.07	8.98	9.13	9.24	9.06	9.06	9.14	9.27	9.09	9.1	9.23	9.07	9	0.11	0.0360486	0.183013	9.11681	3.08	0.0052	0.023	-3.29
O75688	PPM1B_HUMAN	Protein phosphatase 1B	PPM1B	7	8.77	8.94	8.84	8.76	8.88	8.98	8.94	8.78	8.85	8.91	8.94	8.86	8.7	8.98	8.89	8.8	8.97	8.98	-0.12	-0.198952	-0.0391655	8.87408	-3.08	0.0053	0.023	-3.3
Q5T653	RM02_HUMAN	39S ribosomal protein L2, mitochondrial	MRPL2	3	7.79	7.93	7.84	7.78	7.7	7.87	7.8	7.57	7.72	7.76	7.8	7.66	7.72	7.75	7.97	7.7	7.82	7.76	-0.16	-0.263094	-0.0517842	7.77537	-3.08	0.0053	0.023	-3.3
Q49A26	GLYR1_HUMAN	Putative oxidoreductase GLYR1	GLYR1	13	9.78	9.66	9.53	9.69	9.75	9.74	9.6	9.63	9.69	9.69	9.59	9.69	9.69	9.61	9.62	9.71	9.63	9.57	0.1	0.0319608	0.162407	9.65894	3.08	0.0053	0.023	-3.3
Q86X27	RGPS2_HUMAN	Ras-specific guanine nucleotide-releasing factor RalGPS2	RALGPS2	3	6.64	6.44	6.43	6.68	6.75	6.43	6.64	6.85	6.75	6.61	6.58	6.83	6.77	6.74	6.76	6.84	6.57	6.51	0.22	0.0715896	0.363862	6.65634	3.08	0.0053	0.023	-3.3
Q8NG11	TSN14_HUMAN	Tetraspanin-14	TSPAN14	4	8.43	8.38	8.46	8.63	8.48	8.23	8.44	8.55	8.46	8.23	8.32	8.55	8.5	8.29	8.5	8.6	8.39	8.53	0.13	0.044082	0.224064	8.44221	3.08	0.0053	0.023	-3.3
Q9Y2D4	EXC6B_HUMAN	Exocyst complex component 6B	EXOC6B	12	9.54	9.59	9.62	9.54	9.56	9.63	9.7	9.52	9.49	9.57	9.56	9.44	9.39	9.62	9.52	9.39	9.6	9.57	-0.12	-0.207641	-0.0407637	9.5467	-3.08	0.0053	0.024	-3.3
P43243	MATR3_HUMAN	Matrin-3	MATR3	37	12.39	12.26	12.18	12.28	12.33	12.27	12.16	12.3	12.32	12.22	12.19	12.19	12.34	12.21	12.2	12.25	12.2	12.13	0.08	0.0260699	0.132879	12.2452	3.08	0.0053	0.024	-3.3
P47897	SYQ_HUMAN	Glutamine--tRNA ligase	QARS1	24	10.59	10.48	10.51	10.55	10.53	10.5	10.47	10.54	10.57	10.47	10.46	10.56	10.6	10.55	10.5	10.6	10.48	10.49	0.08	0.0258129	0.131612	10.5253	3.08	0.0053	0.024	-3.31
Q86XZ4	SPAS2_HUMAN	Spermatogenesis-associated serine-rich protein 2	SPATS2	4	7.48	7.37	7.42	7.54	7.57	7.31	7.38	7.49	7.63	7.3	7.36	7.47	7.52	7.3	7.35	7.52	7.22	7.33	0.13	0.044131	0.225097	7.42056	3.08	0.0053	0.024	-3.31
Q9Y2K7	KDM2A_HUMAN	Lysine-specific demethylase 2A	KDM2A	2	6.35	6.17	6.18	6.3	6.51	6.27	6.13	6.52	6.47	6.1	6.32	6.3	6.46	6.02	6.35	6.72	6.13	6.09	0.25	0.081779	0.418314	6.29923	3.07	0.0054	0.024	-3.31
P11310	ACADM_HUMAN	Medium-chain specific acyl-CoA dehydrogenase, mitochondrial	ACADM	14	10.28	10.35	10.27	10.25	10.11	10.32	10.26	10.09	10.2	10.28	10.27	10.16	10.13	10.29	10.23	10.11	10.34	10.27	-0.11	-0.18048	-0.0352594	10.2338	-3.07	0.0054	0.024	-3.32
Q6UXG2	ELAP1_HUMAN	Endosome/lysosome-associated apoptosis and autophagy regulator 1	ELAPOR1	3	5.78	5.5	5.96	6.21	5.87	5.89	5.79	6	5.82	5.64	5.58	6.06	5.75	5.59	5.68	5.9	5.86	5.84	0.28	0.0899592	0.461365	5.81852	3.07	0.0054	0.024	-3.32
Q9H5I1	SUV92_HUMAN	Histone-lysine N-methyltransferase SUV39H2	SUV39H2	1	5.29	5.34	5.36	5.48	5.57	4.92	4.91	5.51	5.54	5.41	5.4	5.67	5.39	5.49	5.38	5.84	5.32	5.29	0.36	0.116171	0.598572	5.39483	3.06	0.0055	0.024	-3.34
P05388	RLA0_HUMAN	60S acidic ribosomal protein P0	RPLP0	5	9.74	9.69	9.71	9.8	9.75	9.63	9.73	9.74	9.73	9.65	9.72	9.8	9.86	9.74	9.7	9.85	9.68	9.62	0.1	0.033533	0.17307	9.72967	3.06	0.0055	0.024	-3.34
Q15257	PTPA_HUMAN	Serine/threonine-protein phosphatase 2A activator	PTPA	14	10.63	10.81	10.83	10.58	10.8	10.82	10.91	10.77	10.71	10.89	10.85	10.77	10.71	10.9	10.8	10.76	10.9	10.8	-0.12	-0.197405	-0.0382352	10.7906	-3.06	0.0055	0.024	-3.34
Q9H1V8	S6A17_HUMAN	Sodium-dependent neutral amino acid transporter SLC6A17	SLC6A17	3	6.81	6.4	6.47	6.66	6.65	6.23	6.34	6.58	6.73	6.32	6.1	6.6	6.44	6.14	6.25	6.44	6.24	6.44	0.25	0.0809007	0.417721	6.43589	3.06	0.0055	0.024	-3.34
O75582	KS6A5_HUMAN	Ribosomal protein S6 kinase alpha-5	RPS6KA5	2	5.3	5.57	5.8	5.4	5.56	5.59	5.6	5.48	5.35	5.68	5.52	5.47	5.47	5.71	5.77	5.36	5.65	5.62	-0.24	-0.393879	-0.0762693	5.54905	-3.06	0.0055	0.024	-3.34
P08047	SP1_HUMAN	Transcription factor Sp1	SP1	1	3.7	3.48	3.96	4.3	4.09	2.65	3.56	4.3	4.52	3.67	3.57	4.17	4.5	3.95	3.85	4.42	3.5	3.37	0.63	0.205217	1.05993	3.86639	3.06	0.0056	0.025	-3.34
P36543	VATE1_HUMAN	V-type proton ATPase subunit E 1	ATP6V1E1	7	9.84	9.92	9.89	9.75	9.91	9.98	9.97	9.89	9.79	9.94	9.87	9.7	9.66	9.82	9.86	9.67	9.83	9.9	-0.15	-0.243844	-0.0471331	9.84321	-3.06	0.0056	0.025	-3.35
P50542	PEX5_HUMAN	Peroxisomal targeting signal 1 receptor	PEX5	20	10.4	10.36	10.34	10.39	10.45	10.42	10.3	10.38	10.42	10.35	10.27	10.39	10.46	10.35	10.3	10.36	10.38	10.3	0.08	0.0245787	0.127241	10.3675	3.06	0.0056	0.025	-3.35
P36578	RL4_HUMAN	60S ribosomal protein L4	RPL4	17	11.6	11.51	11.51	11.59	11.58	11.53	11.49	11.59	11.6	11.45	11.54	11.57	11.66	11.61	11.54	11.65	11.48	11.47	0.09	0.0295077	0.152975	11.5536	3.06	0.0056	0.025	-3.35
P43146	DCC_HUMAN	Netrin receptor DCC	DCC	5	7.97	7.74	7.88	8.24	7.75	7.55	7.89	7.96	7.92	7.73	7.78	7.97	7.8	7.42	7.71	7.97	7.59	7.87	0.21	0.0679821	0.35252	7.81919	3.06	0.0056	0.025	-3.35
Q9ULB1	NRX1A_HUMAN	Neurexin-1	NRXN1	13	9.59	9.43	9.46	9.63	9.6	9.53	9.47	9.57	9.56	9.37	9.42	9.65	9.39	9.39	9.37	9.44	9.45	9.44	0.14	0.0451621	0.23435	9.48629	3.06	0.0056	0.025	-3.35
P61158	ARP3_HUMAN	Actin-related protein 3	ACTR3	17	11.14	11.25	11.26	11.12	11.19	11.22	11.25	11.16	11.14	11.22	11.18	11.11	11.05	11.2	11.14	11.08	11.22	11.2	-0.09	-0.152411	-0.0293659	11.1736	-3.06	0.0056	0.025	-3.36
P05091	ALDH2_HUMAN	Aldehyde dehydrogenase, mitochondrial	ALDH2	21	11.13	11.22	11.18	11.13	10.98	11.23	11.2	11.06	11.03	11.18	11.14	10.95	10.9	11.11	11.09	10.95	11.13	11.13	-0.13	-0.21603	-0.0416499	11.0958	-3.06	0.0056	0.025	-3.36
P18615	NELFE_HUMAN	Negative elongation factor E	NELFE	4	7.59	7.36	7.47	7.77	7.71	7.42	7.53	7.63	7.72	7.54	7.52	7.61	7.93	7.47	7.69	7.99	7.48	7.41	0.23	0.072886	0.378356	7.60087	3.06	0.0057	0.025	-3.36
Q96RT1	ERBIN_HUMAN	Erbin	ERBIN	2	7.6	7.44	7.49	7.63	7.75	7.4	7.43	7.7	7.76	7.27	7.57	7.7	7.85	7.54	7.71	7.99	7.28	7.42	0.23	0.0732522	0.380478	7.58514	3.06	0.0057	0.025	-3.36
P12036	NFH_HUMAN	Neurofilament heavy polypeptide	NEFH	7	7.94	8.22	7.96	7.82	7.8	8.12	7.9	7.81	7.89	8.11	7.9	7.82	7.72	8.06	7.93	7.75	8.02	8.04	-0.15	-0.249003	-0.0478603	7.93364	-3.05	0.0056	0.025	-3.36
Q86SZ2	TPC6B_HUMAN	Trafficking protein particle complex subunit 6B	TRAPPC6B	4	9.04	9.04	9.07	9.19	9.14	9.11	9.06	9.13	9.06	9.12	9.1	9.25	9.12	9.09	9.02	9.12	9.14	9.1	0.11	0.0338959	0.176615	9.10553	3.05	0.0057	0.025	-3.37
O15061	SYNEM_HUMAN	Synemin	SYNM	4	7	7.04	7.09	6.79	6.93	7.09	6.96	6.88	6.93	6.87	6.91	6.79	6.69	7.02	6.85	6.59	6.91	7.1	-0.22	-0.370632	-0.0711089	6.91386	-3.05	0.0057	0.025	-3.37
Q14258	TRI25_HUMAN	E3 ubiquitin/ISG15 ligase TRIM25	TRIM25	2	6.93	6.31	6.71	7.1	7.25	6.31	6.59	6.86	7.25	6.44	6.75	7.12	7.29	6.73	7.08	7.41	6.18	6.5	0.4	0.128957	0.668054	6.82227	3.11	0.0061	0.027	-3.37
Q9HBL7	PLRKT_HUMAN	Plasminogen receptor (KT)	PLGRKT	3	8.41	8.48	8.43	8.3	8.46	8.68	8.34	8.25	8.35	8.46	8.29	8.22	8.32	8.46	8.48	8.19	8.49	8.39	-0.15	-0.247958	-0.0474909	8.38987	-3.05	0.0057	0.025	-3.37
Q96CX2	KCD12_HUMAN	BTB/POZ domain-containing protein KCTD12	KCTD12	5	7.96	7.8	8	8.2	7.93	7.74	7.91	8.14	7.95	7.8	8.09	8.11	7.86	7.92	7.94	8.04	7.72	7.95	0.14	0.0464568	0.243159	7.94733	3.05	0.0057	0.025	-3.38
P06132	DCUP_HUMAN	Uroporphyrinogen decarboxylase	UROD	2	5.86	5.67	5.77	6.05	5.95	5.47	5.61	6.07	6.01	5.55	5.87	5.98	6.27	5.84	5.78	6.25	5.87	5.96	0.29	0.093139	0.487576	5.87892	3.05	0.0057	0.025	-3.38
P14550	AK1A1_HUMAN	Aldo-keto reductase family 1 member A1	AKR1A1	16	11.5	11.61	11.65	11.46	11.63	11.64	11.65	11.62	11.59	11.7	11.65	11.55	11.61	11.71	11.66	11.58	11.71	11.64	-0.1	-0.161321	-0.0307783	11.6198	-3.04	0.0058	0.025	-3.38
P62253	UB2G1_HUMAN	Ubiquitin-conjugating enzyme E2 G1	UBE2G1	5	9.46	9.37	9.41	9.46	9.7	9.31	9.4	9.69	9.61	9.41	9.44	9.46	9.63	9.38	9.44	9.63	9.43	9.39	0.14	0.0455157	0.23866	9.47881	3.04	0.0058	0.025	-3.38
Q96JN0	LCOR_HUMAN	Ligand-dependent corepressor	LCOR	4	7.98	7.85	7.9	8.05	8.05	7.92	7.8	7.99	7.98	7.81	7.74	7.89	7.88	7.92	7.84	7.93	7.95	7.83	0.14	0.0451464	0.236866	7.9062	3.04	0.0058	0.025	-3.39
Q9NS73	MBIP1_HUMAN	MAP3K12-binding inhibitory protein 1	MBIP	2	6.6	6.37	6.24	6.6	6.46	6.46	6.6	6.62	6.69	6.27	6.46	6.7	6.86	6.47	6.58	6.8	6.34	6.24	0.26	0.0817655	0.429681	6.52019	3.04	0.0058	0.025	-3.39
Q6UXK5	LRRN1_HUMAN	Leucine-rich repeat neuronal protein 1	LRRN1	2	4.57	4.46	4.67	4.9	5.41	4.4	4.15	4.46	4.51	4.55	4.49	5.11	4.94	4.57	4.39	5.69	4.6	4.54	0.59	0.190184	0.996923	4.68991	3.07	0.006	0.026	-3.39
Q2TAY7	SMU1_HUMAN	WD40 repeat-containing protein SMU1	SMU1	10	10.89	10.71	10.7	10.8	10.79	10.71	10.69	10.76	10.79	10.72	10.7	10.83	10.97	10.81	10.8	10.94	10.7	10.66	0.12	0.0382998	0.201715	10.7762	3.04	0.0058	0.025	-3.4
P62249	RS16_HUMAN	40S ribosomal protein S16	RPS16	9	10.98	10.92	10.83	10.91	11	10.8	10.88	10.91	10.86	10.84	10.81	10.99	11.11	10.94	10.91	11.08	10.86	10.69	0.15	0.0472628	0.249171	10.9061	3.05	0.006	0.026	-3.4
P35568	IRS1_HUMAN	Insulin receptor substrate 1	IRS1	3	5.63	5.88	5.55	5.47	5.69	5.99	5.66	5.34	5.8	5.87	5.79	5.68	5.64	5.86	5.86	5.53	5.97	5.89	-0.25	-0.412713	-0.0778997	5.72828	-3.03	0.0059	0.026	-3.41
Q92614	MY18A_HUMAN	Unconventional myosin-XVIIIa	MYO18A	63	12.58	12.64	12.62	12.47	12.54	12.67	12.6	12.53	12.48	12.63	12.55	12.43	12.36	12.55	12.48	12.28	12.65	12.57	-0.14	-0.233597	-0.0442168	12.5353	-3.06	0.0061	0.027	-3.41
P35659	DEK_HUMAN	Protein DEK	DEK	8	10.39	10.18	10.15	10.33	10.44	10.16	10.2	10.38	10.46	10.14	10.21	10.33	10.59	10.33	10.39	10.61	10.09	10.08	0.2	0.0650728	0.342689	10.3024	3.09	0.0064	0.027	-3.41
Q12893	TM115_HUMAN	Transmembrane protein 115	TMEM115	3	6.63	6.69	6.49	6.78	6.69	6.5	6.61	6.76	6.56	6.47	6.42	6.7	6.39	6.58	6.57	6.71	6.51	6.62	0.2	0.062501	0.332	6.59351	3.03	0.006	0.026	-3.42
P13591	NCAM1_HUMAN	Neural cell adhesion molecule 1	NCAM1	38	13.29	13.41	13.36	13.23	13.31	13.45	13.43	13.28	13.22	13.4	13.34	13.21	13.06	13.3	13.26	13.07	13.38	13.34	-0.15	-0.25295	-0.0477955	13.2978	-3.07	0.0063	0.027	-3.42
P35249	RFC4_HUMAN	Replication factor C subunit 4	RFC4	6	8.85	8.36	8.47	8.94	9.01	8.39	8.41	8.8	9.05	8.5	8.77	9.12	9.33	8.79	8.91	9.36	8.33	8.53	0.43	0.138547	0.728476	8.77262	3.14	0.0069	0.029	-3.42
P62942	FKB1A_HUMAN	Peptidyl-prolyl cis-trans isomerase FKBP1A	FKBP1A	2	6.6	6.92	7.03	6.58	6.79	6.76	6.88	6.92	6.71	7.07	7.03	6.71	6.87	7.09	6.93	6.7	6.86	6.9	-0.23	-0.379438	-0.0712463	6.8519	-3.02	0.006	0.026	-3.43
P30039	PBLD_HUMAN	Phenazine biosynthesis-like domain-containing protein	PBLD	1	5.92	6.06	6.23	5.91	6.14	6.11	6.28	5.97	6.11	6.11	6.1	6.06	5.9	6	6.09	5.96	6.22	6.22	-0.21	-0.354062	-0.0664794	6.07657	-3.02	0.006	0.026	-3.43
Q8N5G2	MACOI_HUMAN	Macoilin	MACO1	8	8.87	9.08	9.01	8.89	8.9	9.16	9.07	8.98	8.81	9.05	8.95	8.88	8.69	9.03	8.95	8.6	9.16	9.14	-0.19	-0.314854	-0.0591849	8.95607	-3.04	0.0062	0.027	-3.43
P61764	STXB1_HUMAN	Syntaxin-binding protein 1	STXBP1	31	12.75	12.85	12.76	12.64	12.68	12.81	12.77	12.68	12.63	12.81	12.72	12.61	12.52	12.73	12.66	12.46	12.81	12.74	-0.13	-0.220875	-0.0415084	12.7015	-3.04	0.0062	0.027	-3.43
Q9P0V3	SH3B4_HUMAN	SH3 domain-binding protein 4	SH3BP4	7	7.7	7.52	7.54	7.88	7.81	7.76	7.77	7.83	7.81	7.55	7.64	7.97	7.66	7.52	7.63	7.64	7.58	7.63	0.19	0.0598146	0.319367	7.69032	3.02	0.0061	0.026	-3.43
P08574	CY1_HUMAN	Cytochrome c1, heme protein, mitochondrial	CYC1	6	8.74	8.74	8.77	8.5	8.51	8.79	8.62	8.61	8.56	8.71	8.68	8.5	8.44	8.64	8.55	8.37	8.66	8.7	-0.17	-0.283598	-0.0530984	8.61645	-3.02	0.0061	0.026	-3.43
P0CG12	DERPC_HUMAN	Decreased expression in renal and prostate cancer protein	DERPC	3	6.96	6.51	6.88	7.01	7.01	6.85	6.87	6.93	6.88	6.8	6.78	7.1	7.06	6.78	6.71	6.97	6.88	6.79	0.2	0.0629044	0.336515	6.87574	3.02	0.0061	0.026	-3.44
P62487	RPB7_HUMAN	DNA-directed RNA polymerase II subunit RPB7	POLR2G	3	7.93	7.85	7.86	7.98	8.18	7.76	7.83	7.98	7.9	7.76	7.89	8.03	8.12	7.94	7.84	8.04	7.85	7.83	0.16	0.0500635	0.268012	7.91994	3.02	0.0061	0.027	-3.44
Q96JX3	SRAC1_HUMAN	Protein SERAC1	SERAC1	3	7.83	7.76	7.76	7.65	7.6	7.71	7.82	7.6	7.6	7.66	7.68	7.58	7.56	7.6	7.69	7.46	7.79	7.75	-0.17	-0.284691	-0.0531392	7.67247	-3.02	0.0061	0.027	-3.44
O43324	MCA3_HUMAN	Eukaryotic translation elongation factor 1 epsilon-1	EEF1E1	5	9.87	10.06	9.95	9.88	9.95	10.04	10.05	9.85	9.81	10.01	9.97	9.9	9.88	10.04	9.98	9.79	10.01	9.86	-0.11	-0.179467	-0.0334878	9.9385	-3.02	0.0061	0.027	-3.44
Q92575	UBXN4_HUMAN	UBX domain-containing protein 4	UBXN4	6	7.98	7.96	7.99	8.21	8.18	8	7.95	8.09	8.14	8.06	7.9	8.05	8.08	7.94	8.05	8.16	8	8.05	0.14	0.044569	0.238956	8.04401	3.02	0.0061	0.027	-3.44
Q9BTV5	FSD1_HUMAN	Fibronectin type III and SPRY domain-containing protein 1	FSD1	15	9.87	9.98	9.97	9.86	9.85	9.91	9.97	9.87	9.8	9.94	9.96	9.87	9.8	9.91	9.84	9.78	9.95	9.96	-0.09	-0.16007	-0.0298364	9.8939	-3.02	0.0061	0.027	-3.44
P60484	PTEN_HUMAN	Phosphatidylinositol 3,4,5-trisphosphate 3-phosphatase and dual-specificity protein phosphatase PTEN	PTEN	3	7.67	7.91	7.9	7.79	7.9	7.92	8.02	7.9	7.89	8.03	8.13	7.89	7.83	8.15	8.03	7.9	8.02	8.13	-0.17	-0.291019	-0.0541376	7.94633	-3.01	0.0062	0.027	-3.45
Q08623	HDHD1_HUMAN	Pseudouridine-5'-phosphatase	PUDP	6	8.69	8.83	8.91	8.73	8.85	8.8	8.86	8.89	8.78	8.95	8.96	8.74	8.76	8.93	8.9	8.81	8.94	8.95	-0.13	-0.213493	-0.0396776	8.85006	-3.01	0.0062	0.027	-3.45
P61278	SMS_HUMAN	Somatostatin	SST	1	3.48	2.02	1.97	3.31	3.1	1.91	2.67	3.66	2.95	2.15	2.31	2.76	3.14	2.18	2.94	2.88	1.55	2.49	0.68	0.211835	1.14209	2.63735	3.01	0.0062	0.027	-3.46
Q13868	EXOS2_HUMAN	Exosome complex component RRP4	EXOSC2	4	7.93	7.92	7.83	8	8.07	7.86	7.93	7.97	8.03	7.94	7.87	8.05	8.18	7.94	8.04	8.24	7.9	7.76	0.18	0.055186	0.297739	7.97117	3.01	0.0062	0.027	-3.46
P36507	MP2K2_HUMAN	Dual specificity mitogen-activated protein kinase kinase 2	MAP2K2	7	9.6	9.82	9.81	9.67	9.74	9.78	9.87	9.74	9.73	9.83	9.79	9.78	9.71	9.81	9.81	9.67	9.84	9.79	-0.1	-0.16461	-0.0305071	9.76625	-3.01	0.0062	0.027	-3.46
Q9NY46	SCN3A_HUMAN	Sodium channel protein type 3 subunit alpha	SCN3A	3	7.61	7.35	7.33	7.47	7.53	7.4	7.37	7.6	7.5	7.2	7.2	7.5	7.26	7.19	7.25	7.32	7.29	7.22	0.2	0.0623106	0.336497	7.36652	3.01	0.0063	0.027	-3.46
Q9P2B7	CFA97_HUMAN	Cilia- and flagella-associated protein 97	CFAP97	1	2.71	2.08	2.93	2.92	3.51	2.35	1.83	3.66	2.83	2.28	3.14	3.41	3.06	3	2.64	3.24	3	1.82	0.84	0.260883	1.41119	2.80088	3.01	0.0063	0.027	-3.47
Q9NSA3	CNBP1_HUMAN	Beta-catenin-interacting protein 1	CTNNBIP1	2	7.17	6.96	7.29	7.31	7.37	7.04	7.23	7.4	7.42	6.97	7.25	7.34	7.35	7	7.19	7.45	7.1	7.11	0.16	0.0504828	0.273253	7.22022	3.01	0.0063	0.027	-3.47
Q53F19	NCBP3_HUMAN	Nuclear cap-binding protein subunit 3	NCBP3	4	7.65	7.76	7.78	7.58	7.8	7.79	7.69	7.6	7.61	7.68	7.79	7.57	7.67	7.7	7.77	7.69	7.87	7.75	-0.14	-0.24329	-0.0449389	7.70828	-3.01	0.0063	0.027	-3.47
Q8TBJ4	PLPR1_HUMAN	Phospholipid phosphatase-related protein type 1	PLPPR1	2	4.36	3.81	3.31	4.15	3.41	3.38	3.55	3.93	3.76	3.61	3.02	3.86	3.92	3.52	3.57	3.72	3.73	3.55	0.51	0.15989	0.86599	3.67571	3.01	0.0063	0.027	-3.47
P50148	GNAQ_HUMAN	Guanine nucleotide-binding protein G(q) subunit alpha	GNAQ	9	9.61	9.68	9.66	9.49	9.49	9.77	9.67	9.53	9.45	9.63	9.6	9.53	9.34	9.6	9.55	9.34	9.61	9.6	-0.14	-0.24246	-0.0447652	9.5647	-3.01	0.0063	0.027	-3.47
Q00534	CDK6_HUMAN	Cyclin-dependent kinase 6	CDK6	1	4.97	5.23	4.68	5.42	5.3	4.75	4.99	5.16	5.23	4.84	5.1	5.45	5.11	5.08	5.18	5.41	4.7	5.08	0.35	0.110464	0.599195	5.09333	3	0.0063	0.027	-3.47
Q6P1M0	S27A4_HUMAN	Long-chain fatty acid transport protein 4	SLC27A4	8	9.06	9.03	9.09	8.99	8.98	9.08	9.07	9	8.98	8.97	9.11	8.99	8.92	8.95	9	8.93	9.05	9.19	-0.12	-0.195126	-0.0359556	9.0209	-3	0.0063	0.027	-3.47
P62318	SMD3_HUMAN	Small nuclear ribonucleoprotein Sm D3	SNRPD3	3	8.15	8.05	7.96	8.21	8.2	8.05	8.12	8.04	8.18	8.06	8.01	8.2	8.43	8.28	8	8.33	8.05	7.95	0.19	0.0586379	0.318387	8.12457	3	0.0064	0.027	-3.48
A0AVF1	IFT56_HUMAN	Intraflagellar transport protein 56	TTC26	3	7.05	6.99	7.08	7.31	7.18	6.95	6.97	7.19	7.05	7.03	7.1	7.23	7.27	7.22	7.17	7.29	6.93	7.01	0.19	0.0580896	0.315971	7.11137	3	0.0064	0.027	-3.48
A4D1P6	WDR91_HUMAN	WD repeat-containing protein 91	WDR91	6	9.11	9.21	9.18	9.16	9.04	9.22	9.31	9.09	9.03	9.23	9.22	9.11	8.93	9.18	9.18	9.06	9.18	9.19	-0.11	-0.186973	-0.0343625	9.14743	-3	0.0064	0.027	-3.48
Q8N9F7	GDPD1_HUMAN	Lysophospholipase D GDPD1	GDPD1	10	10.02	10.2	10.1	10.02	10.05	10.2	10.09	9.99	9.97	10.14	10.1	9.98	9.95	10.1	9.98	9.92	10.17	10.13	-0.1	-0.170057	-0.0312456	10.0618	-3	0.0064	0.027	-3.48
Q9UDY2	ZO2_HUMAN	Tight junction protein ZO-2	TJP2	1	5.65	5.14	5.57	6.23	6.1	5.37	5.75	5.92	6.22	5.38	5.8	6.18	6.41	5.9	5.88	6.6	5.16	5.73	0.49	0.152318	0.825648	5.83246	3.05	0.0068	0.029	-3.48
Q2M2I8	AAK1_HUMAN	AP2-associated protein kinase 1	AAK1	26	10.62	10.75	10.82	10.69	10.7	10.8	10.83	10.74	10.62	10.79	10.81	10.72	10.57	10.7	10.71	10.6	10.83	10.78	-0.1	-0.174883	-0.0321055	10.7266	-3	0.0064	0.027	-3.48
Q01518	CAP1_HUMAN	Adenylyl cyclase-associated protein 1	CAP1	18	11.61	11.72	11.65	11.56	11.67	11.69	11.71	11.6	11.57	11.73	11.69	11.63	11.58	11.7	11.67	11.56	11.74	11.61	-0.08	-0.134877	-0.0247219	11.6501	-3	0.0064	0.027	-3.49
Q15363	TMED2_HUMAN	Transmembrane emp24 domain-containing protein 2	TMED2	6	9.25	9.42	9.35	9.2	9.3	9.49	9.39	9.31	9.21	9.46	9.3	9.25	9.25	9.41	9.34	9.19	9.36	9.31	-0.1	-0.171182	-0.0313573	9.32121	-3	0.0064	0.027	-3.49
Q9BW83	IFT27_HUMAN	Intraflagellar transport protein 27 homolog	IFT27	6	8.26	8.51	8.56	8.42	8.49	8.42	8.6	8.52	8.41	8.52	8.57	8.44	8.45	8.52	8.52	8.4	8.49	8.6	-0.13	-0.214444	-0.0392793	8.48389	-3	0.0064	0.027	-3.49
P49756	RBM25_HUMAN	RNA-binding protein 25	RBM25	14	10.28	10.17	10.17	10.24	10.3	10.25	10.13	10.23	10.28	10.18	10.21	10.25	10.31	10.24	10.19	10.3	10.19	10.18	0.08	0.0243987	0.133557	10.2276	2.99	0.0065	0.028	-3.5
A2RTX5	SYTC2_HUMAN	Threonine--tRNA ligase 2, cytoplasmic	TARS3	8	8.97	9.09	9.06	8.94	9.01	9.09	9.04	9	8.92	9	9.05	8.94	9.02	9.04	9.08	8.98	9.14	9.08	-0.1	-0.165759	-0.0302791	9.02534	-2.99	0.0065	0.028	-3.5
Q96P53	WDFY2_HUMAN	WD repeat and FYVE domain-containing protein 2	WDFY2	1	4.34	4.66	4.61	4.37	4.44	4.72	4.38	4.16	4.6	4.52	4.94	4.28	4.22	4.6	4.6	4.39	4.29	4.78	-0.36	-0.610334	-0.111158	4.49444	-2.99	0.0065	0.028	-3.5
Q9Y3T6	R3HC1_HUMAN	R3H and coiled-coil domain-containing protein 1	R3HCC1	2	7.03	7.21	7.08	7.2	7.22	7.05	7.08	7.35	7.25	7.06	7.17	7.24	7.3	7.07	7.08	7.37	7.25	7.15	0.18	0.054351	0.298598	7.17519	2.99	0.0066	0.028	-3.51
Q9BWW9	APOL5_HUMAN	Apolipoprotein L5	APOL5	1	5.41	5.43	5.26	5.24	5.03	5.29	5.61	5.38	5.28	5.45	5.77	5.01	5	5.45	5.37	5.2	5.6	5.67	-0.33	-0.556661	-0.101159	5.35766	-2.99	0.0066	0.028	-3.51
Q96RP9	EFGM_HUMAN	Elongation factor G, mitochondrial	GFM1	15	10.49	10.6	10.56	10.49	10.4	10.69	10.52	10.38	10.47	10.56	10.5	10.36	10.31	10.51	10.46	10.32	10.65	10.5	-0.12	-0.206519	-0.0375293	10.4872	-2.99	0.0066	0.028	-3.51
A6NHR9	SMHD1_HUMAN	Structural maintenance of chromosomes flexible hinge domain-containing protein 1	SMCHD1	26	10.8	10.69	10.67	10.77	10.85	10.72	10.66	10.75	10.83	10.78	10.71	10.83	10.91	10.84	10.81	10.9	10.66	10.64	0.12	0.0355993	0.196299	10.768	2.99	0.0066	0.028	-3.51
Q9BTM9	URM1_HUMAN	Ubiquitin-related modifier 1	URM1	1	3.91	3.68	4.07	4.4	4.36	4.03	3.84	4.45	4.47	3.94	4.03	4.31	4.21	4.12	4.03	4.43	4.03	4.15	0.37	0.113952	0.628653	4.13563	2.98	0.0066	0.028	-3.52
Q2KHR3	QSER1_HUMAN	Glutamine and serine-rich protein 1	QSER1	1	3.87	3.54	3.4	3.89	3.96	3.33	3.18	3.57	4.02	3.17	3.71	4.16	4.33	3.52	3.39	3.96	3.49	3.57	0.45	0.13681	0.756641	3.67043	2.98	0.0067	0.028	-3.52
Q9H9Q4	NHEJ1_HUMAN	Non-homologous end-joining factor 1	NHEJ1	6	7.81	7.85	7.94	7.73	7.76	7.95	7.86	7.66	7.75	7.88	7.87	7.75	7.75	7.81	7.79	7.78	7.76	7.85	-0.13	-0.219999	-0.0397349	7.80809	-2.98	0.0067	0.028	-3.52
Q9GZT6	CC90B_HUMAN	Coiled-coil domain-containing protein 90B, mitochondrial	CCDC90B	7	9.04	9.15	9.05	8.91	9.06	9.21	9.13	9.01	8.94	9.16	9.04	8.95	8.89	9.07	9.02	8.86	9.01	9.08	-0.13	-0.222692	-0.0401478	9.03258	-2.98	0.0067	0.028	-3.53
Q9BWW4	SSBP3_HUMAN	Single-stranded DNA-binding protein 3	SSBP3	2	4.39	4.4	4.02	4.32	4.55	4.07	4.3	4.43	4.35	4.11	4.01	4.45	4.67	4.2	4.07	4.53	4.45	4.08	0.34	0.102445	0.568272	4.30039	2.98	0.0067	0.028	-3.53
Q04917	1433F_HUMAN	14-3-3 protein eta	YWHAH	13	11.63	11.51	11.65	11.65	11.73	11.51	11.66	11.75	11.67	11.56	11.61	11.73	11.63	11.57	11.56	11.68	11.58	11.6	0.09	0.026038	0.144458	11.6256	2.98	0.0067	0.028	-3.53
Q86WA6	BPHL_HUMAN	Valacyclovir hydrolase	BPHL	7	10.11	10.1	10.13	10.04	9.92	10.14	10.08	9.93	9.93	10.1	10.05	9.89	9.87	10.09	10.01	9.94	10.07	10.07	-0.12	-0.199861	-0.036006	10.0265	-2.98	0.0067	0.028	-3.53
Q14416	GRM2_HUMAN	Metabotropic glutamate receptor 2	GRM2	5	8.71	8.65	8.63	8.51	8.57	8.83	8.73	8.52	8.51	8.6	8.59	8.4	8.38	8.57	8.55	8.27	8.64	8.57	-0.19	-0.319982	-0.0576306	8.56983	-2.99	0.0069	0.029	-3.53
O75431	MTX2_HUMAN	Metaxin-2	MTX2	6	9.76	9.83	9.84	9.67	9.7	9.82	9.75	9.64	9.74	9.78	9.76	9.74	9.65	9.76	9.71	9.64	9.79	9.78	-0.1	-0.162065	-0.029113	9.74161	-2.97	0.0068	0.029	-3.54
P48506	GSH1_HUMAN	Glutamate--cysteine ligase catalytic subunit	GCLC	10	9.3	9.53	9.55	9.34	9.53	9.51	9.61	9.43	9.43	9.54	9.54	9.49	9.45	9.63	9.56	9.49	9.56	9.52	-0.12	-0.200764	-0.03606	9.49994	-2.97	0.0068	0.029	-3.54
Q9BUF5	TBB6_HUMAN	Tubulin beta-6 chain	TUBB6	8	10.65	10.66	10.74	10.57	10.57	10.66	10.63	10.61	10.6	10.61	10.7	10.56	10.51	10.54	10.59	10.47	10.65	10.65	-0.11	-0.180811	-0.0324271	10.6096	-2.97	0.0068	0.029	-3.54
P17028	ZNF24_HUMAN	Zinc finger protein 24	ZNF24	5	7.47	7.41	7.24	7.48	7.57	7.36	7.28	7.56	7.53	7.41	7.37	7.51	7.72	7.13	7.55	7.6	7.36	7.28	0.2	0.0596906	0.332855	7.43537	2.97	0.0068	0.029	-3.54
Q16623	STX1A_HUMAN	Syntaxin-1A	STX1A	9	8.89	8.95	8.9	8.84	8.73	9.02	8.93	8.83	8.77	8.98	8.8	8.64	8.73	9.05	8.85	8.59	8.97	8.85	-0.14	-0.243551	-0.0436725	8.85081	-2.97	0.0068	0.029	-3.54
Q6P1L8	RM14_HUMAN	39S ribosomal protein L14, mitochondrial	MRPL14	2	7.06	7.1	6.93	6.86	6.94	7.02	7.1	6.81	6.82	6.97	6.96	6.87	6.89	6.82	6.99	6.72	6.99	7	-0.18	-0.308828	-0.0552909	6.93624	-2.97	0.0068	0.029	-3.55
Q15366	PCBP2_HUMAN	Poly(rC)-binding protein 2	PCBP2	9	9.71	9.62	9.59	9.71	9.74	9.55	9.65	9.72	9.76	9.54	9.61	9.65	9.84	9.67	9.65	9.79	9.61	9.56	0.11	0.0321216	0.179699	9.66493	2.97	0.0069	0.029	-3.55
Q86VQ1	GLCI1_HUMAN	Glucocorticoid-induced transcript 1 protein	GLCCI1	5	7.76	7.87	7.99	7.88	7.73	8.05	7.92	7.69	7.74	7.96	7.81	7.76	7.72	7.88	7.91	7.73	8.08	7.95	-0.15	-0.254884	-0.0455504	7.85718	-2.97	0.0069	0.029	-3.55
Q9HC38	GLOD4_HUMAN	Glyoxalase domain-containing protein 4	GLOD4	15	11.72	11.78	11.88	11.71	11.86	11.84	11.9	11.82	11.82	11.86	11.88	11.79	11.79	11.89	11.86	11.84	11.9	11.87	-0.09	-0.153862	-0.0274555	11.8344	-2.97	0.0069	0.029	-3.55
Q9UH77	KLHL3_HUMAN	Kelch-like protein 3	KLHL3	1	5.4	5.24	5.46	5.27	5.16	5.44	5.62	5.3	5.52	5.46	5.4	5.18	5.36	5.6	5.68	4.91	5.28	5.24	-0.31	-0.530165	-0.094506	5.36185	-2.97	0.0069	0.029	-3.56
Q92945	FUBP2_HUMAN	Far upstream element-binding protein 2	KHSRP	26	11.5	11.37	11.42	11.46	11.47	11.38	11.41	11.47	11.51	11.42	11.39	11.47	11.59	11.41	11.46	11.59	11.38	11.36	0.09	0.0271328	0.152245	11.4472	2.97	0.0069	0.029	-3.56
Q5J8M3	EMC4_HUMAN	ER membrane protein complex subunit 4	EMC4	4	7.37	7.49	7.3	7.21	7.36	7.51	7.43	7.18	7.26	7.35	7.22	7.17	7.21	7.29	7.39	7.14	7.26	7.4	-0.17	-0.29292	-0.0521693	7.30817	-2.97	0.0069	0.029	-3.56
Q9H3K2	GHITM_HUMAN	Growth hormone-inducible transmembrane protein	GHITM	5	9.52	9.5	9.5	9.4	9.34	9.67	9.47	9.36	9.35	9.48	9.44	9.35	9.31	9.51	9.48	9.32	9.46	9.51	-0.13	-0.212445	-0.0378308	9.44354	-2.96	0.0069	0.029	-3.56
Q9NTJ5	SAC1_HUMAN	Phosphatidylinositol-3-phosphatase SAC1	SACM1L	14	9.95	9.99	9.94	9.91	9.88	10.04	9.95	9.86	9.8	9.99	9.98	9.88	9.87	9.92	9.94	9.82	10	9.99	-0.09	-0.156719	-0.0278978	9.92799	-2.96	0.0069	0.029	-3.56
O14917	PCD17_HUMAN	Protocadherin-17	PCDH17	8	8.97	8.7	8.8	8.96	8.9	8.75	8.76	8.96	8.8	8.74	8.78	8.89	8.84	8.66	8.79	8.87	8.7	8.91	0.12	0.0351126	0.197457	8.82112	2.96	0.007	0.029	-3.56
O75317	UBP12_HUMAN	Ubiquitin carboxyl-terminal hydrolase 12	USP12	1	3.93	4.24	3.91	4.32	4.26	3.97	3.93	4.04	3.98	3.75	3.62	4.19	4.31	3.65	3.71	4.55	4.14	4.03	0.43	0.130085	0.731963	4.03011	2.96	0.007	0.029	-3.56
Q6T4P5	PLPR3_HUMAN	Phospholipid phosphatase-related protein type 3	PLPPR3	15	10.55	10.08	10.23	10.45	10.5	10.16	10.24	10.57	10.44	10.09	10.27	10.41	10.21	9.96	10.11	10.22	10.06	10.21	0.2	0.0609367	0.341953	10.2652	3.02	0.0075	0.031	-3.57
Q5VWZ2	LYPL1_HUMAN	Lysophospholipase-like protein 1	LYPLAL1	6	8.72	8.81	8.77	8.62	8.59	8.8	8.84	8.7	8.67	8.81	8.78	8.74	8.67	8.86	8.82	8.76	8.89	8.89	-0.11	-0.189078	-0.0335155	8.76309	-2.96	0.007	0.029	-3.57
Q70E73	RAPH1_HUMAN	Ras-associated and pleckstrin homology domains-containing protein 1	RAPH1	9	9.51	9.69	9.64	9.5	9.5	9.74	9.73	9.68	9.56	9.8	9.8	9.68	9.61	9.74	9.69	9.58	9.81	9.85	-0.13	-0.219162	-0.0388295	9.67155	-2.96	0.007	0.029	-3.57
P14927	QCR7_HUMAN	Cytochrome b-c1 complex subunit 7	UQCRB	5	9.83	9.85	9.85	9.69	9.63	9.92	9.84	9.69	9.61	9.85	9.74	9.6	9.57	9.73	9.71	9.53	9.77	9.74	-0.15	-0.247516	-0.0438523	9.73006	-2.96	0.0071	0.029	-3.57
P15586	GNS_HUMAN	N-acetylglucosamine-6-sulfatase	GNS	9	9.72	9.35	9.94	10.08	9.58	9.28	9.86	9.99	9.67	9.3	9.82	9.89	9.63	9.3	9.76	9.94	9.35	9.91	0.12	0.0359665	0.203219	9.68864	2.96	0.007	0.029	-3.57
Q9GZN7	ROGDI_HUMAN	Protein rogdi homolog	ROGDI	3	6.42	6.42	6.55	6.42	6.28	6.44	6.51	6.25	6.24	6.51	6.49	6.44	6.14	6.44	6.48	6.22	6.48	6.57	-0.19	-0.316975	-0.0560651	6.4046	-2.96	0.0071	0.029	-3.58
Q9Y6X5	ENPP4_HUMAN	Bis(5'-adenosyl)-triphosphatase ENPP4	ENPP4	3	8.08	7.75	8.07	8.33	8.15	7.75	8.15	8.27	8.11	7.92	8.16	8.19	8.14	7.95	8.19	8.3	7.84	8.12	0.14	0.0405466	0.229455	8.08202	2.96	0.0071	0.029	-3.58
O43674	NDUB5_HUMAN	NADH dehydrogenase [ubiquinone] 1 beta subcomplex subunit 5, mitochondrial	NDUFB5	4	8.91	9.04	8.94	8.84	8.86	9	8.98	8.88	8.81	8.93	8.99	8.96	8.82	8.92	9	8.83	9.01	9.01	-0.11	-0.180704	-0.0319192	8.93035	-2.96	0.0071	0.029	-3.58
Q9H7L9	SDS3_HUMAN	Sin3 histone deacetylase corepressor complex component SDS3	SUDS3	1	7.75	7.43	7.55	7.65	7.7	7.54	7.46	7.64	7.71	7.57	7.43	7.58	7.71	7.53	7.58	7.62	7.42	7.41	0.13	0.0403329	0.228519	7.57025	2.96	0.0071	0.029	-3.58
P25705	ATPA_HUMAN	ATP synthase subunit alpha, mitochondrial	ATP5F1A	29	13.37	13.41	13.37	13.31	13.23	13.4	13.38	13.26	13.2	13.34	13.33	13.23	13.15	13.32	13.29	13.14	13.33	13.36	-0.11	-0.184323	-0.0325249	13.3006	-2.96	0.0071	0.03	-3.58
Q9Y5X2	SNX8_HUMAN	Sorting nexin-8	SNX8	4	8.33	8.41	8.49	8.41	8.46	8.5	8.46	8.36	8.39	8.51	8.51	8.37	8.34	8.44	8.53	8.37	8.4	8.44	-0.11	-0.184776	-0.0325693	8.42979	-2.95	0.0071	0.03	-3.58
Q8WY22	BRI3B_HUMAN	BRI3-binding protein	BRI3BP	2	6.55	6.33	6.43	6.67	6.51	6.46	6.26	6.42	6.58	6.18	6.39	6.59	6.52	6.21	6.25	6.52	6.22	6.44	0.2	0.0593246	0.336627	6.41741	2.95	0.0071	0.03	-3.58
Q13017	RHG05_HUMAN	Rho GTPase-activating protein 5	ARHGAP5	16	10.12	10.04	10.07	10.14	10.32	10.11	10.15	10.3	10.2	10.12	10.15	10.27	10.28	10.13	10.19	10.31	10.01	10.11	0.12	0.0358553	0.203461	10.1675	2.95	0.0071	0.03	-3.58
O75746	CMC1_HUMAN	Calcium-binding mitochondrial carrier protein Aralar1	SLC25A12	18	11.11	11.27	11.22	11.02	11.01	11.3	11.17	10.96	10.93	11.11	11.08	10.97	10.8	11.09	11.01	10.82	11.12	11.16	-0.19	-0.315995	-0.0558573	11.0645	-3.01	0.0077	0.031	-3.59
Q96A73	P33MX_HUMAN	Putative monooxygenase p33MONOX	KIAA1191	3	6.56	6.7	6.66	6.63	6.54	6.6	6.62	6.42	6.49	6.7	6.58	6.3	6.29	6.44	6.66	6.37	6.73	6.71	-0.22	-0.368256	-0.0648371	6.55497	-2.95	0.0071	0.03	-3.59
Q9P0J1	PDP1_HUMAN	[Pyruvate dehydrogenase [acetyl-transferring]]-phosphatase 1, mitochondrial	PDP1	12	9.6	9.64	9.59	9.52	9.52	9.72	9.56	9.45	9.46	9.7	9.64	9.56	9.53	9.65	9.57	9.49	9.71	9.65	-0.1	-0.164219	-0.0289095	9.58714	-2.95	0.0071	0.03	-3.59
Q9BQE4	SELS_HUMAN	Selenoprotein S	SELENOS	2	7.79	8.08	7.97	7.8	7.8	8.1	7.91	7.78	7.74	8.06	7.85	7.76	7.6	8.01	7.83	7.67	8	7.9	-0.14	-0.23054	-0.0405745	7.86896	-2.95	0.0071	0.03	-3.59
Q99418	CYH2_HUMAN	Cytohesin-2	CYTH2	4	7.25	7.5	7.41	7.25	7.41	7.48	7.47	7.35	7.3	7.38	7.42	7.23	7.13	7.34	7.28	7.11	7.52	7.47	-0.18	-0.304293	-0.0534324	7.34923	-2.95	0.0072	0.03	-3.59
P42166	LAP2A_HUMAN	Lamina-associated polypeptide 2, isoform alpha	TMPO	8	8.3	7.96	8.04	8.38	8.39	7.9	7.98	8.33	8.53	8.01	8.13	8.37	8.85	8.18	8.36	8.79	7.84	8.03	0.36	0.107295	0.608805	8.24266	3.03	0.0081	0.032	-3.6
O00139	KIF2A_HUMAN	Kinesin-like protein KIF2A	KIF2A	18	10.36	10.37	10.42	10.31	10.37	10.4	10.38	10.3	10.26	10.34	10.34	10.27	10.27	10.39	10.34	10.23	10.38	10.33	-0.09	-0.149289	-0.0261652	10.3371	-2.95	0.0072	0.03	-3.6
P10114	RAP2A_HUMAN	Ras-related protein Rap-2a	RAP2A	3	8.39	8.43	8.51	8.31	8.24	8.5	8.5	8.29	8.19	8.43	8.46	8.37	7.95	8.34	8.41	8.19	8.39	8.47	-0.18	-0.302234	-0.0529821	8.35566	-2.95	0.0072	0.03	-3.6
Q8WYA0	IFT81_HUMAN	Intraflagellar transport protein 81 homolog	IFT81	5	8.47	8.44	8.53	8.62	8.56	8.47	8.46	8.63	8.6	8.46	8.5	8.65	8.74	8.5	8.68	8.87	8.51	8.52	0.16	0.0474693	0.270937	8.56844	2.95	0.0072	0.03	-3.6
Q8TEA7	TBCK_HUMAN	TBC domain-containing protein kinase-like protein	TBCK	4	8.45	8.51	8.55	8.39	8.45	8.47	8.55	8.41	8.36	8.51	8.51	8.48	8.44	8.55	8.57	8.42	8.57	8.47	-0.1	-0.177301	-0.0309701	8.4805	-2.94	0.0073	0.03	-3.61
P50990	TCPQ_HUMAN	T-complex protein 1 subunit theta	CCT8	35	12.73	12.85	12.77	12.7	12.75	12.82	12.83	12.73	12.73	12.82	12.76	12.7	12.69	12.81	12.76	12.68	12.81	12.73	-0.07	-0.111687	-0.0194923	12.76	-2.94	0.0073	0.03	-3.61
Q7L014	DDX46_HUMAN	Probable ATP-dependent RNA helicase DDX46	DDX46	24	10.64	10.56	10.49	10.65	10.65	10.51	10.52	10.62	10.65	10.6	10.57	10.64	10.81	10.66	10.64	10.77	10.59	10.54	0.12	0.0344329	0.197744	10.6161	2.94	0.0073	0.03	-3.61
Q15785	TOM34_HUMAN	Mitochondrial import receptor subunit TOM34	TOMM34	4	8.84	8.54	8.65	8.91	8.77	8.34	8.69	8.82	9.07	8.48	8.8	8.94	9.12	8.65	8.85	9.15	8.5	8.57	0.24	0.0722887	0.4143	8.76041	2.99	0.0079	0.032	-3.62
P43034	LIS1_HUMAN	Platelet-activating factor acetylhydrolase IB subunit beta	PAFAH1B1	19	11.21	11.36	11.36	11.19	11.29	11.28	11.41	11.25	11.22	11.37	11.34	11.29	11.26	11.36	11.3	11.26	11.37	11.27	-0.09	-0.151696	-0.0263841	11.301	-2.94	0.0074	0.03	-3.62
Q99611	SPS2_HUMAN	Selenide, water dikinase 2	SEPHS2	1	4.72	5.08	4.89	4.58	4.52	4.94	4.92	4.79	4.89	5.06	4.94	4.21	4.91	4.64	4.7	4.51	5.2	4.99	-0.37	-0.622389	-0.1082	4.80513	-2.94	0.0074	0.03	-3.62
Q96NL0	RUN3B_HUMAN	RUN domain-containing protein 3B	RUNDC3B	3	7.29	7.43	7.67	7.35	7.08	7.37	7.57	7.4	7.08	7.39	7.46	7.37	7.09	7.38	7.28	7.09	7.44	7.57	-0.21	-0.351129	-0.0609834	7.34972	-2.94	0.0074	0.03	-3.62
Q96DI7	SNR40_HUMAN	U5 small nuclear ribonucleoprotein 40 kDa protein	SNRNP40	8	9.1	9.04	8.98	9.1	9.1	9.02	8.98	9.02	9.18	8.88	8.98	9.07	9.16	9.05	9.02	9.17	8.96	8.93	0.11	0.0331904	0.19123	9.04181	2.94	0.0074	0.03	-3.62
Q86W56	PARG_HUMAN	Poly(ADP-ribose) glycohydrolase	PARG	9	8.48	8.45	8.54	8.55	8.64	8.46	8.53	8.61	8.61	8.55	8.43	8.67	8.64	8.49	8.5	8.59	8.47	8.46	0.12	0.0347415	0.200303	8.53687	2.94	0.0074	0.03	-3.62
P53597	SUCA_HUMAN	Succinate--CoA ligase [ADP/GDP-forming] subunit alpha, mitochondrial	SUCLG1	8	10.19	10.31	10.25	10.16	10.17	10.3	10.27	10.15	10.09	10.29	10.22	10.14	10.04	10.21	10.17	10.09	10.33	10.24	-0.1	-0.167667	-0.0290327	10.202	-2.93	0.0074	0.031	-3.63
P10746	HEM4_HUMAN	Uroporphyrinogen-III synthase	UROS	2	6.85	6.98	7.15	6.84	7.05	7.08	7.17	7.12	7.06	7.07	7.21	7.16	6.99	7.04	7.22	7.02	7.1	7.33	-0.18	-0.310904	-0.0538259	7.07767	-2.93	0.0074	0.031	-3.63
Q8N7H5	PAF1_HUMAN	RNA polymerase II-associated factor 1 homolog	PAF1	8	9.66	9.53	9.55	9.73	9.67	9.48	9.49	9.67	9.66	9.56	9.63	9.67	9.8	9.6	9.72	9.78	9.49	9.54	0.12	0.0364775	0.210785	9.62459	2.93	0.0074	0.031	-3.63
O00116	ADAS_HUMAN	Alkyldihydroxyacetonephosphate synthase, peroxisomal	AGPS	16	10.54	10.53	10.52	10.58	10.52	10.53	10.46	10.53	10.5	10.49	10.52	10.62	10.53	10.49	10.55	10.6	10.48	10.5	0.07	0.0220772	0.127579	10.5273	2.93	0.0074	0.031	-3.63
Q7L3T8	SYPM_HUMAN	Probable proline--tRNA ligase, mitochondrial	PARS2	6	8.84	8.82	8.85	8.73	8.62	8.97	8.79	8.7	8.67	8.82	8.73	8.62	8.65	8.87	8.81	8.57	8.87	8.78	-0.14	-0.230588	-0.0398422	8.76174	-2.93	0.0075	0.031	-3.63
Q8WYA6	CTBL1_HUMAN	Beta-catenin-like protein 1	CTNNBL1	10	9.83	9.66	9.73	9.85	9.83	9.74	9.71	9.79	9.84	9.73	9.73	9.86	10	9.82	9.82	9.93	9.7	9.71	0.12	0.0342945	0.198713	9.79416	2.93	0.0075	0.031	-3.63
Q99808	S29A1_HUMAN	Equilibrative nucleoside transporter 1	SLC29A1	1	7.29	7.33	7.32	7.17	7.19	7.33	7.24	7.21	7.31	7.45	7.38	7.12	7.29	7.39	7.42	7.23	7.22	7.3	-0.15	-0.256148	-0.0441827	7.289	-2.93	0.0075	0.031	-3.64
Q9ULV4	COR1C_HUMAN	Coronin-1C	CORO1C	19	11.55	11.6	11.63	11.54	11.58	11.63	11.59	11.52	11.53	11.58	11.55	11.47	11.47	11.55	11.53	11.43	11.59	11.55	-0.08	-0.140972	-0.0242034	11.5502	-2.93	0.0076	0.031	-3.65
Q96LD8	SENP8_HUMAN	Sentrin-specific protease 8	SENP8	1	6.33	6.69	6.84	6.5	6.53	6.63	6.73	6.66	6.61	6.59	6.76	6.71	6.57	6.78	6.77	6.58	6.73	6.89	-0.19	-0.321965	-0.0552661	6.66112	-2.93	0.0076	0.031	-3.65
P43304	GPDM_HUMAN	Glycerol-3-phosphate dehydrogenase, mitochondrial	GPD2	24	11.12	11.21	11.12	11.07	11.03	11.23	11.15	11.01	11.01	11.19	11.1	11.06	11	11.18	11.09	10.93	11.2	11.07	-0.09	-0.150576	-0.0258247	11.0983	-2.93	0.0076	0.031	-3.65
P07339	CATD_HUMAN	Cathepsin D	CTSD	15	11.42	11.51	11.7	11.62	11.31	11.43	11.75	11.56	11.25	11.38	11.61	11.51	11.29	11.33	11.63	11.55	11.43	11.65	-0.11	-0.184018	-0.0315478	11.4956	-2.92	0.0076	0.031	-3.65
O95696	BRD1_HUMAN	Bromodomain-containing protein 1	BRD1	2	6.94	7	6.88	6.91	6.89	7.11	6.94	6.84	6.86	6.92	6.97	6.75	6.93	7.11	7.06	6.81	6.97	7.12	-0.17	-0.286421	-0.0490944	6.94533	-2.92	0.0076	0.031	-3.65
Q9UK53	ING1_HUMAN	Inhibitor of growth protein 1	ING1	3	8.08	8.03	7.96	8.11	8.08	8.05	7.95	8.07	8.19	8.17	7.97	8.21	8.22	8.01	8.02	8.13	8.11	8.09	0.13	0.0389012	0.227171	8.07929	2.92	0.0076	0.031	-3.65
P46087	NOP2_HUMAN	Probable 28S rRNA (cytosine(4447)-C(5))-methyltransferase	NOP2	5	7.2	7.29	7.27	7.55	7.31	7.39	7.35	7.44	7.36	7.34	7.34	7.4	7.54	7.41	7.35	7.56	7.27	7.28	0.17	0.049101	0.286848	7.36949	2.92	0.0076	0.031	-3.65
Q9Y608	LRRF2_HUMAN	Leucine-rich repeat flightless-interacting protein 2	LRRFIP2	8	8.72	8.72	8.8	8.64	8.69	8.86	8.78	8.75	8.72	8.75	8.74	8.66	8.72	8.78	8.77	8.68	8.79	8.83	-0.1	-0.172011	-0.0294405	8.74439	-2.92	0.0076	0.031	-3.65
P42356	PI4KA_HUMAN	Phosphatidylinositol 4-kinase alpha	PI4KA	15	9.71	9.91	9.85	9.77	9.73	9.93	9.85	9.7	9.68	9.9	9.8	9.73	9.65	9.93	9.77	9.65	9.81	9.78	-0.09	-0.161358	-0.0275819	9.7865	-2.92	0.0077	0.031	-3.66
O96011	PX11B_HUMAN	Peroxisomal membrane protein 11B	PEX11B	5	8.31	8.22	8.1	8.26	8.15	8.11	8.17	8.29	8.13	8.06	8.18	8.3	8.17	8.13	8.08	8.21	8.12	8.18	0.13	0.0366442	0.214469	8.17668	2.92	0.0077	0.031	-3.66
P55081	MFAP1_HUMAN	Microfibrillar-associated protein 1	MFAP1	4	6.63	6.48	6.47	6.76	6.62	6.61	6.53	6.7	6.54	6.56	6.43	6.63	6.75	6.59	6.49	6.49	6.51	6.43	0.18	0.0511948	0.299876	6.56786	2.92	0.0077	0.031	-3.66
O60502	OGA_HUMAN	Protein O-GlcNAcase	OGA	35	12.1	12.21	12.14	12.04	12.17	12.24	12.19	12.11	12.12	12.2	12.13	12.12	12.11	12.22	12.13	12.06	12.26	12.16	-0.07	-0.118236	-0.0201197	12.1502	-2.92	0.0078	0.031	-3.67
Q8WXI9	P66B_HUMAN	Transcriptional repressor p66-beta	GATAD2B	2	5.14	4.88	4.74	5.24	5.03	4.31	4.89	5.19	5.14	4.77	4.78	5	5.14	4.95	4.75	5.02	4.67	4.84	0.31	0.090994	0.534744	4.91503	2.92	0.0078	0.031	-3.67
Q8N568	DCLK2_HUMAN	Serine/threonine-protein kinase DCLK2	DCLK2	13	9.22	9.24	9.2	9.33	9.31	9.05	9.2	9.22	9.26	9.13	9.15	9.4	9.15	9.04	9.03	9.21	9.19	9.16	0.14	0.0410221	0.241287	9.19344	2.92	0.0078	0.032	-3.67
P35813	PPM1A_HUMAN	Protein phosphatase 1A	PPM1A	9	9.84	9.91	9.97	9.82	9.93	9.98	9.91	9.89	9.91	10	9.92	9.89	9.8	9.97	9.94	9.67	10.04	9.92	-0.12	-0.197129	-0.0334976	9.90509	-2.92	0.0078	0.032	-3.67
P41223	BUD31_HUMAN	Protein BUD31 homolog	BUD31	7	8.28	8.42	8.4	8.2	8.35	8.25	8.38	8.07	8.28	8.37	8.34	8.29	8.29	8.44	8.28	8.31	8.31	8.38	-0.14	-0.240983	-0.0409153	8.31182	-2.91	0.0078	0.032	-3.67
Q6ZVM7	TM1L2_HUMAN	TOM1-like protein 2	TOM1L2	11	9.96	10.01	10.12	10.05	9.96	10.15	10.13	9.93	9.88	10.04	10.09	9.93	9.71	9.96	9.97	9.83	10.07	10.1	-0.15	-0.255184	-0.0433195	9.99369	-2.93	0.0079	0.032	-3.67
O15400	STX7_HUMAN	Syntaxin-7	STX7	9	10.32	10.4	10.61	10.56	10.3	10.49	10.69	10.52	10.22	10.4	10.63	10.39	10.09	10.31	10.55	10.35	10.39	10.53	-0.15	-0.249899	-0.0424064	10.43	-2.93	0.008	0.032	-3.67
Q7Z3E2	CC186_HUMAN	Coiled-coil domain-containing protein 186	CCDC186	3	6.31	6.37	6.57	6.37	6.25	6.57	6.65	6.2	6.23	6.4	6.43	6.45	6.42	6.57	6.45	6.23	6.48	6.48	-0.2	-0.343257	-0.0581623	6.41375	-2.91	0.0078	0.032	-3.68
Q5TZA2	CROCC_HUMAN	Rootletin	CROCC	9	8.68	8.81	8.54	8.79	8.86	8.53	8.56	8.85	8.9	8.72	8.65	8.85	8.98	8.76	8.85	9	8.49	8.65	0.22	0.0635508	0.3747	8.74714	2.95	0.0082	0.033	-3.68
Q9Y6Y8	S23IP_HUMAN	SEC23-interacting protein	SEC23IP	16	10.33	10.45	10.44	10.33	10.44	10.53	10.48	10.41	10.44	10.54	10.47	10.37	10.41	10.59	10.51	10.43	10.53	10.48	-0.09	-0.155068	-0.0262091	10.4544	-2.91	0.0079	0.032	-3.68
Q9Y4E6	WDR7_HUMAN	WD repeat-containing protein 7	WDR7	14	9.75	9.88	9.88	9.73	9.8	9.86	9.85	9.73	9.66	9.86	9.82	9.77	9.6	9.82	9.74	9.6	9.9	9.83	-0.12	-0.199261	-0.0336758	9.78143	-2.91	0.0079	0.032	-3.68
P20936	RASA1_HUMAN	Ras GTPase-activating protein 1	RASA1	21	10.33	10.45	10.51	10.33	10.46	10.51	10.53	10.41	10.36	10.52	10.5	10.46	10.39	10.57	10.51	10.43	10.48	10.45	-0.09	-0.155993	-0.0263283	10.4549	-2.91	0.0079	0.032	-3.68
Q9Y666	S12A7_HUMAN	Solute carrier family 12 member 7	SLC12A7	9	9.04	9.11	9.11	8.99	9.07	9.22	9.17	9.1	8.96	9.19	9.17	9.08	9.03	9.23	9.12	8.98	9.19	9.12	-0.1	-0.174513	-0.0294446	9.1035	-2.91	0.0079	0.032	-3.69
P61513	RL37A_HUMAN	60S ribosomal protein L37a	RPL37A	3	9.03	8.98	8.91	9.06	9.01	8.96	9	9.04	9.06	8.97	8.9	9.06	9.1	9.11	9.06	9.15	8.97	8.94	0.11	0.0327085	0.193916	9.01678	2.91	0.0079	0.032	-3.69
Q9P0V9	SEP10_HUMAN	Septin-10	SEPTIN10	2	6.98	6.57	6.86	7.23	7.16	6.43	6.76	7.22	7.25	6.71	6.95	7.27	7.62	6.98	7.27	7.74	6.65	6.84	0.43	0.124513	0.736412	7.02782	2.98	0.0088	0.034	-3.69
Q8IX15	HOMEZ_HUMAN	Homeobox and leucine zipper protein Homez	HOMEZ	1	8.22	8.29	8.28	8.15	8.22	8.4	8.3	8.2	8.21	8.48	8.3	8.19	8	8.32	8.28	8.1	8.34	8.34	-0.14	-0.233945	-0.03937	8.25726	-2.91	0.008	0.032	-3.69
P00568	KAD1_HUMAN	Adenylate kinase isoenzyme 1	AK1	7	10.3	10.48	10.44	10.24	10.45	10.45	10.49	10.41	10.32	10.41	10.37	10.3	10.21	10.36	10.39	10.21	10.42	10.38	-0.12	-0.211217	-0.0354321	10.3682	-2.9	0.008	0.032	-3.7
Q96HU1	SGSM3_HUMAN	Small G protein signaling modulator 3	SGSM3	2	5.67	5.71	5.82	5.95	5.66	5.66	5.36	5.89	5.75	5.86	5.6	5.89	5.67	5.6	5.73	5.73	5.77	5.62	0.24	0.0690297	0.411526	5.71842	2.9	0.008	0.032	-3.7
Q9NWU2	GID8_HUMAN	Glucose-induced degradation protein 8 homolog	GID8	8	8.49	8.5	8.45	8.52	8.57	8.44	8.4	8.56	8.42	8.43	8.39	8.5	8.5	8.45	8.37	8.43	8.41	8.37	0.11	0.0310463	0.18544	8.4549	2.9	0.0081	0.032	-3.7
Q86U38	NOP9_HUMAN	Nucleolar protein 9	NOP9	6	8.76	8.55	8.54	8.76	8.7	8.61	8.49	8.65	8.64	8.54	8.65	8.61	8.86	8.55	8.55	8.7	8.49	8.55	0.13	0.0361968	0.216293	8.62338	2.9	0.0081	0.032	-3.7
Q92567	F168A_HUMAN	Protein FAM168A	FAM168A	2	4.64	4.5	4.09	4.82	4.52	4.69	4.56	4.99	5.11	4.42	4.45	4.82	5.16	4.21	4.65	4.99	4.72	4.69	0.42	0.119487	0.715054	4.66814	2.9	0.0081	0.033	-3.71
Q969M1	TM40L_HUMAN	Mitochondrial import receptor subunit TOM40B	TOMM40L	1	5.9	6.08	5.99	5.66	5.56	5.86	5.82	5.68	5.81	6.03	5.93	5.78	5.92	5.99	5.88	5.67	5.93	5.95	-0.22	-0.374338	-0.0625216	5.85661	-2.9	0.0081	0.033	-3.71
Q9H444	CHM4B_HUMAN	Charged multivesicular body protein 4b	CHMP4B	8	9.89	9.74	9.85	9.88	10.06	9.85	9.85	10.1	9.98	9.96	9.84	10	10.03	9.85	9.91	9.95	9.84	9.81	0.13	0.0360438	0.215921	9.91048	2.9	0.0081	0.033	-3.71
A3KMH1	VWA8_HUMAN	von Willebrand factor A domain-containing protein 8	VWA8	3	6.2	6.38	6.39	6.3	6.13	6.42	6.44	6.33	6.43	6.42	6.46	6.18	6.24	6.43	6.45	6.24	6.53	6.46	-0.18	-0.303497	-0.0506191	6.35732	-2.9	0.0081	0.033	-3.71
Q02790	FKBP4_HUMAN	Peptidyl-prolyl cis-trans isomerase FKBP4	FKBP4	28	11.87	11.83	11.93	11.97	12	11.83	11.96	12	11.92	11.86	11.96	12.08	12.04	11.91	11.94	12.06	11.88	11.89	0.09	0.0262975	0.157673	11.9409	2.9	0.0081	0.033	-3.71
Q8NF91	SYNE1_HUMAN	Nesprin-1	SYNE1	23	10.19	10.25	10.21	10.06	10.17	10.29	10.19	10.15	10.17	10.23	10.18	10.12	10.09	10.22	10.12	10.02	10.24	10.18	-0.09	-0.150505	-0.0250999	10.1711	-2.9	0.0081	0.033	-3.71
Q9NVA2	SEP11_HUMAN	Septin-11	SEPTIN11	7	10.43	10.48	10.45	10.36	10.43	10.44	10.44	10.38	10.41	10.43	10.41	10.3	10.37	10.4	10.4	10.31	10.44	10.38	-0.08	-0.133894	-0.022323	10.4032	-2.9	0.0081	0.033	-3.71
P51151	RAB9A_HUMAN	Ras-related protein Rab-9A	RAB9A	5	8.57	8.64	8.64	8.54	8.58	8.53	8.71	8.68	8.49	8.59	8.65	8.52	8.44	8.5	8.68	8.47	8.61	8.7	-0.12	-0.213804	-0.0356355	8.58554	-2.9	0.0081	0.033	-3.71
Q9BWU1	CDK19_HUMAN	Cyclin-dependent kinase 19	CDK19	1	6.18	6.16	6.34	6.5	6.28	6.07	6.17	6.34	6.13	5.84	6.15	6.58	6.47	6.17	6.36	6.52	6.11	6.24	0.23	0.0661643	0.397077	6.25586	2.9	0.0081	0.033	-3.71
Q16555	DPYL2_HUMAN	Dihydropyrimidinase-related protein 2	DPYSL2	29	13.73	13.82	13.81	13.72	13.79	13.79	13.84	13.77	13.7	13.82	13.82	13.73	13.63	13.76	13.74	13.63	13.82	13.79	-0.09	-0.150181	-0.0250151	13.7624	-2.9	0.0082	0.033	-3.71
Q8NAV1	PR38A_HUMAN	Pre-mRNA-splicing factor 38A	PRPF38A	5	9.01	8.86	8.79	8.92	8.96	8.87	8.81	8.87	8.95	8.77	8.78	9.01	9.04	8.97	8.96	9.05	8.85	8.81	0.13	0.0371207	0.222918	8.90384	2.9	0.0082	0.033	-3.71
Q15051	IQCB1_HUMAN	IQ calmodulin-binding motif-containing protein 1	IQCB1	1	5.6	5	5.2	5.56	5.21	5.3	5.15	5.33	5.65	5.05	5.25	5.5	5.62	5.32	5.37	5.65	4.9	5	0.31	0.0897347	0.539071	5.31473	2.89	0.0082	0.033	-3.72
Q9NX63	MIC19_HUMAN	MICOS complex subunit MIC19	CHCHD3	11	9.45	9.53	9.53	9.43	9.45	9.58	9.55	9.4	9.4	9.55	9.42	9.36	9.3	9.51	9.44	9.28	9.48	9.46	-0.11	-0.190143	-0.0316353	9.4513	-2.89	0.0082	0.033	-3.72
P53621	COPA_HUMAN	Coatomer subunit alpha	COPA	51	12.51	12.59	12.6	12.51	12.56	12.58	12.6	12.52	12.48	12.61	12.55	12.51	12.49	12.63	12.56	12.5	12.6	12.55	-0.06	-0.107779	-0.0179247	12.5533	-2.89	0.0082	0.033	-3.72
Q9BUN5	CC28B_HUMAN	Coiled-coil domain-containing protein 28B	CCDC28B	3	7.05	6.69	6.35	7.04	6.82	6.77	6.61	6.89	6.75	6.59	6.77	6.95	6.81	6.51	6.65	6.59	6.66	6.69	0.26	0.0731598	0.440828	6.73267	2.89	0.0083	0.033	-3.72
Q9UPR3	SMG5_HUMAN	Protein SMG5	SMG5	2	6.77	6.7	6.7	6.77	6.91	6.58	6.79	6.84	6.78	6.76	6.62	7.01	6.73	6.68	6.72	6.85	6.78	6.66	0.17	0.0490942	0.295922	6.75924	2.89	0.0082	0.033	-3.72
O00483	NDUA4_HUMAN	Cytochrome c oxidase subunit NDUFA4	NDUFA4	5	10.21	10.04	9.92	10.05	10.21	10.15	9.91	9.99	10.16	10.09	9.9	9.99	10.28	10.08	10.03	10.16	9.93	9.86	0.13	0.0357896	0.215813	10.0538	2.89	0.0082	0.033	-3.72
Q9UJ41	RABX5_HUMAN	Rab5 GDP/GTP exchange factor	RABGEF1	13	10.28	10.31	10.33	10.27	10.26	10.31	10.34	10.29	10.24	10.29	10.23	10.19	10.16	10.26	10.31	10.11	10.35	10.39	-0.11	-0.18281	-0.0303154	10.2739	-2.89	0.0082	0.033	-3.72
Q6PI78	TMM65_HUMAN	Transmembrane protein 65	TMEM65	4	8.35	8.41	8.35	8.2	8.33	8.34	8.37	8.25	8.2	8.32	8.33	8.17	8.26	8.36	8.37	8.26	8.2	8.29	-0.12	-0.210199	-0.0348449	8.29763	-2.89	0.0082	0.033	-3.72
O75964	ATP5L_HUMAN	ATP synthase subunit g, mitochondrial	ATP5MG	6	9.53	9.56	9.47	9.45	9.27	9.58	9.55	9.4	9.38	9.46	9.53	9.36	9.33	9.53	9.47	9.39	9.53	9.6	-0.12	-0.210281	-0.0348035	9.46668	-2.89	0.0083	0.033	-3.73
P47914	RL29_HUMAN	60S ribosomal protein L29	RPL29	3	9.9	9.75	9.75	9.9	9.89	9.82	9.74	9.84	9.91	9.73	9.8	9.8	9.89	9.84	9.82	9.9	9.7	9.71	0.09	0.0267827	0.162259	9.81787	2.89	0.0083	0.033	-3.73
Q15814	TBCC_HUMAN	Tubulin-specific chaperone C	TBCC	6	8.75	8.92	9.02	8.87	8.86	8.86	8.98	8.82	8.94	8.97	8.95	8.81	8.75	8.81	8.9	8.86	8.98	8.99	-0.12	-0.212972	-0.0350482	8.8911	-2.88	0.0084	0.033	-3.74
P50454	SERPH_HUMAN	Serpin H1	SERPINH1	17	10.61	9.99	10.11	10.65	10.71	9.95	10.04	10.59	10.79	10.14	10.39	10.83	11.21	10.55	10.72	11.18	9.91	10.12	0.53	0.151046	0.917127	10.4717	2.99	0.0097	0.037	-3.74
Q99719	SEPT5_HUMAN	Septin-5	SEPTIN5	11	10.15	10.29	10.26	10.14	10.17	10.28	10.39	10.21	10.08	10.26	10.27	10.08	10.01	10.21	10.1	10.03	10.32	10.22	-0.13	-0.228508	-0.0376025	10.1925	-2.89	0.0084	0.033	-3.74
P11387	TOP1_HUMAN	DNA topoisomerase 1	TOP1	19	11.21	11.08	11.11	11.23	11.21	11.08	11.09	11.14	11.23	11.13	11.13	11.2	11.36	11.19	11.19	11.35	11.02	11.04	0.12	0.0340407	0.207033	11.1665	2.89	0.0084	0.033	-3.74
O14734	ACOT8_HUMAN	Acyl-coenzyme A thioesterase 8	ACOT8	2	6.83	6.96	6.82	7.01	6.77	6.58	6.85	6.93	6.71	6.77	6.81	7.03	6.86	6.81	6.7	6.88	6.65	6.67	0.19	0.0544171	0.331046	6.81299	2.88	0.0084	0.033	-3.74
Q9BX10	GTPB2_HUMAN	GTP-binding protein 2	GTPBP2	1	5	5.22	5.49	5.09	5.29	5.38	5.36	4.83	5.09	5.39	5.1	5.06	5.05	5.2	5.21	4.96	5.44	5.12	-0.28	-0.47435	-0.0778388	5.18239	-2.88	0.0084	0.033	-3.75
Q92797	SYMPK_HUMAN	Symplekin	SYMPK	24	10.85	10.76	10.78	10.78	10.81	10.77	10.75	10.81	10.8	10.74	10.74	10.88	10.9	10.77	10.8	10.88	10.75	10.72	0.08	0.0229048	0.139596	10.794	2.88	0.0084	0.033	-3.75
O43765	SGTA_HUMAN	Small glutamine-rich tetratricopeptide repeat-containing protein alpha	SGTA	12	10.79	10.88	10.89	10.8	10.82	10.9	10.9	10.81	10.8	10.88	10.88	10.77	10.72	10.86	10.81	10.78	10.91	10.85	-0.08	-0.129338	-0.021216	10.8359	-2.88	0.0084	0.033	-3.75
P62316	SMD2_HUMAN	Small nuclear ribonucleoprotein Sm D2	SNRPD2	7	10.42	10.25	10.17	10.33	10.48	10.25	10.21	10.29	10.41	10.27	10.26	10.43	10.63	10.38	10.4	10.57	10.3	10.17	0.16	0.0463489	0.283288	10.3445	2.91	0.0089	0.035	-3.75
P46108	CRK_HUMAN	Adapter molecule crk	CRK	11	9.7	9.93	9.96	9.79	9.93	9.82	10	9.84	9.79	9.94	9.96	9.88	9.85	9.98	9.95	9.87	9.93	9.91	-0.11	-0.19094	-0.0312023	9.89021	-2.88	0.0085	0.034	-3.75
P09496	CLCA_HUMAN	Clathrin light chain A	CLTA	8	10.73	10.77	10.78	10.69	10.74	10.87	10.81	10.77	10.68	10.81	10.8	10.63	10.6	10.73	10.74	10.62	10.78	10.75	-0.1	-0.172398	-0.0281568	10.7385	-2.88	0.0085	0.034	-3.76
Q99442	SEC62_HUMAN	Translocation protein SEC62	SEC62	4	8.71	8.5	8.55	8.7	8.77	8.6	8.62	8.71	8.85	8.66	8.63	8.76	8.82	8.68	8.62	8.73	8.75	8.6	0.12	0.034249	0.209838	8.68058	2.88	0.0085	0.034	-3.76
P78352	DLG4_HUMAN	Disks large homolog 4	DLG4	14	9.69	9.63	9.65	9.41	9.54	9.65	9.58	9.58	9.51	9.65	9.58	9.5	9.43	9.64	9.59	9.37	9.74	9.58	-0.13	-0.221106	-0.036052	9.57366	-2.87	0.0086	0.034	-3.76
P40937	RFC5_HUMAN	Replication factor C subunit 5	RFC5	3	7.84	7.59	7.77	8.01	8.04	7.59	7.64	7.88	8.05	7.6	7.78	8.07	8.27	7.93	7.97	8.12	7.61	7.76	0.24	0.0676707	0.41501	7.86246	2.9	0.0089	0.035	-3.76
Q9NUQ9	CYRIB_HUMAN	CYFIP-related Rac1 interactor B	CYRIB	12	10.59	10.71	10.73	10.56	10.75	10.75	10.81	10.72	10.66	10.76	10.8	10.68	10.65	10.77	10.73	10.66	10.75	10.71	-0.1	-0.167723	-0.027309	10.7097	-2.87	0.0086	0.034	-3.76
P18887	XRCC1_HUMAN	DNA repair protein XRCC1	XRCC1	7	8.49	8.36	8.36	8.59	8.55	8.41	8.4	8.65	8.82	8.41	8.41	8.63	8.82	8.64	8.63	8.81	8.38	8.47	0.22	0.0604369	0.371735	8.54707	2.9	0.009	0.035	-3.77
P25391	LAMA1_HUMAN	Laminin subunit alpha-1	LAMA1	15	10.24	10.61	10.36	10.11	9.9	10.4	10.38	9.97	9.99	10.57	10.26	10.19	9.91	10.17	10.46	10.03	10.22	10.28	-0.28	-0.475198	-0.0771066	10.2248	-2.95	0.0098	0.037	-3.77
Q9Y3I0	RTCB_HUMAN	RNA-splicing ligase RtcB homolog	RTCB	23	11.58	11.65	11.62	11.55	11.6	11.63	11.63	11.54	11.57	11.63	11.61	11.51	11.64	11.68	11.67	11.6	11.61	11.58	-0.07	-0.12529	-0.0203194	11.6062	-2.87	0.0087	0.034	-3.77
Q9UNX4	WDR3_HUMAN	WD repeat-containing protein 3	WDR3	4	7.94	7.85	7.78	7.94	8.01	7.87	7.77	7.72	7.82	7.92	7.76	8.02	8.11	7.98	7.84	8.14	7.77	7.65	0.2	0.0548826	0.338844	7.8825	2.87	0.0087	0.034	-3.77
P49770	EI2BB_HUMAN	Translation initiation factor eIF-2B subunit beta	EIF2B2	8	8.8	9.02	8.89	8.87	8.84	9	8.95	8.86	8.83	9.07	9.01	8.89	8.81	8.98	8.93	8.84	9.06	9.02	-0.09	-0.162006	-0.0262103	8.92495	-2.87	0.0087	0.034	-3.78
P81133	SIM1_HUMAN	Single-minded homolog 1	SIM1	1	5.2	5.21	4.47	5.55	5.49	5.31	5.14	5.34	5.44	5.6	4.94	5.15	5.27	5.02	4.94	4.95	5.2	4.83	0.38	0.106424	0.658703	5.16851	2.87	0.0087	0.034	-3.78
P16219	ACADS_HUMAN	Short-chain specific acyl-CoA dehydrogenase, mitochondrial	ACADS	3	7.77	7.77	7.82	7.8	7.78	7.88	7.83	7.67	7.74	7.89	7.81	7.65	7.72	7.97	7.76	7.61	7.92	7.85	-0.13	-0.222682	-0.0359505	7.79206	-2.87	0.0087	0.034	-3.78
P33121	ACSL1_HUMAN	Long-chain-fatty-acid--CoA ligase 1	ACSL1	7	8.78	8.91	8.93	8.83	8.76	8.95	8.93	8.81	8.69	8.9	8.82	8.71	8.54	8.83	8.78	8.58	8.95	9.01	-0.16	-0.277767	-0.0448275	8.81691	-2.87	0.0088	0.034	-3.78
P15170	ERF3A_HUMAN	Eukaryotic peptide chain release factor GTP-binding subunit ERF3A	GSPT1	10	10.42	10.57	10.57	10.43	10.57	10.53	10.58	10.44	10.41	10.48	10.49	10.39	10.39	10.5	10.45	10.41	10.52	10.48	-0.1	-0.170657	-0.0275203	10.4807	-2.86	0.0088	0.034	-3.78
Q9UBN7	HDAC6_HUMAN	Histone deacetylase 6	HDAC6	12	9.56	9.75	9.76	9.64	9.63	9.67	9.72	9.63	9.56	9.74	9.69	9.62	9.56	9.71	9.66	9.58	9.74	9.67	-0.08	-0.143791	-0.0231861	9.66039	-2.86	0.0088	0.034	-3.78
Q76FK4	NOL8_HUMAN	Nucleolar protein 8	NOL8	2	6.62	6.46	6.34	6.59	6.68	6.3	6.36	6.4	6.72	6.37	6.54	6.53	6.65	6.43	6.31	6.65	6.48	6.24	0.18	0.05129	0.318096	6.48092	2.86	0.0088	0.034	-3.78
Q92820	GGH_HUMAN	Gamma-glutamyl hydrolase	GGH	12	10.78	10.7	10.71	10.79	10.8	10.76	10.75	10.75	10.7	10.73	10.69	10.81	10.8	10.74	10.74	10.8	10.71	10.68	0.08	0.0211026	0.130985	10.7464	2.86	0.0088	0.034	-3.78
Q9NXS2	QPCTL_HUMAN	Glutaminyl-peptide cyclotransferase-like protein	QPCTL	1	5.05	4.81	4.74	5.23	5.01	4.68	4.77	4.83	5.16	4.72	4.45	5.19	5.27	4.87	5.14	5.1	4.49	4.62	0.35	0.0958763	0.595471	4.89519	2.86	0.0088	0.034	-3.79
Q96EK2	PF21B_HUMAN	PHD finger protein 21B	PHF21B	2	5.58	5.78	5.72	5.51	5.22	5.89	5.6	5.29	5.31	5.85	5.59	5.36	5.13	5.6	5.68	5.4	5.63	5.63	-0.25	-0.434149	-0.0698384	5.54228	-2.86	0.0088	0.035	-3.79
P57789	KCNKA_HUMAN	Potassium channel subfamily K member 10	KCNK10	1	5.87	5.5	5.71	6.17	5.88	5.34	6.02	6.1	5.9	5.26	5.81	6.15	5.95	5.48	5.84	5.9	5.3	5.9	0.22	0.0613669	0.381737	5.78278	2.86	0.0088	0.035	-3.79
P46060	RAGP1_HUMAN	Ran GTPase-activating protein 1	RANGAP1	17	10.55	10.47	10.51	10.52	10.54	10.46	10.46	10.55	10.59	10.43	10.46	10.5	10.62	10.45	10.48	10.61	10.46	10.45	0.08	0.0208668	0.130052	10.5064	2.86	0.0089	0.035	-3.79
Q9Y3U8	RL36_HUMAN	60S ribosomal protein L36	RPL36	4	9.2	9.14	9.04	9.16	9.17	9.15	9.14	9.18	9.21	9.08	9.15	9.24	9.34	9.17	9.1	9.29	9.03	9.09	0.11	0.030883	0.193058	9.16177	2.86	0.0089	0.035	-3.8
Q13367	AP3B2_HUMAN	AP-3 complex subunit beta-2	AP3B2	23	11.15	11.27	11.24	11.14	11.17	11.23	11.29	11.17	11.07	11.25	11.22	11.13	11.01	11.16	11.14	10.99	11.23	11.21	-0.11	-0.186071	-0.0297608	11.1708	-2.86	0.0089	0.035	-3.8
P48643	TCPE_HUMAN	T-complex protein 1 subunit epsilon	CCT5	32	12.45	12.6	12.55	12.44	12.55	12.57	12.55	12.48	12.45	12.57	12.48	12.44	12.43	12.55	12.51	12.38	12.6	12.47	-0.08	-0.13266	-0.0212165	12.5043	-2.86	0.0089	0.035	-3.8
O15530	PDPK1_HUMAN	3-phosphoinositide-dependent protein kinase 1	PDPK1	3	7.37	7.55	7.47	7.31	7.37	7.49	7.36	7.18	7.21	7.42	7.43	7.24	7.03	7.4	7.29	7.2	7.48	7.51	-0.18	-0.310173	-0.0495967	7.35178	-2.86	0.0089	0.035	-3.8
P17980	PRS6A_HUMAN	26S proteasome regulatory subunit 6A	PSMC3	22	11.49	11.6	11.59	11.53	11.5	11.67	11.57	11.52	11.52	11.63	11.56	11.52	11.52	11.6	11.58	11.51	11.62	11.59	-0.06	-0.104889	-0.0167698	11.562	-2.86	0.0089	0.035	-3.8
Q9HCK8	CHD8_HUMAN	Chromodomain-helicase-DNA-binding protein 8	CHD8	10	9.54	9.42	9.39	9.63	9.64	9.44	9.44	9.54	9.57	9.46	9.5	9.56	9.56	9.55	9.54	9.63	9.55	9.55	0.11	0.0300338	0.188125	9.52904	2.85	0.009	0.035	-3.8
P42285	MTREX_HUMAN	Exosome RNA helicase MTR4	MTREX	19	10.39	10.34	10.24	10.38	10.39	10.27	10.24	10.35	10.42	10.34	10.3	10.44	10.53	10.41	10.43	10.53	10.26	10.3	0.12	0.033407	0.209273	10.3641	2.86	0.009	0.035	-3.8
Q7Z2E3	APTX_HUMAN	Aprataxin	APTX	2	6.5	6.81	6.79	6.54	6.6	6.64	6.64	6.57	6.64	6.73	6.74	6.33	6.64	6.78	6.59	6.51	6.57	6.62	-0.19	-0.320892	-0.0511884	6.62532	-2.85	0.009	0.035	-3.81
P43686	PRS6B_HUMAN	26S proteasome regulatory subunit 6B	PSMC4	18	10.88	10.93	10.91	10.83	10.91	10.98	10.93	10.89	10.89	10.98	10.94	10.84	10.83	10.95	10.96	10.85	10.96	10.88	-0.07	-0.122703	-0.0195664	10.9086	-2.85	0.009	0.035	-3.81
Q03188	CENPC_HUMAN	Centromere protein C	CENPC	3	6.47	6.11	5.91	6.18	6.16	6.17	6.26	6.19	6.37	6.19	6.06	6.42	6.31	6.09	6.13	6.36	6.3	5.93	0.23	0.0630436	0.39564	6.20017	2.85	0.009	0.035	-3.81
Q96L34	MARK4_HUMAN	MAP/microtubule affinity-regulating kinase 4	MARK4	3	7.82	7.97	7.96	7.89	7.96	7.98	7.88	7.87	7.91	8.05	7.95	7.85	7.79	7.91	8	7.64	7.93	8.02	-0.15	-0.253062	-0.0403105	7.91058	-2.85	0.009	0.035	-3.81
Q9UKB3	DJC12_HUMAN	DnaJ homolog subfamily C member 12	DNAJC12	3	7.5	7.39	7.17	7.32	7.21	7.44	7.02	7.26	7.37	7.5	7.03	7.32	7.4	7.39	7.18	7.2	7.47	7.17	0.16	0.043638	0.274326	7.2966	2.85	0.009	0.035	-3.81
Q9NNW5	WDR6_HUMAN	WD repeat-containing protein 6	WDR6	6	9.13	9.05	9	9.15	9.04	8.95	9.06	9.02	9.01	8.98	8.99	9.17	9.03	9.03	8.94	9.07	9.05	8.98	0.11	0.0294432	0.185376	9.03519	2.85	0.0091	0.035	-3.81
P60174	TPIS_HUMAN	Triosephosphate isomerase	TPI1	17	12.81	12.86	12.9	12.78	12.86	12.93	12.88	12.86	12.85	12.96	12.82	12.83	12.81	12.93	12.91	12.75	12.96	12.89	-0.08	-0.133094	-0.0210879	12.8672	-2.85	0.0091	0.035	-3.82
P46939	UTRN_HUMAN	Utrophin	UTRN	5	6.7	6.04	6.48	7.08	6.89	5.97	6.32	6.82	7.17	6.21	6.59	6.93	7.34	6.68	6.95	7.46	6.08	6.5	0.51	0.13795	0.873314	6.6795	2.92	0.01	0.038	-3.82
Q9NQ86	TRI36_HUMAN	E3 ubiquitin-protein ligase TRIM36	TRIM36	19	10.18	10.26	10.24	10.06	10.13	10.28	10.18	10.09	10.14	10.31	10.16	10.15	10.17	10.33	10.13	10.08	10.38	10.18	-0.08	-0.145574	-0.0230263	10.1913	-2.85	0.0091	0.035	-3.82
Q9NU22	MDN1_HUMAN	Midasin	MDN1	22	10.19	10.4	10.24	10.2	10.23	10.31	10.27	10.16	10.27	10.3	10.31	10.21	10.3	10.38	10.37	10.25	10.3	10.3	-0.09	-0.159083	-0.0251458	10.2766	-2.85	0.0092	0.035	-3.82
Q2NL82	TSR1_HUMAN	Pre-rRNA-processing protein TSR1 homolog	TSR1	5	7.6	7.49	7.32	7.68	7.84	7.49	7.54	7.71	7.68	7.53	7.6	7.61	7.79	7.58	7.74	7.89	7.5	7.44	0.2	0.0535176	0.338702	7.61122	2.85	0.0092	0.035	-3.82
Q9NZM4	BICRA_HUMAN	BRD4-interacting chromatin-remodeling complex-associated protein	BICRA	3	7.77	7.5	7.66	7.73	7.78	7.56	7.56	7.71	7.79	7.49	7.6	7.65	7.73	7.55	7.64	7.84	7.6	7.58	0.12	0.0333262	0.211127	7.6525	2.84	0.0092	0.035	-3.83
Q13885	TBB2A_HUMAN	Tubulin beta-2A chain	TUBB2A	3	9.07	9.12	9.18	9.1	9.15	9.15	9.1	9.04	9.1	9.18	9.11	9.03	8.92	9.12	9.11	8.85	9.15	9.19	-0.13	-0.225781	-0.0356366	9.09329	-2.84	0.0092	0.035	-3.83
Q9Y2H9	MAST1_HUMAN	Microtubule-associated serine/threonine-protein kinase 1	MAST1	6	7.57	7.8	7.73	7.57	7.58	7.76	7.74	7.62	7.64	7.63	7.7	7.58	7.39	7.64	7.61	7.44	7.77	7.76	-0.16	-0.268082	-0.0423123	7.64165	-2.84	0.0092	0.035	-3.83
P41091	IF2G_HUMAN	Eukaryotic translation initiation factor 2 subunit 3	EIF2S3	2	7.41	7.62	7.64	7.42	7.36	7.43	7.6	7.28	7.51	7.5	7.54	7.53	7.51	7.51	7.46	7.4	7.54	7.56	-0.15	-0.264808	-0.0417517	7.49019	-2.84	0.0092	0.036	-3.83
Q96ID5	IGS21_HUMAN	Immunoglobulin superfamily member 21	IGSF21	1	6.22	5.85	6.19	6.3	6.44	6.11	6.07	6.25	6.21	6.08	6.08	6.35	6.28	5.96	6.14	6.3	6.08	6.09	0.19	0.0510938	0.324419	6.16666	2.84	0.0092	0.036	-3.83
Q9UPY8	MARE3_HUMAN	Microtubule-associated protein RP/EB family member 3	MAPRE3	8	9.71	9.84	9.79	9.74	9.71	9.73	9.85	9.76	9.71	9.83	9.84	9.63	9.65	9.66	9.69	9.55	9.8	9.79	-0.12	-0.214296	-0.033733	9.7375	-2.84	0.0092	0.036	-3.83
P09038	FGF2_HUMAN	Fibroblast growth factor 2	FGF2	1	5.57	5.27	5.65	5.51	5.36	5.33	5.39	5.22	5.34	5.33	5.68	4.92	5.55	5.54	5.71	5.54	5.31	5.58	-0.31	-0.531417	-0.083628	5.43331	-2.84	0.0092	0.036	-3.83
Q8TDY4	ASAP3_HUMAN	Arf-GAP with SH3 domain, ANK repeat and PH domain-containing protein 3	ASAP3	1	5.18	4.64	4.97	5.5	5.26	5.09	5.03	5.23	5.45	4.87	5.07	5.33	5.64	5.1	5.49	5.88	4.91	4.91	0.39	0.10553	0.671212	5.19624	2.84	0.0093	0.036	-3.83
Q9NUW8	TYDP1_HUMAN	Tyrosyl-DNA phosphodiesterase 1	TDP1	5	7.1	6.88	7.05	7.24	7.4	7.04	7	7.11	7.2	7.06	7.03	7.27	7.28	6.97	7.12	7.39	6.96	7.17	0.18	0.0490521	0.312053	7.12592	2.84	0.0093	0.036	-3.83
P39023	RL3_HUMAN	60S ribosomal protein L3	RPL3	15	11.06	11.03	11	11.07	11.06	10.97	10.97	11.06	11.07	11.03	11.05	11.1	11.16	11.09	11.06	11.16	11.01	10.99	0.09	0.0231712	0.147462	11.0512	2.84	0.0093	0.036	-3.84
Q7L4I2	RSRC2_HUMAN	Arginine/serine-rich coiled-coil protein 2	RSRC2	2	6.06	5.54	5.47	6.02	5.95	5.65	5.75	5.63	5.83	5.35	5.68	6	5.79	5.47	5.58	5.95	5.59	5.74	0.26	0.0696356	0.443825	5.7247	2.84	0.0093	0.036	-3.84
Q86WR0	CCD25_HUMAN	Coiled-coil domain-containing protein 25	CCDC25	1	5.87	5.6	5.63	6.02	6.16	5.57	5.57	5.81	6.1	5.54	5.81	5.97	6.34	5.63	5.94	6.3	5.65	5.78	0.28	0.0748902	0.477708	5.8487	2.84	0.0093	0.036	-3.84
Q96JK2	DCAF5_HUMAN	DDB1- and CUL4-associated factor 5	DCAF5	4	6.77	6.56	6.85	6.86	6.88	6.64	6.68	6.87	6.81	6.74	6.78	6.89	7.01	6.68	6.55	7.01	6.69	6.77	0.18	0.0491474	0.313586	6.78004	2.84	0.0093	0.036	-3.84
[truncated: 5,284 more rows]

## Sheet: LM_vs_TUN
Accessions	Gene	Description	GeneSymbol	Unique_peptides	UNT_1_C	TUN_1_C	TUN_LM_1_C	LM_1_C	UNT_2_C	TUN_2_C	TUN_LM_2_C	LM_2_C	UNT_3_C	TUN_3_C	TUN_LM_3_C	LM_3_C	UNT_4_C	TUN_4_C	TUN_LM_4_C	LM_4_C	TUN_5_C	TUN_LM_5_C	log2FC	CI.L	CI.R	AvgIntensity	t	P.Value	adj.P.Val	B
[truncated: 7,148 more rows]

[truncated: 4 more sheets: LM_vs_UNT, TUN_LM_vs_UNT, TUN_vs_TUN_LM, TUN_vs_UNT]
