# Supplementary material for: CRISPR-Cas9 genetic screen leads to the discovery of L-Moses, a KAT2B inhibitor that attenuates Tunicamycin-mediated neuronal cell death
Source: Sci Rep. 2023 Mar 9;13:3934. doi: 10.1038/s41598-023-31141-6 (PMC9998435; doi:10.1038/s41598-023-31141-6)
Supplement: Supplementary file 7 — Supplementary Information 7. [file 41598_2023_31141_MOESM7_ESM.xlsx]

## Sheet: Supplementary Table 6
Supplementary Table 6: Cortical full acetylome
a) comparison between the full acetylome of L-Moses vs Tun+L-Moses
b) comparison between the full acetylome of L-Moses vs Tun
c) comparison between the full acetylome of L-Moses vs untreated
d) comparison between the full acetylome of Tun+L-Moses vs untreated
e) comparison between the full acetylome of Tun vs Tun+L-Moses
f) compariston between the full acetylome of Tun vs untreated

## Sheet: Acetylome_LM_vs_TUN_LM
Accessions	Gene	Description	GeneSymbol	Sequences	Modifications	# Protein Groups	# Proteins	Positions in Master Proteins	Modifications in Master Proteins	UNT_1_C	TUN_1_C	TUN_LM_1_C	LM_1_C	UNT_2_C	TUN_2_C	TUN_LM_2_C	LM_2_C	UNT_3_C	TUN_3_C	TUN_LM_3_C	LM_3_C	UNT_4_C	TUN_4_C	TUN_LM_4_C	LM_4_C	TUN_5_C	TUN_LM_5_C	log2FC	CI.L	CI.R	AvgIntensity	t	P.Value	adj.P.Val	B
Q8TDZ2	MICA1_HUMAN	[F-actin]-monooxygenase MICAL1	MICAL1	[K].ENAEDAGGKK.[L]	1xTMTpro [K10]; 1xTMTpro [N-Term]; 1xAcetyl [K9(100)]	1	1	Q8TDZ2 [649-658]	Q8TDZ2 1xAcetyl [K657(100)]	6.38	6.08	6.18	6.08	5.88	6.26	6.22	6.11	6.08	6.05	6.12	6.18	6.2	6.02	6.21	5.98	5.9	5.82	-0.02	-0.211883	0.167692	6.09709	-0.24	0.81	0.94	-6.55
Q9HD23	MRS2_HUMAN	Magnesium transporter MRS2 homolog, mitochondrial	MRS2	[R].TSDVSQATLASVAPVFTVTKFDK.[Q]	1xTMTpro [K23]; 1xTMTpro [N-Term]; 1xAcetyl [K20(100)]	1	1	Q9HD23 [71-93]	Q9HD23 1xAcetyl [K90(100)]	7.17	7.14	7.23	7.22	7.13	7.44	7.32	7.09	6.98	6.99	7.18	7.13	6.76	7.05	6.93	6.8	7.3	7.15	-0.1	-0.321612	0.120025	7.11181	-0.95	0.35	0.68	-6.12
Q96H12	MSD3_HUMAN	Myb/SANT-like DNA-binding domain-containing protein 3	MSANTD3	[K].TSQEGALKK.[M]	1xTMTpro [K9]; 1xTMTpro [N-Term]; 1xAcetyl [K8(100)]	1	1	Q96H12 [187-195]	Q96H12 1xAcetyl [K194(100)]	5.89	5.8	5.67	5.81	6	6.07	5.69	5.95	6.04	6.07	6	5.87	5.92	5.73	5.75	5.82	5.91	5.94	0.05	-0.121909	0.224251	5.88498	0.6	0.55	0.82	-6.39
P18669	PGAM1_HUMAN	Phosphoglycerate mutase 1	PGAM1	[R].FSGWYDADLSPAGHEEAKR.[G]	1xTMTpro [N-Term]; 1xAcetyl [K18(100)]	1	1	P18669 [22-40]	P18669 1xAcetyl [K39(100)]	6.83	7	6.97	7	7.04	7.08	6.89	7.08	6.97	7.15	7.1	6.88	6.99	7.06	7.09	7	7.11	7.03	-0.03	-0.150473	0.0982177	7.01444	-0.43	0.67	0.88	-6.49
P18669	PGAM1_HUMAN	Phosphoglycerate mutase 1	PGAM1	[R].YADLTEDQLPSCESLKDTIAR.[A]	1xCarbamidomethyl [C12]; 1xDeamidated [Q8]; 1xTMTpro [N-Term]; 1xAcetyl [K16(100)]	1	1	P18669 [142-162]	P18669 1xAcetyl [K157(100)]	6.42	6.58	6.4	6.29	6.53	6.61	6.55	6.54	6.52	6.68	6.44	6.59	6.49	6.57	6.42	6.55	6.61	6.52	0.03	-0.106935	0.158113	6.51943	0.4	0.7	0.89	-6.5
P18669	PGAM1_HUMAN	Phosphoglycerate mutase 1	PGAM1	[K].HLEGLSEEAIMELNLPTGIPIVYELDK.[N]	1xAcetyl [N-Term]; 1xDeamidated [N14]; 1xTMTpro [K27]; 1xTMTpro [N-Term]	1	1	P18669 [196-222]	P18669 1xAcetyl [N-Term]	3.21	3.57	3.43	3.9	3.04	2.96	3.69	3.43	2.87	3.79	3.2	2.71	3.46	3.37	2.99	3.73	3.5	3.54	0.07	-0.374798	0.517829	3.35481	0.33	0.75	0.91	-6.52
P18669	PGAM1_HUMAN	Phosphoglycerate mutase 1	PGAM1	[R].YADLTEDQLPSCESLKDTIAR.[A]	1xCarbamidomethyl [C12]; 1xTMTpro [N-Term]; 1xAcetyl [K16(100)]	1	1	P18669 [142-162]	P18669 1xAcetyl [K157(100)]	6.4	6.37	6.56	6.31	6.46	6.53	6.32	6.62	6.67	6.53	6.63	6.5	6.67	6.63	6.6	6.65	6.65	6.54	-0.01	-0.176742	0.154027	6.53645	-0.14	0.89	0.96	-6.57
P18669	PGAM1_HUMAN	Phosphoglycerate mutase 1	PGAM1	[R].YADLTEDQLPSCESLK.[D]	1xCarbamidomethyl [C12]; 1xTMTpro [N-Term]; 1xAcetyl [K16(100)]	1	1	P18669 [142-157]	P18669 1xAcetyl [K157(100)]	6.5	6.6	6.52	6.61	6.57	6.53	6.6	6.55	6.71	6.67	6.77	6.75	6.52	6.64	6.74	6.73	6.58	6.71	-0.01	-0.144042	0.126227	6.62744	-0.13	0.89	0.96	-6.57
O60437	PEPL_HUMAN	Periplakin	PPL	[K].GQELAAMACELQAQKSLLGEVEQNLQAAK.[Q]	1xCarbamidomethyl [C9]; 3xDeamidated [Q14; Q23; Q26]; 1xTMTpro [N-Term]; 1xAcetyl [K]	1	1	O60437 [652-680]	O60437 1xAcetyl [K]	5.06	5.05	4.9	5.04	5.28	5.57	5.4	5.28	5.1	5.24	5.53	4.85	5.32	5.4	5.3	5.32	5.34	5.22	-0.15	-0.396755	0.0981449	5.23254	-1.23	0.23	0.56	-5.83
Q9NY27	PP4R2_HUMAN	Serine/threonine-protein phosphatase 4 regulatory subunit 2	PPP4R2	[K].NKHPDEDAVEAEGHEVKR.[L]	1xDeamidated [N1]; 1xTMTpro [K2]; 1xTMTpro [N-Term]; 1xAcetyl [K17(100)]	1	1	Q9NY27 [230-247]	Q9NY27 1xAcetyl [K246(100)]	6.94	6.48	6.62	7.18	7.16	6.64	6.57	6.79	7.24	6.53	6.8	6.98	7.35	6.55	6.53	7.32	6.75	6.61	0.44	0.251131	0.628185	6.83593	4.81	6.5e-05	0.0028	1.66
Q8WUA2	PPIL4_HUMAN	Peptidyl-prolyl cis-trans isomerase-like 4	PPIL4	[K].GGKYTK.[S]	1xTMTpro [K6]; 1xTMTpro [N-Term]; 1xAcetyl [K3(100)]	1	1	Q8WUA2 [328-333]	Q8WUA2 1xAcetyl [K330(100)]	8.29	8.41	8.56	8.58	8.64	8.6	8.59	8.6	8.7	8.58	8.67	8.77	8.86	8.57	8.46	8.69	8.48	8.5	0.1	-0.0576432	0.267251	8.58706	1.34	0.19	0.52	-5.7
Q8WUA2	PPIL4_HUMAN	Peptidyl-prolyl cis-trans isomerase-like 4	PPIL4	[R].IHVDFSQSVAKVK.[W]	1xTMTpro [K13]; 1xTMTpro [N-Term]; 1xAcetyl [K11(100)]	1	1	Q8WUA2 [311-323]	Q8WUA2 1xAcetyl [K321(100)]	5.25	5.39	5.46	5.19	5.35	5.33	5.28	5.45	5.54	5.37	5.14	5.45	5.35	5.2	5.07	5.23	5.43	5.43	0.05	-0.145315	0.25081	5.32697	0.54	0.59	0.83	-6.43
O43242	PSMD3_HUMAN	26S proteasome non-ATPase regulatory subunit 3	PSMD3	[R].GADKAKPPPGGGEQEPPPPPAPQDVEMK.[E]	1xDeamidated [Q14]; 2xTMTpro [K6; K28]; 1xTMTpro [N-Term]; 1xAcetyl [K4(100)]	1	1	O43242 [11-38]	O43242 1xAcetyl [K14(100)]	7.13	6.89	7	7.19	7.26	7.07	6.86	7.28	7.27	7.06	6.82	6.98	7.17	6.75	6.96	7.16	6.94	6.85	0.25	0.112279	0.395008	7.03596	3.67	0.00098	0.021	-0.99
O43242	PSMD3_HUMAN	26S proteasome non-ATPase regulatory subunit 3	PSMD3	[R].GADKAKPPPGGGEQEPPPPPAPQDVEMK.[E]	2xTMTpro [K6; K28]; 1xTMTpro [N-Term]; 1xAcetyl [K4(100)]	1	1	O43242 [11-38]	O43242 1xAcetyl [K14(100)]	6.89	6.47	6.41	6.59	6.78	6.38	6.54	6.57	6.69	6.59	6.4	6.59	6.67	6.32	6.24	6.59	6.61	6.34	0.2	0.0535764	0.345167	6.53668	2.8	0.0091	0.093	-3.07
O43242	PSMD3_HUMAN	26S proteasome non-ATPase regulatory subunit 3	PSMD3	[K].AKPPPGGGEQEPPPPPAPQDVEMKEEAATGGGSTGEADGK.[T]	1xDeamidated [Q19]; 2xTMTpro [K24; K40]; 1xTMTpro [N-Term]; 1xAcetyl [K2(100)]	1	1	O43242 [15-54]	O43242 1xAcetyl [K16(100)]	4.63	4.37	4.73	4.58	4.7	4.67	4.6	4.38	4.58	4.68	4.62	4.25	4.52	4.76	4.66	4.39	4.61	4.74	-0.27	-0.489731	-0.0512144	4.58164	-2.52	0.017	0.14	-3.66
O43242	PSMD3_HUMAN	26S proteasome non-ATPase regulatory subunit 3	PSMD3	[K].QLEKAVSGK.[E]	1xTMTpro [K9]; 1xTMTpro [N-Term]; 1xAcetyl [K4(100)]	1	1	O43242 [81-89]	O43242 1xAcetyl [K84(100)]	7.39	7.42	7.41	7.16	7.31	7.51	7.47	7.28	7.35	7.55	7.35	7.27	7.25	7.33	7.28	7.28	7.47	7.43	-0.14	-0.259018	-0.0255873	7.36111	-2.49	0.019	0.15	-3.73
O43242	PSMD3_HUMAN	26S proteasome non-ATPase regulatory subunit 3	PSMD3	[R].GADKAKPPPGGGEQEPPPPPAPQDVEMK.[E]	1xOxidation [M27]; 2xTMTpro [K6; K28]; 1xTMTpro [N-Term]; 1xAcetyl [K4(100)]	1	1	O43242 [11-38]	O43242 1xAcetyl [K14(100)]	4.44	3.9	4.5	4.57	4.63	4.41	3.95	4.67	4.85	4.41	4.56	4.37	4.69	4.16	3.99	4.38	4.23	3.96	0.3	0.00681472	0.602824	4.36981	2.09	0.045	0.25	-4.51
O43242	PSMD3_HUMAN	26S proteasome non-ATPase regulatory subunit 3	PSMD3	[R].ELDTVTLEDIKEHVK.[Q]	1xTMTpro [K15]; 1xTMTpro [N-Term]; 1xAcetyl [K11(100)]	1	1	O43242 [66-80]	O43242 1xAcetyl [K76(100)]	6.83	6.91	6.91	6.98	6.96	7	7.12	6.94	6.85	7.11	7.08	6.77	6.89	7.08	7.01	6.97	6.94	7	-0.11	-0.235488	0.0186475	6.96311	-1.75	0.092	0.36	-5.11
O43242	PSMD3_HUMAN	26S proteasome non-ATPase regulatory subunit 3	PSMD3	[R].TGNLAKFNQVLDQFGEK.[F]	1xTMTpro [K17]; 1xTMTpro [N-Term]; 1xAcetyl [K6(100)]	1	1	O43242 [369-385]	O43242 1xAcetyl [K374(100)]	6.29	6.22	6.51	6.31	6.14	6.48	6.49	6.2	6.22	6.44	6.45	6.45	6.19	6.2	6.48	6.48	6.66	6.46	-0.12	-0.283149	0.0417391	6.37142	-1.52	0.14	0.44	-5.45
O43242	PSMD3_HUMAN	26S proteasome non-ATPase regulatory subunit 3	PSMD3	[K].AKPPPGGGEQEPPPPPAPQDVEMK.[E]	1xOxidation [M23]; 1xTMTpro [K24]; 1xTMTpro [N-Term]; 1xAcetyl [K2(100)]	1	1	O43242 [15-38]	O43242 1xAcetyl [K16(100)]	6.24	6.33	5.97	6.04	6.18	6.31	6.1	6.1	6.08	6.31	6.16	5.9	6.15	6.19	6.24	6.11	6.23	6.21	-0.09	-0.236586	0.0488501	6.15841	-1.35	0.19	0.51	-5.69
O43242	PSMD3_HUMAN	26S proteasome non-ATPase regulatory subunit 3	PSMD3	[R].HNVIKTGVR.[M]	1xTMTpro [N-Term]; 1xAcetyl [K5(100)]	1	1	O43242 [400-408]	O43242 1xAcetyl [K404(100)]	6.26	5.97	6.06	6.3	6.4	6.31	6.39	6.11	6.26	6.21	6.31	6.48	6.51	6.26	6.26	6.45	6.39	6.13	0.1	-0.0777302	0.285058	6.28094	1.17	0.25	0.59	-5.9
O43242	PSMD3_HUMAN	26S proteasome non-ATPase regulatory subunit 3	PSMD3	[K].AKPPPGGGEQEPPPPPAPQDVEMKEEAATGGGSTGEADGK.[T]	2xTMTpro [K24; K40]; 1xTMTpro [N-Term]; 1xAcetyl [K2(100)]	1	1	O43242 [15-54]	O43242 1xAcetyl [K16(100)]	4.53	4.35	4.78	4.01	4.3	4.8	4.78	4.32	4.71	4.75	4.12	4.53	4.54	4.41	4.34	4.33	4.56	4.28	-0.17	-0.462261	0.13219	4.46842	-1.14	0.27	0.6	-5.94
O43242	PSMD3_HUMAN	26S proteasome non-ATPase regulatory subunit 3	PSMD3	[R].TGNLAKFNQVLDQFGEK.[F]	1xDeamidated [Q9]; 1xTMTpro [K17]; 1xTMTpro [N-Term]; 1xAcetyl [K6(100)]	1	1	O43242 [369-385]	O43242 1xAcetyl [K374(100)]	6.05	6.24	6.22	6.26	6.21	6.19	6.24	6.08	5.98	6.19	6.34	6.12	6.06	6.08	6.24	6.26	6.48	6.16	-0.06	-0.217318	0.0940793	6.18842	-0.81	0.42	0.73	-6.25
O43242	PSMD3_HUMAN	26S proteasome non-ATPase regulatory subunit 3	PSMD3	[R].DGVIEASINHEKGYVQSK.[E]	1xTMTpro [K18]; 1xTMTpro [N-Term]; 1xAcetyl [K12(100)]	1	1	O43242 [444-461]	O43242 1xAcetyl [K455(100)]	6.01	5.76	5.97	5.87	5.55	5.62	5.88	5.8	5.81	5.98	5.9	5.72	5.81	6.02	5.72	5.86	5.89	5.81	-0.05	-0.230442	0.138139	5.83305	-0.51	0.61	0.85	-6.45
O43242	PSMD3_HUMAN	26S proteasome non-ATPase regulatory subunit 3	PSMD3	[K].AKPPPGGGEQEPPPPPAPQDVEMK.[E]	1xDeamidated [Q19]; 1xOxidation [M23]; 1xTMTpro [K24]; 1xTMTpro [N-Term]; 1xAcetyl [K2(100)]	1	1	O43242 [15-38]	O43242 1xAcetyl [K16(100)]	5.23	5.24	5.12	5.38	5.09	5.51	5.48	5.18	5.27	5.26	5.34	5.07	5.27	5.41	5	5.21	5.33	5.23	-0.02	-0.221693	0.179894	5.25736	-0.21	0.83	0.95	-6.56
O43242	PSMD3_HUMAN	26S proteasome non-ATPase regulatory subunit 3	PSMD3	[R].VYEFLDKLDVVR.[S]	1xTMTpro [N-Term]; 1xAcetyl [K7(100)]	1	1	O43242 [217-228]	O43242 1xAcetyl [K223(100)]	4.26	4.04	3.78	4.05	3.98	4.1	4.27	3.81	3.74	4.05	4.03	4.13	4.04	4.16	4.1	3.98	4.06	3.71	0.01	-0.271309	0.299879	4.01624	0.1	0.92	0.98	-6.57
Q9Y6G3	RM42_HUMAN	39S ribosomal protein L42, mitochondrial	MRPL42	[R].LEEKVEHLEEGPMIEQLSK.[M]	1xTMTpro [K19]; 1xTMTpro [N-Term]; 1xAcetyl [K4(100)]	1	1	Q9Y6G3 [96-114]	Q9Y6G3 1xAcetyl [K99(100)]	5.02	5.02	5.1	4.89	5.13	5.1	4.96	5.19	4.85	5.03	4.84	4.76	4.65	5	5.1	4.97	4.89	5.17	-0.08	-0.302017	0.140704	4.98113	-0.75	0.46	0.76	-6.3
P62277	RS13_HUMAN	40S ribosomal protein S13	RPS13	[K].GLAPDLPEDLYHLIKK.[A]	1xTMTpro [K16]; 1xTMTpro [N-Term]; 1xAcetyl [K15(100)]	1	1	P62277 [79-94]	P62277 1xAcetyl [K93(100)]	6.41	6.3	6.46	6.55	6.48	6.54	6.61	6.36	6.44	6.74	6.53	6.54	6.67	6.41	6.78	6.73	6.54	6.65	-0.06	-0.236364	0.107547	6.54209	-0.77	0.45	0.75	-6.28
P62277	RS13_HUMAN	40S ribosomal protein S13	RPS13	[R].SVPTWLKLTSDDVK.[E]	1xTMTpro [K14]; 1xTMTpro [N-Term]; 1xAcetyl [K7(100)]	1	1	P62277 [21-34]	P62277 1xAcetyl [K27(100)]	6.72	6.83	6.83	6.83	6.7	6.91	6.85	6.84	6.75	6.69	6.85	6.84	6.78	6.86	6.78	6.77	6.8	6.85	-0.01	-0.12744	0.0986992	6.80441	-0.26	0.8	0.93	-6.54
P62277	RS13_HUMAN	40S ribosomal protein S13	RPS13	[K].GLAPDLPEDLYHLIK.[K]	1xTMTpro [N-Term]; 1xAcetyl [K15(100)]	1	1	P62277 [79-93]	P62277 1xAcetyl [K93(100)]	3.48	4.01	3.93	3.16	2.9	3.28	3.03	3.27	2.98	3.33	3.48	3.92	3.25	3.3	3.34	3.29	3.42	3.48	-0.05	-0.463501	0.37339	3.37979	-0.22	0.83	0.94	-6.55
P62277	RS13_HUMAN	40S ribosomal protein S13	RPS13	[K].EQIYKLAK.[K]	1xTMTpro [K8]; 1xTMTpro [N-Term]; 1xAcetyl [K5(100)]	1	1	P62277 [35-42]	P62277 1xAcetyl [K39(100)]	8.01	7.94	7.94	8.04	7.88	7.94	7.92	7.8	7.89	7.92	8.03	8.07	7.9	7.97	7.99	7.92	7.92	7.95	-0.01	-0.119345	0.0999289	7.94535	-0.18	0.86	0.95	-6.56
Q15428	SF3A2_HUMAN	Splicing factor 3A subunit 2	SF3A2	[R].EIDKAEGK.[F]	1xTMTpro [K8]; 1xTMTpro [N-Term]; 1xAcetyl [K4(100)]	1	1	Q15428 [187-194]	Q15428 1xAcetyl [K190(100)]	5.83	6.02	6.01	5.91	6.04	5.91	5.99	5.9	5.89	5.68	6	5.98	5.97	5.75	5.94	6.05	5.9	5.78	0.02	-0.143335	0.17601	5.92006	0.21	0.84	0.95	-6.56
Q15428	SF3A2_HUMAN	Splicing factor 3A subunit 2	SF3A2	[K].EAPAQPAPEKVK.[V]	1xTMTpro [K12]; 1xTMTpro [N-Term]; 1xAcetyl [K10(100)]	1	1	Q15428 [92-103]	Q15428 1xAcetyl [K101(100)]	6.47	6.31	6.5	6.4	6.48	6.48	6.34	6.34	6.53	6.44	6.44	6.3	6.69	6.5	6.38	6.63	6.46	6.41	0	-0.141494	0.146631	6.45009	0.04	0.97	0.99	-6.58
Q9UPY8	MARE3_HUMAN	Microtubule-associated protein RP/EB family member 3	MAPRE3	[K].LEHEYIHNFKVLQAAFK.[K]	1xTMTpro [K17]; 1xTMTpro [N-Term]; 1xAcetyl [K10(100)]	1	1	Q9UPY8 [67-83]	Q9UPY8 1xAcetyl [K76(100)]	5.02	4.85	5.2	5.21	5.06	4.82	5.21	4.98	4.86	5.14	5.23	5.19	4.98	4.88	5.1	4.92	4.39	5.14	-0.1	-0.331308	0.130026	5.01062	-0.89	0.38	0.7	-6.18
Q9UPY8	MARE3_HUMAN	Microtubule-associated protein RP/EB family member 3	MAPRE3	[K].VLQAAFKK.[M]	1xTMTpro [K8]; 1xTMTpro [N-Term]; 1xAcetyl [K7(100)]	1	1	Q9UPY8 [77-84]	Q9UPY8 1xAcetyl [K83(100)]	8.13	7.97	8.15	8.16	7.97	8.1	8.25	8.08	8.01	8.12	8.22	8.18	7.98	8.05	8.02	8	8.17	8.12	-0.05	-0.163391	0.0683893	8.09246	-0.84	0.41	0.72	-6.23
Q9UPY8	MARE3_HUMAN	Microtubule-associated protein RP/EB family member 3	MAPRE3	[K].MGVDKIIPVEK.[L]	1xTMTpro [K11]; 1xTMTpro [N-Term]; 1xAcetyl [K5(100)]	1	1	Q9UPY8 [85-95]	Q9UPY8 1xAcetyl [K89(100)]	6.01	5.79	6.18	6.09	5.99	5.95	5.81	6.07	5.93	5.87	6.26	6.15	5.79	6.13	6.07	6.11	6.1	6.08	0.02	-0.148329	0.197779	6.02034	0.29	0.77	0.92	-6.54
O14880	MGST3_HUMAN	Microsomal glutathione S-transferase 3	MGST3	[K].YKVEYPIMYSTDPENGHIFNCIQR.[A]	1xCarbamidomethyl [C21]; 1xDeamidated [N15]; 1xTMTpro [N-Term]; 1xAcetyl [K2(100)]	1	1	O14880 [36-59]	O14880 1xAcetyl [K37(100)]	3.52	4.02	3.95	3.21	3.87	4.18	4.14	3.78	4.02	3.84	3.54	3.19	4.09	4.58	3.75	3.83	3.99	3.8	-0.33	-0.695274	0.0298311	3.85032	-1.88	0.071	0.32	-4.89
O14880	MGST3_HUMAN	Microsomal glutathione S-transferase 3	MGST3	[R].VLYAYGYYTGEPSKR.[S]	1xTMTpro [N-Term]; 1xAcetyl [K14(100)]	1	1	O14880 [98-112]	O14880 1xAcetyl [K111(100)]	6.29	6.46	5.99	6.11	6.04	6.27	6.07	6.27	5.94	6.16	6.15	6.31	6.03	6.1	6.3	6.13	6.21	6.12	0.08	-0.0901885	0.248105	6.16361	0.96	0.35	0.67	-6.12
Q96RD7	PANX1_HUMAN	Pannexin-1	PANX1	[R].FAAAPHICSDLKFIMEELDK.[V]	1xCarbamidomethyl [C8]; 1xTMTpro [K20]; 1xTMTpro [N-Term]; 1xAcetyl [K12(100)]	1	1	Q96RD7 [129-148]	Q96RD7 1xAcetyl [K140(100)]	5.52	5.95	5.87	5.46	5.72	5.5	5.68	5.71	5.72	5.66	5.63	5.75	5.51	5.72	5.43	5.51	5.53	5.89	-0.09	-0.293092	0.121343	5.65342	-0.85	0.4	0.72	-6.22
O00329	PK3CD_HUMAN	Phosphatidylinositol 4,5-bisphosphate 3-kinase catalytic subunit delta isoform	PIK3CD	[R].ALLVNVKFEGSEESFTFQVSTK.[D]	1xDeamidated [N5]; 1xTMTpro [N-Term]; 1xAcetyl [K7(99.3)]	1	1	O00329 [189-210]	O00329 1xAcetyl [K195(99.3)]	2.9	2.58	2.72	2.76	3.82	3.44	2.82	3.1	2.72	3.28	3.49	3.46	2.18	3.23	2.9	3.23	3.32	2.97	0.16	-0.362382	0.67822	3.05133	0.62	0.54	0.81	-6.38
P62753	RS6_HUMAN	40S ribosomal protein S6	RPS6	[R].QEQIAKR.[R]	1xTMTpro [N-Term]; 1xAcetyl [K6(100)]	1	1	P62753 [225-231]	P62753 1xAcetyl [K230(100)]	5.94	5.55	5.77	5.8	5.87	5.85	5.89	5.85	5.91	5.83	5.8	5.96	6.15	5.72	5.89	6.07	5.69	5.49	0.15	-0.031047	0.334909	5.83614	1.7	0.1	0.38	-5.18
P62753	RS6_HUMAN	40S ribosomal protein S6	RPS6	[K].LNISFPATGCQKLIEVDDER.[K]	1xCarbamidomethyl [C10]; 1xTMTpro [N-Term]; 1xAcetyl [K12(100)]	1	1	P62753 [3-22]	P62753 1xAcetyl [K14(100)]	4.86	4.71	5.23	4.93	5.16	4.73	5.04	4.79	4.86	5.13	4.74	4.87	5.06	4.97	5.03	4.8	5.04	4.94	-0.15	-0.374397	0.0790936	4.93864	-1.33	0.19	0.52	-5.71
P62753	RS6_HUMAN	40S ribosomal protein S6	RPS6	[K].EEAAEYAKLLAK.[R]	1xTMTpro [K12]; 1xTMTpro [N-Term]; 1xAcetyl [K8(100)]	1	1	P62753 [204-215]	P62753 1xAcetyl [K211(100)]	5.44	5.57	5.68	5.53	5.88	5.54	5.77	5.54	5.7	5.75	5.68	5.68	5.79	5.69	5.76	5.67	5.82	5.59	-0.09	-0.268928	0.0863947	5.67077	-1.05	0.3	0.63	-6.03
P62753	RS6_HUMAN	40S ribosomal protein S6	RPS6	[K].NKEEAAEYAKLLAK.[R]	2xTMTpro [K2; K10]; 1xTMTpro [N-Term]; 1xAcetyl [K10(99.6)]	1	1	P62753 [202-215]	P62753 1xAcetyl [K211(99.6)]	6.47	6.42	6.74	6.62	6.55	6.64	6.74	6.75	6.49	6.5	6.58	6.56	6.61	6.48	6.58	6.64	6.6	6.68	-0.02	-0.154628	0.10894	6.59309	-0.35	0.73	0.9	-6.52
P55809	SCOT1_HUMAN	Succinyl-CoA:3-ketoacid coenzyme A transferase 1, mitochondrial	OXCT1	[K].AVFDVDKK.[K]	1xTMTpro [K8]; 1xTMTpro [N-Term]; 1xAcetyl [K7(100)]	1	1	P55809 [474-481]	P55809 1xAcetyl [K480(100)]	6.54	6.7	6.74	6.44	6.57	6.79	6.92	6.7	6.42	6.64	6.7	6.58	6.19	6.5	6.59	6.26	6.6	6.6	-0.22	-0.395396	-0.0357465	6.58224	-2.46	0.021	0.15	-3.81
P55809	SCOT1_HUMAN	Succinyl-CoA:3-ketoacid coenzyme A transferase 1, mitochondrial	OXCT1	[R].AGGAGVPAFYTPTGYGTLVQEGGSPIKYNK.[D]	1xTMTpro [K30]; 1xTMTpro [N-Term]; 1xAcetyl [K27(100)]	1	1	P55809 [147-176]	P55809 1xAcetyl [K173(100)]	6.38	6.3	6.5	6.31	6.12	6.43	6.53	6.3	6.1	6.52	6.36	6.32	5.89	6.13	6.29	6.09	6.42	6.35	-0.15	-0.331412	0.0271193	6.29778	-1.74	0.093	0.36	-5.12
P55809	SCOT1_HUMAN	Succinyl-CoA:3-ketoacid coenzyme A transferase 1, mitochondrial	OXCT1	[R].IITEKAVFDVDKK.[K]	2xTMTpro [K12; K13]; 1xTMTpro [N-Term]; 1xAcetyl [K5(100)]	1	1	P55809 [469-481]	P55809 1xAcetyl [K473(100)]	7.2	7.22	7.28	7.36	7.11	7.17	7.35	7.2	7.09	7.23	7.33	7.09	6.99	7.2	7.16	6.99	7.08	7.22	-0.11	-0.244103	0.0260743	7.1822	-1.65	0.11	0.39	-5.26
P55809	SCOT1_HUMAN	Succinyl-CoA:3-ketoacid coenzyme A transferase 1, mitochondrial	OXCT1	[K].DGSVAIASKPR.[E]	1xTMTpro [N-Term]; 1xAcetyl [K9(100)]	1	1	P55809 [177-187]	P55809 1xAcetyl [K185(100)]	8.04	7.95	8.05	8.06	7.9	8	8.18	7.97	7.82	7.98	8.03	7.99	7.77	7.82	7.77	7.86	7.94	8.12	-0.06	-0.200301	0.0793969	7.95769	-0.88	0.38	0.7	-6.19
P55809	SCOT1_HUMAN	Succinyl-CoA:3-ketoacid coenzyme A transferase 1, mitochondrial	OXCT1	[K].YGDLANWMIPGKMVK.[G]	1xOxidation [M8]; 1xTMTpro [K15]; 1xTMTpro [N-Term]; 1xAcetyl [K12(100)]	1	1	P55809 [407-421]	P55809 1xAcetyl [K418(100)]	6.51	6.38	6.28	6.6	6.29	6.57	6.44	6.41	6.17	6.53	6.6	6.51	6.4	6.43	6.38	6.4	6.23	6.39	0.06	-0.0998013	0.226923	6.41805	0.8	0.43	0.74	-6.26
P55809	SCOT1_HUMAN	Succinyl-CoA:3-ketoacid coenzyme A transferase 1, mitochondrial	OXCT1	[R].HTKFYTDPVEAVK.[D]	1xTMTpro [K13]; 1xTMTpro [N-Term]; 1xAcetyl [K3(100)]	1	1	P55809 [39-51]	P55809 1xAcetyl [K41(100)]	5.87	5.64	5.8	5.8	5.66	5.78	5.77	5.76	5.68	5.75	5.76	5.74	5.78	5.73	5.69	5.51	5.67	5.71	-0.04	-0.198759	0.111773	5.72855	-0.57	0.57	0.82	-6.41
P55809	SCOT1_HUMAN	Succinyl-CoA:3-ketoacid coenzyme A transferase 1, mitochondrial	OXCT1	[K].YGDLANWMIPGKMVK.[G]	1xTMTpro [K15]; 1xTMTpro [N-Term]; 1xAcetyl [K12(100)]	1	1	P55809 [407-421]	P55809 1xAcetyl [K418(100)]	6.98	6.86	6.85	7.01	6.96	6.93	6.95	6.81	6.84	7.06	6.91	6.91	6.66	6.77	6.85	6.85	7.1	6.98	-0.01	-0.158422	0.135183	6.9054	-0.16	0.87	0.96	-6.57
P55809	SCOT1_HUMAN	Succinyl-CoA:3-ketoacid coenzyme A transferase 1, mitochondrial	OXCT1	[R].AGGAGVPAFYTPTGYGTLVQEGGSPIKYNK.[D]	1xDeamidated [Q20]; 1xTMTpro [K30]; 1xTMTpro [N-Term]; 1xAcetyl [K27(100)]	1	1	P55809 [147-176]	P55809 1xAcetyl [K173(100)]	3.64	4.31	4.63	4.62	4.37	4.28	4.54	4.47	4.02	4.42	4.4	4.39	3.69	3.75	4.31	4.33	4.66	4.33	0.01	-0.313075	0.335491	4.28737	0.07	0.94	0.98	-6.58
Q15459	SF3A1_HUMAN	Splicing factor 3A subunit 1	SF3A1	[R].RTDIFGVEETAIGKK.[I]	1xTMTpro [K15]; 1xTMTpro [N-Term]; 1xAcetyl [K14(100)]	1	1	Q15459 [473-487]	Q15459 1xAcetyl [K486(100)]	7.52	7.39	7.32	7.53	7.57	7.23	7.31	7.3	7.71	7.19	7.23	7.38	7.84	7.3	7.26	7.63	7.31	7.17	0.2	0.062552	0.344153	7.39954	2.96	0.0062	0.073	-2.72
Q15459	SF3A1_HUMAN	Splicing factor 3A subunit 1	SF3A1	[R].TDIFGVEETAIGKK.[I]	1xTMTpro [K14]; 1xTMTpro [N-Term]; 1xAcetyl [K13(100)]	1	1	Q15459 [474-487]	Q15459 1xAcetyl [K486(100)]	6.16	5.98	6.01	6.21	6.6	5.92	6.04	6.23	6.44	6.03	6.16	6.23	6.63	6.15	6.02	6.4	6.23	5.81	0.26	0.0766458	0.439319	6.17966	2.91	0.0069	0.078	-2.82
Q15459	SF3A1_HUMAN	Splicing factor 3A subunit 1	SF3A1	[K].QSDDEVYAPGLDIESSLKQLAER.[R]	1xTMTpro [N-Term]; 1xAcetyl [K18(100)]	1	1	Q15459 [450-472]	Q15459 1xAcetyl [K467(100)]	3.83	3.68	3.88	3.91	4.27	4.11	3.79	3.47	3.79	3.87	3.32	3.72	3.69	4.18	3.27	4.15	3.7	3.33	0.3	-0.0643267	0.655921	3.77479	1.68	0.1	0.38	-5.21
Q15459	SF3A1_HUMAN	Splicing factor 3A subunit 1	SF3A1	[K].VMQQQQQTTQQQLPQKVQAQVIQETIVPK.[E]	1xDeamidated [Q11]; 1xTMTpro [K29]; 1xTMTpro [N-Term]; 1xAcetyl [K16(100)]	1	1	Q15459 [116-144]	Q15459 1xAcetyl [K131(100)]	6.26	5.92	6.1	5.94	6.12	6.19	5.95	5.9	6.07	6.18	6.04	6.01	6.16	5.85	5.82	5.92	6.07	6.12	-0.06	-0.226249	0.101234	6.03437	-0.78	0.44	0.74	-6.27
Q15459	SF3A1_HUMAN	Splicing factor 3A subunit 1	SF3A1	[K].EDSAPSKPVVGIIYPPPEVR.[N]	1xTMTpro [N-Term]; 1xAcetyl [K7(100)]	1	1	Q15459 [31-50]	Q15459 1xAcetyl [K37(100)]	6.09	6.04	6.23	6.45	6.26	6.53	6.29	6.21	6.38	6.12	6.3	6.22	6.25	6.29	6.12	6.38	6.29	6.47	0.04	-0.144325	0.214824	6.27248	0.4	0.69	0.88	-6.5
Q15459	SF3A1_HUMAN	Splicing factor 3A subunit 1	SF3A1	[K].VMQQQQQTTQQQLPQKVQAQVIQETIVPK.[E]	1xTMTpro [K29]; 1xTMTpro [N-Term]; 1xAcetyl [K16(100)]	1	1	Q15459 [116-144]	Q15459 1xAcetyl [K131(100)]	6.12	5.68	5.92	6	5.83	6.01	6.05	5.9	6.16	6	6.01	6.04	5.96	5.91	5.84	5.91	6.2	5.86	0.03	-0.153215	0.206612	5.96638	0.3	0.76	0.92	-6.53
Q9P0Z9	SOX_HUMAN	Peroxisomal sarcosine oxidase	PIPOX	[K].ENQELKTIQANLSR.[Q]	1xTMTpro [N-Term]; 1xAcetyl [K6(100)]	1	1	Q9P0Z9 [99-112]	Q9P0Z9 1xAcetyl [K104(100)]	6.16	6.33	6.15	6.19	6.19	6.34	6.21	6.41	6.15	6.14	6.08	6.34	6	6.22	6.37	6.03	6.17	6.18	0.04	-0.117302	0.205399	6.20395	0.56	0.58	0.83	-6.42
Q9NRC1	ST7_HUMAN	Suppressor of tumorigenicity 7 protein	ST7	[R].QSVSECKVWR.[N]	1xCarbamidomethyl [C6]; 1xTMTpro [N-Term]; 1xAcetyl [K7(100)]	1	1	Q9NRC1 [128-137]	Q9NRC1 1xAcetyl [K134(100)]	5.35	5.02	5.15	5.19	5.13	5.09	5.11	5.59	5.26	5.26	5.22	5.24	5.32	5.07	4.99	5.08	5.41	5.22	0.14	-0.0741557	0.349078	5.2064	1.33	0.19	0.52	-5.71
Q96JX3	SRAC1_HUMAN	Protein SERAC1	SERAC1	[K].LHVVPVESADLGIGDLIPVDVNHLNICKPK.[K]	1xCarbamidomethyl [C27]; 1xDeamidated [N22]; 1xTMTpro [K30]; 1xTMTpro [N-Term]; 1xAcetyl [K28(100)]	1	1	Q96JX3 [601-630]	Q96JX3 1xAcetyl [K628(100)]	5.14	5.18	5.23	5.32	5.14	5.08	5.56	5.15	5.19	5.28	5.43	5.23	5.15	5.44	5.34	5.41	5.04	5.42	-0.12	-0.312415	0.0715406	5.26212	-1.28	0.21	0.54	-5.77
P49588	SYAC_HUMAN	Alanine--tRNA ligase, cytoplasmic	AARS1	[R].EADGILKPLPK.[K]	1xTMTpro [K11]; 1xTMTpro [N-Term]; 1xAcetyl [K7(100)]	1	1	P49588 [225-235]	P49588 1xAcetyl [K231(100)]	5.75	6.55	6.2	5.78	5.87	6.22	6.01	6.03	5.82	6.23	6.22	6.14	6.09	6.15	6.33	5.93	6.39	6.15	-0.21	-0.396012	-0.0298411	6.10334	-2.38	0.024	0.17	-3.96
P49588	SYAC_HUMAN	Alanine--tRNA ligase, cytoplasmic	AARS1	[K].VDDSSEDKTEFTVK.[N]	1xTMTpro [K14]; 1xTMTpro [N-Term]; 1xAcetyl [K8(100)]	1	1	P49588 [551-564]	P49588 1xAcetyl [K558(100)]	5.83	6.62	6.23	5.73	5.87	5.95	6.07	6.11	5.96	6.03	6.27	5.99	5.78	6.47	5.98	5.9	6.01	6.41	-0.26	-0.511731	-0.00688459	6.06683	-2.14	0.045	0.24	-4.46
P49588	SYAC_HUMAN	Alanine--tRNA ligase, cytoplasmic	AARS1	[K].DIINEEEVQFLKTLSR.[G]	1xTMTpro [N-Term]; 1xAcetyl [K12(100)]	1	1	P49588 [373-388]	P49588 1xAcetyl [K384(100)]	4.3	4.52	4.71	4.37	4.16	4.59	4.35	4.3	4.32	4.55	4.26	3.87	4.07	4.63	4.32	4.17	4.1	4.51	-0.25	-0.528831	0.024018	4.33947	-1.87	0.072	0.32	-4.91
P49588	SYAC_HUMAN	Alanine--tRNA ligase, cytoplasmic	AARS1	[R].YAHEKLNASR.[G]	1xTMTpro [N-Term]; 1xAcetyl [K5(100)]	1	1	P49588 [334-343]	P49588 1xAcetyl [K338(100)]	5.8	5.91	5.87	6.01	5.99	5.81	5.89	6.03	6.03	6.02	5.98	5.59	6.06	6	6.11	5.93	6.01	6.01	-0.09	-0.261209	0.0902682	5.94752	-1	0.33	0.66	-6.09
P23193	TCEA1_HUMAN	Transcription elongation factor A protein 1	TCEA1	[K].TGGTQTDLFTCGKCK.[K]	2xCarbamidomethyl [C11; C14]; 1xTMTpro [K15]; 1xTMTpro [N-Term]; 1xAcetyl [K13(100)]	1	1	P23193 [253-267]	P23193 1xAcetyl [K265(100)]	5.88	5.82	5.6	5.57	5.51	5.72	5.53	5.72	5.61	5.82	5.45	5.7	5.95	5.66	5.7	5.97	5.63	5.7	0.14	-0.0532349	0.33241	5.69643	1.48	0.15	0.46	-5.51
P40227	TCPZ_HUMAN	T-complex protein 1 subunit zeta	CCT6A	[K].EKALQFLEEVK.[V]	1xTMTpro [K11]; 1xTMTpro [N-Term]; 1xAcetyl [K2(100)]	1	1	P40227 [128-138]	P40227 1xAcetyl [K129(100)]	6.66	6.86	6.86	6.6	6.58	6.73	6.65	6.64	6.51	6.7	6.77	6.71	6.61	6.67	6.83	6.51	6.84	6.7	-0.15	-0.2744	-0.0158091	6.68959	-2.3	0.029	0.19	-4.13
P40227	TCPZ_HUMAN	T-complex protein 1 subunit zeta	CCT6A	[K].TEVNSGFFYKSAEER.[E]	1xTMTpro [N-Term]; 1xAcetyl [K10(100)]	1	1	P40227 [242-256]	P40227 1xAcetyl [K251(100)]	6.33	6.41	6.44	6.32	6.44	6.45	6.62	6.44	6.27	6.58	6.54	6.38	6.39	6.55	6.51	6.46	6.37	6.57	-0.14	-0.266488	-0.00446863	6.44854	-2.12	0.043	0.24	-4.47
P40227	TCPZ_HUMAN	T-complex protein 1 subunit zeta	CCT6A	[K].GPNKHTLTQIK.[D]	1xTMTpro [K11]; 1xTMTpro [N-Term]; 1xAcetyl [K4(100)]	1	1	P40227 [378-388]	P40227 1xAcetyl [K381(100)]	6.66	6.61	6.73	6.52	6.88	6.75	6.76	6.54	6.71	6.79	6.82	6.83	6.75	6.81	6.84	6.78	6.83	6.83	-0.13	-0.269446	0.0128251	6.74562	-1.86	0.073	0.32	-4.92
P40227	TCPZ_HUMAN	T-complex protein 1 subunit zeta	CCT6A	[R].SVTLLIKGPNK.[H]	1xTMTpro [K11]; 1xTMTpro [N-Term]; 1xAcetyl [K7(100)]	1	1	P40227 [371-381]	P40227 1xAcetyl [K377(100)]	9.23	9.31	9.31	9.27	9.18	9.42	9.34	9.19	9.16	9.26	9.3	9.23	9.15	9.23	9.17	9.11	9.28	9.25	-0.07	-0.1725	0.023434	9.24334	-1.56	0.13	0.43	-5.4
P40227	TCPZ_HUMAN	T-complex protein 1 subunit zeta	CCT6A	[K].GIDPFSLDALSKEGIVALR.[R]	1xTMTpro [N-Term]; 1xAcetyl [K12(100)]	1	1	P40227 [296-314]	P40227 1xAcetyl [K307(100)]	4.25	4.17	4.34	3.87	4.36	3.98	4.46	4.04	3.72	4.13	4.14	4.23	3.87	4.27	4.15	4.09	4.1	4.24	-0.21	-0.495116	0.0711669	4.13413	-1.53	0.14	0.44	-5.43
P40227	TCPZ_HUMAN	T-complex protein 1 subunit zeta	CCT6A	[K].VCGDSDKGFVVINQK.[G]	1xCarbamidomethyl [C2]; 1xTMTpro [K15]; 1xTMTpro [N-Term]; 1xAcetyl [K7(100)]	1	1	P40227 [281-295]	P40227 1xAcetyl [K287(100)]	5.97	6.09	6.27	6.07	6.29	6.23	6.3	6.24	6.19	6.35	6.28	6.15	6.32	6.11	6.34	6.28	6.64	6.32	-0.12	-0.29795	0.0656626	6.24713	-1.31	0.2	0.53	-5.74
P40227	TCPZ_HUMAN	T-complex protein 1 subunit zeta	CCT6A	[K].FTFIEKCNNPR.[S]	1xCarbamidomethyl [C7]; 1xTMTpro [N-Term]; 1xAcetyl [K6(100)]	1	1	P40227 [360-370]	P40227 1xAcetyl [K365(100)]	7.34	7.3	7.49	7.32	7.27	7.27	7.36	7.19	7.2	7.37	7.25	7.33	7.24	7.27	7.32	7.22	7.31	7.26	-0.07	-0.183193	0.0493383	7.29485	-1.18	0.25	0.58	-5.89
P40227	TCPZ_HUMAN	T-complex protein 1 subunit zeta	CCT6A	[R].SVTLLIKGPNK.[H]	1xDeamidated [N10]; 1xTMTpro [K11]; 1xTMTpro [N-Term]; 1xAcetyl [K7(100)]	1	1	P40227 [371-381]	P40227 1xAcetyl [K377(100)]	5.61	5.58	5.82	5.73	5.81	5.83	5.63	5.23	5.69	5.7	5.62	5.65	5.65	5.67	5.58	5.65	5.4	5.56	-0.08	-0.279093	0.118287	5.63306	-0.83	0.41	0.73	-6.24
P40227	TCPZ_HUMAN	T-complex protein 1 subunit zeta	CCT6A	[K].HTLTQIKDAVR.[D]	1xTMTpro [N-Term]; 1xAcetyl [K7(100)]	1	1	P40227 [382-392]	P40227 1xAcetyl [K388(100)]	6.3	5.98	6.23	6.11	6.19	6.12	6.17	6.27	6.26	6.22	6.21	6.26	6.19	6.23	6.19	6.14	6.18	6.23	-0.01	-0.145555	0.125005	6.19298	-0.16	0.88	0.96	-6.57
O94811	TPPP_HUMAN	Tubulin polymerization-promoting protein	TPPP	[R].VDLVDESGYVSGYKHAGTYDQK.[V]	1xTMTpro [K22]; 1xTMTpro [N-Term]; 1xAcetyl [K14(100)]	1	1	O94811 [193-214]	O94811 1xAcetyl [K206(100)]	5.59	5.54	5.41	5.11	5.32	5.31	5.1	5.2	5.36	5.47	5.26	5.18	5.28	5.42	5.34	5.44	5.36	5.36	-0.06	-0.251442	0.129773	5.33597	-0.65	0.52	0.79	-6.36
O94811	TPPP_HUMAN	Tubulin polymerization-promoting protein	TPPP	[R].VDLVDESGYVSGYKHAGTYDQK.[V]	1xDeamidated [Q21]; 1xTMTpro [K22]; 1xTMTpro [N-Term]; 1xAcetyl [K14(100)]	1	1	O94811 [193-214]	O94811 1xAcetyl [K206(100)]	5.39	5.12	5.22	5.42	5.24	5.03	5.17	5.29	5.55	5.49	5.3	5.42	5.32	5.46	5.45	4.97	5.42	5.34	-0.02	-0.244385	0.204058	5.31108	-0.18	0.86	0.95	-6.56
Q9C040	TRIM2_HUMAN	Tripartite motif-containing protein 2	TRIM2	[R].SADVSPTTEGVKR.[R]	1xTMTpro [N-Term]; 1xAcetyl [K12(100)]	1	1	Q9C040 [424-436]	Q9C040 1xAcetyl [K435(100)]	5.06	4.71	4.53	4.72	4.82	4.41	4.69	5	4.93	5.17	4.63	4.89	4.95	4.63	4.89	4.71	4.79	4.44	0.2	-0.0615157	0.451854	4.7766	1.56	0.13	0.43	-5.4
Q9C040	TRIM2_HUMAN	Tripartite motif-containing protein 2	TRIM2	[K].DKDGELCK.[T]	1xCarbamidomethyl [C7]; 1xTMTpro [K8]; 1xTMTpro [N-Term]; 1xAcetyl [K2(100)]	1	1	Q9C040 [352-359]	Q9C040 1xAcetyl [K353(100)]	7.29	7.83	7.67	7.55	7.7	7.62	7.79	7.75	7.57	7.72	7.66	7.72	7.53	7.91	7.98	7.71	7.93	7.9	-0.11	-0.280529	0.0508635	7.71242	-1.43	0.17	0.48	-5.58
Q9C040	TRIM2_HUMAN	Tripartite motif-containing protein 2	TRIM2	[K].AVKRPASMYSTGK.[R]	1xTMTpro [K13]; 1xTMTpro [N-Term]; 1xAcetyl [K3(100)]	1	1	Q9C040 [450-462]	Q9C040 1xAcetyl [K452(100)]	8.16	8	8.13	8.09	7.72	7.81	8.04	7.84	8.08	7.85	8.16	7.95	8.13	8.04	7.87	8.16	8.06	8.07	-0.04	-0.219376	0.13526	8.01026	-0.49	0.63	0.85	-6.46
P48634	PRC2A_HUMAN	Protein PRRC2A	PRRC2A	[R].HGLQSLGKVAIAR.[R]	1xTMTpro [N-Term]; 1xAcetyl [K8(100)]	1	1	P48634 [42-54]	P48634 1xAcetyl [K49(100)]	7.63	7.23	7.53	7.49	7.49	7.47	7.43	7.56	7.39	7.46	7.4	7.58	7.61	7.53	7.38	7.57	7.35	7.26	0.15	0.0151194	0.280071	7.46534	2.28	0.03	0.2	-4.16
Q5JSZ5	PRC2B_HUMAN	Protein PRRC2B	PRRC2B	[R].HGLQSLGKVAAAR.[R]	1xTMTpro [N-Term]; 1xAcetyl [K8(100)]	1	1	Q5JSZ5 [43-55]	Q5JSZ5 1xAcetyl [K50(100)]	7.51	7.18	7.08	7.43	7.14	7.24	6.99	7.14	7.35	7.04	7.33	7.25	7.4	7.14	6.98	7.39	7.08	7.16	0.19	0.0346153	0.347005	7.21309	2.5	0.018	0.15	-3.71
Q92878	RAD50_HUMAN	DNA repair protein RAD50	RAD50	[K].NIHGYMKDIENYIQDGK.[D]	1xTMTpro [K17]; 1xTMTpro [N-Term]; 1xAcetyl [K7(100)]	1	1	Q92878 [953-969]	Q92878 1xAcetyl [K959(100)]	6.22	6.36	6.54	6.35	6.35	6.59	6.6	6.33	6.31	6.44	6.43	6.32	6.4	6.35	6.43	6.16	6.34	6.51	-0.22	-0.354696	-0.0770623	6.39092	-3.18	0.0035	0.051	-2.19
Q92878	RAD50_HUMAN	DNA repair protein RAD50	RAD50	[R].IIELKSEILSK.[K]	1xTMTpro [K11]; 1xTMTpro [N-Term]; 1xAcetyl [K5(100)]	1	1	Q92878 [442-452]	Q92878 1xAcetyl [K446(100)]	4.25	4.36	4.28	4.45	4.22	4.52	4.24	4.42	4.41	4.62	4.21	4.34	4.48	4.36	3.95	4.45	4.34	4.45	0.19	-0.0570236	0.427484	4.35179	1.56	0.13	0.43	-5.39
Q92878	RAD50_HUMAN	DNA repair protein RAD50	RAD50	[K].NVKYELQQLEGSSDR.[I]	1xTMTpro [N-Term]; 1xAcetyl [K3(100)]	1	1	Q92878 [459-473]	Q92878 1xAcetyl [K461(100)]	6.03	6.06	5.9	5.99	5.74	5.93	5.81	5.85	5.79	6.21	5.94	5.79	5.98	6.05	6.01	5.8	5.77	5.98	-0.07	-0.242523	0.103348	5.92365	-0.82	0.42	0.73	-6.24
Q92878	RAD50_HUMAN	DNA repair protein RAD50	RAD50	[K].NIHGYMKDIENYIQDGK.[D]	1xDeamidated [N11]; 1xTMTpro [K17]; 1xTMTpro [N-Term]; 1xAcetyl [K7(100)]	1	1	Q92878 [953-969]	Q92878 1xAcetyl [K959(100)]	4.74	4.88	5.07	4.78	4.93	5.07	4.93	4.9	4.97	4.91	4.91	5.01	4.7	5.11	4.75	4.71	5.01	4.94	-0.07	-0.279619	0.134639	4.90592	-0.72	0.48	0.77	-6.32
Q92878	RAD50_HUMAN	DNA repair protein RAD50	RAD50	[R].SEYVEKFYR.[I]	1xTMTpro [N-Term]; 1xAcetyl [K6(100)]	1	1	Q92878 [1280-1288]	Q92878 1xAcetyl [K1285(100)]	6.02	5.96	5.83	6.02	5.95	6.1	6.09	5.9	5.91	5.84	5.84	5.79	5.76	5.76	5.82	6.03	5.87	5.91	0.04	-0.131435	0.205417	5.9108	0.45	0.66	0.87	-6.48
Q92878	RAD50_HUMAN	DNA repair protein RAD50	RAD50	[K].VIAQLSECEKHK.[E]	1xCarbamidomethyl [C8]; 1xTMTpro [K12]; 1xTMTpro [N-Term]; 1xAcetyl [K10(100)]	1	1	Q92878 [983-994]	Q92878 1xAcetyl [K992(100)]	5.54	5.85	5.84	5.74	5.69	5.85	5.77	5.54	6	5.84	5.87	5.99	5.96	5.79	5.8	5.81	5.77	5.48	0.02	-0.182618	0.216782	5.78513	0.18	0.86	0.95	-6.56
P61026	RAB10_HUMAN	Ras-related protein Rab-10	RAB10	[K].TVELQGKK.[I]	1xTMTpro [K8]; 1xTMTpro [N-Term]; 1xAcetyl [K7(100)]	1	1	P61026 [50-57]	P61026 1xAcetyl [K56(100)]	7.54	7.66	7.83	7.79	8.05	7.95	7.94	7.77	7.75	7.84	7.64	7.58	7.78	7.93	7.97	7.8	7.97	7.85	-0.12	-0.292561	0.0625557	7.81256	-1.34	0.19	0.52	-5.69
P61026	RAB10_HUMAN	Ras-related protein Rab-10	RAB10	[K].SFENISKWLR.[N]	1xTMTpro [N-Term]; 1xAcetyl [K7(100)]	1	1	P61026 [96-105]	P61026 1xAcetyl [K102(100)]	7.39	7.49	7.55	7.5	7.38	7.6	7.55	7.42	7.26	7.34	7.41	7.53	7.26	7.44	7.26	7.4	7.47	7.38	0.03	-0.0984237	0.160356	7.42355	0.49	0.63	0.85	-6.46
Q9Y3D9	RT23_HUMAN	28S ribosomal protein S23, mitochondrial	MRPS23	[R].FVEKYTELQK.[L]	1xTMTpro [K10]; 1xTMTpro [N-Term]; 1xAcetyl [K4(100)]	1	1	Q9Y3D9 [99-108]	Q9Y3D9 1xAcetyl [K102(100)]	5.7	5.95	5.86	5.74	5.68	5.68	5.98	5.81	5.62	5.81	5.73	5.88	5.58	5.63	5.7	5.4	5.99	5.98	-0.14	-0.336251	0.0515627	5.76219	-1.5	0.14	0.45	-5.48
Q9Y3D9	RT23_HUMAN	28S ribosomal protein S23, mitochondrial	MRPS23	[K].YTELQKLGETDEEK.[L]	1xTMTpro [K14]; 1xTMTpro [N-Term]; 1xAcetyl [K6(100)]	1	1	Q9Y3D9 [103-116]	Q9Y3D9 1xAcetyl [K108(100)]	6.37	6.33	6.02	6.19	6.22	6.27	6.33	5.99	6.21	6.09	6.1	6.18	6.01	6.24	6.24	5.95	6.25	6.17	-0.1	-0.26104	0.0677902	6.17616	-1.2	0.24	0.57	-5.86
Q9Y3D9	RT23_HUMAN	28S ribosomal protein S23, mitochondrial	MRPS23	[K].LGETDEEKLFVETGK.[A]	1xTMTpro [K15]; 1xTMTpro [N-Term]; 1xAcetyl [K8(100)]	1	1	Q9Y3D9 [109-123]	Q9Y3D9 1xAcetyl [K116(100)]	6.29	6.24	6.31	6.23	6.31	6.23	6.32	6.01	6.04	6.15	6.2	6.2	6.01	6.09	6.22	6.2	6.21	6.03	-0.05	-0.214003	0.104142	6.18236	-0.71	0.49	0.77	-6.33
Q9Y3D9	RT23_HUMAN	28S ribosomal protein S23, mitochondrial	MRPS23	[R].AKFYSVYGSGQR.[A]	1xTMTpro [N-Term]; 1xAcetyl [K2(100)]	1	1	Q9Y3D9 [72-83]	Q9Y3D9 1xAcetyl [K73(100)]	6.03	5.84	6.01	5.86	5.9	6.02	5.95	6	5.78	5.92	5.79	5.86	5.88	5.81	5.74	5.69	5.61	6.01	-0.05	-0.222893	0.132478	5.87343	-0.52	0.61	0.84	-6.44
Q01105	SET_HUMAN	Protein SET	SET	[K].STEIKWK.[S]	1xTMTpro [K7]; 1xTMTpro [N-Term]; 1xAcetyl [K5(100)]	1	1	Q01105 [168-174]	Q01105 1xAcetyl [K172(100)]	6.92	6.68	6.82	6.9	6.88	6.83	6.79	6.9	6.87	6.72	6.83	6.86	6.83	6.8	6.86	6.88	6.9	6.72	0.08	-0.0357105	0.197116	6.83368	1.42	0.17	0.48	-5.59
Q01105	SET_HUMAN	Protein SET	SET	[R].IDFYFDENPYFENKVLSK.[E]	1xDeamidated [N13]; 1xTMTpro [K18]; 1xTMTpro [N-Term]; 1xAcetyl [K14(100)]	1	1	Q01105 [137-154]	Q01105 1xAcetyl [K150(100)]	3.02	3.59	3.39	3.6	2.98	3.17	2.58	3.47	2.64	3.19	3.33	3.26	3.81	2.4	2.97	3.46	3.47	3.52	0.29	-0.200724	0.784984	3.21438	1.21	0.24	0.57	-5.85
Q01105	SET_HUMAN	Protein SET	SET	[R].LNEQASEEILKVEQK.[Y]	1xTMTpro [K15]; 1xTMTpro [N-Term]; 1xAcetyl [K11(100)]	1	1	Q01105 [58-72]	Q01105 1xAcetyl [K68(100)]	7.12	6.98	6.98	7.11	7.19	7.21	6.96	7.07	7.12	7.31	7.14	7.11	7.14	7.06	7.07	7.19	7.19	7.1	0.07	-0.0588893	0.195264	7.11327	1.1	0.28	0.61	-5.98
Q01105	SET_HUMAN	Protein SET	SET	[R].IDFYFDENPYFENKVLSK.[E]	1xTMTpro [K18]; 1xTMTpro [N-Term]; 1xAcetyl [K14(100)]	1	1	Q01105 [137-154]	Q01105 1xAcetyl [K150(100)]	5.18	5.24	5.34	5.4	5.46	5.49	5.35	5.43	5.52	5.56	5.49	5.31	5.55	5.54	5.37	5.53	5.46	5.24	0.06	-0.130077	0.243183	5.41603	0.62	0.54	0.81	-6.39
Q01105	SET_HUMAN	Protein SET	SET	[R].LNEQASEEILK.[V]	1xTMTpro [N-Term]; 1xAcetyl [K11(100)]	1	1	Q01105 [58-68]	Q01105 1xAcetyl [K68(100)]	7.39	7.47	7.45	7.17	7.17	7.32	7.14	7.36	7.25	7.35	7.24	7.34	7.25	7.26	7.26	7.28	7.28	7.22	0.02	-0.106628	0.156392	7.28962	0.39	0.7	0.89	-6.5
O43290	SNUT1_HUMAN	U4/U6.U5 tri-snRNP-associated protein 1	SART1	[K].APNKSLPSAVYCIEDK.[M]	1xCarbamidomethyl [C12]; 1xTMTpro [K16]; 1xTMTpro [N-Term]; 1xAcetyl [K4(100)]	1	1	O43290 [663-678]	O43290 1xAcetyl [K666(100)]	6.54	6.49	6.56	6.69	6.62	6.69	6.68	6.82	6.75	6.58	6.68	6.76	6.62	6.67	6.39	6.66	6.64	6.51	0.17	0.0308354	0.30687	6.62988	2.5	0.018	0.14	-3.71
O43290	SNUT1_HUMAN	U4/U6.U5 tri-snRNP-associated protein 1	SART1	[R].GEKEAAGTTAAAGTGGATEQPPR.[H]	1xTMTpro [N-Term]; 1xAcetyl [K3(100)]	1	1	O43290 [9-31]	O43290 1xAcetyl [K11(100)]	3.89	3	3.71	3.86	3.71	3.88	2.97	3.77	3.49	3.58	3.53	3.74	3.59	3.76	3.58	3.65	3.26	3	0.4	0.01001	0.78087	3.55432	2.1	0.045	0.24	-4.5
O43290	SNUT1_HUMAN	U4/U6.U5 tri-snRNP-associated protein 1	SART1	[K].TSSGDASSLSIEETNKLR.[A]	1xTMTpro [N-Term]; 1xAcetyl [K16(100)]	1	1	O43290 [110-127]	O43290 1xAcetyl [K125(100)]	5.73	5.75	5.43	5.45	5.65	5.59	5.61	5.65	5.58	5.65	5.54	5.74	5.73	5.67	5.64	5.7	5.62	5.56	0.08	-0.0813485	0.238801	5.62608	1.01	0.32	0.65	-6.07
O43290	SNUT1_HUMAN	U4/U6.U5 tri-snRNP-associated protein 1	SART1	[K].SLPSAVYCIEDK.[M]	1xCarbamidomethyl [C8]; 1xTMTpro [N-Term]; 1xAcetyl [K12(100)]	1	1	O43290 [667-678]	O43290 1xAcetyl [K678(100)]	5.08	5.05	5.26	5.32	5.13	5.31	5.19	5.09	5.22	5.48	5.3	5.13	5.33	5.24	5.26	5.09	5.27	5.22	-0.09	-0.277152	0.101054	5.22115	-0.95	0.35	0.68	-6.13
O95470	SGPL1_HUMAN	Sphingosine-1-phosphate lyase 1	SGPL1	[R].ASGTVYSGEEKLTELLVK.[A]	1xTMTpro [K18]; 1xTMTpro [N-Term]; 1xAcetyl [K11(100)]	1	1	O95470 [145-162]	O95470 1xAcetyl [K155(100)]	5.31	5.11	4.85	5.32	5.37	5.02	5.24	5.13	5.2	5.45	5.27	5.2	5.08	5.43	5.42	4.95	5.32	5.08	-0.02	-0.255453	0.208896	5.20896	-0.21	0.84	0.95	-6.56
Q96Q15	SMG1_HUMAN	Serine/threonine-protein kinase SMG1	SMG1	[K].QLKEFIQQPENK.[L]	1xTMTpro [K12]; 1xTMTpro [N-Term]; 1xAcetyl [K3(100)]	1	1	Q96Q15 [171-182]	Q96Q15 1xAcetyl [K173(100)]	6.06	6.15	6.16	6.05	6.14	6.36	6.08	6.19	6.18	5.99	6	5.82	6.09	6.26	6.06	5.8	6.08	6.01	-0.09	-0.263208	0.0757345	6.08182	-1.13	0.27	0.6	-5.94
Q96Q15	SMG1_HUMAN	Serine/threonine-protein kinase SMG1	SMG1	[K].LLYLCATYKALETVGEK.[K]	1xCarbamidomethyl [C5]; 1xTMTpro [K17]; 1xTMTpro [N-Term]; 1xAcetyl [K9(100)]	1	1	Q96Q15 [250-266]	Q96Q15 1xAcetyl [K258(100)]	5.69	5.7	5.67	5.69	5.49	5.75	5.65	5.65	5.41	5.26	5.82	5.87	5.38	5.81	5.78	5.58	5.85	5.69	-0.03	-0.229806	0.176631	5.65222	-0.27	0.79	0.93	-6.54
Q96SB8	SMC6_HUMAN	Structural maintenance of chromosomes protein 6	SMC6	[R].HYEEKQK.[E]	1xTMTpro [K7]; 1xTMTpro [N-Term]; 1xAcetyl [K5(100)]	1	1	Q96SB8 [817-823]	Q96SB8 1xAcetyl [K821(100)]	6.58	6.33	6.44	6.52	6.48	6.61	6.25	6.48	6.54	6.55	6.39	6.56	6.61	6.64	6.41	6.59	6.35	6.4	0.15	0.0131645	0.295336	6.48475	2.24	0.033	0.21	-4.24
O00338	ST1C2_HUMAN	Sulfotransferase 1C2	SULT1C2	[R].HPFIEWARPPQPSGVEKAK.[A]	1xTMTpro [K19]; 1xTMTpro [N-Term]; 1xAcetyl [K17(100)]	1	1	O00338 [80-98]	O00338 1xAcetyl [K96(100)]	5.56	5.54	5.55	5.74	5.63	5.66	5.5	5.49	5.78	5.37	5.66	5.82	5.83	5.72	5.72	5.49	5.41	5.52	0.04	-0.145984	0.234341	5.6105	0.48	0.64	0.86	-6.46
O15400	STX7_HUMAN	Syntaxin-7	STX7	[R].ISSNIQKITQCSVEIQR.[T]	1xCarbamidomethyl [C11]; 1xTMTpro [N-Term]; 1xAcetyl [K7(100)]	1	1	O15400 [18-34]	O15400 1xAcetyl [K24(100)]	6.48	6.42	6.57	6.5	6.41	6.59	6.6	6.36	6.37	6.36	6.67	6.46	6.19	6.36	6.61	6.28	6.58	6.62	-0.21	-0.360131	-0.0697046	6.46798	-3.03	0.0052	0.065	-2.55
O15400	STX7_HUMAN	Syntaxin-7	STX7	[R].QQLQQKQQYTNQLAK.[E]	1xDeamidated [Q8]; 1xTMTpro [K15]; 1xTMTpro [N-Term]; 1xAcetyl [K6(100)]	1	1	O15400 [50-64]	O15400 1xAcetyl [K55(100)]	5.93	5.96	5.99	5.97	5.88	5.83	5.95	5.84	5.95	5.82	5.75	6	5.99	5.79	5.89	5.69	5.77	5.62	0.03	-0.1365	0.199923	5.86758	0.39	0.7	0.89	-6.5
O15400	STX7_HUMAN	Syntaxin-7	STX7	[R].EKEFVAR.[V]	1xTMTpro [N-Term]; 1xAcetyl [K2(100)]	1	1	O15400 [115-121]	O15400 1xAcetyl [K116(100)]	7.65	7.97	7.8	7.68	7.59	7.64	7.56	7.8	7.59	7.68	7.85	7.76	7.58	7.94	7.72	7.76	7.73	7.74	0.01	-0.120497	0.149663	7.72463	0.22	0.83	0.94	-6.55
P16949	STMN1_HUMAN	Stathmin	STMN1	[K].MEANKENR.[E]	1xTMTpro [N-Term]; 1xAcetyl [K5(100)]	1	1	P16949 [105-112]	P16949 1xAcetyl [K109(100)]	6.9	7.29	7.28	6.99	6.99	7.3	7.31	6.83	7.1	7.4	7.24	7.02	7.18	7.32	7.17	6.97	7.29	7.06	-0.26	-0.387414	-0.127607	7.14712	-4.06	0.00035	0.0099	-0.01
P16949	STMN1_HUMAN	Stathmin	STMN1	[K].DKHIEEVR.[K]	1xTMTpro [N-Term]; 1xAcetyl [K2(100)]	1	1	P16949 [127-134]	P16949 1xAcetyl [K128(100)]	9.05	8.85	8.81	8.94	9.13	8.94	8.85	9.09	9.05	8.96	8.72	9.01	9.09	9.06	8.9	8.99	8.91	8.77	0.2	0.0964128	0.299641	8.95188	3.99	0.00042	0.011	-0.19
P16949	STMN1_HUMAN	Stathmin	STMN1	[R].EHEKEVLQK.[A]	1xTMTpro [K9]; 1xTMTpro [N-Term]; 1xAcetyl [K4(100)]	1	1	P16949 [77-85]	P16949 1xAcetyl [K80(100)]	7.92	8.12	8.21	7.99	8.16	8.32	8.33	7.97	8.11	8.43	8.42	8.04	8.16	8.3	8.42	8.26	8.48	8.28	-0.27	-0.409889	-0.121561	8.21759	-3.78	0.00078	0.017	-0.76
P16949	STMN1_HUMAN	Stathmin	STMN1	[R].EKDKHIEEVR.[K]	1xTMTpro [K2]; 1xTMTpro [N-Term]; 1xAcetyl [K4(100)]	1	1	P16949 [125-134]	P16949 1xAcetyl [K128(100)]	7.6	8.12	8.08	7.9	7.89	8.16	8.18	7.76	7.86	8.3	8.19	7.89	8.05	8.25	8.21	8.16	8.43	8.04	-0.21	-0.380427	-0.0435557	8.05896	-2.6	0.016	0.13	-3.55
P16949	STMN1_HUMAN	Stathmin	STMN1	[K].MAEEKLTHK.[M]	1xTMTpro [K9]; 1xTMTpro [N-Term]; 1xAcetyl [K5(100)]	1	1	P16949 [96-104]	P16949 1xAcetyl [K100(100)]	6.59	6.66	6.84	6.89	7.14	7.15	7.17	6.98	7.02	7.22	7.02	6.48	6.92	7.1	7.52	7.13	7.19	7.09	-0.26	-0.604245	0.0913517	7.00589	-1.57	0.14	0.44	-5.38
P16949	STMN1_HUMAN	Stathmin	STMN1	[K].SHEAEVLK.[Q]	1xTMTpro [N-Term]; 1xAcetyl [K8(100)]	1	1	P16949 [63-70]	P16949 1xAcetyl [K70(100)]	8.6	8.4	8.38	8.37	8.5	8.49	8.18	8.58	8.54	8.14	8.23	8.41	8.53	8.39	8.58	8.46	8.26	8.36	0.11	-0.0385444	0.251747	8.41269	1.51	0.14	0.45	-5.47
P16949	STMN1_HUMAN	Stathmin	STMN1	[R].EAQMAAKLER.[L]	1xTMTpro [N-Term]; 1xAcetyl [K7(100)]	1	1	P16949 [113-122]	P16949 1xAcetyl [K119(100)]	8.11	8.19	8.19	8.06	8.02	8.1	8.08	7.98	8.07	8.28	8.02	8.09	8.11	8.16	8.13	8.06	8.3	8.18	-0.08	-0.182595	0.0312492	8.1179	-1.45	0.16	0.47	-5.55
P16949	STMN1_HUMAN	Stathmin	STMN1	[K].SHEAEVLKQLAEK.[R]	1xTMTpro [K13]; 1xTMTpro [N-Term]; 1xAcetyl [K8(100)]	1	1	P16949 [63-75]	P16949 1xAcetyl [K70(100)]	6.74	6.86	6.94	7.01	7.04	6.71	6.94	6.8	6.9	7.01	7.07	6.92	6.91	7.05	7.16	7.03	7.13	7.07	-0.09	-0.252155	0.0627904	6.96159	-1.23	0.23	0.56	-5.83
P16949	STMN1_HUMAN	Stathmin	STMN1	[K].AIEENNNFSKMAEEK.[L]	1xOxidation [M11]; 1xTMTpro [K15]; 1xTMTpro [N-Term]; 1xAcetyl [K10(100)]	1	1	P16949 [86-100]	P16949 1xAcetyl [K95(100)]	5.24	5.57	5.64	5.51	5.22	5.38	5.35	5.36	5.36	5.62	5.75	5.42	5.64	5.7	5.55	5.55	5.66	5.55	-0.11	-0.303202	0.0900915	5.50469	-1.11	0.28	0.61	-5.97
P16949	STMN1_HUMAN	Stathmin	STMN1	[K].DKHIEEVRK.[N]	1xTMTpro [K9]; 1xTMTpro [N-Term]; 1xAcetyl [K2(100)]	1	1	P16949 [127-135]	P16949 1xAcetyl [K128(100)]	8.06	8.04	8.13	8.22	7.47	8.04	8.15	7.86	8.17	8.08	8.45	7.94	8.04	7.98	7.82	8.16	8.16	8.3	-0.13	-0.42362	0.167707	8.05944	-0.92	0.37	0.7	-6.15
P16949	STMN1_HUMAN	Stathmin	STMN1	[K].LTHKMEANK.[E]	1xOxidation [M5]; 1xTMTpro [K9]; 1xTMTpro [N-Term]; 1xAcetyl [K4(100)]	1	1	P16949 [101-109]	P16949 1xAcetyl [K104(100)]	6.37	6.6	6.57	6.64	6.71	6.75	6.47	6.73	6.62	6.48	6.68	6.67	6.61	6.57	6.74	6.78	6.57	6.78	0.05	-0.0985749	0.204347	6.63014	0.71	0.48	0.77	-6.32
P16949	STMN1_HUMAN	Stathmin	STMN1	[K].LTHKMEANK.[E]	1xTMTpro [K9]; 1xTMTpro [N-Term]; 1xAcetyl [K4(100)]	1	1	P16949 [101-109]	P16949 1xAcetyl [K104(100)]	6.47	6.58	6.8	6.64	6.95	6.69	6.83	6.61	6.87	7.02	6.95	6.93	6.96	6.68	6.96	7.01	6.89	6.77	-0.06	-0.286515	0.156721	6.81075	-0.61	0.55	0.81	-6.39
P16949	STMN1_HUMAN	Stathmin	STMN1	[K].MAEEKLTHK.[M]	1xOxidation [M1]; 1xTMTpro [K9]; 1xTMTpro [N-Term]; 1xAcetyl [K5(100)]	1	1	P16949 [96-104]	P16949 1xAcetyl [K100(100)]	6.66	6.7	6.78	7.01	7	6.94	6.93	6.75	6.79	6.87	6.85	6.93	6.92	6.84	7	6.95	7.08	6.98	0	-0.153458	0.157896	6.8866	0.03	0.98	0.99	-6.58
P16949	STMN1_HUMAN	Stathmin	STMN1	[R].EAQMAAKLER.[L]	1xOxidation [M4]; 1xTMTpro [N-Term]; 1xAcetyl [K7(100)]	1	1	P16949 [113-122]	P16949 1xAcetyl [K119(100)]	10.27	10.3	10.22	10.26	10.23	10.31	10.27	10.28	10.3	10.34	10.24	10.2	10.28	10.28	10.23	10.27	10.38	10.3	0	-0.0771767	0.0789348	10.2747	0.02	0.98	0.99	-6.58
Q9GZT4	SRR_HUMAN	Serine racemase	SRR	[K].VYAAEPSNADDCYQSKLK.[G]	1xCarbamidomethyl [C12]; 1xDeamidated [Q14]; 1xTMTpro [K18]; 1xTMTpro [N-Term]; 1xAcetyl [K16(100)]	1	1	Q9GZT4 [206-223]	Q9GZT4 1xAcetyl [K221(100)]	5.31	5.37	5.56	5.59	5.57	5.54	5.49	5.44	5.5	5.53	5.6	5.56	5.42	5.45	5.65	5.58	5.86	5.64	-0.04	-0.2244	0.140319	5.53767	-0.47	0.64	0.86	-6.47
Q9GZT4	SRR_HUMAN	Serine racemase	SRR	[K].VYAAEPSNADDCYQSKLK.[G]	1xCarbamidomethyl [C12]; 1xTMTpro [K18]; 1xTMTpro [N-Term]; 1xAcetyl [K16(100)]	1	1	Q9GZT4 [206-223]	Q9GZT4 1xAcetyl [K221(100)]	5.33	5.23	5.53	5.49	5.55	5.49	5.73	5.63	5.55	5.64	5.7	5.77	5.55	5.33	5.63	5.68	5.51	5.58	0.01	-0.172527	0.192319	5.55116	0.11	0.91	0.97	-6.57
Q8IYQ7	THNS1_HUMAN	Threonine synthase-like 1	THNSL1	[K].LSCGEWKSLVGATYVER.[A]	1xAcetyl [N-Term]; 1xCarbamidomethyl [C3]; 1xTMTpro [K7]; 1xTMTpro [N-Term]	1	1	Q8IYQ7 [275-291]	Q8IYQ7 1xAcetyl [N-Term]	7.56	7.31	7.28	7.57	7.46	7.46	7.39	7.41	7.31	7.36	7.45	7.42	7.27	7.28	7.3	7.45	7.38	7.43	0.09	-0.0346212	0.220605	7.39289	1.49	0.15	0.45	-5.49
Q8IYQ7	THNS1_HUMAN	Threonine synthase-like 1	THNSL1	[K].LSCGEWKSLVGATYVER.[A]	1xCarbamidomethyl [C3]; 1xTMTpro [N-Term]; 1xAcetyl [K7(100)]	1	1	Q8IYQ7 [275-291]	Q8IYQ7 1xAcetyl [K281(100)]	7.65	7.61	7.52	7.65	7.5	7.7	7.7	7.52	7.61	7.51	7.51	7.66	7.45	7.46	7.4	7.48	7.64	7.62	0.03	-0.104112	0.159926	7.56605	0.43	0.67	0.87	-6.48
Q9BVI0	PHF20_HUMAN	PHD finger protein 20	PHF20	[K].EYVSKK.[A]	1xTMTpro [K6]; 1xTMTpro [N-Term]; 1xAcetyl [K5(100)]	1	1	Q9BVI0 [907-912]	Q9BVI0 1xAcetyl [K911(100)]	6.96	6.92	6.83	6.73	6.98	6.91	6.73	6.79	6.8	6.72	6.66	6.9	6.97	6.48	6.76	6.88	6.69	6.66	0.1	-0.055364	0.251066	6.79797	1.31	0.2	0.53	-5.74
Q9BVI0	PHF20_HUMAN	PHD finger protein 20	PHF20	[R].SVEESYITSEHCYQKPR.[A]	1xCarbamidomethyl [C12]; 1xDeamidated [Q14]; 1xTMTpro [N-Term]; 1xAcetyl [K15(100)]	1	1	Q9BVI0 [829-845]	Q9BVI0 1xAcetyl [K843(100)]	6.28	5.94	5.71	5.87	5.96	5.81	5.84	6.06	6.09	5.69	5.91	5.97	6.29	5.84	5.74	5.83	5.6	5.98	0.09	-0.0818477	0.269834	5.91175	1.09	0.28	0.61	-5.98
Q9BVI0	PHF20_HUMAN	PHD finger protein 20	PHF20	[K].VSEKSLPK.[N]	1xTMTpro [K8]; 1xTMTpro [N-Term]; 1xAcetyl [K4(100)]	1	1	Q9BVI0 [208-215]	Q9BVI0 1xAcetyl [K211(100)]	7.44	8.12	7.5	7.24	7.42	7.2	6.92	7.64	7.64	7.2	7.31	7.81	7.58	7.84	7.37	7.61	7.3	7.72	0.21	-0.220012	0.639404	7.49188	1.04	0.31	0.65	-6.03
Q9BVI0	PHF20_HUMAN	PHD finger protein 20	PHF20	[R].SVEESYITSEHCYQKPR.[A]	1xCarbamidomethyl [C12]; 1xTMTpro [N-Term]; 1xAcetyl [K15(100)]	1	1	Q9BVI0 [829-845]	Q9BVI0 1xAcetyl [K843(100)]	5.94	5.74	5.87	5.6	5.63	5.57	5.68	5.68	5.97	5.72	5.86	5.63	6.1	5.65	5.43	5.7	5.7	5.85	-0.08	-0.274722	0.10509	5.74107	-0.91	0.37	0.69	-6.16
Q9NWT1	PK1IP_HUMAN	p21-activated protein kinase-interacting protein 1	PAK1IP1	[K].ESGLISTKK.[R]	1xTMTpro [K9]; 1xTMTpro [N-Term]; 1xAcetyl [K8(100)]	1	1	Q9NWT1 [364-372]	Q9NWT1 1xAcetyl [K371(100)]	6.85	6.64	6.6	6.63	6.69	6.76	6.76	6.81	6.91	6.78	6.6	6.58	6.98	6.65	6.71	6.87	6.48	6.52	0.09	-0.0672619	0.241377	6.71203	1.15	0.26	0.59	-5.92
O75400	PR40A_HUMAN	Pre-mRNA-processing factor 40 homolog A	PRPF40A	[K].KEEEESQPAKK.[T]	2xTMTpro [K1; K10]; 1xTMTpro [N-Term]; 1xAcetyl [K11(100)]	1	1	O75400 [376-386]	O75400 1xAcetyl [K386(100)]	7.77	7.4	7.39	7.61	7.57	7.54	7.34	7.58	7.69	7.38	7.36	7.58	7.69	7.43	7.28	7.38	7.43	7.13	0.24	0.110849	0.363702	7.47431	3.84	0.00062	0.015	-0.57
O75400	PR40A_HUMAN	Pre-mRNA-processing factor 40 homolog A	PRPF40A	[K].LAFNSLLEKAEAR.[E]	1xTMTpro [N-Term]; 1xAcetyl [K9(100)]	1	1	O75400 [719-731]	O75400 1xAcetyl [K727(100)]	5.34	5.48	5.67	5.28	5.43	5.49	5.57	5.58	5.48	5.72	5.72	5.58	5.55	5.76	5.64	5.68	5.47	5.47	-0.09	-0.272651	0.100197	5.55192	-0.95	0.35	0.68	-6.13
O75400	PR40A_HUMAN	Pre-mRNA-processing factor 40 homolog A	PRPF40A	[K].SDSGKPYYYNSQTK.[E]	1xTMTpro [K14]; 1xTMTpro [N-Term]; 1xAcetyl [K5(100)]	1	1	O75400 [192-205]	O75400 1xAcetyl [K196(100)]	6.47	6.44	6.48	6.27	6.25	6.33	5.94	6.22	6.4	6.3	6.15	6.17	6.36	6.45	6.04	6.23	6.26	6.36	0.03	-0.146884	0.202433	6.28416	0.33	0.75	0.91	-6.53
O75400	PR40A_HUMAN	Pre-mRNA-processing factor 40 homolog A	PRPF40A	[R].YHDEKK.[I]	1xTMTpro [K6]; 1xTMTpro [N-Term]; 1xAcetyl [K5(100)]	1	1	O75400 [672-677]	O75400 1xAcetyl [K676(100)]	7.86	7.7	7.64	7.73	7.72	7.86	7.79	7.66	7.9	7.86	7.79	7.8	7.91	7.69	7.72	7.71	7.74	7.71	-0.01	-0.120497	0.109924	7.76496	-0.09	0.93	0.98	-6.57
O75400	PR40A_HUMAN	Pre-mRNA-processing factor 40 homolog A	PRPF40A	[K].VQTEKEEKEEAR.[S]	1xTMTpro [K5]; 1xTMTpro [N-Term]; 1xAcetyl [K8(100)]	1	1	O75400 [446-457]	O75400 1xAcetyl [K453(100)]	6.32	6.34	6.18	6.09	6.21	6.08	6.17	6.13	6.34	6.03	5.96	6.18	6.14	6.19	6.11	6.01	6.22	6.12	-0.01	-0.156353	0.145039	6.1571	-0.08	0.94	0.98	-6.58
P28070	PSB4_HUMAN	Proteasome subunit beta type-4	PSMB4	[R].EVLEKQPVLSQTEAR.[D]	1xTMTpro [N-Term]; 1xAcetyl [K5(100)]	1	1	P28070 [197-211]	P28070 1xAcetyl [K201(100)]	4.98	4.89	4.24	4.54	4.95	4.57	4.62	4.76	4.62	4.76	4.6	4.67	4.68	4.38	4.81	4.48	4.53	4.65	0.03	-0.230952	0.284254	4.65157	0.21	0.83	0.95	-6.56
Q9Y520	PRC2C_HUMAN	Protein PRRC2C	PRRC2C	[R].SGPPSKSGKR.[G]	1xTMTpro [N-Term]; 2xAcetyl [K6(100); K9(100)]	1	1	Q9Y520 [1576-1585]	Q9Y520 2xAcetyl [K1581(100); K1584(100)]	7.72	6.56	7.44	7.75	6.95	6.64	7.2	7.74	7.34	6.64	7.11	7.12	7.46	6.7	7.47	7.82	6.8	6.24	0.52	0.0273572	1.00464	7.15134	2.26	0.04	0.23	-4.29
Q9Y520	PRC2C_HUMAN	Protein PRRC2C	PRRC2C	[R].TGPIKPQAIKTEETK.[S]	2xTMTpro [K5; K10]; 1xTMTpro [N-Term]; 1xAcetyl [K15(100)]	1	1	Q9Y520 [2881-2895]	Q9Y520 1xAcetyl [K2895(100)]	6.53	6.18	6.45	6.26	6.12	6.21	6.26	6.22	6.17	6.27	6.08	6.18	6.38	6.26	6.17	6.47	5.98	5.74	0.14	-0.0838264	0.370973	6.21752	1.31	0.2	0.53	-5.74
Q9Y520	PRC2C_HUMAN	Protein PRRC2C	PRRC2C	[R].HGLQSLGKVGISR.[R]	1xTMTpro [N-Term]; 1xAcetyl [K8(100)]	1	1	Q9Y520 [40-52]	Q9Y520 1xAcetyl [K47(100)]	7.15	6.82	6.98	6.82	6.8	6.83	6.75	6.92	6.95	6.75	6.76	6.94	6.99	6.7	6.74	6.77	6.67	6.75	0.07	-0.072076	0.208489	6.83974	0.99	0.33	0.66	-6.09
Q9Y520	PRC2C_HUMAN	Protein PRRC2C	PRRC2C	[K].AQKLPDLSPVENK.[E]	1xTMTpro [K13]; 1xTMTpro [N-Term]; 1xAcetyl [K3(100)]	1	1	Q9Y520 [2098-2110]	Q9Y520 1xAcetyl [K2100(100)]	6.33	6.25	6.29	6.08	6.02	6.35	6.06	6.33	6.02	6.21	6.14	5.91	6.37	6.16	6.31	6.4	6.05	5.8	0.06	-0.168523	0.285786	6.17226	0.53	0.6	0.84	-6.43
Q9Y520	PRC2C_HUMAN	Protein PRRC2C	PRRC2C	[K].VEEKPPPAPSIATKPVR.[T]	1xTMTpro [K4]; 1xTMTpro [N-Term]; 1xAcetyl [K14(100)]	1	1	Q9Y520 [2864-2880]	Q9Y520 1xAcetyl [K2877(100)]	7.09	6.61	6.88	6.65	6.61	6.66	6.61	6.65	6.73	6.56	6.68	6.37	6.94	6.68	6.57	6.84	6.48	6.06	0.07	-0.219381	0.349624	6.64821	0.48	0.64	0.86	-6.46
Q15008	PSMD6_HUMAN	26S proteasome non-ATPase regulatory subunit 6	PSMD6	[K].IDKVNEIVETNRPDSK.[N]	1xTMTpro [K16]; 1xTMTpro [N-Term]; 1xAcetyl [K3(100)]	1	1	Q15008 [347-362]	Q15008 1xAcetyl [K349(100)]	5.97	6.32	6.12	6.18	5.87	6.14	6.13	6.06	6.06	6.22	6.01	5.86	6.09	6.32	6.17	6.03	6.04	6.18	-0.09	-0.245779	0.0673177	6.09927	-1.17	0.25	0.59	-5.9
Q15008	PSMD6_HUMAN	26S proteasome non-ATPase regulatory subunit 6	PSMD6	[R].IGDKEGALTAFR.[K]	1xTMTpro [N-Term]; 1xAcetyl [K4(100)]	1	1	Q15008 [114-125]	Q15008 1xAcetyl [K117(100)]	6.63	6.74	6.63	6.76	6.86	6.99	6.9	6.8	6.58	6.79	6.91	6.83	6.82	6.74	6.9	6.6	6.92	6.77	-0.07	-0.228752	0.0797768	6.78713	-0.99	0.33	0.66	-6.09
Q70E73	RAPH1_HUMAN	Ras-associated and pleckstrin homology domains-containing protein 1	RAPH1	[K].LNLSGVNLPGVLQQGCVSAKAPVLSGR.[G]	1xCarbamidomethyl [C16]; 1xDeamidated [Q13]; 1xTMTpro [N-Term]; 1xAcetyl [K20(100)]	1	1	Q70E73 [1030-1056]	Q70E73 1xAcetyl [K1049(100)]	5.95	6.1	6.25	6.35	6.22	6.08	6.08	5.86	6.2	6.36	6.14	6.19	5.95	6.18	6.3	6.1	6.17	6.18	-0.06	-0.242022	0.112228	6.14802	-0.75	0.46	0.75	-6.3
Q70E73	RAPH1_HUMAN	Ras-associated and pleckstrin homology domains-containing protein 1	RAPH1	[K].VTRPQELDLTHQGQPITEEEQAAKLK.[A]	1xDeamidated [Q21]; 1xTMTpro [K26]; 1xTMTpro [N-Term]; 1xAcetyl [K24(100)]	1	1	Q70E73 [227-252]	Q70E73 1xAcetyl [K250(100)]	5.8	5.56	5.69	5.46	5.47	5.84	5.59	5.6	5.78	5.76	5.43	5.58	5.43	5.58	5.63	5.54	5.64	5.68	-0.06	-0.242205	0.125539	5.61365	-0.65	0.52	0.8	-6.37
Q70E73	RAPH1_HUMAN	Ras-associated and pleckstrin homology domains-containing protein 1	RAPH1	[K].LNLSGVNLPGVLQQGCVSAKAPVLSGR.[G]	1xCarbamidomethyl [C16]; 1xTMTpro [N-Term]; 1xAcetyl [K20(100)]	1	1	Q70E73 [1030-1056]	Q70E73 1xAcetyl [K1049(100)]	7.1	6.88	7.04	7	7.09	7.14	7.09	7.17	6.91	7.19	7.17	7.16	6.98	7.14	7.15	7.08	7.18	7.14	-0.02	-0.14948	0.112959	7.09033	-0.28	0.78	0.92	-6.54
Q70E73	RAPH1_HUMAN	Ras-associated and pleckstrin homology domains-containing protein 1	RAPH1	[K].VTRPQELDLTHQGQPITEEEQAAKLK.[A]	1xTMTpro [K26]; 1xTMTpro [N-Term]; 1xAcetyl [K24(100)]	1	1	Q70E73 [227-252]	Q70E73 1xAcetyl [K250(100)]	5.86	5.62	5.67	5.77	5.89	5.93	5.45	5.56	5.73	5.88	5.8	5.53	5.67	5.84	5.73	5.89	5.45	5.67	0.03	-0.175127	0.22776	5.71863	0.27	0.79	0.93	-6.54
Q99729	ROAA_HUMAN	Heterogeneous nuclear ribonucleoprotein A/B	HNRNPAB	[R].GGHQNNYKPY.[-]	1xTMTpro [N-Term]; 1xAcetyl [K8(100)]	1	1	Q99729 [323-332]	Q99729 1xAcetyl [K330(100)]	5.05	4.96	4.95	5.23	5.13	5.12	4.98	5.19	5.56	4.84	5.14	5.47	5.54	4.98	4.93	5.17	4.78	4.78	0.31	0.07979	0.537213	5.09955	2.76	0.01	0.099	-3.16
Q99729	ROAA_HUMAN	Heterogeneous nuclear ribonucleoprotein A/B	HNRNPAB	[K].DLKDYFTK.[F]	1xTMTpro [K8]; 1xTMTpro [N-Term]; 1xAcetyl [K3(100)]	1	1	Q99729 [84-91]	Q99729 1xAcetyl [K86(100)]	5.85	5.48	5.97	5.78	5.77	5.6	5.8	5.6	5.66	5.86	5.78	5.79	6.03	5.73	6.02	5.69	5.89	5.9	-0.18	-0.362257	0.00862974	5.78908	-1.95	0.061	0.29	-4.77
Q99729	ROAA_HUMAN	Heterogeneous nuclear ribonucleoprotein A/B	HNRNPAB	[K].FGEVVDCTIKMDPNTGR.[S]	1xCarbamidomethyl [C7]; 1xOxidation [M11]; 1xTMTpro [N-Term]; 1xAcetyl [K10(100)]	1	1	Q99729 [92-108]	Q99729 1xAcetyl [K101(100)]	6.36	6.35	6.56	6.34	6.59	6.61	6.48	6.36	6.36	6.51	6.39	6.3	6.56	6.6	6.41	6.45	6.46	6.54	-0.11	-0.257198	0.0283463	6.45684	-1.64	0.11	0.4	-5.28
Q99729	ROAA_HUMAN	Heterogeneous nuclear ribonucleoprotein A/B	HNRNPAB	[K].VLDQKEHR.[L]	1xTMTpro [N-Term]; 1xAcetyl [K5(100)]	1	1	Q99729 [126-133]	Q99729 1xAcetyl [K130(100)]	6.24	6.16	6.12	6.35	6.32	6.32	6.41	6.26	6.09	6.37	6.18	6.26	6.39	6.25	6.27	6.28	6.38	6.27	0.04	-0.111153	0.186208	6.27288	0.52	0.61	0.84	-6.44
Q99729	ROAA_HUMAN	Heterogeneous nuclear ribonucleoprotein A/B	HNRNPAB	[K].KFHTVSGSK.[C]	1xTMTpro [K9]; 1xTMTpro [N-Term]; 1xAcetyl [K1(100)]	1	1	Q99729 [215-223]	Q99729 1xAcetyl [K215(100)]	5.08	4.85	5.28	5.3	5.21	5.04	5.05	5.05	5.15	5.1	5.05	5.08	5.45	5.23	5.53	5.33	5.24	5.26	-0.04	-0.268376	0.183369	5.18353	-0.39	0.7	0.89	-6.5
Q99729	ROAA_HUMAN	Heterogeneous nuclear ribonucleoprotein A/B	HNRNPAB	[K].DAASVEKVLDQK.[E]	1xTMTpro [K12]; 1xTMTpro [N-Term]; 1xAcetyl [K7(100)]	1	1	Q99729 [119-130]	Q99729 1xAcetyl [K125(100)]	6.55	6.55	6.56	6.45	6.5	6.63	6.53	6.46	6.5	6.45	6.44	6.37	6.6	6.7	6.54	6.66	6.68	6.47	-0.02	-0.156347	0.114798	6.53573	-0.31	0.76	0.91	-6.53
Q99729	ROAA_HUMAN	Heterogeneous nuclear ribonucleoprotein A/B	HNRNPAB	[R].GFGFILFK.[D]	1xTMTpro [N-Term]; 1xAcetyl [K8(100)]	1	1	Q99729 [111-118]	Q99729 1xAcetyl [K118(100)]	6.51	6.55	6.56	6.4	6.19	6.38	6.28	6.48	6.28	6.61	6.55	6.58	6.42	6.48	6.28	6.33	6.2	6.44	0.02	-0.151175	0.198028	6.41736	0.27	0.79	0.93	-6.54
Q99729	ROAA_HUMAN	Heterogeneous nuclear ribonucleoprotein A/B	HNRNPAB	[K].FGEVVDCTIKMDPNTGR.[S]	1xCarbamidomethyl [C7]; 1xTMTpro [N-Term]; 1xAcetyl [K10(100)]	1	1	Q99729 [92-108]	Q99729 1xAcetyl [K101(100)]	6.04	6.13	6.33	6.25	6.23	6.24	6.26	6.08	6.22	6.17	6	6.06	6.19	6.18	6.2	6.31	6.43	6.08	0	-0.162228	0.165383	6.18955	0.02	0.98	0.99	-6.58
Q5VTB9	RN220_HUMAN	E3 ubiquitin-protein ligase RNF220	RNF220	[R].FEEYEWCGQKR.[I]	1xCarbamidomethyl [C7]; 1xTMTpro [N-Term]; 1xAcetyl [K10(100)]	1	1	Q5VTB9 [353-363]	Q5VTB9 1xAcetyl [K362(100)]	6.64	6.46	6.44	6.71	7.11	6.68	6.4	6.74	6.9	6.64	6.43	6.62	6.74	6.66	6.59	6.67	6.42	6.24	0.27	0.0980799	0.432546	6.61734	3.25	0.003	0.045	-2.04
Q5VTB9	RN220_HUMAN	E3 ubiquitin-protein ligase RNF220	RNF220	[K].VDDTGKK.[I]	1xTMTpro [K7]; 1xTMTpro [N-Term]; 1xAcetyl [K6(100)]	1	1	Q5VTB9 [179-185]	Q5VTB9 1xAcetyl [K184(100)]	6.2	6.43	5.66	6.32	6.34	5.87	5.68	6.68	6.17	6.01	6.03	6.12	6.27	5.45	5.96	6.33	5.67	5.96	0.5	0.177392	0.831505	6.0618	3.26	0.0047	0.062	-2.33
Q96E11	RRFM_HUMAN	Ribosome-recycling factor, mitochondrial	MRRF	[K].SVIEALKDNFNK.[T]	1xTMTpro [K12]; 1xTMTpro [N-Term]; 1xAcetyl [K7(100)]	1	1	Q96E11 [94-105]	Q96E11 1xAcetyl [K100(100)]	5.64	5.77	5.9	5.92	5.63	5.7	6.01	5.79	5.89	5.74	5.7	5.64	5.77	5.69	5.88	6.01	5.56	5.64	0.02	-0.164736	0.19644	5.77162	0.18	0.86	0.95	-6.56
P25398	RS12_HUMAN	40S ribosomal protein S12	RPS12	[K].LVEALCAEHQINLIK.[V]	1xCarbamidomethyl [C6]; 1xTMTpro [N-Term]; 1xAcetyl [K15(100)]	1	1	P25398 [64-78]	P25398 1xAcetyl [K78(100)]	4.67	4.92	5.07	4.55	4.58	4.84	5.1	4.64	4.61	4.64	4.96	4.77	4.95	4.99	4.94	4.98	4.97	5.21	-0.32	-0.546169	-0.0936073	4.85425	-2.89	0.0072	0.081	-2.86
P25398	RS12_HUMAN	40S ribosomal protein S12	RPS12	[K].DVIEEYFK.[C]	1xTMTpro [N-Term]; 1xAcetyl [K8(100)]	1	1	P25398 [122-129]	P25398 1xAcetyl [K129(100)]	4.88	5.66	5.17	4.97	5.02	4.82	4.89	5.38	5.04	4.79	5.15	5.53	4.82	5.39	5.17	5.28	5.13	5.43	0.13	-0.180511	0.43875	5.14053	0.86	0.4	0.71	-6.2
P25398	RS12_HUMAN	40S ribosomal protein S12	RPS12	[K].DVIEEYFKCK.[K]	1xCarbamidomethyl [C9]; 1xTMTpro [K10]; 1xTMTpro [N-Term]; 1xAcetyl [K8(100)]	1	1	P25398 [122-131]	P25398 1xAcetyl [K129(100)]	6.27	6.4	6.41	6.32	6.29	6.41	6.46	6.31	6.34	6.28	6.26	6.23	6.26	6.33	6.37	6.36	6.3	6.27	-0.05	-0.180209	0.076756	6.32543	-0.82	0.42	0.73	-6.24
P25398	RS12_HUMAN	40S ribosomal protein S12	RPS12	[K].LGEWVGLCKIDR.[E]	1xCarbamidomethyl [C8]; 1xTMTpro [N-Term]; 1xAcetyl [K9(100)]	1	1	P25398 [85-96]	P25398 1xAcetyl [K93(100)]	5.87	5.95	6.04	6.06	5.97	5.81	6.04	6	5.89	6.01	6	5.95	6.01	6.12	6.08	5.98	6.09	5.84	0	-0.153938	0.147743	5.98354	-0.04	0.97	0.99	-6.58
P08865	RSSA_HUMAN	40S ribosomal protein SA	RPSA	[R].AVLKFAAATGATPIAGR.[F]	1xTMTpro [N-Term]; 1xAcetyl [K4(100)]	1	1	P08865 [86-102]	P08865 1xAcetyl [K89(100)]	6.6	6.42	6.41	6.43	6.43	6.53	6.43	6.33	6.52	6.49	6.36	6.58	6.48	6.42	6.43	6.66	6.45	6.32	0.11	-0.028232	0.244381	6.46101	1.62	0.12	0.4	-5.3
P08865	RSSA_HUMAN	40S ribosomal protein SA	RPSA	[K].FLAAGTHLGGTNLDFQMEQYIYKR.[K]	1xOxidation [M17]; 1xTMTpro [N-Term]; 1xAcetyl [K23(100)]	1	1	P08865 [18-41]	P08865 1xAcetyl [K40(100)]	6.56	6.4	6.47	6.57	6.46	6.72	6.45	6.66	6.47	6.55	6.62	6.53	6.37	6.67	6.44	6.53	6.55	6.6	0.06	-0.0844973	0.19709	6.53485	0.82	0.42	0.73	-6.24
P08865	RSSA_HUMAN	40S ribosomal protein SA	RPSA	[R].TWEKLLLAAR.[A]	1xTMTpro [N-Term]; 1xAcetyl [K4(100)]	1	1	P08865 [54-63]	P08865 1xAcetyl [K57(100)]	6.2	6.32	6.22	6.18	6.28	6.15	6.31	6.25	6.43	6.4	6.26	6.32	6.35	6.42	6.29	6.21	6.3	6.39	-0.05	-0.192982	0.0871498	6.2941	-0.77	0.45	0.75	-6.28
O95197	RTN3_HUMAN	Reticulon-3	RTN3	[K].SIVEKIQAK.[L]	1xTMTpro [K9]; 1xTMTpro [N-Term]; 1xAcetyl [K5(100)]	1	1	O95197 [1014-1022]	O95197 1xAcetyl [K1018(100)]	7.58	7.85	7.72	7.76	7.89	7.85	7.99	7.77	7.64	7.91	7.9	7.74	7.72	7.81	7.88	7.79	7.97	7.81	-0.09	-0.217439	0.0289833	7.80912	-1.56	0.13	0.43	-5.39
O95197	RTN3_HUMAN	Reticulon-3	RTN3	[K].LPGIAKK.[K]	1xTMTpro [K7]; 1xTMTpro [N-Term]; 1xAcetyl [K6(100)]	1	1	O95197 [1023-1029]	O95197 1xAcetyl [K1028(100)]	6.96	7.14	6.9	6.94	7.14	7.13	7.09	7.07	7.03	7.23	7.11	7	7.07	6.9	7.19	7.05	7.13	6.99	-0.04	-0.182268	0.0925124	7.0594	-0.67	0.51	0.79	-6.35
O95197	RTN3_HUMAN	Reticulon-3	RTN3	[K].YKTQIDHYVGIAR.[D]	1xTMTpro [N-Term]; 1xAcetyl [K2(100)]	1	1	O95197 [997-1009]	O95197 1xAcetyl [K998(100)]	6.08	6.16	6.14	6.13	6.14	6.33	6.09	5.98	6.07	6.1	6.01	6.21	6.26	6.05	6.06	6.09	6.18	6.15	0.01	-0.131487	0.160792	6.12205	0.21	0.84	0.95	-6.56
P63302	SELW_HUMAN	Selenoprotein W	SELENOW	[K].SKYLQLK.[K]	1xTMTpro [K7]; 1xTMTpro [N-Term]; 1xAcetyl [K2(100)]	1	1	P63302 [17-23]	P63302 1xAcetyl [K18(100)]	7.43	7.3	7.5	7.42	7.41	7.33	7.43	7.44	7.4	7.45	7.41	7.55	7.42	7.41	7.49	7.47	7.52	7.49	0.01	-0.102506	0.116109	7.4361	0.13	0.9	0.97	-6.57
Q15005	SPCS2_HUMAN	Signal peptidase complex subunit 2	SPCS2	[K].IDKWDGSAVK.[N]	1xTMTpro [K10]; 1xTMTpro [N-Term]; 1xAcetyl [K3(100)]	1	1	Q15005 [48-57]	Q15005 1xAcetyl [K50(100)]	6.66	6.79	6.73	6.68	6.66	7	6.84	6.74	6.87	6.86	6.74	6.71	6.62	6.93	7.02	6.66	6.79	6.92	-0.15	-0.292353	-0.0130912	6.79008	-2.24	0.033	0.21	-4.24
Q15005	SPCS2_HUMAN	Signal peptidase complex subunit 2	SPCS2	[R].EAEFTKSIAK.[F]	1xTMTpro [K10]; 1xTMTpro [N-Term]; 1xAcetyl [K6(100)]	1	1	Q15005 [186-195]	Q15005 1xAcetyl [K191(100)]	6.13	6.14	6.06	6.09	5.95	6	6.04	6.17	6.08	6.08	6.21	6.2	5.88	6.08	6.13	6.1	6.15	6.08	0.04	-0.100283	0.179211	6.0877	0.58	0.57	0.82	-6.41
P49458	SRP09_HUMAN	Signal recognition particle 9 kDa protein	SRP9	[K].VTDDLVCLVYKTDQAQDVK.[K]	1xCarbamidomethyl [C7]; 1xTMTpro [K19]; 1xTMTpro [N-Term]; 1xAcetyl [K11(100)]	1	1	P49458 [42-60]	P49458 1xAcetyl [K52(100)]	8.13	7.86	7.87	8.13	8.21	8.03	7.87	7.93	8.16	7.93	7.87	8.18	8.29	7.96	7.98	8.28	7.99	7.8	0.25	0.12832	0.372627	8.02461	4.2	0.00024	0.0076	0.35
P49458	SRP09_HUMAN	Signal recognition particle 9 kDa protein	SRP9	[K].KIEKFHSQLMR.[L]	1xTMTpro [K1]; 1xTMTpro [N-Term]; 1xAcetyl [K4(100)]	1	1	P49458 [61-71]	P49458 1xAcetyl [K64(100)]	7.83	7.54	7.47	7.96	7.87	7.61	7.7	7.79	7.93	7.76	7.73	7.93	7.98	7.7	7.79	8.15	7.85	7.7	0.28	0.134802	0.422581	7.79389	3.96	0.00045	0.012	-0.25
P49458	SRP09_HUMAN	Signal recognition particle 9 kDa protein	SRP9	[R].HSDGNLCVKVTDDLVCLVYK.[T]	2xCarbamidomethyl [C7; C16]; 1xTMTpro [K20]; 1xTMTpro [N-Term]; 1xAcetyl [K9(100)]	1	1	P49458 [33-52]	P49458 1xAcetyl [K41(100)]	7.65	7.62	7.49	7.74	7.88	7.63	7.56	7.69	7.89	7.61	7.64	7.81	8	7.67	7.58	7.9	7.56	7.5	0.23	0.10807	0.356199	7.68976	3.83	0.00064	0.015	-0.6
P49458	SRP09_HUMAN	Signal recognition particle 9 kDa protein	SRP9	[K].VTDDLVCLVYK.[T]	1xCarbamidomethyl [C7]; 1xTMTpro [N-Term]; 1xAcetyl [K11(100)]	1	1	P49458 [42-52]	P49458 1xAcetyl [K52(100)]	4.92	4.47	4.78	5.27	4.85	4.84	4.66	5.13	5.15	5.03	4.92	5.15	4.94	4.93	4.91	5.43	5.12	4.79	0.44	0.20099	0.669887	4.96029	3.8	0.0007	0.016	-0.67
P49458	SRP09_HUMAN	Signal recognition particle 9 kDa protein	SRP9	[R].AAEKLYLADPMK.[A]	1xTMTpro [K12]; 1xTMTpro [N-Term]; 1xAcetyl [K4(100)]	1	1	P49458 [13-24]	P49458 1xAcetyl [K16(100)]	5.7	6.17	5.5	5.58	5.39	5.53	5.62	5.76	5.59	5.64	5.55	5.55	5.39	5.73	5.44	5.72	5.65	5.76	0.08	-0.135922	0.291307	5.6259	0.74	0.46	0.76	-6.3
P49458	SRP09_HUMAN	Signal recognition particle 9 kDa protein	SRP9	[R].AAEKLYLADPMK.[A]	1xOxidation [M11]; 1xTMTpro [K12]; 1xTMTpro [N-Term]; 1xAcetyl [K4(100)]	1	1	P49458 [13-24]	P49458 1xAcetyl [K16(100)]	5.63	5.63	5.84	5.77	5.76	5.67	5.74	5.93	5.89	5.74	5.72	5.81	6.01	5.73	5.83	5.82	5.82	5.79	0.05	-0.108233	0.209845	5.78492	0.65	0.52	0.79	-6.36
P49458	SRP09_HUMAN	Signal recognition particle 9 kDa protein	SRP9	[K].VTDDLVCLVYKTDQAQDVK.[K]	1xCarbamidomethyl [C7]; 1xDeamidated [Q14]; 1xTMTpro [K19]; 1xTMTpro [N-Term]; 1xAcetyl [K11(100)]	1	1	P49458 [42-60]	P49458 1xAcetyl [K52(100)]	6	5.91	5.9	5.91	5.84	5.84	5.82	5.99	5.81	5.9	6.12	5.93	5.89	5.75	5.84	5.92	6.07	5.77	0.05	-0.114914	0.207854	5.89987	0.59	0.56	0.82	-6.4
P49458	SRP09_HUMAN	Signal recognition particle 9 kDa protein	SRP9	[K].VTDDLVCLVYKTDQAQDVK.[K]	1xCarbamidomethyl [C7]; 2xDeamidated [Q14; Q16]; 1xTMTpro [K19]; 1xTMTpro [N-Term]; 1xAcetyl [K11(100)]	1	1	P49458 [42-60]	P49458 1xAcetyl [K52(100)]	5.62	5.47	5.46	5.77	5.67	5.62	5.62	5.48	5.56	5.55	5.47	5.72	5.57	5.5	5.71	5.41	5.76	5.73	-0.01	-0.189423	0.175864	5.59458	-0.08	0.94	0.98	-6.58
O95825	QORL1_HUMAN	Quinone oxidoreductase-like protein 1	CRYZL1	[K].YLCILKDVMEK.[L]	1xCarbamidomethyl [C3]; 1xTMTpro [K11]; 1xTMTpro [N-Term]; 1xAcetyl [K6(100)]	1	1	O95825 [300-310]	O95825 1xAcetyl [K305(100)]	4.54	4.61	4.64	4.75	4.67	4.54	4.8	4.98	4.64	4.63	4.55	4.86	4.34	4.68	4.52	4.54	4.74	4.2	0.24	-0.00307109	0.489509	4.62447	2.02	0.053	0.27	-4.64
O95825	QORL1_HUMAN	Quinone oxidoreductase-like protein 1	CRYZL1	[K].VISTACSLEDKQCLER.[F]	2xCarbamidomethyl [C6; C13]; 1xTMTpro [N-Term]; 1xAcetyl [K11(100)]	1	1	O95825 [172-187]	O95825 1xAcetyl [K182(100)]	5.66	5.88	5.79	5.61	5.68	5.7	5.68	5.65	5.85	5.88	5.58	5.43	5.92	5.79	5.83	5.89	5.69	5.79	-0.09	-0.270872	0.0901972	5.73968	-1.02	0.31	0.65	-6.06
O95825	QORL1_HUMAN	Quinone oxidoreductase-like protein 1	CRYZL1	[K].VISTACSLEDKQCLER.[F]	2xCarbamidomethyl [C6; C13]; 1xDeamidated [Q12]; 1xTMTpro [N-Term]; 1xAcetyl [K11(100)]	1	1	O95825 [172-187]	O95825 1xAcetyl [K182(100)]	5.47	5.75	5.76	5.98	5.65	5.39	5.95	5.88	5.57	5.6	5.92	5.7	5.73	5.65	5.62	5.69	5.66	5.77	0.01	-0.173889	0.191492	5.70858	0.1	0.92	0.98	-6.57
Q9H6Z4	RANB3_HUMAN	Ran-binding protein 3	RANBP3	[R].LKPPTLIHGQAPSAGLPSQKPK.[E]	2xTMTpro [K2; K20]; 1xTMTpro [N-Term]; 1xAcetyl [K22(100)]	1	1	Q9H6Z4 [144-165]	Q9H6Z4 1xAcetyl [K165(100)]	6.32	6.23	6.32	6.27	6.41	6.11	6.17	6.29	6.27	6.31	6.31	6.33	6.46	6.25	6.05	6.5	6.16	6.28	0.12	-0.0268517	0.268109	6.27965	1.67	0.11	0.39	-5.22
Q9H6Z4	RANB3_HUMAN	Ran-binding protein 3	RANBP3	[R].LKPPTLIHGQAPSAGLPSQKPK.[E]	1xDeamidated [Q19]; 2xTMTpro [K2; K20]; 1xTMTpro [N-Term]; 1xAcetyl [K22(100)]	1	1	Q9H6Z4 [144-165]	Q9H6Z4 1xAcetyl [K165(100)]	6.38	6.19	6.23	6.32	6.24	6.12	6.22	6.16	6.45	6.14	6.31	6.14	6.24	6.27	6.17	6.39	6.33	6.32	0.01	-0.138281	0.153784	6.2563	0.11	0.91	0.97	-6.57
P84098	RL19_HUMAN	60S ribosomal protein L19	RPL19	[K].KVWLDPNETNEIANANSR.[Q]	1xDeamidated [N7]; 1xTMTpro [N-Term]; 1xAcetyl [K1(100)]	1	1	P84098 [21-38]	P84098 1xAcetyl [K21(100)]	6.71	6.54	6.64	6.51	6.59	6.55	6.62	6.53	6.66	6.74	6.65	6.42	6.62	6.67	6.77	6.63	6.67	6.77	-0.17	-0.297274	-0.0387668	6.62652	-2.66	0.013	0.11	-3.38
P84098	RL19_HUMAN	60S ribosomal protein L19	RPL19	[R].HMGIGKR.[K]	1xTMTpro [N-Term]; 1xAcetyl [K6(100)]	1	1	P84098 [75-81]	P84098 1xAcetyl [K80(100)]	8.31	8.62	8.34	8.25	8.41	8.28	8.31	8.39	8.34	8.36	8.4	8.37	8.21	8.45	8.42	8.34	8.32	8.43	-0.04	-0.165357	0.0762033	8.364	-0.76	0.46	0.75	-6.29
P84098	RL19_HUMAN	60S ribosomal protein L19	RPL19	[R].HMGIGKR.[K]	1xOxidation [M2]; 1xTMTpro [N-Term]; 1xAcetyl [K6(100)]	1	1	P84098 [75-81]	P84098 1xAcetyl [K80(100)]	9.19	9.1	9.16	9.11	9.1	9.2	9.12	9.05	9.21	9.07	9.14	9.16	9.19	9.02	8.98	9.16	9.03	9.14	0.01	-0.0878438	0.112239	9.11857	0.25	0.8	0.93	-6.55
P62851	RS25_HUMAN	40S ribosomal protein S25	RPS25	[K].ATYDKLCK.[E]	1xCarbamidomethyl [C7]; 1xTMTpro [K8]; 1xTMTpro [N-Term]; 1xAcetyl [K5(100)]	1	1	P62851 [53-60]	P62851 1xAcetyl [K57(100)]	7.92	7.7	7.63	7.82	7.83	7.9	7.49	7.91	7.73	7.69	7.49	7.54	7.59	7.62	7.75	7.65	7.48	7.68	0.12	-0.051132	0.300086	7.68931	1.47	0.16	0.47	-5.53
P62851	RS25_HUMAN	40S ribosomal protein S25	RPS25	[K].GLIKLVSK.[H]	1xTMTpro [K8]; 1xTMTpro [N-Term]; 1xAcetyl [K4(100)]	1	1	P62851 [95-102]	P62851 1xAcetyl [K98(100)]	6.78	6.92	6.95	6.98	6.99	6.99	7.04	6.87	6.87	6.94	6.9	7.18	6.98	6.89	6.95	7.06	6.96	6.84	0.09	-0.0446132	0.216148	6.95016	1.35	0.19	0.51	-5.69
P62851	RS25_HUMAN	40S ribosomal protein S25	RPS25	[K].EVPNYKLITPAVVSER.[L]	1xDeamidated [N4]; 1xTMTpro [N-Term]; 1xAcetyl [K6(100)]	1	1	P62851 [61-76]	P62851 1xAcetyl [K66(100)]	4.89	4.72	4.86	4.86	4.77	4.74	5.01	4.49	4.75	4.7	4.87	4.82	4.74	4.89	4.75	4.82	4.98	4.72	-0.1	-0.308854	0.118039	4.79932	-0.91	0.37	0.69	-6.16
P62851	RS25_HUMAN	40S ribosomal protein S25	RPS25	[R].DKLNNLVLFDK.[A]	1xTMTpro [K]; 1xTMTpro [N-Term]; 1xAcetyl [K2(100)]	1	1	P62851 [42-52]	P62851 1xAcetyl [K43(100)]	7.18	7.12	7.15	7.15	7.15	7.12	7	7.09	7.02	7.15	7.05	7.24	7.12	7.36	7.26	7.29	7.16	7.26	0.05	-0.0847907	0.185327	7.16028	0.76	0.45	0.75	-6.29
P62851	RS25_HUMAN	40S ribosomal protein S25	RPS25	[K].LNNLVLFDKATYDK.[L]	1xTMTpro [K14]; 1xTMTpro [N-Term]; 1xAcetyl [K9(100)]	1	1	P62851 [44-57]	P62851 1xAcetyl [K52(100)]	6.33	6.37	6.38	6.28	6.63	6.34	6.57	6.58	6.46	6.33	6.48	6.29	6.46	6.36	6.57	6.53	6.43	6.38	-0.05	-0.205345	0.0954843	6.43189	-0.75	0.46	0.76	-6.3
P62851	RS25_HUMAN	40S ribosomal protein S25	RPS25	[R].DKLNNLVLFDKATYDK.[L]	2xTMTpro [K2; K11]; 1xTMTpro [N-Term]; 1xAcetyl [K16(100)]	1	1	P62851 [42-57]	P62851 1xAcetyl [K57(100)]	6.81	6.51	6.63	6.82	6.51	6.61	6.86	6.47	6.64	6.58	6.82	6.82	6.76	6.6	6.44	6.51	6.84	6.77	-0.05	-0.236778	0.140663	6.66663	-0.52	0.6	0.84	-6.44
P62851	RS25_HUMAN	40S ribosomal protein S25	RPS25	[K].LNNLVLFDK.[A]	1xTMTpro [N-Term]; 1xAcetyl [K9(100)]	1	1	P62851 [44-52]	P62851 1xAcetyl [K52(100)]	4.61	5.12	5	4.78	4.73	4.56	4.69	5.01	4.95	4.86	4.82	4.9	4.6	5.17	4.97	5.08	5.11	4.94	0.06	-0.187288	0.303117	4.88279	0.48	0.63	0.86	-6.46
P62851	RS25_HUMAN	40S ribosomal protein S25	RPS25	[R].AALQELLSKGLIK.[L]	1xTMTpro [K13]; 1xTMTpro [N-Term]; 1xAcetyl [K9(100)]	1	1	P62851 [86-98]	P62851 1xAcetyl [K94(100)]	6.69	6.75	6.69	6.72	6.71	6.96	6.65	6.64	6.67	6.79	6.71	6.71	6.3	6.53	6.59	6.73	6.72	6.68	0.04	-0.12322	0.195792	6.67999	0.47	0.65	0.86	-6.47
P62851	RS25_HUMAN	40S ribosomal protein S25	RPS25	[K].EVPNYKLITPAVVSER.[L]	1xTMTpro [N-Term]; 1xAcetyl [K6(100)]	1	1	P62851 [61-76]	P62851 1xAcetyl [K66(100)]	6.54	6.55	6.48	6.52	6.28	6.5	6.55	6.5	6.3	6.58	6.41	6.57	6.51	6.43	6.46	6.36	6.36	6.61	-0.01	-0.159458	0.130714	6.47304	-0.2	0.84	0.95	-6.56
P62851	RS25_HUMAN	40S ribosomal protein S25	RPS25	[R].AALQELLSK.[G]	1xTMTpro [N-Term]; 1xAcetyl [K9(100)]	1	1	P62851 [86-94]	P62851 1xAcetyl [K94(100)]	5.27	5.25	4.84	5.09	4.89	5.22	5.22	4.75	5.15	5.26	4.9	5.13	5.28	5.34	5.14	5.31	5.2	5.29	-0.01	-0.241311	0.22068	5.14057	-0.09	0.93	0.98	-6.57
P62851	RS25_HUMAN	40S ribosomal protein S25	RPS25	[K].DKDPVNK.[S]	1xTMTpro [K7]; 1xTMTpro [N-Term]; 1xAcetyl [K2(100)]	1	1	P62851 [19-25]	P62851 1xAcetyl [K20(100)]	7.5	8.02	7.61	7.17	7.47	7.43	7.3	7.6	7.42	7.45	7.4	7.6	7.41	7.76	7.54	7.54	7.4	7.5	0.01	-0.238798	0.252453	7.50646	0.06	0.95	0.99	-6.58
Q9Y3I0	RTCB_HUMAN	RNA-splicing ligase RtcB homolog	RTCB	[R].SYNDELQFLEKINK.[N]	1xTMTpro [K14]; 1xTMTpro [N-Term]; 1xAcetyl [K11(100)]	1	1	Q9Y3I0 [4-17]	Q9Y3I0 1xAcetyl [K14(100)]	5.58	5.3	5.39	5.37	5.59	5.46	5.59	5.38	5.43	5.57	5.65	5.09	5.36	5.58	5.54	5.42	5.56	5.6	-0.24	-0.421327	-0.0529511	5.47078	-2.63	0.013	0.12	-3.43
Q9Y3I0	RTCB_HUMAN	RNA-splicing ligase RtcB homolog	RTCB	[K].AIKLRPIAVIK.[G]	1xTMTpro [K11]; 1xTMTpro [N-Term]; 1xAcetyl [K3(100)]	1	1	Q9Y3I0 [494-504]	Q9Y3I0 1xAcetyl [K496(100)]	9.85	9.84	9.91	9.86	9.75	9.95	9.91	9.75	9.76	9.86	9.93	9.78	9.69	9.82	9.77	9.63	9.89	9.86	-0.12	-0.222256	-0.0250612	9.82225	-2.57	0.016	0.13	-3.58
Q9Y3I0	RTCB_HUMAN	RNA-splicing ligase RtcB homolog	RTCB	[R].NLDFQDVLDK.[L]	1xTMTpro [N-Term]; 1xAcetyl [K10(100)]	1	1	Q9Y3I0 [442-451]	Q9Y3I0 1xAcetyl [K451(100)]	4.78	5.53	5.04	4.44	4.41	4.51	4.72	4.7	4.62	4.66	4.97	5.06	4.65	5.04	4.93	4.87	4.79	5.15	-0.2	-0.522283	0.130352	4.82629	-1.24	0.23	0.56	-5.82
Q9Y3I0	RTCB_HUMAN	RNA-splicing ligase RtcB homolog	RTCB	[R].GLPQLGTLGAGNHYAEIQVVDEIFNEYAAKK.[M]	1xDeamidated [N25]; 1xTMTpro [K31]; 1xTMTpro [N-Term]; 1xAcetyl [K30(100)]	1	1	Q9Y3I0 [215-245]	Q9Y3I0 1xAcetyl [K244(100)]	3.46	3.18	4.01	3.56	3.47	3.28	3.83	3.54	4.02	3.73	3.76	3.69	3.4	3.93	3.59	3.49	3.55	3.44	-0.16	-0.516472	0.200128	3.60622	-0.9	0.37	0.7	-6.17
Q9Y3I0	RTCB_HUMAN	RNA-splicing ligase RtcB homolog	RTCB	[R].DKIIVNDR.[Q]	1xTMTpro [N-Term]; 1xAcetyl [K2(100)]	1	1	Q9Y3I0 [284-291]	Q9Y3I0 1xAcetyl [K285(100)]	6.79	6.95	6.92	7.05	6.83	6.72	6.79	6.91	6.8	7	6.93	6.95	6.99	7.06	7.14	6.96	6.94	6.75	0.06	-0.0902164	0.212521	6.91561	0.83	0.42	0.73	-6.24
Q9Y3I0	RTCB_HUMAN	RNA-splicing ligase RtcB homolog	RTCB	[K].NVTDVVNTCHDAGISKK.[A]	1xCarbamidomethyl [C9]; 1xTMTpro [K17]; 1xTMTpro [N-Term]; 1xAcetyl [K16(100)]	1	1	Q9Y3I0 [477-493]	Q9Y3I0 1xAcetyl [K492(100)]	7.14	7.1	7.2	7.4	7.26	7.28	7.19	7.13	7.29	7.3	7.31	7.16	7.34	7.2	7.32	7.23	7.36	7.3	-0.03	-0.165684	0.0959442	7.24928	-0.55	0.59	0.83	-6.43
Q15020	SART3_HUMAN	Squamous cell carcinoma antigen recognized by T-cells 3	SART3	[K].AAEKEAALVQQEEEK.[A]	1xDeamidated [Q10]; 1xTMTpro [K15]; 1xTMTpro [N-Term]; 1xAcetyl [K4(100)]	1	1	Q15020 [583-597]	Q15020 1xAcetyl [K586(100)]	6.83	6.61	6.75	6.9	6.56	6.87	6.5	6.76	6.72	6.65	6.85	6.66	6.71	6.74	6.63	6.77	6.8	6.66	0.1	-0.0544555	0.246636	6.71997	1.31	0.2	0.53	-5.74
Q15020	SART3_HUMAN	Squamous cell carcinoma antigen recognized by T-cells 3	SART3	[R].TEGSLEDWDIAVQKTETR.[L]	1xTMTpro [N-Term]; 1xAcetyl [K14(100)]	1	1	Q15020 [555-572]	Q15020 1xAcetyl [K568(100)]	5.69	5.7	5.75	5.71	5.56	5.89	5.8	5.82	5.72	5.77	5.66	5.52	5.47	5.68	5.85	5.7	5.77	5.65	-0.05	-0.21599	0.114224	5.7064	-0.63	0.53	0.8	-6.38
Q15020	SART3_HUMAN	Squamous cell carcinoma antigen recognized by T-cells 3	SART3	[R].ALEYLKQEVEER.[F]	1xTMTpro [N-Term]; 1xAcetyl [K6(100)]	1	1	Q15020 [452-463]	Q15020 1xAcetyl [K457(100)]	4.14	4.3	4.44	4.21	4.28	4.02	4.22	4.22	4.13	4.11	4.19	4.17	3.94	4.27	4.27	4.42	4.42	3.84	0.06	-0.206314	0.332479	4.19922	0.48	0.64	0.86	-6.46
Q15020	SART3_HUMAN	Squamous cell carcinoma antigen recognized by T-cells 3	SART3	[R].KVPEKPETR.[K]	1xTMTpro [K1]; 1xTMTpro [N-Term]; 1xAcetyl [K5(100)]	1	1	Q15020 [882-890]	Q15020 1xAcetyl [K886(100)]	6.75	7.06	6.71	6.74	6.58	6.64	6.6	6.77	6.79	6.81	6.87	6.85	6.77	6.84	6.89	6.78	6.72	6.8	0.01	-0.139218	0.164983	6.77527	0.17	0.86	0.95	-6.56
Q15020	SART3_HUMAN	Squamous cell carcinoma antigen recognized by T-cells 3	SART3	[K].AAEKEAALVQQEEEK.[A]	1xTMTpro [K15]; 1xTMTpro [N-Term]; 1xAcetyl [K4(100)]	1	1	Q15020 [583-597]	Q15020 1xAcetyl [K586(100)]	7.12	7.02	7.19	7.19	7.08	7.2	7.19	7.1	7.16	7.3	7.17	7.22	7.04	7.19	6.96	6.99	7.13	7.15	0	-0.136197	0.126863	7.13297	-0.07	0.94	0.98	-6.58
Q5VWJ9	SNX30_HUMAN	Sorting nexin-30	SNX30	[R].DQVQAEYEAKLEAVALR.[K]	1xTMTpro [N-Term]; 1xAcetyl [K10(100)]	1	1	Q5VWJ9 [345-361]	Q5VWJ9 1xAcetyl [K354(100)]	6.25	6.27	6.51	6.45	6.41	6.42	6.61	6.19	6.29	6.5	6.43	6.15	6.22	6.4	6.31	6.11	6.57	6.45	-0.24	-0.39454	-0.0784654	6.36402	-3.06	0.0047	0.062	-2.47
Q9UM82	SPAT2_HUMAN	Spermatogenesis-associated protein 2	SPATA2	[R].KYVQFHESK.[V]	1xAcetyl [N-Term]; 1xTMTpro [K9]; 1xTMTpro [N-Term]	1	1	Q9UM82 [18-26]	Q9UM82 1xAcetyl [N-Term]	6.29	6.55	6.39	6.41	6.5	6.44	6.36	6.37	6.56	6.29	6.41	6.33	6.44	6.36	6.55	6.36	6.42	6.6	-0.09	-0.238335	0.0491267	6.42627	-1.35	0.19	0.51	-5.69
Q99961	SH3G1_HUMAN	Endophilin-A2	SH3GL1	[R].SSDKPIR.[T]	1xTMTpro [N-Term]; 1xAcetyl [K4(100)]	1	1	Q99961 [291-297]	Q99961 1xAcetyl [K294(100)]	7.5	7.59	7.58	7.4	7.32	7.55	7.54	7.35	7.53	7.65	7.58	7.45	7.3	7.54	7.42	7.34	7.53	7.27	-0.09	-0.221204	0.0390371	7.46924	-1.43	0.16	0.48	-5.57
Q99961	SH3G1_HUMAN	Endophilin-A2	SH3GL1	[K].QNFIDPLQNLCEK.[D]	1xCarbamidomethyl [C11]; 1xTMTpro [N-Term]; 1xAcetyl [K13(100)]	1	1	Q99961 [137-149]	Q99961 1xAcetyl [K149(100)]	4.8	4.74	4.75	4.87	5.05	5.04	4.81	4.78	5.12	4.99	4.75	4.95	4.98	5.08	4.91	4.96	5.3	4.62	0.12	-0.0964338	0.342058	4.91765	1.15	0.26	0.59	-5.93
Q99961	SH3G1_HUMAN	Endophilin-A2	SH3GL1	[K].ASQLVSEKVGGAEGTK.[L]	1xTMTpro [K16]; 1xTMTpro [N-Term]; 1xAcetyl [K8(100)]	1	1	Q99961 [13-28]	Q99961 1xAcetyl [K20(100)]	6.72	6.54	6.73	6.72	6.77	6.56	6.66	6.66	6.59	6.73	6.52	6.53	6.76	6.71	6.5	6.51	6.81	6.53	0.01	-0.131128	0.157841	6.64282	0.19	0.85	0.95	-6.56
Q9Y657	SPIN1_HUMAN	Spindlin-1	SPIN1	[K].TPFGKTPGQR.[S]	1xTMTpro [N-Term]; 1xAcetyl [K5(100)]	1	1	Q9Y657 [3-12]	Q9Y657 1xAcetyl [K7(100)]	8.16	8.05	7.95	8.13	8.21	8.07	7.89	8.3	8.16	8.02	7.97	7.94	8.13	8.06	8.07	8.18	8.01	8.01	0.16	0.0466353	0.277122	8.07323	2.87	0.0076	0.083	-2.9
Q3LXA3	TKFC_HUMAN	Triokinase/FMN cyclase	TKFC	[R].VAPAEPQEAPDSTAAGGSASKR.[M]	1xTMTpro [N-Term]; 1xAcetyl [K21(100)]	1	1	Q3LXA3 [352-373]	Q3LXA3 1xAcetyl [K372(100)]	4.74	4.35	4.56	4.48	4.58	4.87	4.5	4.78	4.54	4.52	4.73	4.47	4.73	4.14	4.7	4.17	4.38	4.32	-0.09	-0.36976	0.191417	4.52984	-0.65	0.52	0.8	-6.37
Q3LXA3	TKFC_HUMAN	Triokinase/FMN cyclase	TKFC	[K].SPGADLLQVLTKAVK.[S]	1xTMTpro [K15]; 1xTMTpro [N-Term]; 1xAcetyl [K12(100)]	1	1	Q3LXA3 [511-525]	Q3LXA3 1xAcetyl [K522(100)]	5.98	5.95	5.99	6	6.06	6.15	6.18	6.22	5.88	6.02	6.19	6.02	6.09	6.24	6.1	5.95	6.22	5.85	-0.01	-0.184433	0.154929	6.06014	-0.18	0.86	0.95	-6.56
P25325	THTM_HUMAN	3-mercaptopyruvate sulfurtransferase	MPST	[R].HLFQEKK.[V]	1xTMTpro [K7]; 1xTMTpro [N-Term]; 1xAcetyl [K6(100)]	1	1	P25325 [231-237]	P25325 1xAcetyl [K236(100)]	6.82	6.6	6.55	6.72	6.86	6.56	6.65	6.74	6.79	6.87	6.64	6.71	6.93	6.66	6.64	6.83	6.52	6.54	0.15	0.0129438	0.280301	6.70166	2.24	0.033	0.2	-4.23
P25325	THTM_HUMAN	3-mercaptopyruvate sulfurtransferase	MPST	[R].QNLPLSSGKSQPAPAEFR.[A]	1xTMTpro [N-Term]; 1xAcetyl [K9(100)]	1	1	P25325 [138-155]	P25325 1xAcetyl [K146(100)]	5.91	5.81	5.88	5.88	6	5.91	5.97	6.01	6.16	5.83	5.85	5.83	5.96	5.85	5.92	5.98	5.96	6.03	-0.01	-0.154101	0.141362	5.92938	-0.09	0.93	0.98	-6.58
Q9NXF1	TEX10_HUMAN	Testis-expressed protein 10	TEX10	[K].NYLIDFKHHFMSR.[F]	1xTMTpro [N-Term]; 1xAcetyl [K7(100)]	1	1	Q9NXF1 [386-398]	Q9NXF1 1xAcetyl [K392(100)]	6.34	6.34	6.29	6.35	6.46	6.33	6.13	6.52	6.52	6.46	6.53	6.51	6.23	6.45	6.15	6.24	6.19	6.21	0.14	-0.0296172	0.311818	6.34797	1.69	0.1	0.38	-5.2
Q15435	PP1R7_HUMAN	Protein phosphatase 1 regulatory subunit 7	PPP1R7	[R].ELDLYDNQIKK.[I]	1xTMTpro [K11]; 1xTMTpro [N-Term]; 1xAcetyl [K10(100)]	1	1	Q15435 [124-134]	Q15435 1xAcetyl [K133(100)]	5.52	5.25	5.51	5.49	5.41	5.62	5.33	5.17	5.54	5.73	5.16	5.08	5.58	5.44	5.33	5.42	5.55	5.61	-0.1	-0.316724	0.114077	5.43029	-0.96	0.34	0.67	-6.12
Q15435	PP1R7_HUMAN	Protein phosphatase 1 regulatory subunit 7	PPP1R7	[R].NIEGVDKLTR.[L]	1xTMTpro [N-Term]; 1xAcetyl [K7(100)]	1	1	Q15435 [156-165]	Q15435 1xAcetyl [K162(100)]	6.22	6.18	6.19	6.19	6.31	6.13	6.31	6.15	6.27	6.29	6.55	6.58	6.32	6.21	6.4	6.43	6.36	6.41	-0.04	-0.205438	0.132254	6.30586	-0.44	0.66	0.87	-6.48
P62266	RS23_HUMAN	40S ribosomal protein S23	RPS23	[K].AHLGTALK.[A]	1xTMTpro [N-Term]; 1xAcetyl [K8(100)]	1	1	P62266 [30-37]	P62266 1xAcetyl [K37(100)]	6.58	6.55	6.45	6.52	6.45	6.16	6.41	6.6	6.47	6.33	6.34	6.51	6.39	6.55	6.36	6.33	6.31	6.27	0.13	-0.0299739	0.283456	6.42127	1.65	0.11	0.39	-5.25
P62266	RS23_HUMAN	40S ribosomal protein S23	RPS23	[K].AHLGTALKANPFGGASHAK.[G]	1xTMTpro [K19]; 1xTMTpro [N-Term]; 1xAcetyl [K8(100)]	1	1	P62266 [30-48]	P62266 1xAcetyl [K37(100)]	6.58	6.3	6.51	6.71	6.69	6.32	6.44	6.55	6.61	6.4	6.57	6.48	6.51	6.38	6.64	6.68	6.47	6.6	0.05	-0.0815078	0.186935	6.52433	0.8	0.43	0.74	-6.26
P62266	RS23_HUMAN	40S ribosomal protein S23	RPS23	[K].VANVSLLALYKGK.[K]	1xTMTpro [K13]; 1xTMTpro [N-Term]; 1xAcetyl [K11(100)]	1	1	P62266 [125-137]	P62266 1xAcetyl [K135(100)]	6.62	6.78	6.63	6.67	6.52	6.49	6.85	6.67	6.43	6.59	6.56	6.75	6.52	6.65	6.59	6.72	6.49	6.65	0.05	-0.0935368	0.188902	6.62247	0.69	0.5	0.78	-6.34
P62266	RS23_HUMAN	40S ribosomal protein S23	RPS23	[K].GIVLEKVGVEAK.[Q]	1xTMTpro [K12]; 1xTMTpro [N-Term]; 1xAcetyl [K6(100)]	1	1	P62266 [49-60]	P62266 1xAcetyl [K54(100)]	5.78	5.69	5.95	5.87	5.96	5.9	5.9	6.06	6.01	6.08	6.01	6.01	6.03	5.94	6.02	6.14	6.23	6.04	0.04	-0.143474	0.214662	5.9777	0.41	0.69	0.88	-6.5
P62266	RS23_HUMAN	40S ribosomal protein S23	RPS23	[R].VQLIKNGK.[K]	1xTMTpro [K8]; 1xTMTpro [N-Term]; 1xAcetyl [K5(100)]	1	1	P62266 [72-79]	P62266 1xAcetyl [K76(100)]	7.09	7.12	7.25	7.06	7.39	7.24	7.1	7.27	7.21	7.3	7.36	7.1	7.21	7.37	7.19	7.41	7.26	7.28	-0.03	-0.173487	0.121537	7.23363	-0.36	0.72	0.9	-6.51
P62266	RS23_HUMAN	40S ribosomal protein S23	RPS23	[K].WHDKQYK.[K]	1xTMTpro [K7]; 1xTMTpro [N-Term]; 1xAcetyl [K4(100)]	1	1	P62266 [22-28]	P62266 1xAcetyl [K25(100)]	6.57	6.2	6.34	6.47	6.64	6.44	6.45	6.48	6.7	6.51	6.59	6.28	6.76	6.52	6.59	6.67	6.42	6.37	0.01	-0.151924	0.171484	6.50074	0.12	0.9	0.97	-6.57
P15880	RS2_HUMAN	40S ribosomal protein S2	RPS2	[K].TYSYLTPDLWKETVFTK.[S]	1xTMTpro [K17]; 1xTMTpro [N-Term]; 1xAcetyl [K11(100)]	1	1	P15880 [247-263]	P15880 1xAcetyl [K257(100)]	5.45	5.52	5.51	5.33	5.81	5.59	5.61	5.3	5.21	5.61	5.78	5.58	5.68	5.51	5.93	5.26	5.78	5.64	-0.32	-0.542652	-0.106788	5.56191	-3.05	0.0049	0.063	-2.5
P15880	RS2_HUMAN	40S ribosomal protein S2	RPS2	[K].AEDKEWMPVTKLGR.[L]	1xTMTpro [K4]; 1xTMTpro [N-Term]; 1xAcetyl [K11(100)]	1	1	P15880 [55-68]	P15880 1xAcetyl [K65(100)]	6.42	6.44	6.27	6.45	6.54	6.25	6.37	6.55	6.39	6.48	6.49	6.71	6.71	6.48	6.44	6.65	6.58	6.61	0.15	-0.0107938	0.31682	6.49124	1.91	0.066	0.3	-4.84
P15880	RS2_HUMAN	40S ribosomal protein S2	RPS2	[K].TYSYLTPDLWK.[E]	1xTMTpro [N-Term]; 1xAcetyl [K11(100)]	1	1	P15880 [247-257]	P15880 1xAcetyl [K257(100)]	5.54	5.75	5.26	5.5	5.23	5.47	5.22	5.1	5.46	5.43	5.36	5.62	5.3	5.77	5.54	5.73	5.48	5.52	0.11	-0.119499	0.339551	5.4595	0.98	0.33	0.66	-6.1
P15880	RS2_HUMAN	40S ribosomal protein S2	RPS2	[K].SPYQEFTDHLVKTHTR.[V]	1xTMTpro [N-Term]; 1xAcetyl [K12(100)]	1	1	P15880 [264-279]	P15880 1xAcetyl [K275(100)]	4.36	4.24	4.11	4.32	4.81	4.29	4.3	4.44	4.21	4.47	4.48	4.41	4.7	4.57	4.28	4.38	4.35	4.38	0.08	-0.180647	0.337235	4.39558	0.62	0.54	0.81	-6.39
P15880	RS2_HUMAN	40S ribosomal protein S2	RPS2	[K].ETVFTKSPYQEFTDHLVK.[T]	1xTMTpro [K18]; 1xTMTpro [N-Term]; 1xAcetyl [K6(100)]	1	1	P15880 [258-275]	P15880 1xAcetyl [K263(100)]	6.88	6.84	7.09	7.06	7.12	7	6.86	6.94	7.08	7.03	7.12	7.07	7.05	7.18	7.22	7.2	7.17	7.1	-0.01	-0.164586	0.141011	7.05596	-0.16	0.88	0.96	-6.57
Q6NUK1	SCMC1_HUMAN	Calcium-binding mitochondrial carrier protein SCaMC-1	SLC25A24	[R].LAVGKTGQYSGIYDCAK.[K]	1xCarbamidomethyl [C15]; 1xTMTpro [K17]; 1xTMTpro [N-Term]; 1xAcetyl [K5(100)]	1	1	Q6NUK1 [316-332]	Q6NUK1 1xAcetyl [K320(100)]	7.22	7.21	7.17	7.1	7.13	7.2	7.35	7.09	7.03	7.18	7.16	6.98	6.98	7.01	7.07	6.9	7.19	7.14	-0.16	-0.295508	-0.0250622	7.1167	-2.43	0.022	0.16	-3.87
Q6NUK1	SCMC1_HUMAN	Calcium-binding mitochondrial carrier protein SCaMC-1	SLC25A24	[K].ILKHEGLGAFYK.[G]	1xTMTpro [K12]; 1xTMTpro [N-Term]; 1xAcetyl [K3(100)]	1	1	Q6NUK1 [334-345]	Q6NUK1 1xAcetyl [K336(100)]	8.41	8.34	8.55	8.38	8.34	8.62	8.6	8.33	8.3	8.43	8.46	8.4	8.2	8.3	8.26	8.14	8.43	8.52	-0.16	-0.305846	-0.0239693	8.39068	-2.4	0.023	0.17	-3.93
Q6NUK1	SCMC1_HUMAN	Calcium-binding mitochondrial carrier protein SCaMC-1	SLC25A24	[R].LAVGKTGQYSGIYDCAK.[K]	1xCarbamidomethyl [C15]; 1xDeamidated [Q8]; 1xTMTpro [K17]; 1xTMTpro [N-Term]; 1xAcetyl [K5(100)]	1	1	Q6NUK1 [316-332]	Q6NUK1 1xAcetyl [K320(100)]	6.75	6.76	6.71	6.46	6.68	6.75	6.73	6.68	6.59	6.67	6.74	6.64	6.65	6.6	6.68	6.47	6.85	6.64	-0.14	-0.271038	-0.00829111	6.66935	-2.18	0.038	0.22	-4.36
Q6NUK1	SCMC1_HUMAN	Calcium-binding mitochondrial carrier protein SCaMC-1	SLC25A24	[K].TGQYSGIYDCAKK.[I]	1xCarbamidomethyl [C10]; 1xTMTpro [K13]; 1xTMTpro [N-Term]; 1xAcetyl [K12(100)]	1	1	Q6NUK1 [321-333]	Q6NUK1 1xAcetyl [K332(100)]	7.04	6.83	6.87	7.07	6.84	6.72	6.89	6.95	6.93	6.89	6.92	6.97	6.83	6.75	6.67	6.95	6.73	6.94	0.13	-0.00427052	0.258941	6.87681	1.98	0.057	0.28	-4.72
Q6NUK1	SCMC1_HUMAN	Calcium-binding mitochondrial carrier protein SCaMC-1	SLC25A24	[R].IISKEGIPGLYR.[G]	1xTMTpro [N-Term]; 1xAcetyl [K4(100)]	1	1	Q6NUK1 [434-445]	Q6NUK1 1xAcetyl [K437(100)]	7.89	8.05	7.97	7.88	7.86	8.08	7.97	7.85	7.76	7.99	7.99	7.87	7.85	7.82	7.88	7.78	7.95	7.91	-0.1	-0.210193	0.0093231	7.9085	-1.87	0.071	0.32	-4.9
Q6NUK1	SCMC1_HUMAN	Calcium-binding mitochondrial carrier protein SCaMC-1	SLC25A24	[K].SDKMNIFGGFR.[Q]	1xTMTpro [N-Term]; 1xAcetyl [K3(100)]	1	1	Q6NUK1 [229-239]	Q6NUK1 1xAcetyl [K231(100)]	6.98	6.99	7.15	7.03	7.03	7.09	7.16	6.95	6.97	7.09	7.09	7.01	6.84	6.76	7.09	6.96	7.04	7	-0.11	-0.245503	0.0168576	7.0128	-1.78	0.085	0.35	-5.05
Q96GM5	SMRD1_HUMAN	SWI/SNF-related matrix-associated actin-dependent regulator of chromatin subfamily D member 1	SMARCD1	[R].NHNAKK.[K]	1xTMTpro [K6]; 1xTMTpro [N-Term]; 1xAcetyl [K5(100)]	1	1	Q96GM5 [120-125]	Q96GM5 1xAcetyl [K124(100)]	7.37	7.48	7.63	7.75	7.76	7.55	7.32	7.66	7.8	7.62	7.57	7.58	7.7	7.59	7.57	7.82	7.54	7.44	0.19	0.0410989	0.348449	7.59724	2.6	0.015	0.13	-3.52
P30626	SORCN_HUMAN	Sorcin	SRI	[R].SGTVDPQELQKALTTMGFR.[L]	2xDeamidated [Q7; Q10]; 1xTMTpro [N-Term]; 1xAcetyl [K11(100)]	1	1	P30626 [117-135]	P30626 1xAcetyl [K127(100)]	4.96	4.99	5.17	5.13	5.04	4.74	5.14	5.21	4.91	5.26	5.46	4.89	4.97	4.95	5.05	4.85	5.13	5.31	-0.2	-0.427634	0.0193877	5.06455	-1.87	0.072	0.32	-4.91
P30626	SORCN_HUMAN	Sorcin	SRI	[R].SGTVDPQELQKALTTMGFR.[L]	1xTMTpro [N-Term]; 1xAcetyl [K11(100)]	1	1	P30626 [117-135]	P30626 1xAcetyl [K127(100)]	5.25	4.97	4.83	4.97	5.12	5.1	4.98	4.67	5	4.88	4.92	4.88	4.72	4.97	4.88	4.93	5.01	4.86	-0.03	-0.245121	0.17911	4.94082	-0.32	0.75	0.91	-6.53
P35716	SOX11_HUMAN	Transcription factor SOX-11	SOX11	[K].SAAGGGGGSAGGGAGGAKTSK.[G]	1xTMTpro [K21]; 1xTMTpro [N-Term]; 1xAcetyl [K18(100)]	1	1	P35716 [141-161]	P35716 1xAcetyl [K158(100)]	5.71	5.69	5.71	5.83	5.76	5.78	5.45	5.63	5.58	5.53	5.67	5.86	5.79	5.62	5.59	5.75	5.53	5.41	0.2	0.0291394	0.373613	5.66191	2.39	0.024	0.17	-3.93
P35716	SOX11_HUMAN	Transcription factor SOX-11	SOX11	[R].LYYSFKNITK.[Q]	1xTMTpro [K10]; 1xTMTpro [N-Term]; 1xAcetyl [K6(100)]	1	1	P35716 [311-320]	P35716 1xAcetyl [K316(100)]	8.48	8.56	8.76	8.71	8.99	8.57	8.5	8.84	8.83	8.56	8.67	8.71	8.74	8.51	8.32	8.7	8.36	8.39	0.21	0.021105	0.402668	8.62371	2.33	0.031	0.2	-4.13
P35716	SOX11_HUMAN	Transcription factor SOX-11	SOX11	[R].YNVAKVPASPTLSSSAESPEGASLYDEVR.[A]	1xTMTpro [N-Term]; 1xAcetyl [K5(100)]	1	1	P35716 [270-298]	P35716 1xAcetyl [K274(100)]	6.46	6.63	6.73	6.6	6.45	6.67	6.59	6.35	6.63	6.47	6.56	6.49	6.51	6.48	6.64	6.59	6.48	6.55	-0.11	-0.247026	0.0315361	6.54836	-1.58	0.12	0.42	-5.36
P35716	SOX11_HUMAN	Transcription factor SOX-11	SOX11	[K].LKAPAAAGAKAGAGKAAQSGDYGGAGDDYVLGSLR.[V]	1xDeamidated [Q18]; 1xTMTpro [K2]; 1xTMTpro [N-Term]; 2xAcetyl [K10(100); K15(100)]	1	1	P35716 [170-204]	P35716 2xAcetyl [K179(100); K184(100)]	4.9	4.69	4.78	4.83	4.47	4.44	4.73	5.08	4.84	4.74	4.85	3.95	4.67	4.59	4.84	4.52	4.72	4.83	-0.21	-0.518652	0.0905875	4.69318	-1.44	0.16	0.47	-5.57
P35716	SOX11_HUMAN	Transcription factor SOX-11	SOX11	[K].NITKQHPPPLAQPALSPASSR.[S]	1xTMTpro [N-Term]; 1xAcetyl [K4(100)]	1	1	P35716 [317-337]	P35716 1xAcetyl [K320(100)]	5.61	5.52	5.6	5.67	5.27	5.47	5.21	5.22	5.33	5.25	5.36	5.52	5.35	5.39	5.22	5.47	5.16	5.35	0.12	-0.0903141	0.3351	5.38685	1.18	0.25	0.58	-5.89
P35716	SOX11_HUMAN	Transcription factor SOX-11	SOX11	[K].LKAPAAAGAKAGAGKAAQSGDYGGAGDDYVLGSLR.[V]	1xTMTpro [K2]; 1xTMTpro [N-Term]; 2xAcetyl [K10(100); K15(100)]	1	1	P35716 [170-204]	P35716 2xAcetyl [K179(100); K184(100)]	4.95	5.02	4.67	4.93	4.98	5.15	4.74	4.7	4.92	4.85	4.67	4.87	4.88	4.7	4.68	4.72	4.69	4.79	0.09	-0.120579	0.304119	4.82919	0.88	0.38	0.7	-6.19
P35716	SOX11_HUMAN	Transcription factor SOX-11	SOX11	[K].AGAGKAAQSGDYGGAGDDYVLGSLR.[V]	1xDeamidated [Q8]; 1xTMTpro [N-Term]; 1xAcetyl [K5(100)]	1	1	P35716 [180-204]	P35716 1xAcetyl [K184(100)]	5.32	5.04	5.27	4.94	5.13	5.31	5.24	5.28	5.14	5.06	5.29	5.22	5.13	5	5.25	5.15	5.28	5.03	-0.07	-0.267971	0.129463	5.1701	-0.71	0.48	0.77	-6.32
P35716	SOX11_HUMAN	Transcription factor SOX-11	SOX11	[R].VSGSGGGGAGKTVK.[C]	1xTMTpro [K14]; 1xTMTpro [N-Term]; 1xAcetyl [K11(100)]	1	1	P35716 [205-218]	P35716 1xAcetyl [K215(100)]	7.63	7.38	7.55	7.74	7.69	7.58	7.43	7.41	7.66	7.45	7.52	7.18	7.47	7.21	7.2	7.43	6.96	7.05	0.09	-0.194219	0.374094	7.41909	0.67	0.51	0.79	-6.35
P35716	SOX11_HUMAN	Transcription factor SOX-11	SOX11	[K].LKAPAAAGAKAGAGK.[A]	2xTMTpro [K2; K10]; 1xTMTpro [N-Term]; 1xAcetyl [K15(100)]	1	1	P35716 [170-184]	P35716 1xAcetyl [K184(100)]	7.66	7.53	7.44	7.61	7.39	7.49	7.61	7.39	7.59	7.28	7.51	7.43	7.7	7.21	7.24	7.52	7.26	7.38	0.05	-0.109268	0.209025	7.45771	0.64	0.53	0.8	-6.37
P35716	SOX11_HUMAN	Transcription factor SOX-11	SOX11	[K].AGAGKAAQSGDYGGAGDDYVLGSLR.[V]	1xTMTpro [N-Term]; 1xAcetyl [K5(100)]	1	1	P35716 [180-204]	P35716 1xAcetyl [K184(100)]	5.11	4.9	5.04	5.32	5.22	5.15	5.05	4.82	5.31	5.09	4.98	5.23	4.87	5.56	4.97	4.96	4.98	5.17	0.04	-0.211065	0.287748	5.09645	0.31	0.76	0.91	-6.53
P35716	SOX11_HUMAN	Transcription factor SOX-11	SOX11	[R].YNVAKVPASPTLSSSAESPEGASLYDEVR.[A]	1xDeamidated [N2]; 1xTMTpro [N-Term]; 1xAcetyl [K5(100)]; 1xAcetyl [N-Term]	1	1	P35716 [270-298]	P35716 1xAcetyl [K274(100)]; 1xAcetyl [N-Term]	4.85	5.07	5.2	5.13	5.1	5.27	5.15	5.16	5.24	5.33	5.04	5.24	5.37	5.12	5.26	5.29	5.2	5.24	0.03	-0.172465	0.229557	5.18073	0.29	0.77	0.92	-6.54
P35716	SOX11_HUMAN	Transcription factor SOX-11	SOX11	[K].APAAAGAKAGAGKAAQSGDYGGAGDDYVLGSLR.[V]	1xTMTpro [N-Term]; 2xAcetyl [K8(100); K13(100)]	1	1	P35716 [172-204]	P35716 2xAcetyl [K179(100); K184(100)]	5.69	5.63	5.82	5.75	5.35	5.6	5.47	5.48	5.68	5.11	5.42	5.54	5.48	5.75	5.56	5.68	5.44	5.65	0.03	-0.194093	0.254579	5.56129	0.28	0.78	0.92	-6.54
P61266	STX1B_HUMAN	Syntaxin-1B	STX1B	[K].TKQELEDLTADIKK.[T]	2xTMTpro [K2; K13]; 1xTMTpro [N-Term]; 1xAcetyl [K14(100)]	1	1	P61266 [70-83]	P61266 1xAcetyl [K83(100)]	6.86	7.06	7.07	7	6.87	6.98	7.03	6.86	6.84	6.83	7.04	6.96	6.78	7.06	7.06	6.73	7	7.15	-0.18	-0.308786	-0.0560254	6.9546	-2.95	0.0062	0.073	-2.72
P61266	STX1B_HUMAN	Syntaxin-1B	STX1B	[R].GCIEKLSEDVEQVK.[K]	1xCarbamidomethyl [C2]; 1xTMTpro [K14]; 1xTMTpro [N-Term]; 1xAcetyl [K5(100)]	1	1	P61266 [41-54]	P61266 1xAcetyl [K45(100)]	6.1	6.19	6.12	5.8	6.35	6.17	6.04	6.25	5.91	6.12	6.19	6.01	6.11	6.14	6.36	6.01	6.37	6.17	-0.16	-0.340731	0.0256758	6.13365	-1.76	0.089	0.36	-5.09
P61266	STX1B_HUMAN	Syntaxin-1B	STX1B	[K].QHSAILAAPNPDEK.[T]	1xDeamidated [N10]; 1xTMTpro [N-Term]; 1xAcetyl [K14(100)]	1	1	P61266 [56-69]	P61266 1xAcetyl [K69(100)]	5.87	5.77	5.32	5.89	5.79	5.28	5.49	5.71	5.69	5.67	5.73	5.68	5.71	5.84	5.69	5.66	5.63	5.63	0.16	-0.0411431	0.364683	5.66864	1.63	0.11	0.4	-5.29
P61266	STX1B_HUMAN	Syntaxin-1B	STX1B	[K].LSEDVEQVKK.[Q]	1xTMTpro [K10]; 1xTMTpro [N-Term]; 1xAcetyl [K9(100)]	1	1	P61266 [46-55]	P61266 1xAcetyl [K54(100)]	6.61	6.81	6.77	6.6	6.53	6.83	6.54	6.69	6.69	6.73	6.63	6.45	6.67	6.63	6.71	6.62	6.72	6.78	-0.09	-0.228285	0.0415272	6.66674	-1.42	0.17	0.48	-5.6
P61266	STX1B_HUMAN	Syntaxin-1B	STX1B	[K].FVEVMTEYNATQSKYR.[D]	1xTMTpro [N-Term]; 1xAcetyl [K14(100)]	1	1	P61266 [126-141]	P61266 1xAcetyl [K139(100)]	6.27	6.26	6.35	6.22	6.38	6.41	6.43	6.34	6.31	6.24	6.41	6.18	6.29	6.23	6.31	6.41	6.3	6.25	-0.06	-0.19761	0.0747572	6.31124	-0.92	0.36	0.69	-6.15
P61266	STX1B_HUMAN	Syntaxin-1B	STX1B	[K].QHSAILAAPNPDEKTK.[Q]	1xTMTpro [K16]; 1xTMTpro [N-Term]; 1xAcetyl [K14(100)]	1	1	P61266 [56-71]	P61266 1xAcetyl [K69(100)]	4.94	5.24	5.14	5.07	4.86	4.89	5.02	5.13	5.3	4.8	4.96	5.22	5.05	4.9	4.96	4.82	4.8	4.86	0.07	-0.157358	0.297758	4.99844	0.63	0.53	0.8	-6.38
P61266	STX1B_HUMAN	Syntaxin-1B	STX1B	[K].QHSAILAAPNPDEK.[T]	1xTMTpro [N-Term]; 1xAcetyl [K14(100)]	1	1	P61266 [56-69]	P61266 1xAcetyl [K69(100)]	6.14	6.14	5.91	5.84	5.96	6.06	6.04	6.03	6.14	5.94	5.82	6.12	5.96	6.05	5.86	5.88	5.96	6.02	0.04	-0.118925	0.196049	5.99261	0.5	0.62	0.85	-6.45
P61266	STX1B_HUMAN	Syntaxin-1B	STX1B	[K].FVEVMTEYNATQSKYR.[D]	1xOxidation [M5]; 1xTMTpro [N-Term]; 1xAcetyl [K14(100)]	1	1	P61266 [126-141]	P61266 1xAcetyl [K139(100)]	5.72	5.73	5.82	5.89	5.68	5.71	5.72	5.74	5.79	5.57	5.8	5.45	5.55	5.69	5.47	5.6	5.62	5.61	-0.01	-0.196352	0.172902	5.67557	-0.13	0.9	0.97	-6.57
Q9BSH4	TACO1_HUMAN	Translational activator of cytochrome c oxidase 1	TACO1	[R].HSFDKK.[G]	1xTMTpro [K6]; 1xTMTpro [N-Term]; 1xAcetyl [K5(100)]	1	1	Q9BSH4 [181-186]	Q9BSH4 1xAcetyl [K185(100)]	6.13	5.95	6.04	5.94	6	6.03	5.81	5.97	6.14	6	5.95	6.17	6.24	5.89	6.07	6.25	5.95	6.03	0.1	-0.0542001	0.260322	6.03168	1.34	0.19	0.52	-5.69
Q16143	SYUB_HUMAN	Beta-synuclein	SNCB	[K].EGVLYVGSKTR.[E]	1xTMTpro [N-Term]; 1xAcetyl [K9(100)]	1	1	Q16143 [35-45]	Q16143 1xAcetyl [K43(100)]	6.62	6.68	6.52	6.82	7.07	6.49	6.52	6.9	6.96	6.77	6.45	6.87	6.7	6.57	6.62	6.89	6.73	6.46	0.36	0.199144	0.512548	6.7013	4.65	6.9e-05	0.0029	1.54
Q16143	SYUB_HUMAN	Beta-synuclein	SNCB	[R].EGVVQGVASVAEKTK.[E]	1xDeamidated [Q5]; 1xTMTpro [K15]; 1xTMTpro [N-Term]; 1xAcetyl [K13(100)]	1	1	Q16143 [46-60]	Q16143 1xAcetyl [K58(100)]	5.71	5.52	5.77	5.87	5.98	5.85	5.99	5.78	5.86	5.98	5.78	5.77	6.02	5.83	5.55	5.74	6.04	5.78	0.02	-0.179502	0.211234	5.82468	0.17	0.87	0.96	-6.57
Q04206	TF65_HUMAN	Transcription factor p65	RELA	[R].CIHSFQNLGIQCVKK.[R]	2xCarbamidomethyl [C1; C12]; 1xDeamidated [Q11]; 1xTMTpro [K15]; 1xTMTpro [N-Term]; 1xAcetyl [K14(100)]	1	1	Q04206 [109-123]	Q04206 1xAcetyl [K122(100)]	6.5	6.28	6.51	6.58	6.45	6.54	6.32	6.37	6.56	6.31	6.3	6.46	6.43	6.24	6.44	6.33	6.34	6.47	0.03	-0.117234	0.174683	6.41276	0.4	0.69	0.88	-6.5
Q04206	TF65_HUMAN	Transcription factor p65	RELA	[R].CIHSFQNLGIQCVKK.[R]	2xCarbamidomethyl [C1; C12]; 1xTMTpro [K15]; 1xTMTpro [N-Term]; 1xAcetyl [K14(100)]	1	1	Q04206 [109-123]	Q04206 1xAcetyl [K122(100)]	8.57	8.47	8.56	8.51	8.59	8.49	8.53	8.44	8.56	8.45	8.48	8.45	8.5	8.39	8.35	8.46	8.42	8.48	-0.02	-0.113983	0.0814867	8.48402	-0.34	0.74	0.91	-6.52
Q9Y2L5	TPPC8_HUMAN	Trafficking protein particle complex subunit 8	TRAPPC8	[R].CEKEEAATQSSEK.[Y]	1xCarbamidomethyl [C1]; 1xTMTpro [K13]; 1xTMTpro [N-Term]; 1xAcetyl [K3(100)]	1	1	Q9Y2L5 [1163-1175]	Q9Y2L5 1xAcetyl [K1165(100)]	6.02	5.74	5.89	5.84	6.2	6.12	5.97	6.03	6.21	5.92	5.85	5.9	5.98	5.93	6.04	6.11	5.9	5.82	0.05	-0.112864	0.221925	5.96943	0.67	0.51	0.79	-6.36
O60422	ONEC3_HUMAN	One cut domain family member 3	ONECUT3	[R].WAEEPSTAPGGPAGATATFSKA.[-]	1xTMTpro [N-Term]; 1xAcetyl [K21(100)]	1	1	O60422 [473-494]	O60422 1xAcetyl [K493(100)]	6.54	6.43	6.39	6.54	6.61	6.4	6.49	6.58	6.48	6.5	6.45	6.53	6.51	6.37	6.53	6.28	6.42	6.52	0	-0.12958	0.137904	6.47523	0.06	0.95	0.99	-6.58
Q15070	OXA1L_HUMAN	Mitochondrial inner membrane protein OXA1L	OXA1L	[K].ASSEMALYQKK.[H]	1xTMTpro [K11]; 1xTMTpro [N-Term]; 1xAcetyl [K10(100)]	1	1	Q15070 [198-208]	Q15070 1xAcetyl [K207(100)]	5.88	5.67	5.3	5.65	5.41	5.75	5.74	5.81	5.64	5.49	5.62	5.57	5.62	5.27	5.66	5.61	5.56	5.77	0.04	-0.174716	0.255873	5.61241	0.39	0.7	0.89	-6.5
Q9NRX4	PHP14_HUMAN	14 kDa phosphohistidine phosphatase	PHPT1	[R].GYKWAEYHADIYDK.[V]	1xTMTpro [K14]; 1xTMTpro [N-Term]; 1xAcetyl [K3(100)]	1	1	Q9NRX4 [46-59]	Q9NRX4 1xAcetyl [K48(100)]	6.3	6.29	6.17	6.31	6.45	6.38	6.44	6.21	6.41	6.51	6.31	6.11	6.44	6.33	6.35	6.33	6.32	6.43	-0.1	-0.244837	0.0437165	6.33858	-1.43	0.16	0.48	-5.58
Q9NRX4	PHP14_HUMAN	14 kDa phosphohistidine phosphatase	PHPT1	[K].AKYPDYEVTWANDGY.[-]	1xTMTpro [N-Term]; 1xAcetyl [K2(100)]	1	1	Q9NRX4 [111-125]	Q9NRX4 1xAcetyl [K112(100)]	5.59	5.55	5.55	5.31	5.75	5.75	5.72	5.7	5.65	5.56	5.43	5.57	5.49	5.31	5.68	5.37	5.58	5.34	-0.06	-0.259091	0.14842	5.55005	-0.56	0.58	0.83	-6.42
Q6P2Q9	PRP8_HUMAN	Pre-mRNA-processing-splicing factor 8	PRPF8	[R].HSVKSQEPLPDDDEEFELPEFVEPFLK.[D]	1xDeamidated [Q6]; 1xTMTpro [K27]; 1xTMTpro [N-Term]; 1xAcetyl [K4(100)]	1	1	Q6P2Q9 [363-389]	Q6P2Q9 1xAcetyl [K366(100)]	3.04	3.52	2.87	3.54	3.22	2.96	3.26	3.69	3.36	3.25	2.68	3.5	3.12	3.22	3.24	2.9	3.15	2.64	0.47	0.0683986	0.868342	3.1763	2.4	0.023	0.17	-3.93
Q6P2Q9	PRP8_HUMAN	Pre-mRNA-processing-splicing factor 8	PRPF8	[R].HSVKSQEPLPDDDEEFELPEFVEPFLK.[D]	1xTMTpro [K27]; 1xTMTpro [N-Term]; 1xAcetyl [K4(100)]	1	1	Q6P2Q9 [363-389]	Q6P2Q9 1xAcetyl [K366(100)]	3.59	4	4.05	4.35	4.23	3.91	4.02	4.3	4.31	4.32	3.97	4.13	4.03	4.14	3.98	4.62	4.66	4.35	0.28	-0.0482856	0.605113	4.16398	1.74	0.092	0.36	-5.11
Q6P2Q9	PRP8_HUMAN	Pre-mRNA-processing-splicing factor 8	PRPF8	[K].LLKYYVLNALK.[H]	1xTMTpro [K11]; 1xTMTpro [N-Term]; 1xAcetyl [K3(100)]	1	1	Q6P2Q9 [450-460]	Q6P2Q9 1xAcetyl [K452(100)]	5.64	5.8	5.72	5.88	5.67	5.77	5.82	5.67	5.79	5.65	5.96	5.67	5.72	5.69	5.79	5.71	5.71	5.77	-0.08	-0.230961	0.0738951	5.74649	-1.05	0.3	0.63	-6.03
Q6P2Q9	PRP8_HUMAN	Pre-mRNA-processing-splicing factor 8	PRPF8	[K].WQQLQAKR.[Y]	1xTMTpro [N-Term]; 1xAcetyl [K7(100)]	1	1	Q6P2Q9 [37-44]	Q6P2Q9 1xAcetyl [K43(100)]	7.25	7.22	7.13	7.19	7.05	7.06	7.08	7.25	7.03	7.28	7.19	7.03	7	7	7.01	7.04	7	6.94	0.06	-0.0857956	0.205068	7.09719	0.84	0.41	0.72	-6.23
Q6P2Q9	PRP8_HUMAN	Pre-mRNA-processing-splicing factor 8	PRPF8	[K].VEKFGDLILK.[A]	1xTMTpro [K10]; 1xTMTpro [N-Term]; 1xAcetyl [K3(100)]	1	1	Q6P2Q9 [1899-1908]	Q6P2Q9 1xAcetyl [K1901(100)]	5.34	5.17	5.33	5.36	5.35	5.29	5.56	5.24	5.43	5.39	5.42	5.24	5.18	5.51	5.43	5.49	5.43	5.12	-0.04	-0.237222	0.157014	5.34983	-0.42	0.68	0.88	-6.49
Q6P2Q9	PRP8_HUMAN	Pre-mRNA-processing-splicing factor 8	PRPF8	[R].QQIAEIEKQTK.[E]	1xTMTpro [K11]; 1xTMTpro [N-Term]; 1xAcetyl [K8(100)]	1	1	Q6P2Q9 [2024-2034]	Q6P2Q9 1xAcetyl [K2031(100)]	6.06	6.16	5.99	6.03	6.12	6.11	6.14	6.03	6.24	6.15	6.09	5.99	6.36	6.18	5.96	6.16	6.12	6.22	-0.03	-0.177226	0.118914	6.11706	-0.4	0.69	0.88	-6.5
P04843	RPN1_HUMAN	Dolichyl-diphosphooligosaccharide--protein glycosyltransferase subunit 1	RPN1	[R].DISTLNSGKK.[S]	1xTMTpro [K10]; 1xTMTpro [N-Term]; 1xAcetyl [K9(100)]	1	1	P04843 [508-517]	P04843 1xAcetyl [K516(100)]	7.6	7.17	7.39	7.49	7.45	7.34	7.17	7.39	7.43	7.24	7.25	7.5	7.4	7.26	7.16	7.45	7.29	7.21	0.22	0.103747	0.340613	7.3437	3.84	0.00063	0.015	-0.57
P04843	RPN1_HUMAN	Dolichyl-diphosphooligosaccharide--protein glycosyltransferase subunit 1	RPN1	[R].LKTEGSDLCDR.[V]	1xCarbamidomethyl [C9]; 1xTMTpro [N-Term]; 1xAcetyl [K2(100)]	1	1	P04843 [537-547]	P04843 1xAcetyl [K538(100)]	7.83	7.42	7.48	7.65	7.62	7.49	7.5	7.64	7.83	7.29	7.33	7.65	7.65	7.3	7.29	7.47	7.31	7.37	0.21	0.0787901	0.339174	7.5075	3.28	0.0027	0.042	-1.95
P04843	RPN1_HUMAN	Dolichyl-diphosphooligosaccharide--protein glycosyltransferase subunit 1	RPN1	[R].QELVTKIDHILDAL.[-]	1xTMTpro [N-Term]; 1xAcetyl [K6(100)]	1	1	P04843 [594-607]	P04843 1xAcetyl [K599(100)]	3.93	3.69	3.58	4.04	3.77	3.94	3.55	3.42	3.79	4.13	3.13	3.66	3.94	3.55	3.61	3.68	3.7	3.78	0.17	-0.162239	0.503174	3.71518	1.05	0.3	0.64	-6.03
P04843	RPN1_HUMAN	Dolichyl-diphosphooligosaccharide--protein glycosyltransferase subunit 1	RPN1	[K].VACITEQVLTLVNKR.[I]	1xCarbamidomethyl [C3]; 1xTMTpro [N-Term]; 1xAcetyl [K14(100)]	1	1	P04843 [475-489]	P04843 1xAcetyl [K488(100)]	6.16	6.04	6.15	5.97	6.06	6.1	6.07	6.33	5.75	5.9	6.27	6.39	5.92	6.07	6.16	6	6.1	6.04	0.03	-0.152683	0.21589	6.08178	0.35	0.73	0.9	-6.52
P04843	RPN1_HUMAN	Dolichyl-diphosphooligosaccharide--protein glycosyltransferase subunit 1	RPN1	[K].ELVLKSAVEAER.[L]	1xTMTpro [N-Term]; 1xAcetyl [K5(100)]	1	1	P04843 [560-571]	P04843 1xAcetyl [K564(100)]	7.31	7.33	7.22	7.19	7.28	7.31	7.24	7.28	7.33	7.3	7.27	7.17	7.31	7.2	7.15	7.18	7.26	7.19	-0.01	-0.117371	0.0908925	7.25163	-0.26	0.8	0.93	-6.54
Q9NYK5	RM39_HUMAN	39S ribosomal protein L39, mitochondrial	MRPL39	[K].HVGKTDPGTVFVMNK.[N]	1xOxidation [M13]; 1xTMTpro [K15]; 1xTMTpro [N-Term]; 1xAcetyl [K4(100)]	1	1	Q9NYK5 [69-83]	Q9NYK5 1xAcetyl [K72(100)]	6.44	6.47	6.46	6.36	6.42	6.66	6.64	6.32	6.41	6.37	6.5	6.27	6.48	6.34	6.48	6.4	6.45	6.45	-0.17	-0.305596	-0.0309713	6.43939	-2.51	0.018	0.14	-3.7
Q9NYK5	RM39_HUMAN	39S ribosomal protein L39, mitochondrial	MRPL39	[R].AFKDEYMVNLVR.[A]	1xTMTpro [N-Term]; 1xAcetyl [K3(100)]	1	1	Q9NYK5 [157-168]	Q9NYK5 1xAcetyl [K159(100)]	4.66	4.92	5.06	4.55	4.91	4.57	4.64	4.78	4.56	4.93	4.59	4.71	4.77	4.67	4.91	4.56	4.71	4.71	-0.13	-0.369525	0.107576	4.73479	-1.12	0.27	0.6	-5.95
Q9NYK5	RM39_HUMAN	39S ribosomal protein L39, mitochondrial	MRPL39	[K].HVGKTDPGTVFVMNK.[N]	1xTMTpro [K15]; 1xTMTpro [N-Term]; 1xAcetyl [K4(100)]	1	1	Q9NYK5 [69-83]	Q9NYK5 1xAcetyl [K72(100)]	6.41	6.39	6.56	6.38	6.53	6.64	6.55	6.39	6.61	6.57	6.48	6.59	6.25	6.53	6.51	6.43	6.58	6.42	-0.06	-0.203086	0.0901561	6.4897	-0.79	0.44	0.74	-6.27
P82912	RT11_HUMAN	28S ribosomal protein S11, mitochondrial	MRPS11	[K].VEQNAAPSHTKFSIYPPIPGEESSLR.[W]	1xDeamidated [N4]; 1xTMTpro [N-Term]; 1xAcetyl [K11(100)]	1	1	P82912 [49-74]	P82912 1xAcetyl [K59(100)]	3.94	3.37	3.61	3.94	3.83	3.42	3.89	3.92	3.6	3.6	3.1	3.97	3.37	3.96	3.84	3.58	3.47	3.64	0.24	-0.118953	0.599587	3.66991	1.37	0.18	0.5	-5.66
P82912	RT11_HUMAN	28S ribosomal protein S11, mitochondrial	MRPS11	[K].KFEEIPIAHIK.[A]	1xTMTpro [K11]; 1xTMTpro [N-Term]; 1xAcetyl [K1(100)]	1	1	P82912 [79-89]	P82912 1xAcetyl [K79(100)]	6.54	6.6	6.59	6.62	6.4	6.58	6.59	6.56	6.38	6.51	6.68	6.56	6.51	6.5	6.45	6.28	6.61	6.55	-0.07	-0.208051	0.0741992	6.5287	-0.97	0.34	0.67	-6.11
P82912	RT11_HUMAN	28S ribosomal protein S11, mitochondrial	MRPS11	[K].VEQNAAPSHTKFSIYPPIPGEESSLR.[W]	1xTMTpro [N-Term]; 1xAcetyl [K11(100)]	1	1	P82912 [49-74]	P82912 1xAcetyl [K59(100)]	5.7	5.56	5.59	5.59	5.35	5.41	5.52	5.48	5.64	5.38	5.43	5.4	5.37	5.56	5.53	5.45	5.28	5.28	0.01	-0.181512	0.196447	5.47458	0.08	0.94	0.98	-6.58
P08579	RU2B_HUMAN	U2 small nuclear ribonucleoprotein B''	SNRPB2	[K].ITPSHAMKITYAK.[K]	1xTMTpro [K13]; 1xTMTpro [N-Term]; 1xAcetyl [K8(100)]	1	1	P08579 [212-224]	P08579 1xAcetyl [K219(100)]	6.62	6.26	6.4	6.64	6.34	6.4	6.34	6.55	6.69	6.36	6.54	6.42	6.65	6.25	6.38	6.72	6.51	6.39	0.17	0.0136682	0.32803	6.47105	2.22	0.034	0.21	-4.27
P51398	RT29_HUMAN	28S ribosomal protein S29, mitochondrial	DAP3	[R].FDQPLEASTWLKNFK.[T]	1xTMTpro [K15]; 1xTMTpro [N-Term]; 1xAcetyl [K12(100)]	1	1	P51398 [178-192]	P51398 1xAcetyl [K189(100)]	5.72	5.69	5.59	5.89	6.02	6	5.74	5.92	5.79	5.65	5.67	5.74	5.89	5.91	5.81	5.82	5.81	5.77	0.12	-0.0461396	0.294789	5.80086	1.49	0.15	0.45	-5.49
P51398	RT29_HUMAN	28S ribosomal protein S29, mitochondrial	DAP3	[K].VQEKYVWNK.[R]	1xTMTpro [K9]; 1xTMTpro [N-Term]; 1xAcetyl [K4(100)]	1	1	P51398 [204-212]	P51398 1xAcetyl [K207(100)]	5.8	6.03	5.93	6.01	6.1	5.93	5.88	6.02	5.85	5.87	5.96	6.02	5.76	5.92	5.73	5.74	5.77	5.76	0.09	-0.0776095	0.267074	5.89357	1.12	0.27	0.6	-5.95
P51398	RT29_HUMAN	28S ribosomal protein S29, mitochondrial	DAP3	[R].DLLQSSYNKQR.[F]	1xTMTpro [N-Term]; 1xAcetyl [K9(100)]	1	1	P51398 [167-177]	P51398 1xAcetyl [K175(100)]	7.22	6.98	7.01	7.07	7.18	7	7.08	7	7.11	7.04	7.05	6.91	6.95	6.85	6.99	6.96	6.99	6.93	-0.03	-0.153099	0.0951338	7.01847	-0.48	0.64	0.86	-6.46
Q9NTJ5	SAC1_HUMAN	Phosphatidylinositol-3-phosphatase SAC1	SACM1L	[K].QYAGTGALKTDFTR.[T]	1xTMTpro [N-Term]; 1xAcetyl [K9(100)]	1	1	Q9NTJ5 [448-461]	Q9NTJ5 1xAcetyl [K456(100)]	5.41	5.44	5.33	5.35	5.31	5.54	5.39	5.25	5.47	5.31	5.53	5.44	5.33	5.38	5.42	5.25	5.67	5.04	-0.02	-0.215548	0.179319	5.38185	-0.19	0.85	0.95	-6.56
Q15436	SC23A_HUMAN	Protein transport protein Sec23A	SEC23A	[R].MVQVHELGCEGISKSYVFR.[G]	1xCarbamidomethyl [C9]; 1xTMTpro [N-Term]; 1xAcetyl [K14(100)]	1	1	Q15436 [172-190]	Q15436 1xAcetyl [K185(100)]	6.16	5.97	5.99	6.1	6.13	6.08	6.11	5.9	6.22	5.89	5.88	6.01	6.1	6.04	6.17	6.03	6.09	6.22	-0.07	-0.219764	0.0862224	6.0613	-0.89	0.38	0.7	-6.18
Q12765	SCRN1_HUMAN	Secernin-1	SCRN1	[K].YWAAEKVTEGVR.[C]	1xTMTpro [N-Term]; 1xAcetyl [K6(100)]	1	1	Q12765 [174-185]	Q12765 1xAcetyl [K179(100)]	6.65	6.89	6.76	6.52	6.89	6.83	6.76	6.85	6.54	6.8	6.75	6.66	6.71	6.72	6.79	6.79	6.81	6.68	-0.04	-0.186398	0.10143	6.74594	-0.6	0.55	0.82	-6.4
Q12765	SCRN1_HUMAN	Secernin-1	SCRN1	[K].TQSPCFGDDDPAKK.[E]	1xCarbamidomethyl [C5]; 1xTMTpro [K14]; 1xTMTpro [N-Term]; 1xAcetyl [K13(100)]	1	1	Q12765 [320-333]	Q12765 1xAcetyl [K332(100)]	6.32	6.56	6.15	6.18	6.41	6.16	6.38	6.51	6.4	6.31	6.38	6.35	6.59	6.43	6.4	6.15	6.6	6.45	-0.05	-0.233842	0.127731	6.37403	-0.6	0.55	0.82	-6.4
Q12765	SCRN1_HUMAN	Secernin-1	SCRN1	[R].SIFKPFIFVDDVK.[L]	1xTMTpro [K13]; 1xTMTpro [N-Term]; 1xAcetyl [K4(100)]	1	1	Q12765 [303-315]	Q12765 1xAcetyl [K306(100)]	4.9	5.07	4.76	4.89	4.62	4.58	4.69	5.06	4.63	4.74	5.15	4.93	4.65	5.16	4.77	4.96	4.61	5.19	0.04	-0.218359	0.305598	4.85306	0.34	0.74	0.91	-6.52
O75533	SF3B1_HUMAN	Splicing factor 3B subunit 1	SF3B1	[R].QQLAEKAK.[A]	1xTMTpro [K8]; 1xTMTpro [N-Term]; 1xAcetyl [K6(100)]	1	1	O75533 [170-177]	O75533 1xAcetyl [K175(100)]	5.87	5.82	5.74	6.05	5.85	5.61	5.42	6.16	5.97	5.7	5.56	5.98	5.78	5.85	5.81	6.03	5.74	5.73	0.4	0.235487	0.57166	5.81485	4.91	3.3e-05	0.0017	2.25
O75533	SF3B1_HUMAN	Splicing factor 3B subunit 1	SF3B1	[R].GGDSIGETPTPGASKR.[K]	1xTMTpro [N-Term]; 1xAcetyl [K15(100)]	1	1	O75533 [319-334]	O75533 1xAcetyl [K333(100)]	5.21	4.89	4.94	5.09	5.33	4.79	5.1	5.21	5.34	5.11	4.57	5.15	5.28	4.7	4.65	5.2	5.03	4.94	0.32	0.100312	0.541463	5.02892	2.98	0.0059	0.07	-2.67
O75533	SF3B1_HUMAN	Splicing factor 3B subunit 1	SF3B1	[R].HLLVKVIDR.[I]	1xTMTpro [N-Term]; 1xAcetyl [K5(100)]	1	1	O75533 [550-558]	O75533 1xAcetyl [K554(100)]	5.48	5.17	5.63	5.56	5.21	5.6	5.44	5.75	5.44	5.36	5.46	5.59	5.44	5.31	5.37	5.67	5.32	5.39	0.18	-0.00444055	0.365382	5.45582	2	0.055	0.28	-4.69
O75533	SF3B1_HUMAN	Splicing factor 3B subunit 1	SF3B1	[R].TAVVMKTCQEEK.[L]	1xCarbamidomethyl [C8]; 1xTMTpro [K12]; 1xTMTpro [N-Term]; 1xAcetyl [K6(100)]	1	1	O75533 [958-969]	O75533 1xAcetyl [K963(100)]	5.66	5.45	5.42	5.34	5.37	5.44	5.46	5.36	5.36	5.32	5.37	5.34	5.34	5.5	5.59	5.47	5.36	5.22	-0.03	-0.216278	0.146622	5.40989	-0.39	0.7	0.89	-6.5
O75533	SF3B1_HUMAN	Splicing factor 3B subunit 1	SF3B1	[R].TAVVMKTCQEEK.[L]	1xCarbamidomethyl [C8]; 1xDeamidated [Q9]; 1xTMTpro [K12]; 1xTMTpro [N-Term]; 1xAcetyl [K6(99.5)]	1	1	O75533 [958-969]	O75533 1xAcetyl [K963(99.5)]	5.76	5.69	5.85	5.82	5.66	5.63	5.67	5.97	5.59	5.68	5.67	5.71	5.76	5.55	5.72	5.51	5.51	5.76	0.02	-0.156097	0.188487	5.69401	0.19	0.85	0.95	-6.56
P09012	SNRPA_HUMAN	U1 small nuclear ribonucleoprotein A	SNRPA	[R].GQAFVIFKEVSSATNALR.[S]	1xTMTpro [N-Term]; 1xAcetyl [K8(100)]	1	1	P09012 [53-70]	P09012 1xAcetyl [K60(100)]	6.6	6.56	6.67	6.54	6.49	6.57	6.52	6.72	6.68	6.57	6.73	6.61	6.69	6.77	6.42	6.65	6.65	6.58	0.05	-0.0944142	0.189707	6.6134	0.69	0.5	0.78	-6.34
Q9Y5B9	SP16H_HUMAN	FACT complex subunit SPT16	SUPT16H	[K].ELAAQLNEEAKR.[R]	1xTMTpro [N-Term]; 1xAcetyl [K11(100)]	1	1	Q9Y5B9 [480-491]	Q9Y5B9 1xAcetyl [K490(100)]	5.58	5.55	5.34	5.66	5.42	5.42	5.35	5.55	5.43	5.33	5.37	5.58	5.46	5.55	5.3	5.53	5.29	5.33	0.24	0.0781608	0.403499	5.44638	3.03	0.0051	0.065	-2.55
Q9Y5B9	SP16H_HUMAN	FACT complex subunit SPT16	SUPT16H	[R].GDKVDILYNNIK.[H]	1xTMTpro [K12]; 1xTMTpro [N-Term]; 1xAcetyl [K3(100)]	1	1	Q9Y5B9 [694-705]	Q9Y5B9 1xAcetyl [K696(100)]	5.96	5.75	5.86	5.89	5.8	5.86	5.97	5.95	5.91	5.91	5.98	5.85	5.83	5.83	6.09	5.95	5.87	6.06	-0.08	-0.224508	0.0606849	5.90808	-1.18	0.25	0.58	-5.89
Q9Y5B9	SP16H_HUMAN	FACT complex subunit SPT16	SUPT16H	[K].NFIEKVEALTK.[E]	1xTMTpro [K11]; 1xTMTpro [N-Term]; 1xAcetyl [K5(100)]	1	1	Q9Y5B9 [782-792]	Q9Y5B9 1xAcetyl [K786(100)]	4.78	5.08	5.24	4.93	5.17	4.89	5.14	5.16	5.09	5.4	5.06	5.34	5.24	4.83	4.97	5.47	5.22	5.06	0.13	-0.119358	0.37936	5.11509	1.07	0.29	0.63	-6.01
Q9Y5B9	SP16H_HUMAN	FACT complex subunit SPT16	SUPT16H	[R].NEGNIFPNPEATFVKEITYR.[A]	1xTMTpro [N-Term]; 1xAcetyl [K15(100)]	1	1	Q9Y5B9 [582-601]	Q9Y5B9 1xAcetyl [K596(100)]	3.91	3.91	4.08	4.44	4.4	4.12	4.31	4.38	3.49	4.39	4.47	4.27	4.15	4.38	3.97	4.22	4.17	4.19	0.12	-0.191618	0.440588	4.18115	0.81	0.43	0.74	-6.25
Q9Y5B9	SP16H_HUMAN	FACT complex subunit SPT16	SUPT16H	[K].AASITSEVFNKFFK.[E]	1xTMTpro [K14]; 1xTMTpro [N-Term]; 1xAcetyl [K11(100)]	1	1	Q9Y5B9 [186-199]	Q9Y5B9 1xAcetyl [K196(100)]	6.78	6.52	6.78	6.71	6.56	6.59	6.96	6.75	6.69	6.77	6.78	6.79	6.81	6.49	6.79	6.76	6.86	6.7	-0.05	-0.200991	0.0995724	6.72609	-0.69	0.5	0.78	-6.34
Q9Y5B9	SP16H_HUMAN	FACT complex subunit SPT16	SUPT16H	[K].DLYIRPNIAQKR.[M]	1xTMTpro [N-Term]; 1xAcetyl [K11(100)]	1	1	Q9Y5B9 [664-675]	Q9Y5B9 1xAcetyl [K674(100)]	7.41	7.36	7.32	7.35	7.03	7.36	7.37	7.23	7.21	7.24	7.36	7.03	7.04	7.17	7.06	7.23	6.93	7.21	-0.05	-0.246298	0.14019	7.21696	-0.57	0.57	0.83	-6.41
Q9Y5B9	SP16H_HUMAN	FACT complex subunit SPT16	SUPT16H	[K].GEQQIQKAR.[K]	1xTMTpro [N-Term]; 1xAcetyl [K7(100)]	1	1	Q9Y5B9 [498-506]	Q9Y5B9 1xAcetyl [K504(100)]	5.24	5.33	5.15	5.23	5.32	4.94	5.23	5.15	5.24	5.52	5.4	5.42	5.58	5.43	5.48	5.64	5.33	5.38	0.03	-0.20207	0.263575	5.33311	0.27	0.79	0.93	-6.54
Q9Y5Q9	TF3C3_HUMAN	General transcription factor 3C polypeptide 3	GTF3C3	[K].GKLSAEENPDDSEVPSSSGINSTK.[S]	1xTMTpro [K24]; 1xTMTpro [N-Term]; 1xAcetyl [K2(100)]	1	1	Q9Y5Q9 [40-63]	Q9Y5Q9 1xAcetyl [K41(100)]	4.49	4.44	4.12	4.67	4.35	4.35	4.34	4.47	4.59	4.33	4.09	4.41	4.76	4.23	4.06	4.46	4.22	4.17	0.35	0.11283	0.586264	4.36372	3.02	0.0052	0.065	-2.57
Q9Y5Q9	TF3C3_HUMAN	General transcription factor 3C polypeptide 3	GTF3C3	[K].GKLSAEENPDDSEVPSSSGINSTK.[S]	1xDeamidated [N8]; 1xTMTpro [K24]; 1xTMTpro [N-Term]; 1xAcetyl [K2(100)]	1	1	Q9Y5Q9 [40-63]	Q9Y5Q9 1xAcetyl [K41(100)]	4.3	3.78	3.95	4.15	4.41	3.51	3.53	4.4	4.34	3.78	4.06	4.21	4.44	4.23	3.98	4.19	4.01	4.11	0.31	0.0165244	0.610457	4.07631	2.16	0.039	0.23	-4.39
P29401	TKT_HUMAN	Transketolase	TKT	[-].MESYHKPDQQKLQALK.[D]	1xTMTpro [K16]; 1xTMTpro [N-Term]; 2xAcetyl [K6(100); K11(100)]	1	1	P29401 [1-16]	P29401 2xAcetyl [K6(100); K11(100)]	6.55	6.77	6.71	6.36	6.57	6.64	6.65	6.64	6.53	6.6	6.87	6.32	6.52	6.47	6.52	6.37	6.55	6.72	-0.27	-0.425951	-0.120697	6.57628	-3.66	0.001	0.021	-1.01
P29401	TKT_HUMAN	Transketolase	TKT	[K].NSTFSEIFKK.[E]	1xTMTpro [K10]; 1xTMTpro [N-Term]; 1xAcetyl [K9(100)]	1	1	P29401 [344-353]	P29401 1xAcetyl [K352(100)]	7.44	7.57	7.67	7.63	7.58	7.69	7.71	7.44	7.54	7.71	7.69	7.56	7.71	7.71	7.79	7.65	7.77	7.66	-0.13	-0.253871	-0.0114828	7.63943	-2.24	0.033	0.21	-4.24
P29401	TKT_HUMAN	Transketolase	TKT	[R].SGKPAELLKMFGIDR.[D]	1xTMTpro [K3]; 1xTMTpro [N-Term]; 1xAcetyl [K9(100)]	1	1	P29401 [595-609]	P29401 1xAcetyl [K603(100)]	6.69	6.78	6.89	6.84	6.7	6.95	6.92	6.6	6.41	6.82	6.84	6.72	6.65	6.86	6.85	6.75	6.78	6.78	-0.13	-0.260199	0.00963036	6.76692	-1.9	0.068	0.31	-4.85
P29401	TKT_HUMAN	Transketolase	TKT	[K].NMAEQIIQEIYSQIQSKK.[K]	1xOxidation [M2]; 1xTMTpro [K18]; 1xTMTpro [N-Term]; 1xAcetyl [K17(100)]	1	1	P29401 [265-282]	P29401 1xAcetyl [K281(100)]	5	4.9	5.11	4.79	5.01	4.75	4.9	4.78	4.91	5.13	5.05	4.81	5.15	5.08	5.04	5.05	5.24	5.07	-0.18	-0.387555	0.035456	4.9861	-1.7	0.099	0.38	-5.18
P29401	TKT_HUMAN	Transketolase	TKT	[R].LGQSDPAPLQHQMDIYQKR.[C]	1xDeamidated [Q10]; 1xTMTpro [N-Term]; 1xAcetyl [K18(100)]	1	1	P29401 [187-205]	P29401 1xAcetyl [K204(100)]	5.33	5.44	5.42	5.24	5.21	5.64	5.39	5.27	5.31	5.53	5.47	5.16	5.39	5.54	5.3	5.37	5.22	5.4	-0.14	-0.316167	0.0423831	5.36762	-1.56	0.13	0.43	-5.39
P29401	TKT_HUMAN	Transketolase	TKT	[R].SVPTSTVFYPSDGVATEKAVELAANTK.[G]	1xTMTpro [K27]; 1xTMTpro [N-Term]; 1xAcetyl [K18(100)]	1	1	P29401 [439-465]	P29401 1xAcetyl [K456(100)]	5.86	5.91	6.22	6.07	6.31	6.52	6.44	6.31	6.02	6.46	6.59	6.13	6.39	6.3	6.57	6.49	6.64	6.52	-0.22	-0.512056	0.0757867	6.31943	-1.56	0.14	0.44	-5.39
P29401	TKT_HUMAN	Transketolase	TKT	[K].HQPTAIIAKTFK.[G]	1xTMTpro [K12]; 1xTMTpro [N-Term]; 1xAcetyl [K9(100)]	1	1	P29401 [233-244]	P29401 1xAcetyl [K241(100)]	8.16	8.01	8.14	8.28	8.22	8.21	8.22	8.23	8.17	8.18	8.19	8.18	8.29	8.14	8.2	8.33	8.24	8.14	0.08	-0.0268422	0.183044	8.19533	1.52	0.14	0.44	-5.45
P29401	TKT_HUMAN	Transketolase	TKT	[R].MPSLPSYKVGDK.[I]	1xTMTpro [K12]; 1xTMTpro [N-Term]; 1xAcetyl [K8(100)]	1	1	P29401 [303-314]	P29401 1xAcetyl [K310(100)]	6.73	6.88	7.09	6.92	6.95	6.94	6.93	6.7	6.84	6.97	6.84	6.84	6.83	6.74	6.82	6.81	6.8	6.9	-0.1	-0.235025	0.0381503	6.8638	-1.47	0.15	0.46	-5.52
P29401	TKT_HUMAN	Transketolase	TKT	[K].LQALKDTANR.[L]	1xTMTpro [N-Term]; 1xAcetyl [K5(100)]	1	1	P29401 [12-21]	P29401 1xAcetyl [K16(100)]	7.17	7.11	7.19	7.16	7.17	7.18	7.23	7.19	7.2	7.29	7.38	7.19	7.13	7.26	7.29	7.15	7.24	7.16	-0.08	-0.192267	0.0337681	7.2065	-1.43	0.16	0.47	-5.57
P29401	TKT_HUMAN	Transketolase	TKT	[K].AFGQAKHQPTAIIAK.[T]	1xTMTpro [K15]; 1xTMTpro [N-Term]; 1xAcetyl [K6(100)]	1	1	P29401 [227-241]	P29401 1xAcetyl [K232(100)]	7.93	7.85	8	7.77	7.93	8.06	7.95	7.93	7.93	8.07	8	7.94	7.91	7.93	7.88	7.87	8.12	7.94	-0.08	-0.190546	0.036264	7.94571	-1.39	0.17	0.49	-5.63
P29401	TKT_HUMAN	Transketolase	TKT	[R].LGQSDPAPLQHQMDIYQKR.[C]	1xTMTpro [N-Term]; 1xAcetyl [K18(100)]	1	1	P29401 [187-205]	P29401 1xAcetyl [K204(100)]	4.97	5.23	5.48	5.17	5.52	5.32	5.28	4.92	5.1	5.15	5.35	5.21	5.3	5.41	5.28	5.43	5.02	5.27	-0.15	-0.377682	0.0768781	5.24508	-1.35	0.19	0.51	-5.68
P29401	TKT_HUMAN	Transketolase	TKT	[R].SVPTSTVFYPSDGVATEK.[A]	1xTMTpro [N-Term]; 1xAcetyl [K18(100)]	1	1	P29401 [439-456]	P29401 1xAcetyl [K456(100)]	6.24	6.51	6.42	6.38	6.41	6.43	6.3	6.33	6.21	6.63	6.56	6.43	6.32	6.44	6.32	6.32	6.6	6.65	-0.08	-0.23166	0.0689505	6.41644	-1.11	0.28	0.61	-5.97
P29401	TKT_HUMAN	Transketolase	TKT	[-].MESYHKPDQQKLQALK.[D]	1xAcetyl [N-Term]; 2xTMTpro [K11; K16]; 1xTMTpro [N-Term]; 1xAcetyl [K]	1	1	P29401 [1-16]	P29401 1xAcetyl [N-Term]; 1xAcetyl [K]	6.87	6.75	7.04	6.76	6.68	6.88	6.7	6.6	6.74	6.78	6.58	6.72	6.7	6.83	6.83	6.64	6.71	6.66	-0.08	-0.231778	0.072398	6.74914	-1.07	0.29	0.62	-6.01
P29401	TKT_HUMAN	Transketolase	TKT	[R].VLDPFTIKPLDR.[K]	1xTMTpro [N-Term]; 1xAcetyl [K8(100)]	1	1	P29401 [531-542]	P29401 1xAcetyl [K538(100)]	6.96	7.46	7.22	7.02	6.98	7	7.1	7.14	6.94	6.97	7.21	7.27	6.83	7.21	7.13	6.98	7.08	7.26	-0.08	-0.242934	0.076851	7.09839	-1.06	0.3	0.63	-6.02
P29401	TKT_HUMAN	Transketolase	TKT	[R].KLILDSAR.[A]	1xTMTpro [N-Term]; 1xAcetyl [K1(100)]	1	1	P29401 [543-550]	P29401 1xAcetyl [K543(100)]	7.18	7.15	7.36	7.23	7.05	7.28	7.18	7.13	7.16	7.29	7.21	7.14	7.11	7.21	7.26	7.22	7.07	7.18	-0.06	-0.178676	0.0599563	7.18924	-1.02	0.32	0.65	-6.06
P29401	TKT_HUMAN	Transketolase	TKT	[K].SKDDQVTVIGAGVTLHEALAAAELLKK.[E]	2xTMTpro [K2; K26]; 1xTMTpro [N-Term]; 1xAcetyl [K27(100)]	1	1	P29401 [498-524]	P29401 1xAcetyl [K524(100)]	7.03	7.19	7.22	7.16	7.17	7.21	7.35	7.1	7.28	7.36	7.44	7.3	7.1	7.28	7.18	7.34	7.32	7.23	-0.06	-0.193209	0.0765609	7.23666	-0.88	0.38	0.7	-6.19
P29401	TKT_HUMAN	Transketolase	TKT	[K].VVLKSK.[D]	1xTMTpro [K6]; 1xTMTpro [N-Term]; 1xAcetyl [K4(100)]	1	1	P29401 [494-499]	P29401 1xAcetyl [K497(100)]	7.51	7.33	7.5	7.57	7.39	7.46	7.58	7.43	7.43	7.53	7.52	7.46	7.47	7.52	7.49	7.46	7.51	7.53	-0.04	-0.149039	0.0682861	7.48254	-0.76	0.45	0.75	-6.29
P29401	TKT_HUMAN	Transketolase	TKT	[R].IIALDGDTKNSTFSEIFK.[K]	1xTMTpro [K18]; 1xTMTpro [N-Term]; 1xAcetyl [K9(100)]	1	1	P29401 [335-352]	P29401 1xAcetyl [K343(100)]	5.03	5.24	5.25	5.39	5.03	4.94	5.3	5.1	5.32	5.01	5.31	5	5.21	5.23	5.13	5.12	5.27	5.12	-0.07	-0.276562	0.136336	5.16683	-0.69	0.49	0.78	-6.34
P29401	TKT_HUMAN	Transketolase	TKT	[K].YFDKASYR.[V]	1xTMTpro [N-Term]; 1xAcetyl [K4(100)]	1	1	P29401 [141-148]	P29401 1xAcetyl [K144(100)]	7.06	7.14	7.01	7.17	7.1	7.07	7.19	7.02	7.03	7.28	7.2	7.07	7.26	7.25	7.22	7.21	7.16	7.19	-0.04	-0.172825	0.0871602	7.14592	-0.67	0.51	0.79	-6.35
P29401	TKT_HUMAN	Transketolase	TKT	[R].LGQSDPAPLQHQMDIYQKR.[C]	1xOxidation [M13]; 1xTMTpro [N-Term]; 1xAcetyl [K18(100)]	1	1	P29401 [187-205]	P29401 1xAcetyl [K204(100)]	5.81	5.7	5.62	5.39	5.93	5.96	5.61	5.94	5.69	5.85	5.7	5.73	5.67	5.84	5.77	6.03	5.97	5.86	0.06	-0.141115	0.26631	5.78233	0.63	0.53	0.8	-6.38
P29401	TKT_HUMAN	Transketolase	TKT	[R].TSRPENAIIYNNNEDFQVGQAKVVLK.[S]	1xTMTpro [K26]; 1xTMTpro [N-Term]; 1xAcetyl [K22(100)]	1	1	P29401 [472-497]	P29401 1xAcetyl [K493(100)]	5.26	5.39	5.22	5.53	5.2	4.98	5.58	5.41	5.28	5.64	5.58	5.38	5.47	5.27	5.61	5.38	5.49	5.37	-0.05	-0.269659	0.173629	5.39168	-0.44	0.66	0.87	-6.48
P29401	TKT_HUMAN	Transketolase	TKT	[R].GITGVEDKESWHGKPLPK.[N]	2xTMTpro [K14; K18]; 1xTMTpro [N-Term]; 1xAcetyl [K8(100)]	1	1	P29401 [247-264]	P29401 1xAcetyl [K254(100)]	6.41	6.48	6.42	6.6	6.32	6.43	6.17	6.58	6.39	6.59	6.58	6.19	6.37	6.12	6.38	6.41	6.62	6.45	0.04	-0.150192	0.231152	6.4166	0.44	0.67	0.87	-6.48
P29401	TKT_HUMAN	Transketolase	TKT	[K].DDQVTVIGAGVTLHEALAAAELLKK.[E]	1xTMTpro [K25]; 1xTMTpro [N-Term]; 1xAcetyl [K24(100)]	1	1	P29401 [500-524]	P29401 1xAcetyl [K523(100)]	3.28	4.11	3.96	3.6	3.96	4.07	3.77	3.56	3.23	4.04	3.9	3.72	4	3.91	3.96	4.12	4.29	3.54	-0.07	-0.420892	0.277074	3.83397	-0.42	0.68	0.88	-6.49
P29401	TKT_HUMAN	Transketolase	TKT	[K].AFGQAKHQPTAIIAK.[T]	2xDeamidated [Q4; Q8]; 1xTMTpro [K15]; 1xTMTpro [N-Term]; 1xAcetyl [K6(100)]	1	1	P29401 [227-241]	P29401 1xAcetyl [K232(100)]	7.1	7.04	7.23	7.23	7.43	7.37	7.3	7.45	7.27	7.34	7.33	7.29	7.26	7.22	7.07	7.04	7.14	7.22	0.02	-0.138137	0.187512	7.23961	0.31	0.76	0.92	-6.53
P29401	TKT_HUMAN	Transketolase	TKT	[K].NMAEQIIQEIYSQIQSKK.[K]	1xTMTpro [K18]; 1xTMTpro [N-Term]; 1xAcetyl [K17(100)]	1	1	P29401 [265-282]	P29401 1xAcetyl [K281(100)]	4.97	5.05	5.2	5.34	5.03	4.77	5.16	5.11	5.19	5.05	5.18	4.96	4.85	5.34	5.03	5.09	4.97	5.2	-0.03	-0.247784	0.187686	5.08274	-0.28	0.78	0.92	-6.54
P29401	TKT_HUMAN	Transketolase	TKT	[K].AYGQALAKLGHASDR.[I]	1xTMTpro [N-Term]; 1xAcetyl [K8(100)]	1	1	P29401 [320-334]	P29401 1xAcetyl [K327(100)]	7.04	7.11	7.24	7.07	7.07	7.2	7	7.24	7.09	7.23	7.15	7.08	7.06	6.99	7.27	7.09	7.08	7.03	-0.02	-0.146614	0.11508	7.11289	-0.25	0.81	0.93	-6.55
P29401	TKT_HUMAN	Transketolase	TKT	[K].SKDDQVTVIGAGVTLHEALAAAELLKK.[E]	1xDeamidated [Q5]; 2xTMTpro [K2; K26]; 1xTMTpro [N-Term]; 1xAcetyl [K27(100)]	1	1	P29401 [498-524]	P29401 1xAcetyl [K524(100)]	4.74	4.85	5.05	4.9	5.12	5.24	4.84	4.93	5.09	4.91	5.05	5.24	4.88	5.28	5.23	5.14	5.05	5.21	-0.03	-0.259709	0.209278	5.04257	-0.22	0.83	0.94	-6.55
P29401	TKT_HUMAN	Transketolase	TKT	[R].KAYGQALAK.[L]	1xAcetyl [N-Term]; 1xTMTpro [K9]; 1xTMTpro [N-Term]	1	1	P29401 [319-327]	P29401 1xAcetyl [N-Term]	6.57	6.45	6.44	6.54	6.46	6.64	6.7	6.38	6.38	6.56	6.27	6.38	6.24	6.29	6.51	6.57	6.38	6.32	0.02	-0.157935	0.193578	6.44887	0.21	0.84	0.95	-6.56
P29401	TKT_HUMAN	Transketolase	TKT	[K].NSTFSEIFK.[K]	1xTMTpro [N-Term]; 1xAcetyl [K9(100)]	1	1	P29401 [344-352]	P29401 1xAcetyl [K352(100)]	5.42	6.34	5.77	5.44	5.54	5.48	5.5	6.08	5.63	5.63	5.87	5.9	5.61	6.17	5.84	5.68	5.56	5.8	0.02	-0.321376	0.360701	5.73672	0.12	0.9	0.97	-6.57
P29401	TKT_HUMAN	Transketolase	TKT	[R].LGQSDPAPLQHQMDIYQKR.[C]	1xDeamidated [Q12]; 1xOxidation [M13]; 1xTMTpro [N-Term]; 1xAcetyl [K18(100)]	1	1	P29401 [187-205]	P29401 1xAcetyl [K204(100)]	5.83	6.38	5.82	5.79	6.13	6.06	6	6.05	5.66	5.86	6.06	6.09	5.85	6.11	6.07	5.97	6	5.89	0.01	-0.191524	0.204028	5.97841	0.06	0.95	0.98	-6.58
Q9ULW0	TPX2_HUMAN	Targeting protein for Xklp2	TPX2	[K].ILEDVVGVPEKK.[V]	1xTMTpro [K12]; 1xTMTpro [N-Term]; 1xAcetyl [K11(100)]	1	1	Q9ULW0 [466-477]	Q9ULW0 1xAcetyl [K476(100)]	5.33	4.78	4.72	5.44	5.76	4.83	5.24	5.42	5.65	4.62	5.22	5.41	5.78	4.86	5.13	5.91	5	5.12	0.46	0.212931	0.707954	5.23404	3.81	0.00068	0.016	-0.65
Q9ULW0	TPX2_HUMAN	Targeting protein for Xklp2	TPX2	[R].CATPVIIDEILPSKK.[M]	1xCarbamidomethyl [C1]; 1xTMTpro [K15]; 1xTMTpro [N-Term]; 1xAcetyl [K14(100)]	1	1	Q9ULW0 [145-159]	Q9ULW0 1xAcetyl [K158(100)]	7.15	6.85	6.81	7.04	7.2	6.78	6.9	7.08	7.24	6.72	6.97	6.96	7.34	6.79	6.88	7.36	6.69	6.86	0.22	0.0856128	0.362116	6.97945	3.31	0.0025	0.039	-1.88
Q15633	TRBP2_HUMAN	RISC-loading complex subunit TARBP2	TARBP2	[R].VTVGDTSCTGQGPSKK.[A]	1xCarbamidomethyl [C8]; 1xTMTpro [K16]; 1xTMTpro [N-Term]; 1xAcetyl [K15(100)]	1	1	Q15633 [66-81]	Q15633 1xAcetyl [K80(100)]	5.38	5.12	5.29	5.2	5.43	5.29	5.32	5.28	5.59	5.54	5.11	4.96	5.15	5.28	5.36	5.4	5.64	5.19	-0.05	-0.26919	0.178942	5.30755	-0.41	0.68	0.88	-6.49
O94905	ERLN2_HUMAN	Erlin-2	ERLIN2	[K].QFEGLADK.[L]	1xTMTpro [N-Term]; 1xAcetyl [K8(100)]	1	1	O94905 [315-322]	O94905 1xAcetyl [K322(100)]	6.07	6.24	6.1	5.97	5.94	6.08	5.77	6.08	6.05	6.06	6	6.01	5.96	6.02	5.89	5.87	5.83	5.88	0.05	-0.111599	0.217557	5.9901	0.66	0.52	0.79	-6.36
O15083	ERC2_HUMAN	ERC protein 2	ERC2	[K].SLQTDSSNTDTALATLEEALSEKER.[I]	1xDeamidated [N8]; 1xTMTpro [N-Term]; 1xAcetyl [K23(100)]	1	1	O15083 [571-595]	O15083 1xAcetyl [K593(100)]	3.98	3.53	3.65	3.5	3.64	3.59	3.59	3.38	3.44	3.6	3.44	3.26	3.25	3.93	3.55	3.51	3.53	3.07	-0.05	-0.395855	0.297081	3.52504	-0.29	0.77	0.92	-6.54
P13804	ETFA_HUMAN	Electron transfer flavoprotein subunit alpha, mitochondrial	ETFA	[K].VLVAQHDVYKGLLPEELTPLILATQK.[Q]	1xTMTpro [K26]; 1xTMTpro [N-Term]; 1xAcetyl [K10(100)]	1	1	P13804 [76-101]	P13804 1xAcetyl [K85(100)]	5.11	5.03	5.19	4.95	5.1	5.32	5.14	4.85	5	5.07	5.3	4.97	4.71	5.09	5.28	4.95	4.93	5.34	-0.32	-0.522425	-0.116689	5.0732	-3.22	0.0032	0.047	-2.09
P13804	ETFA_HUMAN	Electron transfer flavoprotein subunit alpha, mitochondrial	ETFA	[R].GTSFDAAATSGGSASSEKASSTSPVEISEWLDQK.[L]	1xDeamidated [Q33]; 1xTMTpro [K34]; 1xTMTpro [N-Term]; 1xAcetyl [K18(100)]	1	1	P13804 [170-203]	P13804 1xAcetyl [K187(100)]	5.75	6.04	5.83	5.91	5.73	5.89	6.14	5.74	5.6	5.9	5.76	5.62	5.71	5.93	5.74	5.56	5.92	5.97	-0.18	-0.35474	-0.00490128	5.81976	-2.1	0.044	0.24	-4.49
P13804	ETFA_HUMAN	Electron transfer flavoprotein subunit alpha, mitochondrial	ETFA	[K].VAGIAKVLVAQHDVYK.[G]	1xTMTpro [K16]; 1xTMTpro [N-Term]; 1xAcetyl [K6(100)]	1	1	P13804 [70-85]	P13804 1xAcetyl [K75(100)]	6.76	6.86	6.84	6.98	6.91	6.85	6.96	6.64	6.74	6.96	6.95	6.84	6.78	6.96	7.01	6.83	6.86	6.96	-0.12	-0.2524	0.00791032	6.87139	-1.92	0.065	0.3	-4.82
P13804	ETFA_HUMAN	Electron transfer flavoprotein subunit alpha, mitochondrial	ETFA	[K].CDKVAQDLCK.[V]	2xCarbamidomethyl [C1; C9]; 1xTMTpro [K10]; 1xTMTpro [N-Term]; 1xAcetyl [K3(100)]	1	1	P13804 [60-69]	P13804 1xAcetyl [K62(100)]	6.86	6.89	6.99	6.84	6.88	6.89	7.07	6.74	6.89	7.04	6.87	6.87	6.84	6.84	6.96	6.92	6.8	6.83	-0.1	-0.229072	0.0244209	6.89029	-1.65	0.11	0.39	-5.26
P13804	ETFA_HUMAN	Electron transfer flavoprotein subunit alpha, mitochondrial	ETFA	[R].TIYAGNALCTVKCDEK.[V]	2xCarbamidomethyl [C9; C13]; 1xTMTpro [K16]; 1xTMTpro [N-Term]; 1xAcetyl [K12(100)]	1	1	P13804 [147-162]	P13804 1xAcetyl [K158(100)]	5.98	6.18	6.15	6.12	6.02	6.19	6.23	6.07	6.04	6.18	6.12	5.87	6.15	6	6.03	5.98	6.22	6.1	-0.11	-0.259037	0.0327791	6.09057	-1.59	0.12	0.42	-5.36
P13804	ETFA_HUMAN	Electron transfer flavoprotein subunit alpha, mitochondrial	ETFA	[R].GTSFDAAATSGGSASSEKASSTSPVEISEWLDQK.[L]	1xTMTpro [K34]; 1xTMTpro [N-Term]; 1xAcetyl [K18(100)]	1	1	P13804 [170-203]	P13804 1xAcetyl [K187(100)]	6.29	6.3	6.44	6.29	5.97	6.28	6.37	6.15	6.15	6.26	6.35	6.33	6.16	6.31	6.25	6.22	6.29	6.32	-0.1	-0.237752	0.0408735	6.26189	-1.45	0.16	0.47	-5.56
P13804	ETFA_HUMAN	Electron transfer flavoprotein subunit alpha, mitochondrial	ETFA	[R].LGGEVSCLVAGTKCDK.[V]	2xCarbamidomethyl [C7; C14]; 1xTMTpro [K16]; 1xTMTpro [N-Term]; 1xAcetyl [K13(100)]	1	1	P13804 [47-62]	P13804 1xAcetyl [K59(100)]	6.56	6.63	6.66	6.55	6.51	6.77	6.74	6.46	6.52	6.53	6.56	6.61	6.42	6.61	6.49	6.57	6.72	6.61	-0.07	-0.198208	0.067736	6.58468	-1	0.32	0.66	-6.08
P13804	ETFA_HUMAN	Electron transfer flavoprotein subunit alpha, mitochondrial	ETFA	[R].TIYAGNALCTVKCDEK.[V]	2xCarbamidomethyl [C9; C13]; 1xDeamidated [N6]; 1xTMTpro [K16]; 1xTMTpro [N-Term]; 1xAcetyl [K12(100)]	1	1	P13804 [147-162]	P13804 1xAcetyl [K158(100)]	6.06	6.15	6.15	6.31	6.18	6.19	6.3	6.27	6.16	6.16	6.09	6.16	6.27	6.15	6.09	6.14	6.18	6.15	0.06	-0.074248	0.198573	6.17563	0.93	0.36	0.68	-6.14
P13804	ETFA_HUMAN	Electron transfer flavoprotein subunit alpha, mitochondrial	ETFA	[K].LEVAPISDIIAIKSPDTFVR.[T]	1xTMTpro [N-Term]; 1xAcetyl [K13(100)]	1	1	P13804 [127-146]	P13804 1xAcetyl [K139(100)]	5.79	5.65	5.72	5.8	5.81	5.49	5.88	5.66	5.77	5.85	5.68	5.8	5.58	5.69	5.53	5.85	5.93	5.75	0.07	-0.1154	0.249168	5.7358	0.75	0.46	0.75	-6.3
P13804	ETFA_HUMAN	Electron transfer flavoprotein subunit alpha, mitochondrial	ETFA	[R].VAAKLEVAPISDIIAIK.[S]	1xTMTpro [K17]; 1xTMTpro [N-Term]; 1xAcetyl [K4(100)]	1	1	P13804 [123-139]	P13804 1xAcetyl [K126(100)]	4.74	4.81	5.12	4.68	4.81	5.05	5.02	4.96	4.62	5.08	5.03	4.69	4.88	4.95	4.44	4.8	4.75	4.72	-0.09	-0.337985	0.163545	4.8421	-0.71	0.48	0.77	-6.32
P13804	ETFA_HUMAN	Electron transfer flavoprotein subunit alpha, mitochondrial	ETFA	[K].ASSTSPVEISEWLDQKLTK.[S]	1xTMTpro [K19]; 1xTMTpro [N-Term]; 1xAcetyl [K16(100)]	1	1	P13804 [188-206]	P13804 1xAcetyl [K203(100)]	5.61	5.31	5.56	5.4	5.36	5.52	5.81	5.67	5.34	5.53	5.55	5.54	5.32	5.66	5.33	5.52	5.7	5.52	-0.02	-0.221737	0.177407	5.51365	-0.23	0.82	0.94	-6.55
P13804	ETFA_HUMAN	Electron transfer flavoprotein subunit alpha, mitochondrial	ETFA	[K].VAQDLCKVAGIAK.[V]	1xCarbamidomethyl [C6]; 1xTMTpro [K13]; 1xTMTpro [N-Term]; 1xAcetyl [K7(100)]	1	1	P13804 [63-75]	P13804 1xAcetyl [K69(100)]	6.34	6.47	6.56	6.57	6.53	6.59	6.61	6.36	6.43	6.24	6.61	6.52	6.26	6.33	6.36	6.54	6.6	6.44	-0.02	-0.179965	0.144213	6.46533	-0.23	0.82	0.94	-6.55
P13804	ETFA_HUMAN	Electron transfer flavoprotein subunit alpha, mitochondrial	ETFA	[K].SGENFKLLYDLADQLHAAVGASR.[A]	1xTMTpro [N-Term]; 1xAcetyl [K6(100)]	1	1	P13804 [227-249]	P13804 1xAcetyl [K232(100)]	4.98	5.57	5.34	5.17	5.16	5.27	5.38	5.46	5.18	5.48	5.45	5.45	5.12	5.24	5.32	5.29	4.92	5.2	0	-0.213612	0.2229	5.2764	0.04	0.97	0.99	-6.58
P06744	G6PI_HUMAN	Glucose-6-phosphate isomerase	GPI	[K].KIEPELDGSAQVTSHDASTNGLINFIK.[Q]	1xAcetyl [N-Term]; 1xTMTpro [K27]; 1xTMTpro [N-Term]	1	1	P06744 [524-550]	P06744 1xAcetyl [N-Term]	5.37	5.7	5.82	5.41	5.3	5.56	5.49	5.31	5.49	5.68	5.62	5.49	5.28	5.37	5.33	5.26	5.76	5.46	-0.17	-0.373219	0.0261978	5.48348	-1.78	0.086	0.35	-5.06
P06744	G6PI_HUMAN	Glucose-6-phosphate isomerase	GPI	[R].LLPHKVFEGNRPTNSIVFTK.[L]	1xTMTpro [K20]; 1xTMTpro [N-Term]; 1xAcetyl [K5(100)]	1	1	P06744 [462-481]	P06744 1xAcetyl [K466(100)]	6.57	6.71	6.72	6.59	6.6	6.59	6.58	6.47	6.67	6.7	6.72	6.69	6.36	6.69	6.67	6.53	6.66	6.73	-0.11	-0.249029	0.0202145	6.62466	-1.74	0.093	0.36	-5.12
P06744	G6PI_HUMAN	Glucose-6-phosphate isomerase	GPI	[R].DPQFQKLQQWYR.[E]	1xTMTpro [N-Term]; 1xAcetyl [K6(100)]	1	1	P06744 [7-18]	P06744 1xAcetyl [K12(100)]	6.87	6.84	6.93	6.86	6.94	7.01	6.9	6.9	6.9	6.81	6.96	6.75	6.94	6.79	6.8	6.82	7.07	6.91	-0.07	-0.197127	0.0609149	6.88822	-1.08	0.29	0.62	-6
P06744	G6PI_HUMAN	Glucose-6-phosphate isomerase	GPI	[K].ELQAAGKSPEDLER.[L]	1xTMTpro [N-Term]; 1xAcetyl [K7(100)]	1	1	P06744 [448-461]	P06744 1xAcetyl [K454(100)]	7.4	7.49	7.49	7.51	7.4	7.41	7.52	7.58	7.45	7.36	7.47	7.64	7.62	7.54	7.54	7.48	7.45	7.47	0.05	-0.0622681	0.167187	7.48968	0.94	0.36	0.68	-6.14
P06744	G6PI_HUMAN	Glucose-6-phosphate isomerase	GPI	[R].MFNGEKINYTEGR.[A]	1xTMTpro [N-Term]; 1xAcetyl [K6(100)]	1	1	P06744 [84-96]	P06744 1xAcetyl [K89(100)]	4.62	4.84	4.54	4.83	4.72	4.66	4.93	4.88	4.54	4.86	4.91	4.82	5.16	4.69	4.82	4.97	4.99	4.71	0.09	-0.154627	0.332003	4.80551	0.75	0.46	0.76	-6.3
P06744	G6PI_HUMAN	Glucose-6-phosphate isomerase	GPI	[R].SGDWKGYTGK.[T]	1xTMTpro [K10]; 1xTMTpro [N-Term]; 1xAcetyl [K5(100)]	1	1	P06744 [138-147]	P06744 1xAcetyl [K142(100)]	7.57	7.56	7.6	7.62	7.52	7.75	7.61	7.58	7.7	7.69	7.66	7.63	7.71	7.67	7.59	7.54	7.71	7.66	-0.03	-0.142494	0.0760655	7.63159	-0.62	0.54	0.81	-6.38
P06744	G6PI_HUMAN	Glucose-6-phosphate isomerase	GPI	[R].MFNGEKINYTEGR.[A]	1xOxidation [M1]; 1xTMTpro [N-Term]; 1xAcetyl [K6(100)]	1	1	P06744 [84-96]	P06744 1xAcetyl [K89(100)]	5.39	5.59	5.45	5.06	5.57	5.27	5.06	5.64	5.4	5.17	5.14	5.28	5.46	5.41	5.42	5.34	5.06	5.22	0.07	-0.162984	0.304488	5.32931	0.62	0.54	0.81	-6.39
P06744	G6PI_HUMAN	Glucose-6-phosphate isomerase	GPI	[K].DPSAVAKHFVALSTNTTK.[V]	1xTMTpro [K18]; 1xTMTpro [N-Term]; 1xAcetyl [K7(100)]	1	1	P06744 [235-252]	P06744 1xAcetyl [K241(100)]	6.71	6.86	6.83	6.91	6.76	6.65	6.96	6.68	6.69	6.87	6.84	6.81	6.74	6.94	6.8	6.9	7.02	6.85	-0.03	-0.168712	0.105674	6.82236	-0.47	0.64	0.86	-6.47
P06744	G6PI_HUMAN	Glucose-6-phosphate isomerase	GPI	[K].HFVALSTNTTKVK.[E]	1xTMTpro [K13]; 1xTMTpro [N-Term]; 1xAcetyl [K11(100)]	1	1	P06744 [242-254]	P06744 1xAcetyl [K252(100)]	6.79	6.86	6.8	6.88	6.86	6.91	7.05	6.72	6.88	7.05	6.92	7.06	6.94	7.07	6.97	7.01	7.04	6.96	-0.02	-0.163648	0.120003	6.93001	-0.31	0.76	0.91	-6.53
P06744	G6PI_HUMAN	Glucose-6-phosphate isomerase	GPI	[K].ELQAAGKSPEDLER.[L]	1xDeamidated [Q3]; 1xTMTpro [N-Term]; 1xAcetyl [K7(100)]	1	1	P06744 [448-461]	P06744 1xAcetyl [K454(100)]	4.97	5.33	4.89	5.01	5	4.82	4.89	4.96	5.1	5.05	4.91	4.99	4.79	5.13	4.83	4.65	4.87	5.14	-0.03	-0.257553	0.200215	4.96256	-0.26	0.8	0.93	-6.55
P11413	G6PD_HUMAN	Glucose-6-phosphate 1-dehydrogenase	G6PD	[K].WVNPHKL.[-]	1xTMTpro [N-Term]; 1xAcetyl [K6(100)]	1	1	P11413 [509-515]	P11413 1xAcetyl [K514(100)]	7.84	7.55	7.35	7.84	7.71	7.47	7.58	7.74	7.82	7.53	7.43	7.71	7.81	7.48	7.64	7.8	7.47	7.47	0.28	0.162399	0.394737	7.62475	4.91	3.4e-05	0.0017	2.23
P11413	G6PD_HUMAN	Glucose-6-phosphate 1-dehydrogenase	G6PD	[K].LKLEDFFAR.[N]	1xTMTpro [N-Term]; 1xAcetyl [K2(100)]	1	1	P11413 [96-104]	P11413 1xAcetyl [K97(100)]	6.71	6.58	6.68	6.6	6.4	6.67	6.63	6.5	6.43	6.55	6.49	6.38	6.47	6.54	6.63	6.43	6.45	6.52	-0.11	-0.252651	0.0333984	6.53751	-1.57	0.13	0.43	-5.38
P11413	G6PD_HUMAN	Glucose-6-phosphate 1-dehydrogenase	G6PD	[R].VGFQYEGTYKWVNPHK.[L]	1xTMTpro [K16]; 1xTMTpro [N-Term]; 1xAcetyl [K10(100)]	1	1	P11413 [499-514]	P11413 1xAcetyl [K508(100)]	5.91	6.07	6.07	5.66	5.74	5.82	5.77	6	5.76	5.78	5.87	5.76	5.88	5.99	5.87	5.81	5.91	5.97	-0.1	-0.272556	0.0670845	5.86944	-1.24	0.23	0.56	-5.82
P11413	G6PD_HUMAN	Glucose-6-phosphate 1-dehydrogenase	G6PD	[R].GPTEADELMKR.[V]	1xTMTpro [N-Term]; 1xAcetyl [K10(100)]	1	1	P11413 [488-498]	P11413 1xAcetyl [K497(100)]	6.6	6.65	6.57	6.63	6.52	6.59	6.68	6.64	6.52	6.57	6.65	6.59	6.46	6.54	6.61	6.46	6.68	6.6	-0.04	-0.16204	0.0808277	6.58658	-0.68	0.5	0.78	-6.34
P11413	G6PD_HUMAN	Glucose-6-phosphate 1-dehydrogenase	G6PD	[R].LQFHDVAGDIFHQQCKR.[N]	1xCarbamidomethyl [C15]; 1xTMTpro [N-Term]; 1xAcetyl [K16(100)]	1	1	P11413 [371-387]	P11413 1xAcetyl [K386(100)]	4.88	5.23	5.52	5.54	4.77	5.49	5.36	5.34	5.41	5.44	5.38	5.3	5.19	5.46	5.21	5.1	5.07	5.36	-0.04	-0.285186	0.197686	5.28183	-0.37	0.71	0.9	-6.51
P11413	G6PD_HUMAN	Glucose-6-phosphate 1-dehydrogenase	G6PD	[R].VGFQYEGTYKWVNPHK.[L]	1xDeamidated [N13]; 1xTMTpro [K16]; 1xTMTpro [N-Term]; 1xAcetyl [K10(100)]	1	1	P11413 [499-514]	P11413 1xAcetyl [K508(100)]	5.85	5.67	5.86	5.77	5.75	5.85	5.92	5.72	5.64	5.74	5.83	5.96	5.88	5.95	5.66	5.89	5.95	5.79	0.02	-0.143057	0.191538	5.81646	0.3	0.77	0.92	-6.53
P11413	G6PD_HUMAN	Glucose-6-phosphate 1-dehydrogenase	G6PD	[K].ATPEEKLK.[L]	1xTMTpro [K8]; 1xTMTpro [N-Term]; 1xAcetyl [K6(100)]	1	1	P11413 [90-97]	P11413 1xAcetyl [K95(100)]	6.93	6.94	7.06	6.97	6.87	7.04	7.02	7.04	6.98	7.05	7.04	7	6.91	6.99	7.04	7.05	7.03	6.99	-0.02	-0.121517	0.0907635	6.99701	-0.3	0.77	0.92	-6.53
P11413	G6PD_HUMAN	Glucose-6-phosphate 1-dehydrogenase	G6PD	[R].IIVEKPFGR.[D]	1xTMTpro [N-Term]; 1xAcetyl [K5(100)]	1	1	P11413 [167-175]	P11413 1xAcetyl [K171(100)]	5.61	5.45	5.33	5.41	5.25	5.55	5.48	5.25	5.14	5.49	5.4	5.7	5.26	5.41	5.31	5.24	5.47	5.39	0.02	-0.184039	0.219763	5.39745	0.18	0.86	0.95	-6.56
P11413	G6PD_HUMAN	Glucose-6-phosphate 1-dehydrogenase	G6PD	[K].NVKLPDAYER.[L]	1xTMTpro [N-Term]; 1xAcetyl [K3(100)]	1	1	P11413 [430-439]	P11413 1xAcetyl [K432(100)]	7.2	7.22	7.24	7.16	6.94	7.3	7.25	7.2	7.01	7.1	7.04	7.1	7.01	7.11	6.96	6.92	7.1	7.04	-0.01	-0.158854	0.134082	7.10421	-0.17	0.86	0.95	-6.56
P23378	GCSP_HUMAN	Glycine dehydrogenase (decarboxylating), mitochondrial	GLDC	[K].IQPVEVDKYGNIDAVHLK.[A]	1xTMTpro [K18]; 1xTMTpro [N-Term]; 1xAcetyl [K8(100)]	1	1	P23378 [665-682]	P23378 1xAcetyl [K672(100)]	7.32	7.26	7.31	7.19	7.15	7.35	7.4	7.14	7.26	7.41	7.43	7.33	7.29	7.32	7.41	7.12	7.15	7.41	-0.2	-0.320418	-0.0757328	7.29199	-3.31	0.0025	0.039	-1.88
P23378	GCSP_HUMAN	Glycine dehydrogenase (decarboxylating), mitochondrial	GLDC	[K].DVSGVLFQYPDTEGKVEDFTELVER.[A]	1xDeamidated [Q8]; 1xTMTpro [N-Term]; 1xAcetyl [K15(100)]	1	1	P23378 [258-282]	P23378 1xAcetyl [K272(100)]	3.18	2.93	2.58	2.24	1.52	2.58	2.99	1.52	2.7	3.24	3.08	1.81	2.48	3.41	3.07	2.2	2.09	2.58	-0.92	-1.52111	-0.313384	2.56634	-3.11	0.0042	0.058	-2.37
P23378	GCSP_HUMAN	Glycine dehydrogenase (decarboxylating), mitochondrial	GLDC	[R].AYLNQKGEGHR.[T]	1xTMTpro [N-Term]; 1xAcetyl [K6(100)]	1	1	P23378 [631-641]	P23378 1xAcetyl [K636(100)]	5.99	5.83	5.88	5.64	6.02	6	5.95	5.82	5.89	5.99	5.87	5.62	5.83	5.95	5.84	5.84	5.86	5.92	-0.16	-0.313856	-0.0154022	5.87455	-2.26	0.032	0.2	-4.2
P23378	GCSP_HUMAN	Glycine dehydrogenase (decarboxylating), mitochondrial	GLDC	[K].QATETAILNANYMAKR.[L]	3xDeamidated [Q1; N9; N11]; 1xTMTpro [N-Term]; 1xAcetyl [K15(100)]	1	1	P23378 [828-843]	P23378 1xAcetyl [K842(100)]	5.93	5.7	6.07	5.7	6.16	6.18	6.05	6.19	5.88	6.13	6.1	5.51	6.15	6.3	6.23	6.21	6.06	6.16	-0.22	-0.493379	0.0542901	6.03739	-1.68	0.11	0.39	-5.23
P23378	GCSP_HUMAN	Glycine dehydrogenase (decarboxylating), mitochondrial	GLDC	[R].AKYTGVLTELK.[L]	1xTMTpro [K11]; 1xTMTpro [N-Term]; 1xAcetyl [K2(100)]	1	1	P23378 [237-247]	P23378 1xAcetyl [K238(100)]	6.06	6.29	6.3	6.27	6.22	6.27	6.43	6.13	5.86	6.22	6.1	6.2	6.16	5.95	6.16	6	6.06	6.31	-0.11	-0.286115	0.0705984	6.16684	-1.24	0.23	0.56	-5.82
P23378	GCSP_HUMAN	Glycine dehydrogenase (decarboxylating), mitochondrial	GLDC	[R].HIGPGDKDQR.[E]	1xTMTpro [N-Term]; 1xAcetyl [K7(100)]	1	1	P23378 [67-76]	P23378 1xAcetyl [K73(100)]	6.84	6.33	6.27	6.61	6.44	6.26	6.43	6.36	6.26	6.2	6.29	6.24	6.52	6.29	6.23	6.44	6.37	6.36	0.1	-0.0817698	0.274468	6.37276	1.11	0.28	0.61	-5.97
P23378	GCSP_HUMAN	Glycine dehydrogenase (decarboxylating), mitochondrial	GLDC	[K].HLAPFLPNHPVISLKR.[N]	1xTMTpro [N-Term]; 1xAcetyl [K15(100)]	1	1	P23378 [775-790]	P23378 1xAcetyl [K789(100)]	6.29	6.38	6.31	6.47	6.1	6.04	6.39	6.33	6.33	6.21	6.46	6.39	6.51	6.19	6.2	6.39	6.23	6.33	0.06	-0.103736	0.214422	6.30773	0.71	0.48	0.77	-6.32
P23378	GCSP_HUMAN	Glycine dehydrogenase (decarboxylating), mitochondrial	GLDC	[K].AMVDKHK.[E]	1xTMTpro [K7]; 1xTMTpro [N-Term]; 1xAcetyl [K5(100)]	1	1	P23378 [683-689]	P23378 1xAcetyl [K687(100)]	7.13	7.08	7.03	7.27	7.09	7.31	7.22	7.13	7.06	7.11	7.16	7.04	7.12	7.1	7.08	6.95	7.06	7.16	-0.03	-0.165022	0.0995304	7.11625	-0.51	0.62	0.85	-6.45
P23378	GCSP_HUMAN	Glycine dehydrogenase (decarboxylating), mitochondrial	GLDC	[K].YGNIDAVHLKAMVDK.[H]	1xTMTpro [K15]; 1xTMTpro [N-Term]; 1xAcetyl [K10(100)]	1	1	P23378 [673-687]	P23378 1xAcetyl [K682(100)]	6.93	7.04	7.05	7.07	7.22	7.17	7.07	7.2	7.11	7.05	7.05	6.95	7.07	7.17	7.11	7.02	7.09	7.07	-0.01	-0.13772	0.113945	7.08044	-0.19	0.85	0.95	-6.56
P16104	H2AX_HUMAN	Histone H2AX	H2AX	[K].APSGGKK.[A]	1xTMTpro [K7]; 1xTMTpro [N-Term]; 1xAcetyl [K6(100)]	1	1	P16104 [129-135]	P16104 1xAcetyl [K134(100)]	11.25	10.87	10.88	11.09	11.13	11.04	10.84	11.01	11.14	10.85	10.81	10.99	11.15	10.84	10.85	11.03	10.82	10.67	0.23	0.129541	0.321259	10.9583	4.81	4.4e-05	0.0021	1.98
P16104	H2AX_HUMAN	Histone H2AX	H2AX	[R].GKTGGKAR.[A]	1xTMTpro [N-Term]; 2xAcetyl [K2(100); K6(100)]	1	1	P16104 [5-12]	P16104 2xAcetyl [K6(100); K10(100)]	11.58	11.13	11	11.56	11.28	11.2	10.95	11.3	11.47	10.78	10.97	11.01	11.27	10.84	10.97	11.44	10.95	10.96	0.36	0.131564	0.587062	11.1471	3.37	0.0043	0.058	-2.2
P08397	HEM3_HUMAN	Porphobilinogen deaminase	HMBS	[K].IGEKSLFTK.[E]	1xTMTpro [K9]; 1xTMTpro [N-Term]; 1xAcetyl [K4(100)]	1	1	P08397 [71-79]	P08397 1xAcetyl [K74(100)]	6.05	5.58	5.69	5.67	5.71	5.8	5.79	5.67	5.96	5.72	5.57	5.66	5.73	5.77	5.75	5.71	5.92	5.71	-0.02	-0.194322	0.146276	5.74737	-0.29	0.77	0.92	-6.54
P49773	HINT1_HUMAN	Histidine triad nucleotide-binding protein 1	HINT1	[K].EIPAKIIFEDDR.[C]	1xTMTpro [N-Term]; 1xAcetyl [K5(100)]	1	1	P49773 [26-37]	P49773 1xAcetyl [K30(100)]	6.83	7	6.73	6.61	6.85	7.09	6.79	6.86	6.89	7.03	6.83	6.76	6.87	6.84	6.83	6.9	6.94	6.78	-0.01	-0.13927	0.117842	6.8568	-0.17	0.87	0.96	-6.56
P49773	HINT1_HUMAN	Histidine triad nucleotide-binding protein 1	HINT1	[R].KEIPAKIIFEDDR.[C]	1xTMTpro [K1]; 1xTMTpro [N-Term]; 1xAcetyl [K6(100)]	1	1	P49773 [25-37]	P49773 1xAcetyl [K30(100)]	5.55	5.9	5.72	5.85	5.76	5.87	5.92	5.94	5.96	5.95	5.9	6.07	5.88	5.91	6.02	5.72	5.91	5.91	0	-0.172976	0.174484	5.87491	0.01	0.99	1	-6.58
P49441	INPP_HUMAN	Inositol polyphosphate 1-phosphatase	INPP1	[R].ELLCVSEK.[A]	1xCarbamidomethyl [C4]; 1xTMTpro [N-Term]; 1xAcetyl [K8(100)]	1	1	P49441 [7-14]	P49441 1xAcetyl [K14(100)]	5.09	5.06	5.2	4.85	5.18	5.02	5.2	5.15	5.21	5.05	5.1	5.31	5.31	5.32	5.06	5.22	5.16	5.2	-0.02	-0.218724	0.179092	5.15053	-0.2	0.84	0.95	-6.56
P12268	IMDH2_HUMAN	Inosine-5'-monophosphate dehydrogenase 2	IMPDH2	[R].YFSEADKIK.[V]	1xTMTpro [K9]; 1xTMTpro [N-Term]; 1xAcetyl [K7(100)]	1	1	P12268 [430-438]	P12268 1xAcetyl [K436(100)]	7.4	7.58	7.54	7.37	7.27	7.44	7.54	7.32	7.27	7.38	7.49	7.19	7.32	7.48	7.38	7.24	7.47	7.37	-0.19	-0.303448	-0.0676281	7.39215	-3.22	0.0032	0.047	-2.1
P12268	IMDH2_HUMAN	Inosine-5'-monophosphate dehydrogenase 2	IMPDH2	[R].DYPLASKDAK.[K]	1xTMTpro [K10]; 1xTMTpro [N-Term]; 1xAcetyl [K7(100)]	1	1	P12268 [232-241]	P12268 1xAcetyl [K238(100)]	6.34	5.95	5.87	6.23	6.21	6.16	5.77	6.11	6.13	5.94	6.01	6	6.17	5.98	6.09	6.11	5.85	5.96	0.17	0.01032	0.329467	6.0493	2.18	0.038	0.22	-4.35
P12268	IMDH2_HUMAN	Inosine-5'-monophosphate dehydrogenase 2	IMPDH2	[R].DVFEAKAR.[H]	1xTMTpro [N-Term]; 1xAcetyl [K6(100)]	1	1	P12268 [129-136]	P12268 1xAcetyl [K134(100)]	7.43	7.49	7.43	7.57	7.51	7.62	7.64	7.47	7.52	7.63	7.56	7.59	7.48	7.54	7.6	7.61	7.51	7.5	0.01	-0.0997821	0.123594	7.53898	0.22	0.83	0.94	-6.56
P33176	KINH_HUMAN	Kinesin-1 heavy chain	KIF5B	[K].QENTQTEQKLSGK.[L]	1xDeamidated [Q8]; 1xTMTpro [K13]; 1xTMTpro [N-Term]; 1xAcetyl [K9(100)]	1	1	P33176 [214-226]	P33176 1xAcetyl [K222(100)]	6.29	5.97	5.88	6.13	6.12	5.96	6.04	6.01	6.05	5.89	6.02	6	6.27	5.95	5.98	6.18	5.97	5.82	0.13	-0.0137363	0.280873	6.0299	1.86	0.074	0.32	-4.93
P33176	KINH_HUMAN	Kinesin-1 heavy chain	KIF5B	[R].NGETVPIDEQFDKEK.[A]	1xTMTpro [K15]; 1xTMTpro [N-Term]; 1xAcetyl [K13(100)]	1	1	P33176 [370-384]	P33176 1xAcetyl [K382(100)]	6.09	6.29	5.98	5.68	6.03	6.03	6.06	5.96	5.89	6.04	6.18	6.29	5.88	6.37	6.16	5.91	5.93	6.24	-0.17	-0.371646	0.0384122	6.05496	-1.67	0.11	0.39	-5.24
P33176	KINH_HUMAN	Kinesin-1 heavy chain	KIF5B	[R].VFQSSTSQEQVYNDCAKK.[I]	1xCarbamidomethyl [C15]; 1xDeamidated [Q10]; 1xTMTpro [K18]; 1xTMTpro [N-Term]; 1xAcetyl [K17(100)]	1	1	P33176 [51-68]	P33176 1xAcetyl [K67(100)]	5.63	5.77	5.88	5.72	5.98	5.71	5.86	5.8	5.8	5.78	5.82	6.06	5.84	5.96	5.67	6.02	5.75	5.83	0.08	-0.0909541	0.257773	5.82671	0.98	0.34	0.66	-6.1
P33176	KINH_HUMAN	Kinesin-1 heavy chain	KIF5B	[K].SAEIDSDDTGGSAAQKQK.[I]	1xTMTpro [K18]; 1xTMTpro [N-Term]; 1xAcetyl [K16(100)]	1	1	P33176 [814-831]	P33176 1xAcetyl [K829(100)]	4.82	4.77	4.36	4.99	4.91	5.03	4.79	4.94	4.97	4.7	5.11	5.11	5.21	4.59	5.22	4.81	4.59	4.74	0.12	-0.158971	0.397963	4.86944	0.88	0.39	0.71	-6.19
P33176	KINH_HUMAN	Kinesin-1 heavy chain	KIF5B	[R].GDKYIAK.[F]	1xTMTpro [K7]; 1xTMTpro [N-Term]; 1xAcetyl [K3(100)]	1	1	P33176 [26-32]	P33176 1xAcetyl [K28(100)]	6.34	6.28	6.37	6.44	6.27	6.36	6.59	6.4	6.26	6.4	6.43	6.29	6.53	6.41	6.39	6.53	6.25	6.5	-0.04	-0.185142	0.104535	6.39107	-0.57	0.57	0.82	-6.42
P33176	KINH_HUMAN	Kinesin-1 heavy chain	KIF5B	[K].SQEVEDKTK.[E]	1xTMTpro [K9]; 1xTMTpro [N-Term]; 1xAcetyl [K7(100)]	1	1	P33176 [506-514]	P33176 1xAcetyl [K512(100)]	7.52	7.35	7.51	7.65	7.6	7.63	7.58	7.56	7.62	7.48	7.48	7.48	7.49	7.48	7.71	7.39	7.4	7.43	-0.02	-0.157099	0.109113	7.52007	-0.37	0.71	0.9	-6.51
P33176	KINH_HUMAN	Kinesin-1 heavy chain	KIF5B	[R].VFQSSTSQEQVYNDCAKK.[I]	1xCarbamidomethyl [C15]; 1xTMTpro [K18]; 1xTMTpro [N-Term]; 1xAcetyl [K17(100)]	1	1	P33176 [51-68]	P33176 1xAcetyl [K67(100)]	5.82	5.83	5.82	5.69	5.94	5.75	5.7	5.63	5.87	5.91	5.78	6.06	5.81	5.93	5.86	5.87	6.06	5.95	-0.01	-0.181057	0.166496	5.84893	-0.09	0.93	0.98	-6.58
P05771	KPCB_HUMAN	Protein kinase C beta type	PRKCB	[K].NVHEVKNHK.[F]	1xTMTpro [K9]; 1xTMTpro [N-Term]; 1xAcetyl [K6(100)]	1	1	P05771 [30-38]	P05771 1xAcetyl [K35(100)]	5.6	5.88	5.97	5.92	6.06	6.13	6.05	5.92	5.98	6.09	6.01	5.98	6.18	6.1	5.96	6.11	6.27	6.02	-0.02	-0.203937	0.169294	6.01248	-0.19	0.85	0.95	-6.56
Q9UFC0	LRWD1_HUMAN	Leucine-rich repeat and WD repeat-containing protein 1	LRWD1	[R].LAALKRPDDVPLSLSPSK.[R]	1xTMTpro [K18]; 1xTMTpro [N-Term]; 1xAcetyl [K5(100)]	1	1	Q9UFC0 [229-246]	Q9UFC0 1xAcetyl [K233(100)]	6.86	6.79	6.89	7.2	7.17	6.97	7.09	6.89	7.2	7.04	7.06	7.25	7.29	6.93	6.89	7.16	7.03	7.1	0.12	-0.0450989	0.286586	7.04484	1.49	0.15	0.45	-5.49
Q9BRT6	LLPH_HUMAN	Protein LLP homolog	LLPH	[K].HCQEKMQCEVK.[D]	2xCarbamidomethyl [C2; C8]; 1xTMTpro [K11]; 1xTMTpro [N-Term]; 1xAcetyl [K5(100)]	1	1	Q9BRT6 [57-67]	Q9BRT6 1xAcetyl [K61(100)]	5.61	5.55	5.35	5.88	6.34	5.45	5.41	5.81	6.07	5.6	5.31	5.72	6.49	5.61	5.82	6.09	5.63	5.4	0.42	0.137587	0.698255	5.73057	3.1	0.0054	0.067	-2.53
Q9BRT6	LLPH_HUMAN	Protein LLP homolog	LLPH	[K].HCQEKMQCEVK.[D]	2xCarbamidomethyl [C2; C8]; 1xDeamidated [Q7]; 1xTMTpro [K11]; 1xTMTpro [N-Term]; 1xAcetyl [K5(100)]	1	1	Q9BRT6 [57-67]	Q9BRT6 1xAcetyl [K61(100)]	5.41	5.13	5.46	5.73	6	4.98	5.66	5.69	6.01	5.57	5.35	5.71	6.24	5.61	5.44	6.11	5.55	5.06	0.41	0.0596947	0.767398	5.59626	2.46	0.025	0.17	-3.89
Q9BRT6	LLPH_HUMAN	Protein LLP homolog	LLPH	[K].HCQEKMQCEVK.[D]	2xCarbamidomethyl [C2; C8]; 1xOxidation [M6]; 1xTMTpro [K11]; 1xTMTpro [N-Term]; 1xAcetyl [K5(100)]	1	1	Q9BRT6 [57-67]	Q9BRT6 1xAcetyl [K61(100)]	4.7	4.63	4.59	4.74	4.79	4.71	5.22	5.05	5.05	5.1	4.63	5.04	5.23	4.97	4.79	5.32	4.84	4.45	0.3	0.00558779	0.593428	4.87979	2.09	0.046	0.25	-4.52
Q9ULU4	PKCB1_HUMAN	Protein kinase C-binding protein 1	ZMYND8	[K].ILMSKPVLSGGTGR.[R]	1xTMTpro [N-Term]; 1xAcetyl [K5(100)]	1	1	Q9ULU4 [409-422]	Q9ULU4 1xAcetyl [K413(100)]	6.91	6.71	6.94	6.98	6.92	6.94	6.82	7.07	6.8	6.91	6.69	7	6.97	7	6.91	6.8	6.93	6.79	0.13	-0.00924702	0.269386	6.89465	1.91	0.066	0.3	-4.84
Q9ULU4	PKCB1_HUMAN	Protein kinase C-binding protein 1	ZMYND8	[K].STSPASEKADPGAVK.[D]	1xTMTpro [K15]; 1xTMTpro [N-Term]; 1xAcetyl [K8(100)]	1	1	Q9ULU4 [650-664]	Q9ULU4 1xAcetyl [K657(100)]	5.97	5.92	5.87	5.65	5.94	5.92	5.82	5.93	5.99	5.93	5.86	5.67	5.91	5.74	5.99	5.95	5.66	5.86	-0.09	-0.24886	0.0782979	5.86549	-1.07	0.29	0.63	-6.01
P62714	PP2AB_HUMAN	Serine/threonine-protein phosphatase 2A catalytic subunit beta isoform	PPP2CB	[R].TLCEKAK.[E]	1xCarbamidomethyl [C3]; 1xTMTpro [K7]; 1xTMTpro [N-Term]; 1xAcetyl [K5(100)]	1	1	P62714 [30-36]	P62714 1xAcetyl [K34(100)]	5.86	5.81	6.03	5.94	5.8	6.04	5.93	5.82	5.81	5.84	6.02	5.84	5.78	5.67	5.86	6.01	5.87	6.17	-0.1	-0.259394	0.0632409	5.89468	-1.24	0.22	0.56	-5.81
Q9Y3U8	RL36_HUMAN	60S ribosomal protein L36	RPL36	[R].AMELLKVSK.[D]	1xTMTpro [K9]; 1xTMTpro [N-Term]; 1xAcetyl [K6(100)]	1	1	Q9Y3U8 [57-65]	Q9Y3U8 1xAcetyl [K62(100)]	6.01	5.82	5.86	5.89	6.05	5.93	5.95	5.75	5.83	5.81	6.01	5.97	6.11	5.93	5.89	5.86	5.97	5.76	-0.03	-0.180775	0.129947	5.9111	-0.33	0.74	0.91	-6.52
Q5XPI4	RN123_HUMAN	E3 ubiquitin-protein ligase RNF123	RNF123	[R].KDILAELTKSQK.[V]	1xAcetyl [N-Term]; 1xTMTpro [K12]; 1xTMTpro [N-Term]; Acetyl [K]	1	1	Q5XPI4 [798-809]	Q5XPI4 1xAcetyl [N-Term]; 1xAcetyl [K798(99.4)]	7.21	7.18	7.18	7.18	7.31	7.21	7.28	7.2	7.23	7.24	7.17	7.41	7.2	7.3	7.16	7.38	7.18	7.15	0.1	-0.0145832	0.222803	7.23067	1.79	0.083	0.34	-5.03
Q9Y6X0	SETBP_HUMAN	SET-binding protein	SETBP1	[K].CIDLPSKR.[G]	1xCarbamidomethyl [C1]; 1xTMTpro [N-Term]; 1xAcetyl [K7(100)]	1	1	Q9Y6X0 [1478-1485]	Q9Y6X0 1xAcetyl [K1484(100)]	7.2	7.11	7.13	6.91	7.09	7.06	7.11	7.11	7.18	6.85	7.05	6.95	6.87	6.86	7.02	6.83	7.11	7.1	-0.13	-0.277498	0.0177965	7.02897	-1.8	0.082	0.34	-5.02
Q9Y6X0	SETBP_HUMAN	SET-binding protein	SETBP1	[K].TMPNLQPISALPTKTQK.[G]	1xTMTpro [K17]; 1xTMTpro [N-Term]; 1xAcetyl [K14(100)]	1	1	Q9Y6X0 [804-820]	Q9Y6X0 1xAcetyl [K817(100)]	7.42	7.35	7.5	7.29	7.28	7.45	7.42	7.19	7.26	7.31	7.47	7.42	7.24	7.35	7.44	7.38	7.36	7.25	-0.09	-0.218105	0.0293882	7.35333	-1.56	0.13	0.43	-5.39
Q969G3	SMCE1_HUMAN	SWI/SNF-related matrix-associated actin-dependent regulator of chromatin subfamily E member 1	SMARCE1	[R].KLEAELLQIEER.[H]	1xTMTpro [N-Term]; 1xAcetyl [K1(100)]	1	1	Q969G3 [240-251]	Q969G3 1xAcetyl [K240(100)]	4.46	4.98	4.32	4.03	4.55	4.23	4.35	4.43	4.39	4.37	4.47	4.79	4.81	4.44	4.44	4.26	4.68	4.65	-0.07	-0.377156	0.231446	4.48105	-0.49	0.63	0.85	-6.46
Q969G3	SMCE1_HUMAN	SWI/SNF-related matrix-associated actin-dependent regulator of chromatin subfamily E member 1	SMARCE1	[R].SQSSIVPEEEQAANKGEEK.[K]	1xTMTpro [K19]; 1xTMTpro [N-Term]; 1xAcetyl [K15(100)]	1	1	Q969G3 [314-332]	Q969G3 1xAcetyl [K328(100)]	5.29	5.52	5.44	5.26	5.71	5.14	5.52	5.46	5.49	5.41	5.62	5.49	5.52	5.41	5.36	5.53	5.12	5.39	-0.03	-0.233654	0.170315	5.42658	-0.32	0.75	0.91	-6.53
Q969G3	SMCE1_HUMAN	SWI/SNF-related matrix-associated actin-dependent regulator of chromatin subfamily E member 1	SMARCE1	[R].SQSSIVPEEEQAANKGEEK.[K]	1xDeamidated [Q11]; 1xTMTpro [K19]; 1xTMTpro [N-Term]; 1xAcetyl [K15(100)]	1	1	Q969G3 [314-332]	Q969G3 1xAcetyl [K328(100)]	5.54	5.77	5.84	5.61	6.13	5.49	5.68	6.14	6.19	5.6	5.93	5.48	6.11	5.95	5.87	5.97	5.89	5.63	0.01	-0.287355	0.31252	5.82396	0.09	0.93	0.98	-6.58
Q9UI15	TAGL3_HUMAN	Transgelin-3	TAGLN3	[R].EVQEKIEQK.[Y]	1xTMTpro [K9]; 1xTMTpro [N-Term]; 1xAcetyl [K5(100)]	1	1	Q9UI15 [13-21]	Q9UI15 1xAcetyl [K17(100)]	7.05	7.25	7.31	7.07	7.34	7.34	7.34	7.22	7.27	7.46	7.25	7.09	7.14	7.43	7.38	7.2	7.39	7.2	-0.15	-0.281616	-0.0232645	7.26249	-2.41	0.022	0.16	-3.89
Q9UI15	TAGL3_HUMAN	Transgelin-3	TAGLN3	[R].AHFQKWLMDGTVLCK.[L]	1xCarbamidomethyl [C14]; 1xTMTpro [K15]; 1xTMTpro [N-Term]; 1xAcetyl [K5(100)]	1	1	Q9UI15 [50-64]	Q9UI15 1xAcetyl [K54(100)]	7.02	7.05	7.17	7.13	6.88	7.15	7.15	6.89	6.93	7.16	7.2	7.01	6.98	6.91	7.05	7.1	7.04	7.13	-0.11	-0.239007	0.0155624	7.05344	-1.8	0.083	0.34	-5.03
Q9UI15	TAGL3_HUMAN	Transgelin-3	TAGLN3	[K].IEQKYDADLENK.[L]	1xTMTpro [K12]; 1xTMTpro [N-Term]; 1xAcetyl [K4(100)]	1	1	Q9UI15 [18-29]	Q9UI15 1xAcetyl [K21(100)]	5.81	6.1	5.87	5.72	5.89	5.98	6.01	5.99	5.8	5.8	6.01	5.77	6.01	5.94	5.95	5.87	6.08	5.89	-0.11	-0.26749	0.0513886	5.91547	-1.39	0.18	0.49	-5.63
Q9UI15	TAGL3_HUMAN	Transgelin-3	TAGLN3	[R].AHFQKWLMDGTVLCK.[L]	1xCarbamidomethyl [C14]; 1xDeamidated [Q4]; 1xTMTpro [K15]; 1xTMTpro [N-Term]; 1xAcetyl [K5(100)]	1	1	Q9UI15 [50-64]	Q9UI15 1xAcetyl [K54(100)]	6.31	6.26	6.25	6.52	6.36	6.27	6.28	6.09	6.25	6.33	6.31	6.31	6.2	6.27	6.32	6.29	6.44	6.41	-0.01	-0.162346	0.138654	6.30206	-0.16	0.87	0.96	-6.57
Q9H4Q3	PRD13_HUMAN	PR domain zinc finger protein 13	PRDM13	[R].LDSGTLPPAVAAAGGTGGGGSGGSGAGKPK.[T]	1xTMTpro [K30]; 1xTMTpro [N-Term]; 1xAcetyl [K28(100)]	1	1	Q9H4Q3 [541-570]	Q9H4Q3 1xAcetyl [K568(100)]	6.27	6.29	6.3	6.6	6.36	6.37	6.44	6.44	6.33	6.07	6.33	6.54	6.26	6.36	6.32	6.47	6.22	6.26	0.19	0.0463162	0.325049	6.3464	2.73	0.011	0.1	-3.23
Q9ULC3	RAB23_HUMAN	Ras-related protein Rab-23	RAB23	[K].YLAEKYLQK.[L]	1xTMTpro [K9]; 1xTMTpro [N-Term]; 1xAcetyl [K5(100)]	1	1	Q9ULC3 [164-172]	Q9ULC3 1xAcetyl [K168(100)]	6.4	6.37	6.57	6.6	6.34	6.42	6.52	6.58	6.45	6.53	6.41	6.59	6.44	6.34	6.53	6.53	6.53	6.3	0.11	-0.0258387	0.242525	6.46942	1.65	0.11	0.39	-5.26
Q9ULC3	RAB23_HUMAN	Ras-related protein Rab-23	RAB23	[K].EDLNVNEVFKYLAEK.[Y]	1xTMTpro [K15]; 1xTMTpro [N-Term]; 1xAcetyl [K10(100)]	1	1	Q9ULC3 [154-168]	Q9ULC3 1xAcetyl [K163(100)]	4.29	4.5	4.11	4.07	4.5	4.46	4.44	3.8	3.89	4.16	4.36	4.39	3.99	3.95	4.21	4.23	3.84	4.47	-0.19	-0.516409	0.128952	4.20284	-1.23	0.23	0.56	-5.83
Q9ULC3	RAB23_HUMAN	Ras-related protein Rab-23	RAB23	[K].IDLLDDSCIKNEEAEALAKR.[L]	1xCarbamidomethyl [C8]; 1xTMTpro [K10]; 1xTMTpro [N-Term]; 1xAcetyl [K19(100)]	1	1	Q9ULC3 [123-142]	Q9ULC3 1xAcetyl [K141(100)]	5.06	5.11	5.02	4.97	5.24	5.19	5.34	5.37	5.46	5.35	5.07	5.04	5.35	5.73	5.42	5.35	5.25	5.43	-0.07	-0.322168	0.180853	5.26337	-0.58	0.57	0.82	-6.41
Q9ULC3	RAB23_HUMAN	Ras-related protein Rab-23	RAB23	[K].IDLLDDSCIKNEEAEALAKR.[L]	1xCarbamidomethyl [C8]; 1xDeamidated [N11]; 1xTMTpro [K10]; 1xTMTpro [N-Term]; 1xAcetyl [K19(100)]	1	1	Q9ULC3 [123-142]	Q9ULC3 1xAcetyl [K141(100)]	4.94	5	4.97	5.41	5.44	5.04	5.29	5.29	5.19	5.1	5.43	5.15	5.31	5.19	5.2	5.09	5.32	5.31	0	-0.225766	0.218362	5.2045	-0.03	0.97	0.99	-6.58
P62244	RS15A_HUMAN	40S ribosomal protein S15a	RPS15A	[K].SINNAEK.[R]	1xTMTpro [N-Term]; 1xAcetyl [K7(100)]	1	1	P62244 [13-19]	P62244 1xAcetyl [K19(100)]	6.24	6.94	6.33	6.08	6.2	6.06	6.13	6.56	6.22	6.08	6.39	6.67	6.27	6.71	6.37	6.43	6.06	6.53	0.08	-0.286542	0.453918	6.34851	0.48	0.64	0.86	-6.46
Q9NQC3	RTN4_HUMAN	Reticulon-4	RTN4	[K].AQIVTEK.[N]	1xTMTpro [N-Term]; 1xAcetyl [K7(100)]	1	1	Q9NQC3 [502-508]	Q9NQC3 1xAcetyl [K508(100)]	6.42	6.49	6.22	6.45	6.5	6.29	6.08	6.57	6.59	6.43	6.12	6.55	6.77	6.24	6.31	6.56	6.26	6.16	0.35	0.203023	0.505269	6.38933	4.8	4.6e-05	0.0022	1.93
Q9NQC3	RTN4_HUMAN	Reticulon-4	RTN4	[R].EEIIVKNKDEEEK.[L]	2xTMTpro [K8; K13]; 1xTMTpro [N-Term]; 1xAcetyl [K6(100)]	1	1	Q9NQC3 [321-333]	Q9NQC3 1xAcetyl [K326(100)]	6.6	6.7	6.62	6.73	6.5	6.84	6.85	6.52	6.48	6.54	6.72	6.19	6.35	6.84	6.67	6.45	6.71	6.71	-0.24	-0.410791	-0.0682461	6.61253	-2.86	0.0078	0.085	-2.93
Q9NQC3	RTN4_HUMAN	Reticulon-4	RTN4	[K].DSFNEKR.[V]	1xTMTpro [N-Term]; 1xAcetyl [K6(100)]	1	1	Q9NQC3 [367-373]	Q9NQC3 1xAcetyl [K372(100)]	7.75	7.47	7.55	7.6	7.57	7.41	7.43	7.59	7.61	7.27	7.32	7.44	7.65	7.48	7.47	7.54	7.45	7.25	0.14	0.0116736	0.26643	7.49192	2.23	0.033	0.21	-4.25
Q9NQC3	RTN4_HUMAN	Reticulon-4	RTN4	[K].YSNSALGHVNCTIKELR.[R]	1xCarbamidomethyl [C11]; 1xTMTpro [N-Term]; 1xAcetyl [K14(100)]	1	1	Q9NQC3 [1091-1107]	Q9NQC3 1xAcetyl [K1104(100)]	8.06	7.82	7.74	8.15	7.85	7.91	7.8	7.77	8.01	7.9	7.94	8.03	8.08	7.84	7.97	8.01	7.98	7.75	0.15	0.0104132	0.285075	7.92319	2.2	0.036	0.21	-4.31
Q9NQC3	RTN4_HUMAN	Reticulon-4	RTN4	[K].KAQIVTEKNTSTK.[T]	2xTMTpro [K1; K8]; 1xTMTpro [N-Term]; 1xAcetyl [K13(100)]	1	1	Q9NQC3 [501-513]	Q9NQC3 1xAcetyl [K513(100)]	5.85	5.83	5.66	6.04	5.59	5.7	5.91	5.82	5.62	5.72	5.58	5.58	5.71	5.63	5.45	5.91	5.93	5.6	0.2	0.00325411	0.395083	5.73045	2.08	0.047	0.25	-4.54
Q9NQC3	RTN4_HUMAN	Reticulon-4	RTN4	[K].EDEVVSSEKAK.[D]	1xTMTpro [K11]; 1xTMTpro [N-Term]; 1xAcetyl [K9(100)]	1	1	Q9NQC3 [356-366]	Q9NQC3 1xAcetyl [K364(100)]	7.77	7.58	7.71	7.78	7.7	7.69	7.37	7.7	7.76	7.64	7.47	7.54	7.66	7.58	7.59	7.63	7.57	7.52	0.13	0.00207117	0.253839	7.62562	2.08	0.047	0.25	-4.54
Q9NQC3	RTN4_HUMAN	Reticulon-4	RTN4	[K].DTLLPDEVSTLSKK.[E]	1xTMTpro [K14]; 1xTMTpro [N-Term]; 1xAcetyl [K13(100)]	1	1	Q9NQC3 [812-825]	Q9NQC3 1xAcetyl [K824(100)]	5.67	5.79	5.85	5.73	5.78	5.67	5.69	5.69	5.57	5.92	5.78	5.24	5.67	5.84	5.73	5.56	5.66	5.64	-0.18	-0.367166	0.00290708	5.69292	-2.01	0.053	0.27	-4.66
Q9NQC3	RTN4_HUMAN	Reticulon-4	RTN4	[K].HEPENPPPYEEAMSVSLKK.[V]	1xTMTpro [K19]; 1xTMTpro [N-Term]; 1xAcetyl [K18(100)]	1	1	Q9NQC3 [651-669]	Q9NQC3 1xAcetyl [K668(100)]	5.57	5.6	5.74	5.86	5.87	5.64	5.65	5.72	5.67	5.67	5.72	5.91	5.77	5.83	5.94	6.02	5.76	5.54	0.16	-0.0187223	0.336833	5.74917	1.83	0.078	0.33	-4.97
Q9NQC3	RTN4_HUMAN	Reticulon-4	RTN4	[K].IQAKIPGLK.[R]	1xTMTpro [K9]; 1xTMTpro [N-Term]; 1xAcetyl [K4(100)]	1	1	Q9NQC3 [1180-1188]	Q9NQC3 1xAcetyl [K1183(100)]	6.91	6.95	7.13	7.1	6.99	7.01	7.18	6.93	6.87	7.06	7.14	6.99	6.84	7.02	7.15	6.99	7.13	6.9	-0.1	-0.225782	0.027945	7.01581	-1.6	0.12	0.42	-5.34
Q9NQC3	RTN4_HUMAN	Reticulon-4	RTN4	[K].VLLLPPDVSALATQAEIESIVKPK.[V]	1xTMTpro [K24]; 1xTMTpro [N-Term]; 1xAcetyl [K22(100)]	1	1	Q9NQC3 [948-971]	Q9NQC3 1xAcetyl [K969(100)]	6.59	6.7	6.7	6.33	6.23	6.33	6.44	6.35	6.45	6.32	6.49	6.4	6.04	6.48	6.24	6.23	6.36	6.55	-0.16	-0.361835	0.046866	6.40195	-1.59	0.12	0.42	-5.35
Q9NQC3	RTN4_HUMAN	Reticulon-4	RTN4	[R].EYTDLEVSHKSEIANAPDGAGSLPCTELPHDLSLK.[N]	1xAcetyl [N-Term]; 1xCarbamidomethyl [C25]; 2xTMTpro [K10; K35]; 1xTMTpro [N-Term]	1	1	Q9NQC3 [888-922]	Q9NQC3 1xAcetyl [N-Term]	6.03	5.99	6.09	6	6.09	5.98	6.05	5.78	6.11	6.32	5.96	6.08	5.75	5.82	6.12	5.79	6.1	6.02	-0.14	-0.321909	0.0517087	6.00492	-1.48	0.15	0.46	-5.51
Q9NQC3	RTN4_HUMAN	Reticulon-4	RTN4	[K].YSNSALGHVNCTIKELR.[R]	1xCarbamidomethyl [C11]; 1xDeamidated [N]; 1xTMTpro [N-Term]; 1xAcetyl [K14(100)]	1	1	Q9NQC3 [1091-1107]	Q9NQC3 1xAcetyl [K1104(100)]	7.36	7.41	7.43	7.42	7.31	7.5	7.48	7.29	7.43	7.39	7.36	7.37	7.35	7.25	7.34	7.25	7.4	7.4	-0.07	-0.188139	0.0428095	7.37344	-1.29	0.21	0.54	-5.76
Q9NQC3	RTN4_HUMAN	Reticulon-4	RTN4	[K].EEIKEPENINAALQETEAPYISIACDLIKETK.[L]	1xCarbamidomethyl [C25]; 2xTMTpro [K4; K29]; 1xTMTpro [N-Term]; 1xAcetyl [K32(100)]	1	1	Q9NQC3 [675-706]	Q9NQC3 1xAcetyl [K706(100)]	5.32	5.32	5.52	5.53	5.72	5.54	5.45	5.22	5.46	5.67	5.29	5.42	5.53	5.54	5.66	5.38	5.46	5.64	-0.12	-0.322101	0.0761577	5.4811	-1.26	0.22	0.55	-5.79
Q9NQC3	RTN4_HUMAN	Reticulon-4	RTN4	[R].ETETFSDSSPIEIIDEFPTLISSKTDSFSK.[L]	1xTMTpro [K30]; 1xTMTpro [N-Term]; 1xAcetyl [K24(100)]	1	1	Q9NQC3 [855-884]	Q9NQC3 1xAcetyl [K878(100)]	6.35	5.62	6.13	5.95	5.56	5.91	5.73	5.92	5.84	5.84	5.69	6.15	6.01	5.84	5.53	5.69	5.85	5.72	0.16	-0.108781	0.438082	5.85101	1.25	0.22	0.56	-5.8
Q9NQC3	RTN4_HUMAN	Reticulon-4	RTN4	[K].KLPSDTEKEDR.[S]	1xTMTpro [K1]; 1xTMTpro [N-Term]; 1xAcetyl [K8(100)]	1	1	Q9NQC3 [980-990]	Q9NQC3 1xAcetyl [K987(100)]	6.63	7.22	6.61	6.46	6.61	6.64	6.62	6.7	6.47	6.56	6.45	6.48	6.15	6.76	6.75	6.33	6.54	6.85	-0.16	-0.439143	0.115668	6.60135	-1.23	0.24	0.57	-5.83
Q9NQC3	RTN4_HUMAN	Reticulon-4	RTN4	[K].EEIKEPENINAALQETEAPYISIACDLIKETK.[L]	1xCarbamidomethyl [C25]; 1xDeamidated [Q14]; 2xTMTpro [K4; K29]; 1xTMTpro [N-Term]; 1xAcetyl [K32(100)]	1	1	Q9NQC3 [675-706]	Q9NQC3 1xAcetyl [K706(100)]	4.84	5.16	5.6	5.55	5.49	5.69	5.61	5.47	5.57	5.66	5.48	5.47	5.69	5.57	6.06	5.58	5.85	5.72	-0.17	-0.498596	0.152356	5.55874	-1.11	0.28	0.61	-5.96
Q9NQC3	RTN4_HUMAN	Reticulon-4	RTN4	[K].SEIANAPDGAGSLPCTELPHDLSLKNIQPK.[V]	1xCarbamidomethyl [C15]; 1xTMTpro [K30]; 1xTMTpro [N-Term]; 1xAcetyl [K25(100)]	1	1	Q9NQC3 [898-927]	Q9NQC3 1xAcetyl [K922(100)]	7.06	6.82	6.98	6.99	6.81	7.01	6.96	6.87	6.9	7.11	6.97	6.77	6.88	7.03	6.95	6.9	7.08	6.89	-0.07	-0.198331	0.0657628	6.94414	-1.03	0.31	0.64	-6.05
Q9NQC3	RTN4_HUMAN	Reticulon-4	RTN4	[R].VAVEAPMREEYADFKPFER.[V]	1xOxidation [M7]; 1xTMTpro [N-Term]; 1xAcetyl [K15(100)]	1	1	Q9NQC3 [374-392]	Q9NQC3 1xAcetyl [K388(100)]	7.13	7.27	7.19	7.15	7.05	7.22	7.19	7.15	7.07	7.19	7.15	7.21	7.07	7.09	7.15	7.04	7.26	7.27	-0.05	-0.164212	0.0607767	7.15756	-0.94	0.35	0.68	-6.14
Q9NQC3	RTN4_HUMAN	Reticulon-4	RTN4	[K].SEIANAPDGAGSLPCTELPHDLSLK.[N]	1xCarbamidomethyl [C15]; 1xTMTpro [N-Term]; 1xAcetyl [K25(100)]	1	1	Q9NQC3 [898-922]	Q9NQC3 1xAcetyl [K922(100)]	5.4	5.84	5.64	5.83	5.81	5.82	5.91	5.95	5.75	5.82	5.92	6.16	5.87	5.88	6.03	6.17	6.34	6.12	0.1	-0.134864	0.343015	5.90229	0.9	0.38	0.7	-6.17
Q9NQC3	RTN4_HUMAN	Reticulon-4	RTN4	[K].NKDEEEKLVSNNILHNQQELPTALTK.[L]	1xAcetyl [N-Term]; 1xDeamidated [Q17]; 2xTMTpro [K7; K26]; 1xTMTpro [N-Term]	1	1	Q9NQC3 [327-352]	Q9NQC3 1xAcetyl [N-Term]	4.92	4.92	4.93	4.99	4.92	5.26	5.12	5.08	4.94	4.98	4.65	4.7	4.91	5.05	5.22	4.78	4.96	5.02	-0.1	-0.326566	0.128443	4.96297	-0.89	0.38	0.7	-6.18
Q9NQC3	RTN4_HUMAN	Reticulon-4	RTN4	[K].AQIVTEKNTSTK.[T]	1xTMTpro [K12]; 1xTMTpro [N-Term]; 1xAcetyl [K7(100)]	1	1	Q9NQC3 [502-513]	Q9NQC3 1xAcetyl [K508(100)]	5.99	6.02	6.04	6.03	6.26	6.05	5.89	6	6.23	6.29	6	5.8	6.14	5.91	5.99	5.82	6.16	5.98	-0.07	-0.234786	0.0933326	6.0321	-0.88	0.39	0.71	-6.19
Q9NQC3	RTN4_HUMAN	Reticulon-4	RTN4	[K].SEIANAPDGAGSLPCTELPHDLSLKNIQPK.[V]	1xCarbamidomethyl [C15]; 1xDeamidated [N26]; 1xTMTpro [K30]; 1xTMTpro [N-Term]; 1xAcetyl [K25(100)]	1	1	Q9NQC3 [898-927]	Q9NQC3 1xAcetyl [K922(100)]	4.87	5.31	5.09	4.45	4.95	5.17	5	4.95	4.94	5.07	5.14	4.86	4.98	4.88	4.72	5.2	4.96	4.91	-0.1	-0.354811	0.146249	4.96964	-0.85	0.4	0.72	-6.22
Q9NQC3	RTN4_HUMAN	Reticulon-4	RTN4	[K].LVKEDEVVSSEKAK.[D]	2xTMTpro [K3; K12]; 1xTMTpro [N-Term]; 1xAcetyl [K14(100)]	1	1	Q9NQC3 [353-366]	Q9NQC3 1xAcetyl [K366(100)]	7.02	6.67	6.82	6.85	6.68	7.01	7.05	6.68	6.66	6.71	6.73	6.73	6.74	6.61	6.69	6.63	6.81	6.67	-0.07	-0.246041	0.10633	6.76293	-0.81	0.42	0.73	-6.25
Q9NQC3	RTN4_HUMAN	Reticulon-4	RTN4	[K].TSNPFLVAAQDSETDYVTTDNLTK.[V]	2xDeamidated [Q10; N21]; 1xTMTpro [N-Term]; 1xAcetyl [K24(100)]	1	1	Q9NQC3 [514-537]	Q9NQC3 1xAcetyl [K537(100)]	3.89	3.22	3.21	3.89	3.5	3.85	3.87	4.05	3.54	3.11	3.53	3.74	3.84	3.86	4.34	3.9	3.99	3.99	0.11	-0.302881	0.522148	3.74004	0.54	0.59	0.83	-6.43
Q9NQC3	RTN4_HUMAN	Reticulon-4	RTN4	[R].EEYADFKPFER.[V]	1xTMTpro [N-Term]; 1xAcetyl [K7(100)]	1	1	Q9NQC3 [382-392]	Q9NQC3 1xAcetyl [K388(100)]	7.53	7.69	7.57	7.45	7.65	7.7	7.48	7.69	7.56	7.57	7.33	7.53	7.26	7.52	7.4	7.21	7.55	7.42	0.03	-0.134856	0.195468	7.5062	0.38	0.71	0.89	-6.51
Q9NQC3	RTN4_HUMAN	Reticulon-4	RTN4	[R].EYTDLEVSHKSEIANAPDGAGSLPCTELPHDLSLK.[N]	1xAcetyl [N-Term]; 1xCarbamidomethyl [C25]; 1xDeamidated [N15]; 2xTMTpro [K10; K35]; 1xTMTpro [N-Term]	1	1	Q9NQC3 [888-922]	Q9NQC3 1xAcetyl [N-Term]	6.28	6.36	6.28	6.25	6.38	6.4	6.23	6.18	6.13	6.48	6.16	6.34	6	6	6.14	6.03	6.44	6.3	-0.02	-0.204895	0.160188	6.24339	-0.25	0.8	0.93	-6.55
Q9NQC3	RTN4_HUMAN	Reticulon-4	RTN4	[K].ETKLSAEPAPDFSDYSEMAK.[V]	1xTMTpro [K20]; 1xTMTpro [N-Term]; 1xAcetyl [K3(100)]	1	1	Q9NQC3 [704-723]	Q9NQC3 1xAcetyl [K706(100)]	5.73	5.84	5.6	5.58	5.55	5.93	5.77	5.87	5.5	5.73	5.63	5.57	5.69	5.89	5.61	5.62	5.92	5.74	-0.01	-0.177164	0.153997	5.70867	-0.14	0.89	0.96	-6.57
Q9NQC3	RTN4_HUMAN	Reticulon-4	RTN4	[K].EEIKEPENINAALQETEAPYISIACDLIK.[E]	1xCarbamidomethyl [C25]; 1xDeamidated [Q14]; 1xTMTpro [K4]; 1xTMTpro [N-Term]; 1xAcetyl [K29(100)]	1	1	Q9NQC3 [675-703]	Q9NQC3 1xAcetyl [K703(100)]	4.12	3.53	4.15	3.96	3.85	4.31	3.95	3.76	3.89	3.88	3.79	4.44	3.94	4.01	4.31	4.06	3.74	3.97	0.02	-0.304994	0.349807	3.98188	0.14	0.89	0.96	-6.57
Q9NQC3	RTN4_HUMAN	Reticulon-4	RTN4	[K].EVSEKAK.[T]	1xTMTpro [K7]; 1xTMTpro [N-Term]; 1xAcetyl [K5(100)]	1	1	Q9NQC3 [275-281]	Q9NQC3 1xAcetyl [K279(100)]	7.71	7.67	7.74	7.58	7.84	7.82	7.61	7.72	7.61	7.53	7.51	7.61	7.73	7.52	7.48	7.29	7.74	7.45	-0.01	-0.167438	0.15227	7.61959	-0.1	0.92	0.98	-6.57
Q9NQC3	RTN4_HUMAN	Reticulon-4	RTN4	[K].LVKEDEVVSSEK.[A]	1xTMTpro [K3]; 1xTMTpro [N-Term]; 1xAcetyl [K12(100)]	1	1	Q9NQC3 [353-364]	Q9NQC3 1xAcetyl [K364(100)]	6.25	7	6.36	5.71	5.85	5.74	5.88	6.24	5.84	5.85	5.78	6.32	6.03	6.44	6.06	6.08	5.72	6.45	-0.02	-0.545927	0.511384	6.08848	-0.07	0.95	0.98	-6.58
Q5TF21	SOGA3_HUMAN	Protein SOGA3	SOGA3	[R].SPVGAGTKLNSVR.[Q]	1xTMTpro [N-Term]; 1xAcetyl [K8(100)]	1	1	Q5TF21 [59-71]	Q5TF21 1xAcetyl [K66(100)]	8.62	8.22	8.3	8.37	8.37	7.9	8.3	8.58	8.32	8.39	8.02	8.98	8.58	8.06	8.1	8.49	8.21	8.07	0.44	0.192016	0.697313	8.3268	3.74	0.0018	0.032	-1.41
Q5TF21	SOGA3_HUMAN	Protein SOGA3	SOGA3	[R].SPVGAGTKLNSVR.[Q]	1xDeamidated [N10]; 1xTMTpro [N-Term]; 1xAcetyl [K8(100)]	1	1	Q5TF21 [59-71]	Q5TF21 1xAcetyl [K66(100)]	5.65	5.79	5.8	5.73	5.97	5.63	5.28	5.77	5.68	5.77	5.57	5.86	5.87	5.65	5.81	5.83	5.8	5.78	0.14	-0.0505124	0.340342	5.73554	1.52	0.14	0.44	-5.46
Q5TF21	SOGA3_HUMAN	Protein SOGA3	SOGA3	[R].GGGGGAEKATPLAPK.[G]	1xTMTpro [K15]; 1xTMTpro [N-Term]; 1xAcetyl [K8(100)]	1	1	Q5TF21 [97-111]	Q5TF21 1xAcetyl [K104(100)]	6.04	5.59	5.95	5.9	5.77	5.57	5.54	5.69	5.87	5.64	5.62	5.81	5.61	5.5	5.75	5.87	5.63	5.59	0.13	-0.0570832	0.310573	5.71869	1.41	0.17	0.48	-5.6
Q5TF21	SOGA3_HUMAN	Protein SOGA3	SOGA3	[R].GGSGGEGASPSPSSSSAGKTPGTGSR.[N]	1xTMTpro [N-Term]; 1xAcetyl [K19(100)]	1	1	Q5TF21 [207-232]	Q5TF21 1xAcetyl [K225(100)]	4.02	3.37	3.36	3.19	2.98	4.04	3.01	3.55	3.58	3.73	3.39	3.44	3.51	3.43	3.44	3.46	3.06	2.53	0.27	-0.18002	0.714242	3.39383	1.22	0.23	0.57	-5.84
Q9UJC5	SH3L2_HUMAN	SH3 domain-binding glutamic acid-rich-like protein 2	SH3BGRL2	[K].ESNTVFSFLGLKPR.[L]	1xTMTpro [N-Term]; 1xAcetyl [K12(100)]	1	1	Q9UJC5 [87-100]	Q9UJC5 1xAcetyl [K98(100)]	6.8	6.57	6.74	6.76	6.32	6.72	6.85	6.75	6.52	6.68	6.73	6.89	6.79	6.67	6.59	6.6	6.62	6.66	0.04	-0.128812	0.202987	6.68132	0.46	0.65	0.87	-6.47
Q96ST3	SIN3A_HUMAN	Paired amphipathic helix protein Sin3a	SIN3A	[K].TTAEKVDSVR.[N]	1xTMTpro [N-Term]; 1xAcetyl [K5(100)]	1	1	Q96ST3 [392-401]	Q96ST3 1xAcetyl [K396(100)]	5.59	5.99	6.04	5.94	6.27	5.72	5.76	6.08	6.14	6.01	6	5.86	6.44	6.13	5.68	6.37	6.14	5.76	0.22	-0.0867147	0.522964	5.99509	1.5	0.15	0.46	-5.48
Q96ST3	SIN3A_HUMAN	Paired amphipathic helix protein Sin3a	SIN3A	[K].LLFSNTAAQKLR.[G]	1xTMTpro [N-Term]; 1xAcetyl [K10(100)]	1	1	Q96ST3 [866-877]	Q96ST3 1xAcetyl [K875(100)]	7.54	7.47	7.32	7.46	7.36	7.56	7.39	7.41	7.39	7.39	7.32	7.34	7.47	7.54	7.33	7.4	7.39	7.48	0.03	-0.0840777	0.146346	7.41934	0.55	0.58	0.83	-6.42
Q9BV57	MTND_HUMAN	1,2-dihydroxy-3-keto-5-methylthiopentene dioxygenase	ADI1	[K].DKLPNYEEK.[I]	1xTMTpro [K9]; 1xTMTpro [N-Term]; 1xAcetyl [K2(100)]	1	1	Q9BV57 [72-80]	Q9BV57 1xAcetyl [K73(100)]	7.09	6.82	6.91	7	7.05	6.96	6.73	7.15	7.3	6.96	6.8	7.21	7.26	6.95	7	7.22	6.77	6.96	0.26	0.118788	0.403592	7.00721	3.75	0.00079	0.018	-0.79
P61601	NCALD_HUMAN	Neurocalcin-delta	NCALD	[K].IYGNFFPYGDASKFAEHVFR.[T]	1xDeamidated [N4]; 1xTMTpro [N-Term]; 1xAcetyl [K13(100)]	1	1	P61601 [51-70]	P61601 1xAcetyl [K63(100)]	5.84	5.9	5.84	5.91	5.8	5.86	6.08	5.79	5.67	5.87	6.05	5.77	5.83	5.92	5.78	5.94	5.99	5.88	-0.07	-0.230168	0.0806823	5.87238	-0.98	0.33	0.66	-6.1
Q9GZZ1	NAA50_HUMAN	N-alpha-acetyltransferase 50	NAA50	[R].LNQVIFPVSYNDKFYKDVLEVGELAK.[L]	2xTMTpro [K16; K26]; 1xTMTpro [N-Term]; 1xAcetyl [K13(99.6)]	1	1	Q9GZZ1 [22-47]	Q9GZZ1 1xAcetyl [K34(99.6)]	6.45	6.54	6.7	6.52	5.96	6.28	6.52	6.12	6.48	6.17	6.68	6.26	6.14	6.18	6.36	6.43	6.18	6.44	-0.21	-0.430306	0.0185548	6.35697	-1.9	0.07	0.32	-4.86
Q9GZZ1	NAA50_HUMAN	N-alpha-acetyltransferase 50	NAA50	[R].LNQVIFPVSYNDKFYK.[D]	1xDeamidated [N]; 1xTMTpro [K16]; 1xTMTpro [N-Term]; 1xAcetyl [K13(100)]	1	1	Q9GZZ1 [22-37]	Q9GZZ1 1xAcetyl [K34(100)]	9.42	9.47	9.5	9.44	9.29	9.49	9.46	9.35	9.35	9.48	9.46	9.42	9.35	9.55	9.39	9.35	9.55	9.43	-0.06	-0.147597	0.0255346	9.43035	-1.44	0.16	0.47	-5.56
Q9GZZ1	NAA50_HUMAN	N-alpha-acetyltransferase 50	NAA50	[R].LNQVIFPVSYNDKFYK.[D]	1xTMTpro [K16]; 1xTMTpro [N-Term]; 1xAcetyl [K13(100)]	1	1	Q9GZZ1 [22-37]	Q9GZZ1 1xAcetyl [K34(100)]	9.52	9.64	9.66	9.54	9.59	9.67	9.68	9.53	9.57	9.68	9.6	9.61	9.6	9.7	9.6	9.57	9.68	9.52	-0.05	-0.133833	0.0372652	9.60795	-1.15	0.26	0.59	-5.92
Q9GZZ1	NAA50_HUMAN	N-alpha-acetyltransferase 50	NAA50	[K].FYKDVLEVGELAK.[L]	1xTMTpro [K13]; 1xTMTpro [N-Term]; 1xAcetyl [K3(100)]; 1xAcetyl [N-Term]	1	1	Q9GZZ1 [35-47]	Q9GZZ1 1xAcetyl [K37(100)]; 1xAcetyl [N-Term]	8.44	8.45	8.51	8.48	8.45	8.58	8.54	8.37	8.35	8.48	8.56	8.55	8.41	8.56	8.43	8.45	8.5	8.52	-0.05	-0.152246	0.0456542	8.4796	-1.1	0.28	0.61	-5.98
Q9GZZ1	NAA50_HUMAN	N-alpha-acetyltransferase 50	NAA50	[R].LNQVIFPVSYNDKFYK.[D]	2xDeamidated [Q3; N11]; 1xTMTpro [K16]; 1xTMTpro [N-Term]; 1xAcetyl [K13(100)]	1	1	Q9GZZ1 [22-37]	Q9GZZ1 1xAcetyl [K34(100)]	5.54	5.72	5.88	5.9	5.74	5.92	5.68	5.74	5.7	6.05	5.91	5.89	5.72	5.85	5.75	5.85	5.97	5.79	0.04	-0.117587	0.203928	5.80968	0.55	0.59	0.83	-6.43
Q9GZZ1	NAA50_HUMAN	N-alpha-acetyltransferase 50	NAA50	[K].FYKDVLEVGELAK.[L]	1xTMTpro [N-Term]; 1xAcetyl [K3(100)]	1	1	Q9GZZ1 [35-47]	Q9GZZ1 1xAcetyl [K37(100)]	4.78	4.83	4.75	4.78	4.73	4.6	4.8	4.75	4.64	4.86	4.54	4.63	4.95	4.73	4.74	4.68	4.94	5.01	-0.06	-0.278418	0.162478	4.76376	-0.54	0.59	0.84	-6.43
Q9GZZ1	NAA50_HUMAN	N-alpha-acetyltransferase 50	NAA50	[R].LNQVIFPVSYNDK.[F]	1xTMTpro [N-Term]; 1xAcetyl [K13(100)]	1	1	Q9GZZ1 [22-34]	Q9GZZ1 1xAcetyl [K34(100)]	4.66	4.61	4.67	4.57	4.66	4.6	4.67	4.56	4.46	4.4	4.64	4.47	4.35	4.38	4.34	4.68	4.5	4.36	0.03	-0.200468	0.267031	4.53155	0.29	0.77	0.92	-6.54
Q9GZZ1	NAA50_HUMAN	N-alpha-acetyltransferase 50	NAA50	[R].LNQVIFPVSYNDKFYKDVLEVGELAK.[L]	1xDeamidated [N11]; 2xTMTpro [K16; K26]; 1xTMTpro [N-Term]; 1xAcetyl [K13(99.5)]	1	1	Q9GZZ1 [22-47]	Q9GZZ1 1xAcetyl [K34(99.5)]	5.6	5.42	5.31	5.39	5.47	5.27	5.24	5.22	5.29	5.24	5.22	5.34	5.27	5.26	5.23	5.2	5.23	5.42	0	-0.17911	0.182665	5.31218	0.02	0.98	0.99	-6.58
Q9GZZ1	NAA50_HUMAN	N-alpha-acetyltransferase 50	NAA50	[R].IEPADAHVLQKNLK.[V]	1xTMTpro [K14]; 1xTMTpro [N-Term]; 1xAcetyl [K11(100)]	1	1	Q9GZZ1 [142-155]	Q9GZZ1 1xAcetyl [K152(100)]	5.73	5.97	5.87	5.98	5.74	5.76	5.89	5.61	5.92	6.02	6.04	5.92	5.9	5.91	5.53	5.88	5.87	5.9	0	-0.189161	0.188004	5.85794	-0.01	1	1	-6.58
O75323	NIPS2_HUMAN	Protein NipSnap homolog 2	NIPSNAP2	[R].YEGGYPALTEVMNKLR.[E]	1xOxidation [M12]; 1xTMTpro [N-Term]; 1xAcetyl [K14(100)]	1	1	O75323 [130-145]	O75323 1xAcetyl [K143(100)]	6.79	6.74	6.95	6.74	6.91	6.92	6.81	6.68	6.76	6.76	6.83	6.66	6.7	6.84	6.77	6.55	6.91	6.71	-0.15	-0.286255	-0.0231629	6.77913	-2.41	0.023	0.16	-3.91
O75323	NIPS2_HUMAN	Protein NipSnap homolog 2	NIPSNAP2	[R].YEGGYPALTEVMNKLR.[E]	1xTMTpro [N-Term]; 1xAcetyl [K14(100)]	1	1	O75323 [130-145]	O75323 1xAcetyl [K143(100)]	6.75	6.66	6.69	6.78	6.7	6.74	6.89	6.92	6.66	6.76	6.59	6.81	6.73	6.7	6.65	6.57	6.57	6.79	0.05	-0.094032	0.193209	6.71915	0.71	0.49	0.77	-6.33
O75323	NIPS2_HUMAN	Protein NipSnap homolog 2	NIPSNAP2	[R].IMIPLKTSPLQ.[-]	1xTMTpro [N-Term]; 1xAcetyl [K6(100)]	1	1	O75323 [276-286]	O75323 1xAcetyl [K281(100)]	6.53	6.43	6.66	6.71	6.62	6.61	6.72	6.51	6.62	6.63	6.65	6.63	6.51	6.68	6.6	6.68	6.73	6.64	-0.02	-0.153041	0.110785	6.61928	-0.33	0.75	0.91	-6.52
Q9UKG9	OCTC_HUMAN	Peroxisomal carnitine O-octanoyltransferase	CROT	[K].EKVPVHK.[V]	1xTMTpro [K7]; 1xTMTpro [N-Term]; 1xAcetyl [K2(100)]	1	1	Q9UKG9 [142-148]	Q9UKG9 1xAcetyl [K143(100)]	6.89	6.67	6.89	7	6.93	6.65	6.87	6.95	6.83	6.71	6.77	6.97	6.94	6.71	6.81	7.1	6.77	6.74	0.19	0.070585	0.300547	6.8448	3.3	0.0026	0.04	-1.9
Q9UKG9	OCTC_HUMAN	Peroxisomal carnitine O-octanoyltransferase	CROT	[K].YLESVKPFANQEEYK.[K]	1xTMTpro [K15]; 1xTMTpro [N-Term]; 1xAcetyl [K6(100)]	1	1	Q9UKG9 [35-49]	Q9UKG9 1xAcetyl [K40(100)]	5.71	5.58	5.75	5.76	5.81	5.79	5.65	5.93	5.75	5.75	5.46	5.83	5.96	5.53	5.7	5.6	5.58	5.77	0.11	-0.0642065	0.289786	5.71628	1.3	0.2	0.53	-5.74
Q9UKG9	OCTC_HUMAN	Peroxisomal carnitine O-octanoyltransferase	CROT	[R].EASDLQIAAYAFTSFGKK.[L]	1xTMTpro [K18]; 1xTMTpro [N-Term]; 1xAcetyl [K17(100)]	1	1	Q9UKG9 [390-407]	Q9UKG9 1xAcetyl [K406(100)]	6.04	6.05	6.12	5.97	5.83	6.02	5.93	5.87	6.01	5.89	6.2	6.01	6.03	5.93	6.05	6.1	5.99	5.9	-0.05	-0.20658	0.103973	5.99616	-0.68	0.5	0.78	-6.35
Q9UKG9	OCTC_HUMAN	Peroxisomal carnitine O-octanoyltransferase	CROT	[R].EASDLQIAAYAFTSFGKK.[L]	1xDeamidated [Q6]; 1xTMTpro [K18]; 1xTMTpro [N-Term]; 1xAcetyl [K17(100)]	1	1	Q9UKG9 [390-407]	Q9UKG9 1xAcetyl [K406(100)]	5.03	5.44	5.1	4.8	5.07	5.2	5.27	5.06	5.23	5.12	5.2	5.15	5.18	5.08	4.96	5.29	5.2	5.09	-0.05	-0.25808	0.16449	5.13671	-0.45	0.65	0.87	-6.48
Q9UKG9	OCTC_HUMAN	Peroxisomal carnitine O-octanoyltransferase	CROT	[K].YLESVKPFANQEEYK.[K]	1xDeamidated [N10]; 1xTMTpro [K15]; 1xTMTpro [N-Term]; 1xAcetyl [K6(100)]	1	1	Q9UKG9 [35-49]	Q9UKG9 1xAcetyl [K40(100)]	5.52	5.66	5.59	5.5	5.39	5.61	5.61	5.78	5.24	5.73	5.65	5.52	5.51	5.71	5.66	5.72	5.48	5.82	-0.04	-0.212907	0.140684	5.59472	-0.42	0.68	0.88	-6.49
Q9UKG9	OCTC_HUMAN	Peroxisomal carnitine O-octanoyltransferase	CROT	[K].YLESVKPFANQEEYKK.[T]	2xTMTpro [K6; K15]; 1xTMTpro [N-Term]; 1xAcetyl [K16(100)]	1	1	Q9UKG9 [35-50]	Q9UKG9 1xAcetyl [K50(100)]	6.89	6.89	7.14	7.15	6.86	7.09	6.99	7	7.01	7	7.02	7	7.07	6.91	7.07	7.16	6.98	7.1	0.01	-0.111967	0.140256	7.01882	0.23	0.82	0.94	-6.55
Q9Y3B8	ORN_HUMAN	Oligoribonuclease, mitochondrial	REXO2	[R].IIDVSTVKELCR.[R]	1xCarbamidomethyl [C11]; 1xTMTpro [N-Term]; 1xAcetyl [K8(100)]	1	1	Q9Y3B8 [166-177]	Q9Y3B8 1xAcetyl [K173(100)]	6.07	6.01	6.18	5.91	5.98	5.9	5.94	5.98	5.89	6.08	5.87	6.1	6.13	5.97	6.01	5.89	5.95	6.18	-0.07	-0.227956	0.0900418	6.00176	-0.89	0.38	0.7	-6.18
P19174	PLCG1_HUMAN	1-phosphatidylinositol 4,5-bisphosphate phosphodiesterase gamma-1	PLCG1	[K].AEKYVNK.[A]	1xTMTpro [K7]; 1xTMTpro [N-Term]; 1xAcetyl [K3(100)]	1	1	P19174 [988-994]	P19174 1xAcetyl [K990(100)]	5.6	5.72	5.56	5.89	5.66	5.76	5.65	5.7	5.59	5.49	5.82	5.48	5.76	5.85	5.9	5.79	5.72	5.69	-0.01	-0.195254	0.177078	5.7024	-0.1	0.92	0.98	-6.57
P63208	SKP1_HUMAN	S-phase kinase-associated protein 1	SKP1	[R].KENQWCEEK.[-]	1xCarbamidomethyl [C6]; 1xTMTpro [K1]; 1xTMTpro [N-Term]; 1xAcetyl [K9(100)]	1	1	P63208 [155-163]	P63208 1xAcetyl [K163(100)]	6.79	6.61	6.68	7.22	7.04	6.59	6.67	6.82	7.06	6.97	6.75	7.14	7.2	6.79	7.03	7.23	6.99	6.96	0.28	0.0552228	0.508167	6.91848	2.6	0.017	0.14	-3.6
P63208	SKP1_HUMAN	S-phase kinase-associated protein 1	SKP1	[R].TDDIPVWDQEFLK.[V]	1xTMTpro [N-Term]; 1xAcetyl [K13(100)]	1	1	P63208 [82-94]	P63208 1xAcetyl [K94(100)]	3.93	3.95	4.14	3.83	3.65	3.74	3.88	3.95	3.65	4.13	3.86	3.85	3.56	3.43	3.8	3.94	4.19	3.92	-0.03	-0.338091	0.282164	3.85458	-0.18	0.85	0.95	-6.56
Q9BR01	ST4A1_HUMAN	Sulfotransferase 4A1	SULT4A1	[R].FLGVSCDK.[A]	1xCarbamidomethyl [C6]; 1xTMTpro [N-Term]; 1xAcetyl [K8(100)]	1	1	Q9BR01 [213-220]	Q9BR01 1xAcetyl [K220(100)]	5.94	5.99	5.99	5.59	5.79	6.16	6.07	5.65	5.64	6.2	6.29	5.87	5.96	6.51	6.28	6.11	6.24	6.28	-0.38	-0.5972	-0.160774	6.03179	-3.57	0.0014	0.027	-1.32
P09132	SRP19_HUMAN	Signal recognition particle 19 kDa protein	SRP19	[K].TGGADQSLQQGEGSKK.[G]	1xTMTpro [K16]; 1xTMTpro [N-Term]; 1xAcetyl [K15(100)]	1	1	P09132 [122-137]	P09132 1xAcetyl [K136(100)]	4.5	4.65	4.38	4.46	4.9	4.8	4.69	4.62	4.51	4.56	4.72	4.34	4.72	4.55	4.79	4.62	4.45	4.58	-0.12	-0.363458	0.118475	4.60216	-1.04	0.31	0.64	-6.04
P09132	SRP19_HUMAN	Signal recognition particle 19 kDa protein	SRP19	[K].TGGADQSLQQGEGSKK.[G]	1xDeamidated [Q10]; 1xTMTpro [K16]; 1xTMTpro [N-Term]; 1xAcetyl [K15(100)]	1	1	P09132 [122-137]	P09132 1xAcetyl [K136(100)]	4.67	4.25	4.9	4.64	4.83	4.51	4.74	4.33	4.71	4.43	4.56	4.54	4.85	4.58	4.73	4.68	4.57	4.37	-0.11	-0.351657	0.129229	4.60526	-0.95	0.35	0.68	-6.13
P41252	SYIC_HUMAN	Isoleucine--tRNA ligase, cytoplasmic	IARS1	[K].APLKPYPVSPSDKVLIQEK.[T]	2xTMTpro [K4; K13]; 1xTMTpro [N-Term]; 1xAcetyl [K13(100)]	1	1	P41252 [1039-1057]	P41252 1xAcetyl [K1051(100)]	6.64	6.7	6.68	6.65	6.61	6.96	6.82	6.64	6.6	6.54	6.75	6.56	6.71	6.67	6.61	6.54	6.65	6.81	-0.13	-0.275965	0.0100422	6.67431	-1.9	0.067	0.31	-4.85
P41252	SYIC_HUMAN	Isoleucine--tRNA ligase, cytoplasmic	IARS1	[K].DADKSIIR.[T]	1xTMTpro [N-Term]; 1xAcetyl [K4(100)]	1	1	P41252 [372-379]	P41252 1xAcetyl [K375(100)]	6.68	6.52	6.5	6.71	6.74	6.64	6.57	6.72	6.65	6.44	6.65	6.59	6.72	6.69	6.6	6.71	6.7	6.6	0.1	-0.0261052	0.229583	6.63403	1.63	0.11	0.4	-5.29
P41252	SYIC_HUMAN	Isoleucine--tRNA ligase, cytoplasmic	IARS1	[K].NYPDPVSIIQKYGADALR.[L]	1xTMTpro [N-Term]; 1xAcetyl [K11(100)]	1	1	P41252 [607-624]	P41252 1xAcetyl [K617(100)]	5.06	5.1	5.15	5.29	4.83	5.43	5.43	5.1	4.99	5.04	4.98	5.24	5.04	5.34	5.17	4.91	5.18	5.33	-0.08	-0.296361	0.14061	5.14537	-0.73	0.47	0.76	-6.31
P41252	SYIC_HUMAN	Isoleucine--tRNA ligase, cytoplasmic	IARS1	[K].TIPIKYPLK.[E]	1xTMTpro [K9]; 1xTMTpro [N-Term]; 1xAcetyl [K5(100)]	1	1	P41252 [840-848]	P41252 1xAcetyl [K844(100)]	7.15	7.04	7.04	7.08	7.04	7.15	7.28	7.22	7.06	7.15	7.11	7.06	7	7.17	7.12	7.02	7.18	7.1	-0.03	-0.156172	0.0872464	7.10999	-0.58	0.57	0.82	-6.41
P41252	SYIC_HUMAN	Isoleucine--tRNA ligase, cytoplasmic	IARS1	[K].LKSVVTSIFGVK.[N]	1xTMTpro [K12]; 1xTMTpro [N-Term]; 1xAcetyl [K2(100)]	1	1	P41252 [1114-1125]	P41252 1xAcetyl [K1115(100)]	6.07	6.1	6.1	6.01	6.04	5.8	5.97	5.99	6.03	5.9	6.01	5.99	6.1	6.1	6.02	6	5.85	6.02	-0.03	-0.174354	0.116233	6.00638	-0.41	0.69	0.88	-6.49
P41252	SYIC_HUMAN	Isoleucine--tRNA ligase, cytoplasmic	IARS1	[K].SLEKYIIEELNVR.[K]	1xTMTpro [N-Term]; 1xAcetyl [K4(100)]	1	1	P41252 [865-877]	P41252 1xAcetyl [K868(100)]	4.43	4.32	4.46	4.63	4.33	4.7	4.75	4.19	4.51	4.47	4.2	4.36	4.43	4.38	3.95	4.17	4.61	4.15	0.04	-0.25301	0.324042	4.39082	0.25	0.8	0.93	-6.55
Q9NWX6	THG1_HUMAN	Probable tRNA(His) guanylyltransferase	THG1L	[K].LPTEMEGKK.[M]	1xOxidation [M5]; 1xTMTpro [K9]; 1xTMTpro [N-Term]; 1xAcetyl [K8(100)]	1	1	Q9NWX6 [256-264]	Q9NWX6 1xAcetyl [K263(100)]	5.68	5.83	5.8	5.99	5.89	5.77	5.56	5.97	5.89	5.52	5.74	6.04	6.11	5.84	5.82	5.95	5.59	5.6	0.29	0.105842	0.465958	5.80972	3.25	0.003	0.045	-2.03
Q9NWX6	THG1_HUMAN	Probable tRNA(His) guanylyltransferase	THG1L	[K].LPTEMEGKK.[M]	1xTMTpro [K9]; 1xTMTpro [N-Term]; 1xAcetyl [K8(100)]	1	1	Q9NWX6 [256-264]	Q9NWX6 1xAcetyl [K263(100)]	7.59	7.35	7.34	7.62	7.81	7.18	7.5	7.67	7.88	7.34	7.56	7.81	8.2	7.45	7.6	8.06	7.39	7.41	0.31	0.0976837	0.519937	7.59775	3.06	0.0064	0.075	-2.66
A6NDG6	PGP_HUMAN	Glycerol-3-phosphate phosphatase	PGP	[K].NNQESDCVSKK.[K]	1xCarbamidomethyl [C7]; 1xTMTpro [K11]; 1xTMTpro [N-Term]; 1xAcetyl [K10(100)]	1	1	A6NDG6 [291-301]	A6NDG6 1xAcetyl [K300(100)]	7.61	7.76	7.95	7.66	7.54	7.79	7.9	7.6	7.71	7.77	7.75	7.75	7.5	7.71	7.61	7.65	7.69	7.77	-0.13	-0.251937	-0.000858033	7.70612	-2.06	0.049	0.26	-4.57
A6NDG6	PGP_HUMAN	Glycerol-3-phosphate phosphatase	PGP	[K].NNQESDCVSKK.[K]	1xCarbamidomethyl [C7]; 1xDeamidated [N/Q]; 1xTMTpro [K11]; 1xTMTpro [N-Term]; 1xAcetyl [K10(100)]	1	1	A6NDG6 [291-301]	A6NDG6 1xAcetyl [K300(100)]	6.93	6.89	7.27	7.18	7.22	7.1	7.16	7.18	7.07	7.04	6.91	7.1	7.1	7.12	7.19	6.98	7.12	6.96	0.01	-0.140241	0.162071	7.08482	0.15	0.88	0.96	-6.57
P78356	PI42B_HUMAN	Phosphatidylinositol 5-phosphate 4-kinase type-2 beta	PIP4K2B	[R].FVIKTVSSEDVAEMHNILK.[K]	1xDeamidated [N16]; 1xOxidation [M14]; 1xTMTpro [K19]; 1xTMTpro [N-Term]; 1xAcetyl [K4(100)]	1	1	P78356 [147-165]	P78356 1xAcetyl [K150(100)]	6.12	6.14	6.53	6.28	6.22	6.24	6.39	6.24	6.3	6.21	6.34	6.15	6.25	6.35	6.31	6.25	6.3	6.47	-0.17	-0.310872	-0.0370164	6.28281	-2.6	0.015	0.13	-3.51
P78356	PI42B_HUMAN	Phosphatidylinositol 5-phosphate 4-kinase type-2 beta	PIP4K2B	[R].FVIKTVSSEDVAEMHNILK.[K]	1xTMTpro [K19]; 1xTMTpro [N-Term]; 1xAcetyl [K4(100)]	1	1	P78356 [147-165]	P78356 1xAcetyl [K150(100)]	7.78	7.99	7.96	7.8	7.92	7.98	8.17	7.87	7.82	7.91	8.01	8.04	7.91	7.91	7.91	7.89	7.99	7.95	-0.1	-0.217643	0.0178625	7.93519	-1.74	0.093	0.36	-5.13
P78356	PI42B_HUMAN	Phosphatidylinositol 5-phosphate 4-kinase type-2 beta	PIP4K2B	[R].FVIKTVSSEDVAEMHNILK.[K]	1xOxidation [M14]; 1xTMTpro [K19]; 1xTMTpro [N-Term]; 1xAcetyl [K4(100)]	1	1	P78356 [147-165]	P78356 1xAcetyl [K150(100)]	8.5	8.5	8.61	8.57	8.53	8.57	8.67	8.51	8.38	8.53	8.54	8.55	8.48	8.58	8.54	8.53	8.58	8.62	-0.05	-0.146936	0.0410037	8.54406	-1.15	0.26	0.59	-5.92
P25789	PSA4_HUMAN	Proteasome subunit alpha type-4	PSMA4	[R].NIHKLLDEVFFSEK.[I]	1xTMTpro [K14]; 1xTMTpro [N-Term]; 1xAcetyl [K4(100)]	1	1	P25789 [51-64]	P25789 1xAcetyl [K54(100)]	5.82	6.11	6.11	6.05	6.13	6.03	6.14	5.84	5.86	6.32	6.11	5.97	5.89	6.09	6.21	5.99	6.24	6.13	-0.18	-0.333751	-0.0233688	6.05913	-2.35	0.026	0.18	-4.01
P25789	PSA4_HUMAN	Proteasome subunit alpha type-4	PSMA4	[K].EGEMTLKSALALAIK.[V]	1xTMTpro [K15]; 1xTMTpro [N-Term]; 1xAcetyl [K7(100)]	1	1	P25789 [181-195]	P25789 1xAcetyl [K187(100)]	4.56	4.41	4.93	4.54	4.45	4.73	5.02	4.34	4.47	4.69	4.2	4.61	4.27	4.78	4.89	4.78	4.59	4.71	-0.18	-0.461582	0.100016	4.60904	-1.32	0.2	0.53	-5.72
P25789	PSA4_HUMAN	Proteasome subunit alpha type-4	PSMA4	[K].KHEEEEAKAER.[E]	1xTMTpro [K1]; 1xTMTpro [N-Term]; 1xAcetyl [K8(100)]	1	1	P25789 [239-249]	P25789 1xAcetyl [K246(100)]	7.32	7.38	7.37	7.25	7.32	7.23	7.35	7.31	7.27	7.62	7.45	7.27	7.36	7.29	7.3	7.4	7.52	7.39	-0.06	-0.196956	0.0676215	7.35485	-1	0.33	0.66	-6.08
P25789	PSA4_HUMAN	Proteasome subunit alpha type-4	PSMA4	[K].SALALAIKVLNK.[T]	1xTMTpro [K12]; 1xTMTpro [N-Term]; 1xAcetyl [K8(100)]	1	1	P25789 [188-199]	P25789 1xAcetyl [K195(100)]	6.11	5.87	5.88	5.92	5.95	6.14	6.13	5.79	5.76	5.92	5.92	5.97	5.84	5.86	5.77	5.73	5.99	5.95	-0.08	-0.253318	0.096088	5.91662	-0.92	0.36	0.69	-6.16
P25789	PSA4_HUMAN	Proteasome subunit alpha type-4	PSMA4	[K].EVEQLIKK.[H]	1xTMTpro [K8]; 1xTMTpro [N-Term]; 1xAcetyl [K7(100)]	1	1	P25789 [232-239]	P25789 1xAcetyl [K238(100)]	6.45	6.46	6.6	6.7	6.72	6.54	6.61	6.56	6.58	6.71	6.63	6.54	6.65	6.83	6.55	6.56	6.63	6.61	-0.01	-0.155495	0.131405	6.60638	-0.17	0.86	0.95	-6.56
P25789	PSA4_HUMAN	Proteasome subunit alpha type-4	PSMA4	[K].LLDEVFFSEK.[I]	1xTMTpro [N-Term]; 1xAcetyl [K10(100)]	1	1	P25789 [55-64]	P25789 1xAcetyl [K64(100)]	4.27	4.69	3.89	4.06	3.8	4.18	3.96	4.02	4.01	3.99	4.41	4.36	4.15	4.38	3.75	3.98	4.22	4.48	0.01	-0.324522	0.337992	4.14349	0.04	0.97	0.99	-6.58
P25789	PSA4_HUMAN	Proteasome subunit alpha type-4	PSMA4	[K].LSAEKVEIATLTR.[E]	1xTMTpro [N-Term]; 1xAcetyl [K5(100)]	1	1	P25789 [206-218]	P25789 1xAcetyl [K210(100)]	5.35	5.5	5.28	5.19	5.43	5.32	4.99	5.31	4.62	5.27	5.35	5.14	5.24	5.07	5.24	5.23	4.93	5.23	0	-0.270021	0.264109	5.20381	-0.02	0.98	0.99	-6.58
Q96EV2	RBM33_HUMAN	RNA-binding protein 33	RBM33	[R].AADEDWDSELEDDLLGEDLLSGKK.[N]	1xTMTpro [K24]; 1xTMTpro [N-Term]; 1xAcetyl [K23(100)]	1	1	Q96EV2 [34-57]	Q96EV2 1xAcetyl [K56(100)]	6.01	5.7	5.82	5.99	5.98	5.94	5.73	5.81	5.82	5.95	5.81	5.46	5.71	5.84	6.04	5.96	5.91	5.98	-0.07	-0.267538	0.128163	5.85896	-0.72	0.48	0.77	-6.32
Q9UKM9	RALY_HUMAN	RNA-binding protein Raly	RALY	[R].STAVTTSSAKIK.[L]	1xTMTpro [K12]; 1xTMTpro [N-Term]; 1xAcetyl [K10(100)]	1	1	Q9UKM9 [170-181]	Q9UKM9 1xAcetyl [K179(100)]	5.83	5.56	5.54	5.67	5.54	5.62	5.53	5.63	5.68	5.41	5.54	5.45	5.59	5.5	5.41	5.61	5.58	5.29	0.13	-0.0407384	0.300901	5.55504	1.56	0.13	0.43	-5.4
Q9UKM9	RALY_HUMAN	RNA-binding protein Raly	RALY	[K].TNVPVKLFAR.[S]	1xTMTpro [N-Term]; 1xAcetyl [K6(100)]	1	1	Q9UKM9 [160-169]	Q9UKM9 1xAcetyl [K165(100)]	8.23	8.26	8.14	8.18	8.23	8.23	8.09	8.06	8.1	8.09	8.05	8.22	8.18	8.25	8.08	8.07	8.14	8.12	0.04	-0.0679345	0.142444	8.14977	0.72	0.47	0.76	-6.31
Q9UKM9	RALY_HUMAN	RNA-binding protein Raly	RALY	[R].LEQIAAEQKANPDGK.[K]	1xTMTpro [K15]; 1xTMTpro [N-Term]; 1xAcetyl [K9(100)]	1	1	Q9UKM9 [208-222]	Q9UKM9 1xAcetyl [K216(100)]	6.51	6.42	6.49	6.45	6.44	6.43	6.52	6.52	6.42	6.5	6.46	6.34	6.45	6.35	6.39	6.43	6.56	6.5	-0.04	-0.162418	0.0893035	6.45521	-0.59	0.56	0.82	-6.4
Q9UKM9	RALY_HUMAN	RNA-binding protein Raly	RALY	[K].SDVETIFSKYGR.[V]	1xTMTpro [N-Term]; 1xAcetyl [K9(100)]	1	1	Q9UKM9 [36-47]	Q9UKM9 1xAcetyl [K44(100)]	6.51	6.73	6.67	6.7	6.61	6.53	6.61	6.67	6.66	6.69	6.63	6.63	6.72	6.71	6.63	6.54	6.78	6.75	-0.02	-0.152125	0.10673	6.65421	-0.36	0.72	0.9	-6.51
Q9UKM9	RALY_HUMAN	RNA-binding protein Raly	RALY	[K].KSDVETIFSKYGR.[V]	1xTMTpro [K1]; 1xTMTpro [N-Term]; 1xAcetyl [K10(100)]	1	1	Q9UKM9 [35-47]	Q9UKM9 1xAcetyl [K44(100)]	6.73	6.74	6.78	6.96	6.88	6.72	7.04	6.8	6.82	6.95	6.85	6.83	6.86	6.99	6.94	6.97	7	6.97	-0.02	-0.167159	0.117654	6.87847	-0.36	0.72	0.9	-6.52
Q9UKM9	RALY_HUMAN	RNA-binding protein Raly	RALY	[K].TELTQIKSNIDALLSR.[L]	1xTMTpro [N-Term]; 1xAcetyl [K7(100)]	1	1	Q9UKM9 [192-207]	Q9UKM9 1xAcetyl [K198(100)]	3.9	3.75	3.72	4.11	3.61	4.06	3.8	3.93	3.92	4.01	3.98	4.04	3.24	4.05	4.06	3.81	4.16	4.4	-0.02	-0.342579	0.308112	3.91931	-0.11	0.91	0.97	-6.57
P61018	RAB4B_HUMAN	Ras-related protein Rab-4B	RAB4B	[K].TVKLQIWDTAGQER.[F]	1xTMTpro [N-Term]; 1xAcetyl [K3(100)]	1	1	P61018 [56-69]	P61018 1xAcetyl [K58(100)]	6.17	6.42	6.5	6.29	6.29	6.16	6.6	6.27	6.38	6.46	6.39	6.47	6.37	6.42	6.45	6.28	6.44	6.36	-0.13	-0.281727	0.0186043	6.37342	-1.79	0.084	0.34	-5.03
P61586	RHOA_HUMAN	Transforming protein RhoA	RHOA	[R].IGAFGYMECSAKTK.[D]	1xCarbamidomethyl [C9]; 1xOxidation [M7]; 1xTMTpro [K14]; 1xTMTpro [N-Term]; 1xAcetyl [K12(100)]	1	1	P61586 [151-164]	P61586 1xAcetyl [K162(100)]	6.75	6.65	6.6	6.78	6.79	6.96	6.79	6.9	6.75	6.7	6.8	6.32	6.73	6.66	6.75	6.72	6.73	6.78	-0.06	-0.231636	0.111047	6.73085	-0.72	0.48	0.77	-6.32
P36578	RL4_HUMAN	60S ribosomal protein L4	RPL4	[K].AAATKKPAPEK.[K]	2xTMTpro [K6; K11]; 1xTMTpro [N-Term]; 1xAcetyl [K5(100)]	1	1	P36578 [401-411]	P36578 1xAcetyl [K405(100)]	8.82	8.62	8.54	8.78	8.62	8.63	8.65	8.68	8.78	8.73	8.75	8.75	8.81	8.65	8.62	8.89	8.58	8.49	0.16	0.0451308	0.276583	8.6885	2.84	0.0081	0.087	-2.97
P36578	RL4_HUMAN	60S ribosomal protein L4	RPL4	[K].NVTLPAVFKAPIRPDIVNFVHTNLR.[K]	1xTMTpro [N-Term]; 1xAcetyl [K9(100)]	1	1	P36578 [21-45]	P36578 1xAcetyl [K29(100)]	6.23	6.12	5.99	6.23	6.02	6.12	6.28	6.11	6.12	6.23	6.07	6.43	5.98	6.19	6.11	6.39	6.14	6.04	0.19	0.0359012	0.348632	6.15547	2.52	0.018	0.14	-3.68
P36578	RL4_HUMAN	60S ribosomal protein L4	RPL4	[K].AWNDIKK.[V]	1xTMTpro [K7]; 1xTMTpro [N-Term]; 1xAcetyl [K6(100)]	1	1	P36578 [176-182]	P36578 1xAcetyl [K181(100)]	6.72	6.82	6.87	6.74	6.84	6.75	6.9	6.66	6.84	6.98	6.93	6.76	6.98	6.95	7.19	7.01	6.87	6.86	-0.16	-0.313261	-0.000683778	6.87032	-2.06	0.049	0.26	-4.58
P36578	RL4_HUMAN	60S ribosomal protein L4	RPL4	[K].SDEKAAVAGK.[K]	1xTMTpro [K10]; 1xTMTpro [N-Term]; 1xAcetyl [K4(100)]	1	1	P36578 [365-374]	P36578 1xAcetyl [K368(100)]	6.81	7.1	6.95	6.82	7.07	7.21	7.13	6.83	7.02	7.27	7.03	6.96	7.17	7.31	7.17	7.09	7.33	7.04	-0.14	-0.286771	0.00745208	7.07311	-1.94	0.062	0.29	-4.78
P36578	RL4_HUMAN	60S ribosomal protein L4	RPL4	[K].AAVGVKK.[Q]	1xTMTpro [K7]; 1xTMTpro [N-Term]; 1xAcetyl [K6(100)]	1	1	P36578 [385-391]	P36578 1xAcetyl [K390(100)]	7.37	7.38	7.25	7.3	7.59	7.31	7.41	7.43	7.43	7.46	7.44	7.43	7.57	7.43	7.38	7.57	7.41	7.15	0.11	-0.0277086	0.242147	7.40641	1.63	0.11	0.4	-5.3
P36578	RL4_HUMAN	60S ribosomal protein L4	RPL4	[K].KAAVGVKK.[Q]	1xAcetyl [N-Term]; 1xTMTpro [K8]; 1xTMTpro [N-Term]; 1xAcetyl [K1(100)]	1	1	P36578 [384-391]	P36578 1xAcetyl [N-Term]; 1xAcetyl [K384(100)]	6.4	6.65	6.46	6.53	6.71	6.59	6.43	6.52	6.6	6.42	6.61	6.74	6.54	6.45	6.49	6.63	6.53	6.54	0.1	-0.045348	0.24272	6.54685	1.4	0.17	0.49	-5.61
P36578	RL4_HUMAN	60S ribosomal protein L4	RPL4	[K].LNILKLAPGGHVGR.[F]	1xTMTpro [N-Term]; 1xAcetyl [K5(100)]	1	1	P36578 [235-248]	P36578 1xAcetyl [K239(100)]	6.39	6.2	6.39	6.46	6.32	6.37	6.34	6.33	6.27	6.21	6.31	6.35	6.35	6.22	6.21	6.46	6.55	6.4	0.07	-0.0793056	0.214711	6.34055	0.94	0.35	0.68	-6.14
P36578	RL4_HUMAN	60S ribosomal protein L4	RPL4	[K].KPLVGKK.[A]	2xTMTpro [K1; K6]; 1xTMTpro [N-Term]; 1xAcetyl [K7(100)]	1	1	P36578 [394-400]	P36578 1xAcetyl [K400(100)]	8.34	8.25	8.38	8.38	8.62	8.44	8.41	8.41	8.55	8.49	8.27	8.36	8.64	8.55	8.58	8.54	8.39	8.2	0.06	-0.0933158	0.203387	8.43369	0.76	0.45	0.75	-6.29
P36578	RL4_HUMAN	60S ribosomal protein L4	RPL4	[K].NVTLPAVFK.[A]	1xTMTpro [N-Term]; 1xAcetyl [K9(100)]	1	1	P36578 [21-29]	P36578 1xAcetyl [K29(100)]	6.03	6.46	5.94	5.9	6.13	6.1	6.22	6.1	6	6.09	6.18	6.23	6.07	6.41	6.17	6.16	6.02	6.29	-0.06	-0.245822	0.123364	6.13941	-0.68	0.5	0.78	-6.35
P36578	RL4_HUMAN	60S ribosomal protein L4	RPL4	[R].GPCIIYNEDNGIIKAFR.[N]	1xCarbamidomethyl [C3]; 1xTMTpro [N-Term]; 1xAcetyl [K14(100)]	1	1	P36578 [206-222]	P36578 1xAcetyl [K219(100)]	6.1	6.29	6.27	6.2	6.41	6.2	6.04	6.19	6.18	6.28	6.06	6.24	6.18	6.27	6.16	6.09	6.36	6.14	0.04	-0.0997603	0.189113	6.20366	0.63	0.53	0.8	-6.38
P36578	RL4_HUMAN	60S ribosomal protein L4	RPL4	[K].EAVLLLK.[K]	1xTMTpro [N-Term]; 1xAcetyl [K7(100)]	1	1	P36578 [166-172]	P36578 1xAcetyl [K172(100)]	5.19	5.61	4.92	5.02	4.75	4.87	4.96	5.16	5.1	4.77	4.88	5.24	4.69	5.29	5.08	4.83	4.82	5.05	0.08	-0.212046	0.380794	5.01193	0.59	0.56	0.82	-6.41
P36578	RL4_HUMAN	60S ribosomal protein L4	RPL4	[K].EAVLLLKK.[L]	1xTMTpro [K8]; 1xTMTpro [N-Term]; 1xAcetyl [K7(100)]	1	1	P36578 [166-173]	P36578 1xAcetyl [K172(100)]	6.2	6.01	5.99	6.37	6.36	6.21	6.32	6.18	6.15	6.35	6.32	6.32	6.22	6.27	6.49	6.39	6.44	6.27	0.04	-0.137659	0.219048	6.2691	0.47	0.64	0.86	-6.47
P36578	RL4_HUMAN	60S ribosomal protein L4	RPL4	[R].ILKSPEIQR.[A]	1xTMTpro [N-Term]; 1xAcetyl [K3(100)]	1	1	P36578 [292-300]	P36578 1xAcetyl [K294(100)]	6.71	6.75	6.69	6.66	6.78	6.77	6.73	6.59	6.67	6.8	6.58	6.58	6.86	6.66	6.82	6.77	6.8	6.58	-0.03	-0.159549	0.102947	6.71205	-0.44	0.66	0.87	-6.48
P36578	RL4_HUMAN	60S ribosomal protein L4	RPL4	[R].IEEVPELPLVVEDK.[V]	1xTMTpro [N-Term]; 1xAcetyl [K14(100)]	1	1	P36578 [144-157]	P36578 1xAcetyl [K157(100)]	4.79	5.48	5.08	5.02	4.85	4.67	4.5	4.91	4.98	5.09	4.71	4.96	4.69	5.28	5.07	4.92	4.85	5.13	0.06	-0.22926	0.339836	4.94316	0.4	0.69	0.89	-6.5
P36578	RL4_HUMAN	60S ribosomal protein L4	RPL4	[R].IEEVPELPLVVEDKVEGYK.[K]	1xTMTpro [K19]; 1xTMTpro [N-Term]; 1xAcetyl [K14(100)]	1	1	P36578 [144-162]	P36578 1xAcetyl [K157(100)]	5.77	5.65	5.68	5.5	5.56	5.58	5.5	5.5	5.35	5.38	5.48	5.58	5.49	5.76	5.62	5.67	5.74	5.66	-0.03	-0.214314	0.158233	5.5809	-0.31	0.76	0.92	-6.53
P36578	RL4_HUMAN	60S ribosomal protein L4	RPL4	[R].KLDELYGTWR.[K]	1xTMTpro [N-Term]; 1xAcetyl [K1(100)]	1	1	P36578 [259-268]	P36578 1xAcetyl [K259(100)]	6.05	6.25	6.3	6.38	6.01	6.14	6.23	6.26	6.18	6.38	6.29	6.38	6.26	6.47	6.48	6.36	6.32	6.34	0.02	-0.134427	0.167527	6.28378	0.22	0.82	0.94	-6.55
P36578	RL4_HUMAN	60S ribosomal protein L4	RPL4	[R].NIPGITLLNVSKLNILK.[L]	1xTMTpro [K17]; 1xTMTpro [N-Term]; 1xAcetyl [K12(100)]	1	1	P36578 [223-239]	P36578 1xAcetyl [K234(100)]	6.88	6.84	6.74	6.98	6.91	6.85	6.89	6.81	6.82	7.02	6.82	6.7	7.1	6.87	6.9	6.9	7.05	6.89	0	-0.138177	0.142871	6.88751	0.03	0.97	0.99	-6.58
P46777	RL5_HUMAN	60S ribosomal protein L5	RPL5	[K].MSLAQKK.[D]	1xTMTpro [K7]; 1xTMTpro [N-Term]; 1xAcetyl [K6(100)]	1	1	P46777 [271-277]	P46777 1xAcetyl [K276(100)]	7.77	7.26	7.38	7.82	7.72	7.7	7.49	7.58	7.69	7.58	7.59	7.71	7.81	7.67	7.71	7.75	7.54	7.45	0.19	0.0410753	0.347808	7.62402	2.6	0.015	0.13	-3.52
P46777	RL5_HUMAN	60S ribosomal protein L5	RPL5	[K].GAVDGGLSIPHSTKR.[F]	1xTMTpro [N-Term]; 1xAcetyl [K14(100)]	1	1	P46777 [165-179]	P46777 1xAcetyl [K178(100)]	5.85	5.6	5.8	5.67	5.93	5.72	5.75	5.71	5.83	5.76	5.38	5.74	5.66	5.7	5.6	5.71	5.69	5.64	0.07	-0.0950007	0.241886	5.70822	0.89	0.38	0.7	-6.18
P46777	RL5_HUMAN	60S ribosomal protein L5	RPL5	[R].ENPVYEK.[K]	1xTMTpro [N-Term]; 1xAcetyl [K7(100)]	1	1	P46777 [249-255]	P46777 1xAcetyl [K255(100)]	7.03	7.16	7.04	7.03	6.74	6.83	7	6.98	6.97	6.91	7.05	7.07	6.89	6.86	6.91	7.06	6.71	6.89	0.06	-0.0911167	0.207359	6.9514	0.8	0.43	0.74	-6.26
P46777	RL5_HUMAN	60S ribosomal protein L5	RPL5	[R].ENPVYEKKPK.[K]	2xTMTpro [K8; K10]; 1xTMTpro [N-Term]; 1xAcetyl [K7(100)]	1	1	P46777 [249-258]	P46777 1xAcetyl [K255(100)]	6.18	6.06	6.24	6.19	6.2	6.23	6	6.06	6.34	6.11	6.27	6.13	6.22	6.19	6.4	6.4	6.29	6.22	-0.03	-0.194539	0.131749	6.20865	-0.39	0.7	0.89	-6.5
P46777	RL5_HUMAN	60S ribosomal protein L5	RPL5	[R].LVIQDKNK.[Y]	1xTMTpro [K8]; 1xTMTpro [N-Term]; 1xAcetyl [K6(100)]	1	1	P46777 [36-43]	P46777 1xAcetyl [K41(100)]	7.83	7.74	7.82	7.89	7.87	7.83	7.75	7.79	7.94	7.79	7.74	7.66	7.9	7.75	7.81	7.8	7.82	7.73	0.01	-0.0910536	0.118676	7.80358	0.27	0.79	0.93	-6.54
P62263	RS14_HUMAN	40S ribosomal protein S14	RPS14	[K].ELGITALHIKLR.[A]	1xTMTpro [N-Term]; 1xAcetyl [K10(100)]	1	1	P62263 [87-98]	P62263 1xAcetyl [K96(100)]	6.28	6.39	6.54	6.53	6.68	6.49	6.63	6.7	6.59	6.69	6.56	6.83	6.64	6.78	6.78	6.76	6.69	6.54	0.1	-0.0791046	0.272564	6.61642	1.13	0.27	0.6	-5.95
Q5VWQ0	RSBN1_HUMAN	Lysine-specific demethylase 9	RSBN1	[R].ADDFVLKK.[I]	1xTMTpro [K8]; 1xTMTpro [N-Term]; 1xAcetyl [K7(100)]	1	1	Q5VWQ0 [246-253]	Q5VWQ0 1xAcetyl [K252(100)]	7.13	7.31	7.26	7.48	7.77	7.23	7.28	7.54	7.74	7.39	7.4	7.48	7.73	7.39	7.28	7.64	7.44	7.25	0.24	0.0477037	0.439198	7.42953	2.59	0.017	0.14	-3.6
P62241	RS8_HUMAN	40S ribosomal protein S8	RPS8	[K].GAKLTPEEEEILNK.[K]	1xTMTpro [K14]; 1xTMTpro [N-Term]; 1xAcetyl [K3(100)]	1	1	P62241 [126-139]	P62241 1xAcetyl [K128(100)]	5.65	5.63	5.71	5.69	5.58	5.57	5.78	5.85	5.85	5.67	5.67	5.59	5.85	5.76	5.78	5.78	5.31	5.66	0.01	-0.175181	0.186031	5.68744	0.06	0.95	0.99	-6.58
P62241	RS8_HUMAN	40S ribosomal protein S8	RPS8	[K].LTPEEEEILNKK.[R]	1xTMTpro [K12]; 1xTMTpro [N-Term]; 1xAcetyl [K11(100)]	1	1	P62241 [129-140]	P62241 1xAcetyl [K139(100)]	5.57	5.55	5.65	5.7	5.88	5.71	5.55	5.61	5.82	5.75	5.7	5.58	5.78	5.88	5.73	5.87	5.76	5.8	0	-0.170925	0.17952	5.71575	0.05	0.96	0.99	-6.58
P62308	RUXG_HUMAN	Small nuclear ribonucleoprotein G	SNRPG	[K].LSLKLNGGR.[H]	1xTMTpro [N-Term]; 1xAcetyl [K4(100)]	1	1	P62308 [17-25]	P62308 1xAcetyl [K20(100)]	7.5	7.37	7.26	7.45	7.36	7.48	7.39	7.46	7.36	7.48	7.34	7.36	7.41	7.42	7.42	7.4	7.39	7.27	0.08	-0.0299909	0.18837	7.39429	1.48	0.15	0.45	-5.5
Q14BN4	SLMAP_HUMAN	Sarcolemmal membrane-associated protein	SLMAP	[R].HVYLDEPIKIGR.[S]	1xTMTpro [N-Term]; 1xAcetyl [K9(100)]	1	1	Q14BN4 [21-32]	Q14BN4 1xAcetyl [K29(100)]	5.36	5.52	5.37	5.47	5.48	5.34	5.46	5.61	5.46	5.37	5.24	5.57	5.59	5.42	5.47	5.5	5.22	5.43	0.14	-0.0260712	0.315816	5.43684	1.73	0.094	0.37	-5.13
Q9UNH7	SNX6_HUMAN	Sorting nexin-6	SNX6	[K].FEKISESAK.[Q]	1xTMTpro [K9]; 1xTMTpro [N-Term]; 1xAcetyl [K3(100)]	1	1	Q9UNH7 [351-359]	Q9UNH7 1xAcetyl [K353(100)]	5.33	5.52	5.54	5.44	5.44	5.43	5.43	5.67	5.18	5.67	5.39	5.6	5.64	5.46	5.34	5.44	5.59	5.36	0.12	-0.0621777	0.309438	5.47053	1.36	0.18	0.51	-5.67
Q9UNH7	SNX6_HUMAN	Sorting nexin-6	SNX6	[K].QELIDFKTR.[R]	1xTMTpro [N-Term]; 1xAcetyl [K7(100)]	1	1	Q9UNH7 [360-368]	Q9UNH7 1xAcetyl [K366(100)]	4.38	4.3	4.31	4.48	4.1	4.26	4.28	4.18	3.98	4.3	4.12	4.13	4.43	4.15	4.37	4.46	4.27	3.74	0.15	-0.135132	0.431291	4.23656	1.07	0.29	0.63	-6.01
Q9UNH7	SNX6_HUMAN	Sorting nexin-6	SNX6	[K].DVLQAETSQQLCCQKFEK.[I]	2xCarbamidomethyl [C12; C13]; 1xDeamidated [Q9]; 1xTMTpro [K18]; 1xTMTpro [N-Term]; 1xAcetyl [K15(100)]	1	1	Q9UNH7 [336-353]	Q9UNH7 1xAcetyl [K350(100)]	5.09	4.97	4.88	5.06	5.42	5.06	5.08	5.09	5.1	5.29	5.17	5.36	5.06	5.36	5.31	5.28	5.19	5.06	0.1	-0.124382	0.31563	5.15733	0.89	0.38	0.7	-6.18
Q9UNH7	SNX6_HUMAN	Sorting nexin-6	SNX6	[K].NLVELAELELKHAK.[G]	1xTMTpro [K14]; 1xTMTpro [N-Term]; 1xAcetyl [K11(100)]	1	1	Q9UNH7 [376-389]	Q9UNH7 1xAcetyl [K386(100)]	6.39	6.28	6.57	6.57	6.69	6.61	6.77	6.59	6.54	6.53	6.55	6.66	6.49	6.47	6.58	6.52	6.6	6.54	-0.01	-0.162845	0.136624	6.55255	-0.18	0.86	0.95	-6.56
P0CG35	TB15B_HUMAN	Thymosin beta-15B	TMSB15B	[K].TNTEEKNTLPSK.[E]	1xTMTpro [K12]; 1xTMTpro [N-Term]; 1xAcetyl [K6(100)]	1	1	P0CG35 [21-32]	P0CG35 1xAcetyl [K26(100)]	6.7	6.58	6.59	6.61	6.86	6.67	6.51	6.63	6.73	6.87	6.74	6.5	6.88	6.5	6.63	6.72	6.55	6.63	-0.01	-0.155502	0.139597	6.6618	-0.11	0.91	0.97	-6.57
P21675	TAF1_HUMAN	Transcription initiation factor TFIID subunit 1	TAF1	[R].ILLGKTGVIK.[E]	1xTMTpro [K10]; 1xTMTpro [N-Term]; 1xAcetyl [K5(100)]	1	1	P21675 [540-549]	P21675 1xAcetyl [K544(100)]	7.01	6.88	6.92	6.97	6.95	7.01	6.78	6.94	6.85	6.92	6.9	6.97	7.04	6.97	6.92	6.93	6.91	6.89	0.07	-0.0435883	0.185692	6.93069	1.27	0.21	0.54	-5.79
Q9NP81	SYSM_HUMAN	Serine--tRNA ligase, mitochondrial	SARS2	[R].SLEEEKAAVTEAVR.[A]	1xTMTpro [N-Term]; 1xAcetyl [K6(100)]	1	1	Q9NP81 [105-118]	Q9NP81 1xAcetyl [K110(100)]	7.64	7.61	7.73	7.73	7.58	7.74	7.75	7.64	7.44	7.63	7.64	7.5	7.48	7.61	7.5	7.51	7.57	7.64	-0.06	-0.185133	0.0674634	7.60792	-0.95	0.35	0.68	-6.13
Q9NP81	SYSM_HUMAN	Serine--tRNA ligase, mitochondrial	SARS2	[R].GHLEIGEKLDIIR.[Q]	1xTMTpro [N-Term]; 1xAcetyl [K8(100)]	1	1	Q9NP81 [204-216]	Q9NP81 1xAcetyl [K211(100)]	5.23	5.3	5.26	5.2	5.21	5.25	5.18	5.29	5.07	5.49	5.27	5.4	5.21	5.07	5.25	5.31	5.3	5.19	0.07	-0.109789	0.250792	5.24892	0.8	0.43	0.74	-6.26
Q7L7X3	TAOK1_HUMAN	Serine/threonine-protein kinase TAO1	TAOK1	[K].IKMQAEAQHDR.[E]	1xTMTpro [N-Term]; 1xAcetyl [K2(100)]	1	1	Q7L7X3 [819-829]	Q7L7X3 1xAcetyl [K820(100)]	7.08	7.1	7.12	7.38	7.18	7.23	7.3	7.04	7.16	7.29	7.41	7.17	7.18	7.12	7.22	7.25	7.11	7.26	-0.05	-0.186101	0.0855621	7.19903	-0.76	0.46	0.75	-6.29
Q92994	TF3B_HUMAN	Transcription factor IIIB 90 kDa subunit	BRF1	[R].SGADPVTSVGKR.[L]	1xTMTpro [N-Term]; 1xAcetyl [K11(100)]	1	1	Q92994 [580-591]	Q92994 1xAcetyl [K590(100)]	8.78	8.61	8.62	8.95	9.16	8.71	8.67	8.92	9.03	8.64	8.68	8.84	9.11	8.75	8.68	9.03	8.57	8.54	0.29	0.167626	0.419052	8.79424	4.77	4.9e-05	0.0023	1.88
Q92994	TF3B_HUMAN	Transcription factor IIIB 90 kDa subunit	BRF1	[R].LRPLVSTQPAKK.[V]	1xTMTpro [K12]; 1xTMTpro [N-Term]; 1xAcetyl [K11(100)]	1	1	Q92994 [592-603]	Q92994 1xAcetyl [K602(100)]	7.49	7.32	7.38	7.54	7.74	7.45	7.52	7.69	7.61	7.49	7.41	7.61	7.68	7.36	7.49	7.67	7.5	7.5	0.17	0.0504312	0.287586	7.52452	2.92	0.0068	0.078	-2.81
Q5QJE6	TDIF2_HUMAN	Deoxynucleotidyltransferase terminal-interacting protein 2	DNTTIP2	[K].IVPGNEKQIVGTPVNSEDSDTR.[Q]	1xTMTpro [N-Term]; 1xAcetyl [K7(100)]	1	1	Q5QJE6 [221-242]	Q5QJE6 1xAcetyl [K227(100)]	4.81	4.78	4.52	4.43	4.65	4.87	4.64	4.83	4.75	4.85	4.53	4.48	4.82	4.45	4.83	4.46	4.76	4.85	-0.12	-0.361294	0.114124	4.68339	-1.06	0.3	0.63	-6.02
Q5QJE6	TDIF2_HUMAN	Deoxynucleotidyltransferase terminal-interacting protein 2	DNTTIP2	[K].IVPGNEKQIVGTPVNSEDSDTR.[Q]	1xDeamidated [Q8]; 1xTMTpro [N-Term]; 1xAcetyl [K7(100)]	1	1	Q5QJE6 [221-242]	Q5QJE6 1xAcetyl [K227(100)]	4.25	4.85	4.5	4.5	4.58	4.76	4.88	4.79	4.1	4.81	4.67	4.3	4.95	4.46	4.83	4.4	4.56	4.28	-0.13	-0.447397	0.17849	4.58252	-0.88	0.39	0.71	-6.19
P41219	PERI_HUMAN	Peripherin	PRPH	[K].IESLMDEIEFLKK.[L]	1xTMTpro [K13]; 1xTMTpro [N-Term]; 1xAcetyl [K12(100)]	1	1	P41219 [218-230]	P41219 1xAcetyl [K229(100)]	3.63	3.53	3.21	3.7	3.54	3.29	3.29	3.38	3.29	3.81	3.19	3.61	3.68	3.33	2.82	3.64	3.06	3.15	0.45	0.0983531	0.802663	3.39617	2.62	0.014	0.12	-3.47
P41219	PERI_HUMAN	Peripherin	PRPH	[R].FANFIEKVR.[F]	1xTMTpro [N-Term]; 1xAcetyl [K7(100)]	1	1	P41219 [108-116]	P41219 1xAcetyl [K114(100)]	6.76	6.69	6.88	6.73	6.82	6.92	6.82	6.71	6.79	6.79	6.84	6.81	6.64	6.84	6.78	6.67	6.78	6.74	-0.08	-0.204528	0.0406617	6.77766	-1.37	0.18	0.5	-5.66
P41219	PERI_HUMAN	Peripherin	PRPH	[R].DGLAEDLAALK.[Q]	1xTMTpro [N-Term]; 1xAcetyl [K11(100)]	1	1	P41219 [170-180]	P41219 1xAcetyl [K180(100)]	4.63	5.02	4.87	4.5	4.06	4.12	4.46	4.65	4.25	4.28	4.5	4.63	4.34	5.15	4.45	3.77	4.11	4.71	-0.21	-0.676077	0.255489	4.47251	-0.95	0.36	0.68	-6.13
P41219	PERI_HUMAN	Peripherin	PRPH	[R].SELDKSSAHSY.[-]	1xTMTpro [N-Term]; 1xAcetyl [K5(100)]	1	1	P41219 [460-470]	P41219 1xAcetyl [K464(100)]	5.29	5.19	5.12	5.27	5.09	5.21	5.28	5.42	5.1	4.97	5.41	5.03	5.28	5.23	5.31	4.95	5.1	5.17	-0.09	-0.293925	0.119415	5.19012	-0.86	0.39	0.71	-6.21
P41219	PERI_HUMAN	Peripherin	PRPH	[K].KLHEEELR.[D]	1xTMTpro [N-Term]; 1xAcetyl [K1(100)]	1	1	P41219 [230-237]	P41219 1xAcetyl [K230(100)]	7.81	8.05	7.89	7.73	7.74	7.88	7.74	7.96	7.81	7.81	7.84	7.78	7.74	8	7.97	7.84	7.71	7.96	-0.05	-0.181785	0.0825586	7.84803	-0.77	0.45	0.75	-6.28
P41219	PERI_HUMAN	Peripherin	PRPH	[R].DGLAEDLAALKQR.[L]	1xTMTpro [N-Term]; 1xAcetyl [K11(100)]	1	1	P41219 [170-182]	P41219 1xAcetyl [K180(100)]	5.62	5.87	5.85	5.76	5.99	5.8	5.74	5.75	5.64	5.9	5.74	5.73	5.67	5.65	5.56	5.78	5.77	5.69	0.04	-0.125644	0.213956	5.75078	0.53	0.6	0.84	-6.44
P41219	PERI_HUMAN	Peripherin	PRPH	[R].KIESLMDEIEFLK.[K]	1xTMTpro [K13]; 1xTMTpro [N-Term]; 1xAcetyl [K1(100)]	1	1	P41219 [217-229]	P41219 1xAcetyl [K217(100)]	2.9	3.12	3.13	3.12	2.34	3.62	2.38	2.76	2.7	2.95	2.72	2.84	2.68	2.94	2.56	2.6	3.17	2.93	0.08	-0.350243	0.515048	2.85835	0.39	0.7	0.89	-6.5
P41219	PERI_HUMAN	Peripherin	PRPH	[K].SKYADLSDAANR.[N]	1xTMTpro [N-Term]; 1xAcetyl [K2(100)]	1	1	P41219 [289-300]	P41219 1xAcetyl [K290(100)]	7.24	6.95	7.04	7.13	6.91	6.98	6.91	7.01	7.02	7.12	6.97	6.93	6.9	7.04	7.17	7	6.97	7.13	-0.03	-0.169717	0.115518	7.02369	-0.39	0.7	0.89	-6.5
P41219	PERI_HUMAN	Peripherin	PRPH	[R].FANFIEK.[V]	1xTMTpro [N-Term]; 1xAcetyl [K7(100)]	1	1	P41219 [108-114]	P41219 1xAcetyl [K114(100)]	5.33	6.11	5.41	4.95	4.74	5.17	4.72	5.31	5.24	4.71	4.78	5.63	4.76	5.75	5.31	5.11	4.78	5.72	0.06	-0.570233	0.691359	5.19661	0.21	0.84	0.95	-6.56
Q8IZL8	PELP1_HUMAN	Proline-, glutamic acid- and leucine-rich protein 1	PELP1	[R].GSPDGSLQTGKPSAPK.[K]	1xTMTpro [K16]; 1xTMTpro [N-Term]; 1xAcetyl [K11(100)]	1	1	Q8IZL8 [480-495]	Q8IZL8 1xAcetyl [K490(100)]	5.86	5.91	5.87	5.6	5.83	5.89	5.84	5.84	5.83	5.87	5.73	5.77	5.78	5.92	6	5.7	5.71	5.83	-0.13	-0.283257	0.0217948	5.82191	-1.75	0.09	0.36	-5.1
O75915	PRAF3_HUMAN	PRA1 family protein 3	ARL6IP5	[R].DISKWNNR.[V]	1xTMTpro [N-Term]; 1xAcetyl [K4(100)]	1	1	O75915 [28-35]	O75915 1xAcetyl [K31(100)]	6.52	6.71	6.42	6.69	6.78	6.6	6.8	6.53	6.71	6.65	6.64	6.64	6.58	6.56	6.67	6.6	6.56	6.58	-0.01	-0.152471	0.136761	6.62496	-0.11	0.91	0.97	-6.57
Q7Z2W9	RM21_HUMAN	39S ribosomal protein L21, mitochondrial	MRPL21	[R].HHAEVVKK.[V]	1xTMTpro [K8]; 1xTMTpro [N-Term]; 1xAcetyl [K7(100)]	1	1	Q7Z2W9 [75-82]	Q7Z2W9 1xAcetyl [K81(100)]	5.7	5.44	5.21	5.48	5.71	5.4	5.2	5.48	5.56	5.34	5.56	5.36	5.36	5.5	5.7	5.45	5.55	5.36	0.04	-0.164212	0.242138	5.46398	0.39	0.7	0.89	-6.5
Q9UHR5	S30BP_HUMAN	SAP30-binding protein	SAP30BP	[K].TTVISAVGTIVKK.[A]	1xTMTpro [K13]; 1xTMTpro [N-Term]; 1xAcetyl [K12(100)]	1	1	Q9UHR5 [293-305]	Q9UHR5 1xAcetyl [K304(100)]	6.28	5.96	6.11	6.27	6.02	6.16	6.24	6.16	6.09	5.94	6.08	6.14	6.1	5.97	6.12	6.21	6.07	6.07	0.07	-0.0737023	0.214554	6.10955	1	0.33	0.66	-6.08
O75391	SPAG7_HUMAN	Sperm-associated antigen 7	SPAG7	[K].TYGCVPVANKR.[D]	1xCarbamidomethyl [C4]; 1xTMTpro [N-Term]; 1xAcetyl [K10(100)]	1	1	O75391 [188-198]	O75391 1xAcetyl [K197(100)]	6.85	6.82	6.72	6.99	7.19	6.55	6.58	7.01	7.27	6.66	6.84	7.01	7.44	6.71	6.63	7.25	6.71	6.69	0.37	0.196312	0.548693	6.88522	4.34	0.00019	0.0063	0.62
P00441	SODC_HUMAN	Superoxide dismutase [Cu-Zn]	SOD1	[R].TLVVHEKADDLGK.[G]	1xTMTpro [K13]; 1xTMTpro [N-Term]; 1xAcetyl [K7(100)]	1	1	P00441 [117-129]	P00441 1xAcetyl [K123(100)]	7.54	7.62	7.92	7.79	7.79	7.81	7.93	7.8	7.61	7.84	8.02	7.8	7.66	7.69	7.94	7.9	7.88	7.83	-0.11	-0.232096	0.0126363	7.79831	-1.83	0.077	0.33	-4.96
P00441	SODC_HUMAN	Superoxide dismutase [Cu-Zn]	SOD1	[R].HVGDLGNVTADK.[D]	1xTMTpro [N-Term]; 1xAcetyl [K12(100)]	1	1	P00441 [81-92]	P00441 1xAcetyl [K92(100)]	6.35	6.63	6.32	6.43	6.47	6.13	6.22	6.58	6.47	6.27	6.33	6.55	6.24	6.47	6.37	6.29	6.18	6.41	0.13	-0.0417019	0.310906	6.37241	1.56	0.13	0.43	-5.39
P00441	SODC_HUMAN	Superoxide dismutase [Cu-Zn]	SOD1	[K].ADDLGKGGNEESTK.[T]	1xTMTpro [K14]; 1xTMTpro [N-Term]; 1xAcetyl [K6(100)]	1	1	P00441 [124-137]	P00441 1xAcetyl [K129(100)]	5.57	5.83	5.7	5.72	5.88	5.88	5.68	5.76	5.69	5.81	5.85	5.49	5.9	5.78	5.92	5.81	5.88	5.92	-0.12	-0.292234	0.0542515	5.78211	-1.41	0.17	0.49	-5.61
P00441	SODC_HUMAN	Superoxide dismutase [Cu-Zn]	SOD1	[K].AVCVLKGDGPVQGIINFEQK.[E]	1xCarbamidomethyl [C3]; 1xTMTpro [K20]; 1xTMTpro [N-Term]; 1xAcetyl [K6(100)]	1	1	P00441 [5-24]	P00441 1xAcetyl [K10(100)]	6.31	6.3	6.59	6.46	6.35	6.26	6.74	6.56	6.37	6.54	6.51	6.57	6.33	6.41	6.76	6.69	6.61	6.6	-0.07	-0.219872	0.0838422	6.49784	-0.92	0.37	0.69	-6.16
P00441	SODC_HUMAN	Superoxide dismutase [Cu-Zn]	SOD1	[K].AVCVLKGDGPVQGIINFEQK.[E]	1xCarbamidomethyl [C3]; 1xDeamidated [Q12]; 1xTMTpro [K20]; 1xTMTpro [N-Term]; 1xAcetyl [K6(100)]	1	1	P00441 [5-24]	P00441 1xAcetyl [K10(100)]	6.26	6.22	6.32	6.28	6.25	6.41	6.28	6.31	6.33	6.43	6.31	6.61	6.21	6.48	6.35	6.32	6.41	6.45	0.04	-0.106062	0.189306	6.34672	0.58	0.57	0.82	-6.41
P00441	SODC_HUMAN	Superoxide dismutase [Cu-Zn]	SOD1	[R].TLVVHEKADDLGKGGNEESTKTGNAGSR.[L]	1xDeamidated [N16]; 2xTMTpro [K13; K21]; 1xTMTpro [N-Term]; 1xAcetyl [K7(100)]	1	1	P00441 [117-144]	P00441 1xAcetyl [K123(100)]	5.8	6.04	6.05	5.83	5.66	5.77	5.73	5.7	5.74	5.66	5.99	5.98	5.97	5.88	5.6	5.6	5.92	5.74	-0.04	-0.246011	0.157641	5.8146	-0.45	0.66	0.87	-6.48
P51532	SMCA4_HUMAN	Transcription activator BRG1	SMARCA4	[K].GVLLTDGSEKDKK.[G]	2xTMTpro [K12; K13]; 1xTMTpro [N-Term]; 1xAcetyl [K10(100)]	1	1	P51532 [1015-1027]	P51532 1xAcetyl [K1024(100)]	7.07	7.04	6.94	7.08	7.05	6.95	6.83	7.04	7.14	6.93	6.84	7.07	7.07	6.89	6.79	7.02	6.91	6.76	0.22	0.110307	0.333681	6.96706	4.07	0.00034	0.0097	0.02
P51532	SMCA4_HUMAN	Transcription activator BRG1	SMARCA4	[K].VIHVESGKILTGTDAPK.[A]	1xTMTpro [K17]; 1xTMTpro [N-Term]; 1xAcetyl [K8(100)]	1	1	P51532 [619-635]	P51532 1xAcetyl [K626(100)]	7.22	7.02	7	7.13	7.25	7.11	7.02	6.99	7.14	7.04	7.07	6.99	7.12	7.05	7.01	7.07	7.05	6.91	0.04	-0.0664112	0.156078	7.06803	0.82	0.42	0.73	-6.24
P51532	SMCA4_HUMAN	Transcription activator BRG1	SMARCA4	[K].AAQVAKEK.[K]	1xTMTpro [K8]; 1xTMTpro [N-Term]; 1xAcetyl [K6(99.9)]	1	1	P51532 [573-580]	P51532 1xAcetyl [K578(99.9)]	5.64	5.53	5.68	5.55	5.77	5.59	5.47	5.55	5.81	5.33	5.63	5.37	5.85	5.39	5.66	5.87	5.74	5.55	-0.01	-0.208921	0.180628	5.60994	-0.15	0.88	0.96	-6.57
O15020	SPTN2_HUMAN	Spectrin beta chain, non-erythrocytic 2	SPTBN2	[K].AKDELSAQAEVKK.[H]	1xDeamidated [Q8]; 2xTMTpro [K2; K12]; 1xTMTpro [N-Term]; 1xAcetyl [K13(100)]	1	1	O15020 [1617-1629]	O15020 1xAcetyl [K1629(100)]	5.73	5.69	5.76	5.34	5.52	5.69	5.77	5.54	5.76	5.86	5.82	5.35	5.65	5.71	5.67	5.5	5.66	5.99	-0.37	-0.537726	-0.203463	5.6671	-4.54	9.4e-05	0.0037	1.25
O15020	SPTN2_HUMAN	Spectrin beta chain, non-erythrocytic 2	SPTBN2	[R].ELTLEKPELKALVSEK.[L]	2xTMTpro [K10; K16]; 1xTMTpro [N-Term]; 1xAcetyl [K6(100)]	1	1	O15020 [1342-1357]	O15020 1xAcetyl [K1347(100)]	6.2	6.16	6.23	6.07	6.06	6.34	6.39	6.02	5.97	6.29	6.11	6.16	6	6.05	6.16	5.81	6.14	6.17	-0.2	-0.363311	-0.0325636	6.12883	-2.45	0.021	0.16	-3.82
O15020	SPTN2_HUMAN	Spectrin beta chain, non-erythrocytic 2	SPTBN2	[R].QLLLDTTDKFR.[F]	1xTMTpro [N-Term]; 1xAcetyl [K9(100)]	1	1	O15020 [1901-1911]	O15020 1xAcetyl [K1909(100)]	7.92	8.01	7.94	7.91	7.98	8.15	8.07	7.86	7.86	8.17	8.09	7.94	7.93	8	7.9	7.8	8.07	8.05	-0.13	-0.240937	-0.0204668	7.98147	-2.43	0.022	0.16	-3.87
O15020	SPTN2_HUMAN	Spectrin beta chain, non-erythrocytic 2	SPTBN2	[K].HRPDLLDFESLKK.[C]	1xTMTpro [K13]; 1xTMTpro [N-Term]; 1xAcetyl [K12(100)]	1	1	O15020 [218-230]	O15020 1xAcetyl [K229(100)]	5.96	6.16	5.9	5.91	5.99	6.19	5.88	5.77	5.96	6.01	5.9	5.64	5.67	6.03	5.85	5.71	6.12	5.95	-0.14	-0.2971	0.0177769	5.922	-1.82	0.08	0.34	-5
O15020	SPTN2_HUMAN	Spectrin beta chain, non-erythrocytic 2	SPTBN2	[K].ALVSEKLR.[D]	1xTMTpro [N-Term]; 1xAcetyl [K6(100)]	1	1	O15020 [1352-1359]	O15020 1xAcetyl [K1357(100)]	7.15	7.05	6.89	7.02	6.89	7.12	6.88	6.94	6.94	6.93	6.95	7.11	6.9	7.15	6.82	7	7.02	6.98	0.11	-0.0183919	0.241097	6.98574	1.76	0.09	0.36	-5.09
O15020	SPTN2_HUMAN	Spectrin beta chain, non-erythrocytic 2	SPTBN2	[R].AVEEKFR.[A]	1xTMTpro [N-Term]; 1xAcetyl [K5(100)]	1	1	O15020 [1465-1471]	O15020 1xAcetyl [K1469(100)]	6.71	6.71	6.54	6.47	6.58	6.72	6.64	6.73	6.7	6.68	6.58	6.35	6.48	6.68	6.83	6.74	6.8	6.98	-0.14	-0.316434	0.0340195	6.66252	-1.65	0.11	0.39	-5.26
O15020	SPTN2_HUMAN	Spectrin beta chain, non-erythrocytic 2	SPTBN2	[R].EQQHFLQDCHELKLWIDEK.[M]	1xCarbamidomethyl [C9]; 1xTMTpro [K19]; 1xTMTpro [N-Term]; 1xAcetyl [K13(100)]	1	1	O15020 [1279-1297]	O15020 1xAcetyl [K1291(100)]	5.7	5.73	5.81	5.69	5.79	5.97	5.81	5.56	5.61	5.53	5.84	5.7	5.69	5.75	5.69	5.79	5.95	5.93	-0.13	-0.309022	0.0404658	5.75131	-1.57	0.13	0.42	-5.38
O15020	SPTN2_HUMAN	Spectrin beta chain, non-erythrocytic 2	SPTBN2	[R].ELTLEKPELK.[A]	1xTMTpro [K10]; 1xTMTpro [N-Term]; 1xAcetyl [K6(100)]	1	1	O15020 [1342-1351]	O15020 1xAcetyl [K1347(100)]	5	5.47	5.38	4.78	5.13	5.28	5.21	5.24	5	5.1	5.24	5.4	5.05	5.4	5.25	5.2	5.06	5.55	-0.17	-0.40183	0.0563875	5.20793	-1.54	0.13	0.44	-5.42
O15020	SPTN2_HUMAN	Spectrin beta chain, non-erythrocytic 2	SPTBN2	[R].FCALEKLTALEER.[E]	1xCarbamidomethyl [C2]; 1xTMTpro [N-Term]; 1xAcetyl [K6(100)]	1	1	O15020 [2069-2081]	O15020 1xAcetyl [K2074(100)]	6.16	6.31	6.22	6.07	6.12	6.16	6.07	6.03	5.89	6.22	6.05	5.95	6.2	6.17	6.1	5.96	6.38	6.12	-0.11	-0.256669	0.0412923	6.12187	-1.48	0.15	0.46	-5.51
O15020	SPTN2_HUMAN	Spectrin beta chain, non-erythrocytic 2	SPTBN2	[R].EKEVEAIQAQAK.[A]	1xTMTpro [K12]; 1xTMTpro [N-Term]; 1xAcetyl [K2(100)]	1	1	O15020 [1436-1447]	O15020 1xAcetyl [K1437(100)]	6.03	6.36	6.02	6.1	6.09	6.02	5.91	5.92	6	6.06	5.97	5.97	6.1	6.15	6.22	5.97	6.14	6.08	-0.05	-0.204507	0.107	6.06214	-0.64	0.53	0.8	-6.37
O15020	SPTN2_HUMAN	Spectrin beta chain, non-erythrocytic 2	SPTBN2	[R].LQKAYAGDK.[A]	1xTMTpro [K9]; 1xTMTpro [N-Term]; 1xAcetyl [K3(100)]	1	1	O15020 [1866-1874]	O15020 1xAcetyl [K1868(100)]	8.14	8.12	7.99	7.94	8.03	8.12	8	8	8.01	8.09	7.96	7.93	7.92	7.93	7.97	7.91	8.08	7.92	-0.02	-0.128565	0.0852909	8.0027	-0.41	0.68	0.88	-6.49
O15020	SPTN2_HUMAN	Spectrin beta chain, non-erythrocytic 2	SPTBN2	[R].SAELGCTVDEVESLIK.[R]	1xCarbamidomethyl [C6]; 1xTMTpro [N-Term]; 1xAcetyl [K16(100)]	1	1	O15020 [2038-2053]	O15020 1xAcetyl [K2053(100)]	3.43	2.73	3.24	3.12	3.02	2.68	2.63	2.19	3	3.27	2.1	2.76	2.78	3.14	3.26	2.75	2.44	2.66	-0.07	-0.582118	0.438888	2.84512	-0.29	0.78	0.92	-6.54
O15020	SPTN2_HUMAN	Spectrin beta chain, non-erythrocytic 2	SPTBN2	[K].AYAGDKAEEIGR.[H]	1xTMTpro [N-Term]; 1xAcetyl [K6(100)]	1	1	O15020 [1869-1880]	O15020 1xAcetyl [K1874(100)]	5.67	5.87	5.59	5.67	5.41	5.81	5.44	5.82	5.94	5.86	5.63	5.46	5.73	5.7	5.65	5.45	5.76	5.81	-0.02	-0.223151	0.174759	5.68195	-0.25	0.81	0.93	-6.55
O15020	SPTN2_HUMAN	Spectrin beta chain, non-erythrocytic 2	SPTBN2	[R].QEKLEQLAAR.[F]	1xTMTpro [N-Term]; 1xAcetyl [K3(100)]	1	1	O15020 [420-429]	O15020 1xAcetyl [K422(100)]	5.97	5.9	5.95	6	5.96	6.07	6.05	6.03	5.96	5.69	5.88	5.98	6.03	6.12	5.94	5.88	5.86	6.1	-0.01	-0.176763	0.147423	5.96465	-0.19	0.85	0.95	-6.56
O15020	SPTN2_HUMAN	Spectrin beta chain, non-erythrocytic 2	SPTBN2	[R].SAELGCTVDEVESLIKR.[H]	1xCarbamidomethyl [C6]; 1xTMTpro [N-Term]; 1xAcetyl [K16(100)]	1	1	O15020 [2038-2054]	O15020 1xAcetyl [K2053(100)]	4.36	4.88	4.56	4.87	4.92	5.23	4.8	4.92	4.97	4.96	4.85	4.62	5.01	5.11	4.95	4.7	5.09	4.74	0	-0.253718	0.248614	4.86327	-0.02	0.98	0.99	-6.58
Q8NEF9	SRFB1_HUMAN	Serum response factor-binding protein 1	SRFBP1	[K].EQQSNIAVFQGKK.[I]	1xTMTpro [K13]; 1xTMTpro [N-Term]; 1xAcetyl [K12(100)]	1	1	Q8NEF9 [412-424]	Q8NEF9 1xAcetyl [K423(100)]	6.34	6.04	6.11	6.51	6.56	6.38	6.22	6.48	6.48	6.03	6.11	6.52	6.82	6.35	6.25	6.7	6.18	6.04	0.4	0.22577	0.582812	6.34096	4.63	7.2e-05	0.003	1.51
Q8NEF9	SRFB1_HUMAN	Serum response factor-binding protein 1	SRFBP1	[K].EQQSNIAVFQGKK.[I]	1xDeamidated [N5]; 1xTMTpro [K13]; 1xTMTpro [N-Term]; 1xAcetyl [K12(100)]	1	1	Q8NEF9 [412-424]	Q8NEF9 1xAcetyl [K423(100)]	5.29	5.26	5.29	5.24	5.28	4.99	4.99	5.57	5.43	4.71	5.09	5.36	5.45	4.86	5.03	5.42	5.16	4.96	0.32	0.106926	0.541831	5.18791	3.05	0.0049	0.062	-2.5
Q9Y6E0	STK24_HUMAN	Serine/threonine-protein kinase 24	STK24	[K].HKFILR.[N]	1xTMTpro [N-Term]; 1xAcetyl [K2(100)]	1	1	Q9Y6E0 [283-288]	Q9Y6E0 1xAcetyl [K284(100)]	6.49	6.41	6.7	6.42	6.59	6.61	6.56	6.59	6.55	6.69	6.85	6.57	6.54	6.69	6.68	6.45	6.56	6.62	-0.17	-0.314127	-0.0316685	6.58746	-2.51	0.018	0.14	-3.7
Q9Y6E0	STK24_HUMAN	Serine/threonine-protein kinase 24	STK24	[K].EKSQACGGNLGSIEELR.[G]	1xCarbamidomethyl [C6]; 1xDeamidated [Q4]; 1xTMTpro [N-Term]; 1xAcetyl [K2(100)]	1	1	Q9Y6E0 [389-405]	Q9Y6E0 1xAcetyl [K390(100)]	5.35	5.06	5.32	5.33	5.33	5.12	4.98	5.29	5.21	5.36	5.45	5.38	5.37	4.96	5.28	5.08	5.17	5.35	-0.01	-0.21022	0.198185	5.24349	-0.06	0.95	0.99	-6.58
P09493	TPM1_HUMAN	Tropomyosin alpha-1 chain	TPM1	[R].SVTKLEK.[S]	1xTMTpro [K7]; 1xTMTpro [N-Term]; 1xAcetyl [K4(100)]	1	1	P09493 [245-251]	P09493 1xAcetyl [K248(100)]	6.86	7.17	6.85	6.92	6.76	6.86	6.94	6.91	6.82	6.99	6.9	6.77	6.72	6.72	6.87	6.78	6.87	6.73	-0.01	-0.155834	0.135594	6.85786	-0.14	0.89	0.96	-6.57
Q96S59	RANB9_HUMAN	Ran-binding protein 9	RANBP9	[R].STDQTVLEELASIKNR.[Q]	1xTMTpro [N-Term]; 1xAcetyl [K14(100)]	1	1	Q96S59 [392-407]	Q96S59 1xAcetyl [K405(100)]	5.04	5.07	5.1	5.53	5.21	5.19	5.15	4.96	5.16	5.26	5.19	5.28	4.93	5.15	5.35	4.82	4.93	4.93	0	-0.240233	0.244651	5.12586	0.02	0.99	0.99	-6.58
P43487	RANG_HUMAN	Ran-specific GTPase-activating protein	RANBP1	[K].LEALSVKEETKEDAEEKQ.[-]	2xTMTpro [K11; K17]; 1xTMTpro [N-Term]; 1xAcetyl [K7(100)]	1	1	P43487 [184-201]	P43487 1xAcetyl [K190(100)]	5.89	6.12	5.56	5.79	5.67	5.28	5.54	6.1	5.82	5.6	5.48	5.75	5.75	5.67	5.89	5.87	5.26	5.27	0.33	0.031255	0.6269	5.68497	2.31	0.032	0.2	-4.16
P43487	RANG_HUMAN	Ran-specific GTPase-activating protein	RANBP1	[K].VAEKLEALSVK.[E]	1xTMTpro [K11]; 1xTMTpro [N-Term]; 1xAcetyl [K4(100)]	1	1	P43487 [180-190]	P43487 1xAcetyl [K183(100)]	7.57	7.41	7.49	7.54	7.46	7.45	7.45	7.42	7.67	7.57	7.43	7.54	7.74	7.53	7.55	7.77	7.43	7.38	0.11	-0.0261662	0.242239	7.52329	1.65	0.11	0.4	-5.26
P43487	RANG_HUMAN	Ran-specific GTPase-activating protein	RANBP1	[K].NDHAEKVAEK.[L]	1xTMTpro [K10]; 1xTMTpro [N-Term]; 1xAcetyl [K6(100)]	1	1	P43487 [174-183]	P43487 1xAcetyl [K179(100)]	6.83	6.58	6.76	6.83	7	6.72	6.91	6.92	6.99	6.9	6.85	6.89	7.23	7	7.09	7.35	6.87	6.69	0.14	-0.0925897	0.36834	6.91122	1.25	0.23	0.56	-5.8
P43487	RANG_HUMAN	Ran-specific GTPase-activating protein	RANBP1	[R].GTGDVKLLK.[H]	1xTMTpro [K9]; 1xTMTpro [N-Term]; 1xAcetyl [K6(100)]	1	1	P43487 [71-79]	P43487 1xAcetyl [K76(100)]	7.13	7.15	7.11	7.11	7.39	7.11	7.25	7.32	7.26	7.2	7.26	7.27	7.47	7.34	7.37	7.41	7.17	7.21	0.03	-0.111227	0.178125	7.25233	0.47	0.64	0.86	-6.47
P43487	RANG_HUMAN	Ran-specific GTPase-activating protein	RANBP1	[R].FASENDLPEWK.[E]	1xTMTpro [N-Term]; 1xAcetyl [K11(100)]	1	1	P43487 [58-68]	P43487 1xAcetyl [K68(100)]	6.06	6.42	6.04	5.87	5.66	5.65	5.77	6.05	5.82	5.69	5.86	6.11	5.9	6.36	6.02	6.08	5.88	6.21	0.04	-0.26073	0.349949	5.96824	0.31	0.76	0.92	-6.53
P43487	RANG_HUMAN	Ran-specific GTPase-activating protein	RANBP1	[R].FLNAENAQKFK.[T]	1xTMTpro [K11]; 1xTMTpro [N-Term]; 1xAcetyl [K9(100)]	1	1	P43487 [142-152]	P43487 1xAcetyl [K150(100)]	5.88	5.84	5.95	6.09	6.15	5.99	6.26	6.1	6.23	6.28	6.01	5.97	6.37	6.04	6.23	6.25	6.04	6.01	0.01	-0.18239	0.20205	6.09369	0.1	0.92	0.98	-6.57
P11233	RALA_HUMAN	Ras-related protein Ral-A	RALA	[R].AEQWNVNYVETSAKTR.[A]	1xTMTpro [N-Term]; 1xAcetyl [K14(100)]	1	1	P11233 [146-161]	P11233 1xAcetyl [K159(100)]	5.8	5.71	5.88	5.82	5.8	5.78	5.78	5.45	5.54	5.86	5.72	5.79	5.69	5.85	5.6	5.55	5.66	5.79	-0.1	-0.280413	0.0774169	5.72611	-1.16	0.26	0.59	-5.91
P11233	RALA_HUMAN	Ras-related protein Ral-A	RALA	[R].QVSVEEAKNR.[A]	1xTMTpro [N-Term]; 1xAcetyl [K8(100)]	1	1	P11233 [136-145]	P11233 1xAcetyl [K143(100)]	5.06	5.29	5.5	5.16	5.41	5.04	5.31	5.48	5.02	5.39	5.07	4.98	5.42	5.22	5.28	5.53	5.37	5.53	-0.05	-0.299677	0.19092	5.2811	-0.45	0.65	0.87	-6.48
Q92930	RAB8B_HUMAN	Ras-related protein Rab-8B	RAB8B	[R].TIELDGKK.[I]	1xTMTpro [K8]; 1xTMTpro [N-Term]; 1xAcetyl [K7(100)]	1	1	Q92930 [49-56]	Q92930 1xAcetyl [K55(100)]	6.48	6.68	6.59	6.45	6.75	6.72	6.67	6.55	6.4	6.52	6.44	6.17	6.72	6.78	6.56	6.42	6.59	6.72	-0.2	-0.364571	-0.0284932	6.56827	-2.39	0.023	0.17	-3.93
Q92930	RAB8B_HUMAN	Ras-related protein Rab-8B	RAB8B	[K].FLETSAKSSANVEEAFFTLAR.[D]	1xTMTpro [N-Term]; 1xAcetyl [K7(100)]	1	1	Q92930 [147-167]	Q92930 1xAcetyl [K153(100)]	4.85	4.81	4.88	4.57	4.46	5.01	4.93	4.69	4.6	4.48	4.58	4.43	4.71	4.63	4.64	4.82	4.87	4.68	-0.12	-0.364307	0.133072	4.70313	-0.95	0.35	0.68	-6.13
Q92930	RAB8B_HUMAN	Ras-related protein Rab-8B	RAB8B	[K].LAIDYGIKFLETSAK.[S]	1xTMTpro [K15]; 1xTMTpro [N-Term]; 1xAcetyl [K8(100)]	1	1	Q92930 [139-153]	Q92930 1xAcetyl [K146(100)]	4.33	4.67	4.41	4.75	4.57	4.46	4.68	4.56	4.27	4.63	4.68	4.43	4.76	4.72	4.81	4.42	4.59	4.47	-0.07	-0.316839	0.177197	4.56734	-0.58	0.57	0.82	-6.41
Q5T5U3	RHG21_HUMAN	Rho GTPase-activating protein 21	ARHGAP21	[R].TGLSEGDGDKLK.[A]	1xTMTpro [K12]; 1xTMTpro [N-Term]; 1xAcetyl [K10(100)]	1	1	Q5T5U3 [7-18]	Q5T5U3 1xAcetyl [K16(100)]	5.75	5.83	5.76	5.82	6.04	5.79	5.71	5.87	5.74	5.89	5.67	5.52	5.75	5.77	5.88	5.87	5.91	5.91	-0.02	-0.191938	0.156962	5.80485	-0.21	0.84	0.95	-6.56
P18077	RL35A_HUMAN	60S ribosomal protein L35a	RPL35A	[R].CAYVYKAK.[N]	1xCarbamidomethyl [C1]; 1xTMTpro [K8]; 1xTMTpro [N-Term]; 1xAcetyl [K6(100)]	1	1	P18077 [47-54]	P18077 1xAcetyl [K52(100)]	7.13	6.71	6.93	7.04	6.89	6.93	6.62	7.05	7.06	6.79	6.7	6.98	6.96	6.68	6.78	6.85	7	6.88	0.2	0.0459503	0.353146	6.88769	2.66	0.013	0.11	-3.38
P18077	RL35A_HUMAN	60S ribosomal protein L35a	RPL35A	[R].SNLPAKAIGHR.[I]	1xTMTpro [N-Term]; 1xAcetyl [K6(100)]	1	1	P18077 [90-100]	P18077 1xAcetyl [K95(100)]	6.53	6.17	6.29	6.6	6.46	6.33	6.29	6.27	6.47	6.31	6.15	6.37	6.35	6.28	6.37	6.5	6.15	6.14	0.19	0.0378993	0.338076	6.33607	2.56	0.016	0.13	-3.58
P18077	RL35A_HUMAN	60S ribosomal protein L35a	RPL35A	[K].NNTVTPGGKPNKTR.[V]	1xTMTpro [K9]; 1xTMTpro [N-Term]; 1xAcetyl [K12(100)]	1	1	P18077 [55-68]	P18077 1xAcetyl [K66(100)]	6.49	6.31	6.35	6.68	6.51	6.54	6.45	6.65	6.75	6.63	6.58	6.53	6.95	6.61	6.79	6.9	6.52	6.52	0.15	-0.0506088	0.352246	6.59724	1.55	0.14	0.44	-5.42
P18077	RL35A_HUMAN	60S ribosomal protein L35a	RPL35A	[R].DETEFYLGKR.[C]	1xTMTpro [N-Term]; 1xAcetyl [K9(100)]	1	1	P18077 [37-46]	P18077 1xAcetyl [K45(100)]	7.63	8.13	7.51	7.68	7.72	7.47	7.6	7.97	7.55	7.74	7.71	7.6	7.66	7.6	7.89	7.86	7.66	7.69	0.09	-0.134709	0.324461	7.70334	0.87	0.4	0.71	-6.19
P18077	RL35A_HUMAN	60S ribosomal protein L35a	RPL35A	[R].VIWGKVTR.[A]	1xTMTpro [N-Term]; 1xAcetyl [K5(100)]	1	1	P18077 [69-76]	P18077 1xAcetyl [K73(100)]	7.12	7.15	7.09	7.07	7.25	7.1	7.16	7.27	7.2	7.07	7.04	6.89	7.19	7.21	7.26	7.17	7.14	7.15	-0.04	-0.171564	0.0941757	7.13981	-0.6	0.56	0.82	-6.4
P18077	RL35A_HUMAN	60S ribosomal protein L35a	RPL35A	[K].AIFAGYKR.[G]	1xTMTpro [N-Term]; 1xAcetyl [K7(100)]	1	1	P18077 [9-16]	P18077 1xAcetyl [K15(100)]	7.54	7.66	7.67	7.57	7.63	7.64	7.66	7.58	7.5	7.74	7.69	7.66	7.77	7.69	7.69	7.78	7.5	7.63	-0.02	-0.142751	0.10421	7.64511	-0.32	0.75	0.91	-6.53
P18077	RL35A_HUMAN	60S ribosomal protein L35a	RPL35A	[R].EHTALLKIEGVYAR.[D]	1xTMTpro [N-Term]; 1xAcetyl [K7(100)]	1	1	P18077 [23-36]	P18077 1xAcetyl [K29(100)]	5.05	5.36	4.94	5.21	5.45	5.14	4.97	5.16	5.18	5.17	5.11	4.96	5.36	5.19	5.21	5.05	5.3	5.25	0	-0.203944	0.200299	5.16975	-0.02	0.99	0.99	-6.58
Q8TCC3	RM30_HUMAN	39S ribosomal protein L30, mitochondrial	MRPL30	[K].STGELVVQWHLKPVEQK.[A]	1xTMTpro [K17]; 1xTMTpro [N-Term]; 1xAcetyl [K12(100)]	1	1	Q8TCC3 [141-157]	Q8TCC3 1xAcetyl [K152(100)]	6.29	6.33	6.57	6.53	6.18	6.48	6.45	6.31	6.24	6.39	6.52	6.49	6.3	6.4	6.38	6.17	6.4	6.44	-0.1	-0.242366	0.0454039	6.38239	-1.4	0.17	0.49	-5.62
Q8TCC3	RM30_HUMAN	39S ribosomal protein L30, mitochondrial	MRPL30	[R].IPEKVFQASPEDHEK.[Y]	1xTMTpro [K15]; 1xTMTpro [N-Term]; 1xAcetyl [K4(100)]	1	1	Q8TCC3 [41-55]	Q8TCC3 1xAcetyl [K44(100)]	6.48	6.43	6.29	6.51	6.54	6.48	6.46	6.5	6.47	6.79	6.73	6.64	6.53	6.45	6.64	6.48	6.64	6.52	0.01	-0.157001	0.170415	6.5323	0.08	0.93	0.98	-6.58
Q9BYD6	RM01_HUMAN	39S ribosomal protein L1, mitochondrial	MRPL1	[K].KFQILDFTSPK.[Q]	1xTMTpro [K11]; 1xTMTpro [N-Term]; 1xAcetyl [K1(100)]	1	1	Q9BYD6 [108-118]	Q9BYD6 1xAcetyl [K108(100)]	6.66	6.47	6.42	6.59	6.54	6.66	6.48	6.6	6.52	6.47	6.53	6.58	6.5	6.4	6.45	6.51	6.61	6.68	0.06	-0.0799199	0.195469	6.53708	0.86	0.4	0.72	-6.21
Q14683	SMC1A_HUMAN	Structural maintenance of chromosomes protein 1A	SMC1A	[R].GEPETFLPLDYLEVKPTDEK.[L]	1xTMTpro [K20]; 1xTMTpro [N-Term]; 1xAcetyl [K15(100)]	1	1	Q14683 [565-584]	Q14683 1xAcetyl [K579(100)]	4.9	4.85	4.58	4.89	4.74	5.08	4.46	4.89	4.81	4.76	4.98	5.23	4.94	4.63	4.75	5.12	4.93	5.06	0.26	0.0148999	0.513452	4.86769	2.17	0.039	0.22	-4.37
Q14683	SMC1A_HUMAN	Structural maintenance of chromosomes protein 1A	SMC1A	[R].DLIHGAPVGKPAANR.[A]	1xTMTpro [N-Term]; 1xAcetyl [K10(100)]	1	1	Q14683 [63-77]	Q14683 1xAcetyl [K72(100)]	6.92	7.59	6.72	6.95	6.74	6.86	6.73	7.26	6.95	6.84	6.89	6.91	6.64	6.79	6.94	6.73	6.83	6.88	0.13	-0.173707	0.442381	6.89815	0.93	0.37	0.69	-6.14
Q14683	SMC1A_HUMAN	Structural maintenance of chromosomes protein 1A	SMC1A	[R].IEKLEEYITTSK.[Q]	1xTMTpro [K12]; 1xTMTpro [N-Term]; 1xAcetyl [K3(100)]	1	1	Q14683 [435-446]	Q14683 1xAcetyl [K437(100)]	5.19	5.17	5.11	5.15	4.91	4.89	4.91	5.02	5.13	4.69	5.07	4.84	4.82	5	4.91	5.06	4.63	5.11	-0.01	-0.23597	0.223917	4.97826	-0.05	0.96	0.99	-6.58
Q8WXF0	SRS12_HUMAN	Serine/arginine-rich splicing factor 12	SRSF12	[K].GYTNSETKVQTAK.[H]	1xTMTpro [K13]; 1xTMTpro [N-Term]; 1xAcetyl [K8(100)]	1	1	Q8WXF0 [230-242]	Q8WXF0 1xAcetyl [K237(100)]	5.45	5.15	4.9	5.14	5.13	5.38	5.19	5.2	5.27	4.9	4.81	4.94	5.14	4.81	5.18	5.26	4.95	5.17	0.08	-0.152136	0.319502	5.11074	0.73	0.47	0.76	-6.31
P62328	TYB4_HUMAN	Thymosin beta-4	TMSB4X	[K].KTETQEKNPLPSK.[E]	2xTMTpro [K7; K13]; 1xTMTpro [N-Term]; 1xAcetyl [K1(100)]	1	1	P62328 [20-32]	P62328 1xAcetyl [K20(100)]	6.68	6.73	7.13	6.74	6.97	6.97	6.94	6.88	7.01	7.13	7.01	6.7	7.01	6.98	7.11	6.88	7.04	6.77	-0.19	-0.358435	-0.0199901	6.92572	-2.29	0.03	0.19	-4.14
P62328	TYB4_HUMAN	Thymosin beta-4	TMSB4X	[K].TETQEKNPLPSK.[E]	1xTMTpro [K12]; 1xTMTpro [N-Term]; 1xAcetyl [K6(100)]	1	1	P62328 [21-32]	P62328 1xAcetyl [K26(100)]	7.5	7.53	7.74	7.59	7.69	7.68	7.66	7.59	7.7	7.82	7.71	7.6	7.77	7.74	7.87	7.62	7.78	7.67	-0.13	-0.256469	-0.00171142	7.67969	-2.07	0.047	0.25	-4.55
P62328	TYB4_HUMAN	Thymosin beta-4	TMSB4X	[K].NPLPSKETIEQEK.[Q]	1xTMTpro [K13]; 1xTMTpro [N-Term]; 1xAcetyl [K6(100)]	1	1	P62328 [27-39]	P62328 1xAcetyl [K32(100)]	6.28	6.03	6.35	6.14	6.24	6.47	6.19	6.06	6.23	6.21	6.14	6.04	6.33	6.27	6.4	6.2	6.23	6.18	-0.14	-0.297795	0.017439	6.22124	-1.82	0.079	0.34	-4.99
Q15545	TAF7_HUMAN	Transcription initiation factor TFIID subunit 7	TAF7	[K].GKLQETQDR.[A]	1xTMTpro [N-Term]; 1xAcetyl [K2(100)]	1	1	Q15545 [290-298]	Q15545 1xAcetyl [K291(100)]	5.77	5.75	5.83	5.66	5.61	5.54	5.38	5.91	5.81	5.42	5.97	5.78	6.16	5.54	5.64	5.86	5.7	5.6	0.12	-0.10273	0.341664	5.7176	1.1	0.28	0.61	-5.98
P35269	T2FA_HUMAN	General transcription factor IIF subunit 1	GTF2F1	[R].VSEMPAAKR.[L]	1xOxidation [M4]; 1xTMTpro [N-Term]; 1xAcetyl [K8(100)]	1	1	P35269 [414-422]	P35269 1xAcetyl [K421(100)]	5.97	5.72	6.06	5.91	6.3	5.44	5.7	6.16	6.45	5.84	6.1	6.17	6.44	5.83	5.7	6.17	5.84	5.67	0.26	0.032196	0.484392	5.97126	2.35	0.027	0.18	-4.03
P35269	T2FA_HUMAN	General transcription factor IIF subunit 1	GTF2F1	[R].AAASKLEQGK.[R]	1xTMTpro [K10]; 1xTMTpro [N-Term]; 1xAcetyl [K5(100)]	1	1	P35269 [403-412]	P35269 1xAcetyl [K407(100)]	8.31	8.36	8.42	8.49	9	8.25	8.31	8.73	8.86	8.53	8.44	8.57	8.96	8.63	8.4	8.76	8.49	8.21	0.28	0.0279126	0.537195	8.54199	2.36	0.032	0.2	-4.1
P35269	T2FA_HUMAN	General transcription factor IIF subunit 1	GTF2F1	[R].VSEMPAAKR.[L]	1xTMTpro [N-Term]; 1xAcetyl [K8(100)]	1	1	P35269 [414-422]	P35269 1xAcetyl [K421(100)]	7.37	8.02	7.28	7.34	7.61	7.26	7.29	7.6	7.52	7.46	7.26	7.49	7.57	7.26	7.16	7.39	7.18	7.06	0.24	-0.0334911	0.521914	7.39519	1.87	0.081	0.34	-4.94
P35269	T2FA_HUMAN	General transcription factor IIF subunit 1	GTF2F1	[R].LDTGPQSLSGKSTPQPPSGK.[T]	1xTMTpro [K20]; 1xTMTpro [N-Term]; 1xAcetyl [K11(100)]	1	1	P35269 [425-444]	P35269 1xAcetyl [K435(100)]	5.98	6.52	6.19	6.36	6.37	6.08	6.04	6.31	6.31	6.4	6.45	6.34	6.39	6.31	6.38	6.22	6.22	6.06	0.08	-0.113917	0.278446	6.27478	0.86	0.4	0.71	-6.21
P35269	T2FA_HUMAN	General transcription factor IIF subunit 1	GTF2F1	[R].LDTGPQSLSGKSTPQPPSGK.[T]	1xDeamidated [Q15]; 1xTMTpro [K20]; 1xTMTpro [N-Term]; 1xAcetyl [K11(100)]	1	1	P35269 [425-444]	P35269 1xAcetyl [K435(100)]	4.99	5.25	5.43	5.31	5.28	5.09	5.43	5.31	5.55	5.36	5.32	5.21	5.26	5.25	5.27	5.37	5.41	4.75	0.06	-0.186282	0.303437	5.26961	0.49	0.63	0.85	-6.46
Q9Y2W1	TR150_HUMAN	Thyroid hormone receptor-associated protein 3	THRAP3	[R].EESTTGFDKSR.[L]	1xTMTpro [N-Term]; 1xAcetyl [K9(100)]	1	1	Q9Y2W1 [803-813]	Q9Y2W1 1xAcetyl [K811(100)]	7.6	7.12	7.28	7.51	7.42	7.29	7.02	7.42	7.72	7.16	7.2	7.52	7.57	7.17	7.25	7.62	7.11	7.33	0.3	0.165575	0.436138	7.34967	4.55	9e-05	0.0037	1.29
Q9Y2W1	TR150_HUMAN	Thyroid hormone receptor-associated protein 3	THRAP3	[R].GFVPEKNFR.[V]	1xTMTpro [N-Term]; 1xAcetyl [K6(100)]	1	1	Q9Y2W1 [514-522]	Q9Y2W1 1xAcetyl [K519(100)]	7.48	7.11	6.83	7.14	7.11	7.16	7.01	7.09	7.12	7.02	7.1	7.28	7.3	7	6.84	7.13	7.12	6.9	0.22	0.0739817	0.367591	7.09744	3.08	0.0046	0.06	-2.44
Q9Y2W1	TR150_HUMAN	Thyroid hormone receptor-associated protein 3	THRAP3	[R].VTAYKAVQEK.[S]	1xTMTpro [K10]; 1xTMTpro [N-Term]; 1xAcetyl [K5(100)]	1	1	Q9Y2W1 [523-532]	Q9Y2W1 1xAcetyl [K527(100)]	7.84	7.48	7.5	7.57	7.59	7.54	7.45	7.66	7.81	7.51	7.41	7.58	7.75	7.4	7.53	7.67	7.44	7.48	0.15	0.0346546	0.26014	7.56671	2.68	0.012	0.11	-3.34
Q9Y2W1	TR150_HUMAN	Thyroid hormone receptor-associated protein 3	THRAP3	[R].DLVHSNKK.[E]	1xTMTpro [K8]; 1xTMTpro [N-Term]; 1xAcetyl [K7(100)]	1	1	Q9Y2W1 [596-603]	Q9Y2W1 1xAcetyl [K602(100)]	6.5	6.4	6.35	6.66	6.7	6.56	6.39	6.47	6.86	6.55	6.73	6.67	6.73	6.57	6.65	6.65	6.63	6.52	0.09	-0.0779174	0.249751	6.58782	1.07	0.29	0.62	-6.01
Q9Y2W1	TR150_HUMAN	Thyroid hormone receptor-associated protein 3	THRAP3	[K].TEKTHK.[G]	1xTMTpro [K6]; 1xTMTpro [N-Term]; 1xAcetyl [K3(100)]	1	1	Q9Y2W1 [757-762]	Q9Y2W1 1xAcetyl [K759(100)]	8.42	8.12	8.21	8.22	8.26	8.32	8.19	8.16	8.35	8.21	8.16	8.34	8.38	8.12	8.22	8.2	8.18	8.09	0.05	-0.0537038	0.162844	8.23059	1.03	0.31	0.64	-6.05
Q9Y2W1	TR150_HUMAN	Thyroid hormone receptor-associated protein 3	THRAP3	[K].TDSEKPFR.[G]	1xTMTpro [N-Term]; 1xAcetyl [K5(100)]	1	1	Q9Y2W1 [397-404]	Q9Y2W1 1xAcetyl [K401(100)]	8	7.98	7.83	7.8	7.82	7.95	7.76	7.58	7.78	7.9	7.83	7.7	7.73	7.74	7.55	7.67	7.77	7.63	-0.03	-0.171359	0.109778	7.77927	-0.45	0.66	0.87	-6.48
Q9Y2W1	TR150_HUMAN	Thyroid hormone receptor-associated protein 3	THRAP3	[R].SPALKSPLQSVVVR.[R]	1xTMTpro [N-Term]; 1xAcetyl [K5(100)]	1	1	Q9Y2W1 [248-261]	Q9Y2W1 1xAcetyl [K252(100)]	6.42	6.64	6.66	6.42	6.56	6.45	6.59	6.6	6.61	6.68	6.86	6.79	6.68	6.43	6.44	6.56	6.29	6.61	-0.04	-0.214195	0.139993	6.57099	-0.43	0.67	0.88	-6.49
Q9Y2W1	TR150_HUMAN	Thyroid hormone receptor-associated protein 3	THRAP3	[K].SGKWEGLVYAPPGK.[E]	1xTMTpro [K14]; 1xTMTpro [N-Term]; 1xAcetyl [K3(100)]	1	1	Q9Y2W1 [468-481]	Q9Y2W1 1xAcetyl [K470(100)]	6.41	6.19	6.22	6.21	6.18	6.19	6.15	6.01	6.08	6.34	6.09	6.06	6.08	6.25	6.08	6.26	6.32	6.28	-0.03	-0.181738	0.13164	6.18964	-0.33	0.75	0.91	-6.52
Q9Y2W1	TR150_HUMAN	Thyroid hormone receptor-associated protein 3	THRAP3	[K].EKGSFSDTGLGDGK.[M]	1xTMTpro [K14]; 1xTMTpro [N-Term]; 1xAcetyl [K2(100)]	1	1	Q9Y2W1 [374-387]	Q9Y2W1 1xAcetyl [K375(100)]	5.84	5.7	5.49	5.14	5.58	5.67	5.34	5.57	5.74	5.51	5.5	5.65	5.53	5.29	5.73	5.75	5.51	5.39	0.04	-0.189021	0.260463	5.55215	0.33	0.75	0.91	-6.53
O00264	PGRC1_HUMAN	Membrane-associated progesterone receptor component 1	PGRMC1	[R].KFYGPEGPYGVFAGR.[D]	1xTMTpro [N-Term]; 1xAcetyl [K1(100)]	1	1	O00264 [105-119]	O00264 1xAcetyl [K105(100)]	6.17	6.39	6.35	6.18	6.31	6.08	6.29	6.1	6.27	6.32	6.28	6.39	6.25	6.44	6.26	6.19	6.3	6.28	-0.07	-0.224468	0.0745772	6.26885	-1.03	0.31	0.65	-6.05
Q15126	PMVK_HUMAN	Phosphomevalonate kinase	PMVK	[R].LSGPLKEQYAQEHGLNFQR.[L]	1xTMTpro [N-Term]; 1xAcetyl [K6(100)]	1	1	Q15126 [43-61]	Q15126 1xAcetyl [K48(100)]	5.58	5.58	5.39	5.77	5.56	5.65	5.5	5.7	5.62	5.62	5.71	5.74	5.75	5.61	5.55	5.54	5.58	5.63	0.13	-0.0311389	0.29395	5.61512	1.65	0.11	0.39	-5.25
Q15126	PMVK_HUMAN	Phosphomevalonate kinase	PMVK	[R].LSGPLKEQYAQEHGLNFQR.[L]	2xDeamidated [Q8; Q11]; 1xTMTpro [N-Term]; 1xAcetyl [K6(100)]	1	1	Q15126 [43-61]	Q15126 1xAcetyl [K48(100)]	5.82	5.79	5.76	5.68	5.65	5.92	5.67	5.67	5.81	5.84	5.55	5.57	5.77	5.69	5.58	5.64	5.94	5.66	-0.01	-0.159049	0.147818	5.72184	-0.07	0.94	0.98	-6.58
Q8TCS8	PNPT1_HUMAN	Polyribonucleotide nucleotidyltransferase 1, mitochondrial	PNPT1	[K].NFMLHYEFPPYATNEIGKVTGLNR.[R]	1xDeamidated [N14]; 1xTMTpro [N-Term]; 1xAcetyl [K18(100)]	1	1	Q8TCS8 [422-445]	Q8TCS8 1xAcetyl [K439(100)]	6.53	6.23	6.64	6.53	6.42	6.45	6.55	6.35	6.5	6.43	6.44	6.45	6.39	6.61	6.56	6.26	6.48	6.46	-0.13	-0.280894	0.0176777	6.45997	-1.8	0.082	0.34	-5.02
Q8TCS8	PNPT1_HUMAN	Polyribonucleotide nucleotidyltransferase 1, mitochondrial	PNPT1	[K].LFTPSPEIVKYTHK.[L]	1xTMTpro [K14]; 1xTMTpro [N-Term]; 1xAcetyl [K10(100)]	1	1	Q8TCS8 [276-289]	Q8TCS8 1xAcetyl [K285(100)]	6.81	6.77	6.77	6.8	6.81	6.91	6.89	6.62	6.8	6.8	6.82	6.77	6.66	6.78	6.78	6.58	6.83	6.71	-0.1	-0.23069	0.0215613	6.7723	-1.7	0.1	0.38	-5.19
Q8TCS8	PNPT1_HUMAN	Polyribonucleotide nucleotidyltransferase 1, mitochondrial	PNPT1	[K].LPGIPIKIVMEAIQQASVAK.[K]	1xTMTpro [K20]; 1xTMTpro [N-Term]; 1xAcetyl [K7(100)]	1	1	Q8TCS8 [563-582]	Q8TCS8 1xAcetyl [K569(100)]	5.43	5.31	5.21	5.17	5.21	5.23	5.54	5.28	5	5.29	5.38	5.21	5.18	5.19	5.14	5.07	5.47	5.45	-0.16	-0.361639	0.0440587	5.26526	-1.6	0.12	0.41	-5.33
Q8TCS8	PNPT1_HUMAN	Polyribonucleotide nucleotidyltransferase 1, mitochondrial	PNPT1	[K].DKNFMLHYEFPPYATNEIGKVTGLNR.[R]	1xDeamidated [N16]; 1xTMTpro [K2]; 1xTMTpro [N-Term]; 1xAcetyl [K20(100)]	1	1	Q8TCS8 [420-445]	Q8TCS8 1xAcetyl [K439(100)]	6.08	6.13	6.14	6.17	5.82	6.32	6.13	6.04	6.08	6.14	6.3	6.01	5.97	6.17	6.08	5.98	6.25	6.16	-0.11	-0.259282	0.0377217	6.10859	-1.53	0.14	0.44	-5.44
Q8TCS8	PNPT1_HUMAN	Polyribonucleotide nucleotidyltransferase 1, mitochondrial	PNPT1	[K].GITALQADIKLPGIPIK.[I]	1xTMTpro [K17]; 1xTMTpro [N-Term]; 1xAcetyl [K10(100)]	1	1	Q8TCS8 [553-569]	Q8TCS8 1xAcetyl [K562(100)]	6.1	6.15	5.99	5.86	5.87	6.04	5.95	6.06	5.95	6.1	5.9	6.35	6.09	5.99	5.73	5.91	5.8	5.99	0.13	-0.054163	0.321868	5.98955	1.46	0.16	0.47	-5.54
Q8TCS8	PNPT1_HUMAN	Polyribonucleotide nucleotidyltransferase 1, mitochondrial	PNPT1	[K].ENGPVVETVQVPLSKR.[A]	1xTMTpro [N-Term]; 1xAcetyl [K15(100)]	1	1	Q8TCS8 [602-617]	Q8TCS8 1xAcetyl [K616(100)]	5.87	5.8	5.75	5.57	5.87	5.75	5.68	5.67	5.68	5.64	5.59	5.47	5.57	5.57	5.85	5.6	5.36	5.62	-0.12	-0.307858	0.0653262	5.66121	-1.33	0.19	0.52	-5.71
Q8TCS8	PNPT1_HUMAN	Polyribonucleotide nucleotidyltransferase 1, mitochondrial	PNPT1	[K].VGVKYTQQIIQGIQQLVK.[E]	1xTMTpro [K18]; 1xTMTpro [N-Term]; 1xAcetyl [K4(100)]	1	1	Q8TCS8 [247-264]	Q8TCS8 1xAcetyl [K250(100)]	7.08	7.2	7.37	7.24	7.09	7.2	7.34	7.05	7.17	7.16	7.26	7.39	6.84	7.14	7.18	7.05	7.08	7.08	-0.07	-0.216396	0.086138	7.1622	-0.88	0.39	0.71	-6.19
Q8TCS8	PNPT1_HUMAN	Polyribonucleotide nucleotidyltransferase 1, mitochondrial	PNPT1	[K].EKFPEADPYEIIESFNVVAK.[E]	1xTMTpro [K20]; 1xTMTpro [N-Term]; 1xAcetyl [K2(100)]	1	1	Q8TCS8 [326-345]	Q8TCS8 1xAcetyl [K327(100)]	4.66	4.33	4.08	3.98	4.22	4.4	4.43	4.22	4.23	4.18	4.17	3.97	4.02	4.04	3.83	4.03	4.36	4.2	-0.09	-0.380414	0.19717	4.18669	-0.65	0.52	0.8	-6.37
Q8TCS8	PNPT1_HUMAN	Polyribonucleotide nucleotidyltransferase 1, mitochondrial	PNPT1	[K].NFMLHYEFPPYATNEIGKVTGLNR.[R]	2xDeamidated [N14; N23]; 1xTMTpro [N-Term]; 1xAcetyl [K18(100)]	1	1	Q8TCS8 [422-445]	Q8TCS8 1xAcetyl [K439(100)]	5	4.98	5.14	5.01	5.11	5.08	4.98	4.89	5.02	5	5.11	5.17	5.06	5.21	4.99	5.01	5.13	5.14	-0.05	-0.23639	0.131169	5.057	-0.59	0.56	0.82	-6.41
Q8TCS8	PNPT1_HUMAN	Polyribonucleotide nucleotidyltransferase 1, mitochondrial	PNPT1	[K].SQIVMLEASAENILQQDFCHAIKVGVK.[Y]	1xCarbamidomethyl [C19]; 1xOxidation [M5]; 1xTMTpro [K27]; 1xTMTpro [N-Term]; 1xAcetyl [K23(100)]	1	1	Q8TCS8 [224-250]	Q8TCS8 1xAcetyl [K246(100)]	3.56	3.55	4.06	4.18	3.73	4.1	4.03	3.82	3.75	3.77	4.37	4.07	3.88	4.07	3.95	3.75	4.3	3.83	-0.09	-0.409956	0.230173	3.93184	-0.57	0.57	0.82	-6.41
Q8TCS8	PNPT1_HUMAN	Polyribonucleotide nucleotidyltransferase 1, mitochondrial	PNPT1	[K].SQIVMLEASAENILQQDFCHAIKVGVK.[Y]	1xCarbamidomethyl [C19]; 1xDeamidated [N12]; 1xOxidation [M5]; 1xTMTpro [K27]; 1xTMTpro [N-Term]; 1xAcetyl [K23(100)]	1	1	Q8TCS8 [224-250]	Q8TCS8 1xAcetyl [K246(100)]	3.9	3.65	4.39	3.98	3.76	4.09	3.98	3.68	3.86	4.04	3.84	4.11	3.75	3.84	3.58	3.57	3.99	3.59	-0.04	-0.375092	0.293258	3.86743	-0.25	0.8	0.93	-6.55
Q8TCS8	PNPT1_HUMAN	Polyribonucleotide nucleotidyltransferase 1, mitochondrial	PNPT1	[K].SQIVMLEASAENILQQDFCHAIKVGVK.[Y]	1xCarbamidomethyl [C19]; 1xTMTpro [K27]; 1xTMTpro [N-Term]; 1xAcetyl [K23(100)]	1	1	Q8TCS8 [224-250]	Q8TCS8 1xAcetyl [K246(100)]	5.37	5.43	5.31	5.32	5.12	5.28	5.44	5.46	5.26	5.3	5.42	5.46	5.4	5.51	5.28	5.18	5.3	5.41	-0.02	-0.198813	0.164554	5.34729	-0.19	0.85	0.95	-6.56
Q8TCS8	PNPT1_HUMAN	Polyribonucleotide nucleotidyltransferase 1, mitochondrial	PNPT1	[R].LYAVFTDYEHDKVSR.[D]	1xTMTpro [N-Term]; 1xAcetyl [K12(100)]	1	1	Q8TCS8 [295-309]	Q8TCS8 1xAcetyl [K306(100)]	5.77	5.9	5.78	5.53	5.48	5.9	5.78	5.87	5.73	5.64	5.7	6	5.6	5.64	5.76	5.67	5.83	5.78	0.01	-0.176499	0.191875	5.7414	0.09	0.93	0.98	-6.58
P46781	RS9_HUMAN	40S ribosomal protein S9	RPS9	[R].LDQELKLIGEYGLR.[N]	1xTMTpro [N-Term]; 1xAcetyl [K6(100)]	1	1	P46781 [25-38]	P46781 1xAcetyl [K30(100)]	5.27	5.51	5.28	5.13	5.45	5.52	5.59	5.33	5.45	5.66	5.46	5.18	5.54	5.49	5.53	5.4	5.49	5.37	-0.19	-0.366423	-0.00827281	5.4247	-2.14	0.041	0.23	-4.42
P46781	RS9_HUMAN	40S ribosomal protein S9	RPS9	[R].VKFTLAK.[I]	1xTMTpro [K7]; 1xTMTpro [N-Term]; 1xAcetyl [K2(100)]	1	1	P46781 [46-52]	P46781 1xAcetyl [K47(100)]	7.37	7.3	7.31	7.45	7.49	7.43	7.53	7.47	7.32	7.48	7.41	7.53	7.55	7.42	7.54	7.78	7.42	7.39	0.12	-0.0169442	0.257979	7.45479	1.79	0.083	0.34	-5.03
P46781	RS9_HUMAN	40S ribosomal protein S9	RPS9	[K].LDYILGLK.[I]	1xTMTpro [N-Term]; 1xAcetyl [K8(100)]	1	1	P46781 [94-101]	P46781 1xAcetyl [K101(100)]	4.51	4.73	4.4	4.43	4	4.28	4.32	4.16	4.19	4.17	4.39	4.58	4.15	4.4	4.21	4.51	4.19	4.35	0.08	-0.187064	0.356788	4.33151	0.64	0.53	0.8	-6.37
P46781	RS9_HUMAN	40S ribosomal protein S9	RPS9	[R].LDSQKHIDFSLR.[S]	1xTMTpro [N-Term]; 1xAcetyl [K5(100)]	1	1	P46781 [151-162]	P46781 1xAcetyl [K155(100)]	5.66	5.7	6	6.01	5.97	6.09	5.85	5.89	5.86	6.17	5.73	5.8	5.89	5.89	5.91	5.93	5.76	5.83	0.04	-0.142637	0.230691	5.88538	0.48	0.63	0.86	-6.46
P46781	RS9_HUMAN	40S ribosomal protein S9	RPS9	[R].ELLTLDEKDPR.[R]	1xTMTpro [N-Term]; 1xAcetyl [K8(100)]	1	1	P46781 [59-69]	P46781 1xAcetyl [K66(100)]	7.03	7.47	7.04	6.93	6.83	7.03	6.84	7.11	6.99	6.9	7.05	7.24	6.94	7.29	7.04	6.98	6.91	7.15	0.04	-0.162751	0.246749	7.04249	0.43	0.67	0.88	-6.49
P62081	RS7_HUMAN	40S ribosomal protein S7	RPS7	[R].TLTAVHDAILEDLVFPSEIVGKR.[I]	1xTMTpro [N-Term]; 1xAcetyl [K22(100)]	1	1	P62081 [121-143]	P62081 1xAcetyl [K142(100)]	6.01	5.84	6.09	5.65	5.75	6.02	6.15	5.89	5.93	6.09	6.06	5.77	6.05	5.97	6.04	6.18	6.05	6.21	-0.23	-0.413178	-0.0532149	5.98622	-2.65	0.013	0.12	-3.39
P62081	RS7_HUMAN	40S ribosomal protein S7	RPS7	[K].AQQNNVEHKVETFSGVYK.[K]	1xDeamidated [N5]; 1xTMTpro [K18]; 1xTMTpro [N-Term]; 1xAcetyl [K9(100)]	1	1	P62081 [161-178]	P62081 1xAcetyl [K169(100)]	5.23	5.39	5.25	5.35	5.51	5.03	4.98	5.38	5.29	5.23	5.18	5.26	5.65	5.42	5.49	5.78	5.35	5.33	0.2	-0.0388506	0.434335	5.33968	1.71	0.098	0.37	-5.17
P62081	RS7_HUMAN	40S ribosomal protein S7	RPS7	[K].SFQKIQVR.[L]	1xTMTpro [N-Term]; 1xAcetyl [K4(100)]	1	1	P62081 [71-78]	P62081 1xAcetyl [K74(100)]	8.06	8.04	8.15	8.3	8.23	8.1	8.09	8.06	8.07	8.16	8.17	8.25	8.38	8.22	8.25	8.41	8.23	8.1	0.1	-0.036491	0.240251	8.18126	1.51	0.14	0.45	-5.47
P62081	RS7_HUMAN	40S ribosomal protein S7	RPS7	[R].LIKVHLDK.[A]	1xTMTpro [K8]; 1xTMTpro [N-Term]; 1xAcetyl [K3(100)]	1	1	P62081 [153-160]	P62081 1xAcetyl [K155(100)]	6.74	6.81	6.88	6.99	6.78	6.9	7.12	6.73	6.93	6.99	7.11	6.95	7.04	6.94	7.12	7.21	7.11	6.98	-0.07	-0.237879	0.0988358	6.96242	-0.85	0.4	0.72	-6.22
P62081	RS7_HUMAN	40S ribosomal protein S7	RPS7	[K].AQQNNVEHKVETFSGVYK.[K]	1xTMTpro [K18]; 1xTMTpro [N-Term]; 1xAcetyl [K9(100)]	1	1	P62081 [161-178]	P62081 1xAcetyl [K169(100)]	5.37	5.1	5.37	5.31	5.16	5.41	5.18	5.27	5.46	5.49	5.53	5.56	5.62	5.33	5.39	5.55	5.4	5.39	0.05	-0.156656	0.261451	5.38318	0.51	0.61	0.85	-6.45
P62081	RS7_HUMAN	40S ribosomal protein S7	RPS7	[K].VETFSGVYKK.[L]	1xTMTpro [K10]; 1xTMTpro [N-Term]; 1xAcetyl [K9(100)]	1	1	P62081 [170-179]	P62081 1xAcetyl [K178(100)]	7.22	7.27	7.13	7.24	7.3	7.19	7.1	7.15	7.25	7.34	7.31	7.24	7.37	7.23	7.31	7.47	7.25	7.36	0.03	-0.103407	0.166909	7.26308	0.48	0.63	0.86	-6.46
P62857	RS28_HUMAN	40S ribosomal protein S28	RPS28	[R].VQPIKLAR.[V]	1xTMTpro [N-Term]; 1xAcetyl [K5(100)]	1	1	P62857 [6-13]	P62857 1xAcetyl [K10(100)]	7.75	7.57	7.52	7.77	7.77	7.74	7.65	7.57	7.75	7.64	7.51	7.73	7.7	7.49	7.73	7.84	7.37	7.59	0.13	-0.00878654	0.265003	7.64847	1.91	0.066	0.3	-4.83
Q9Y265	RUVB1_HUMAN	RuvB-like 1	RUVBL1	[K].QLKLDPSIFESLQK.[E]	1xTMTpro [K14]; 1xTMTpro [N-Term]; 1xAcetyl [K3(100)]	1	1	Q9Y265 [169-182]	Q9Y265 1xAcetyl [K171(100)]	6.87	7.09	6.95	6.88	6.77	6.88	7.19	6.9	6.78	7.08	7.15	6.94	6.76	6.94	6.83	6.8	6.95	6.92	-0.13	-0.26832	0.0131123	6.92714	-1.86	0.074	0.32	-4.93
Q9Y265	RUVB1_HUMAN	RuvB-like 1	RUVBL1	[K].DSIEKEHVEEISELFYDAK.[S]	1xTMTpro [K19]; 1xTMTpro [N-Term]; 1xAcetyl [K5(100)]	1	1	Q9Y265 [423-441]	Q9Y265 1xAcetyl [K427(100)]	4.82	4.9	5.07	5.17	4.9	4.84	5.08	4.78	4.94	5.01	4.93	4.82	4.83	4.91	5.1	4.77	5.03	4.96	-0.14	-0.343615	0.0563688	4.93633	-1.47	0.15	0.46	-5.52
Q9Y265	RUVB1_HUMAN	RuvB-like 1	RUVBL1	[K].LDPSIFESLQKER.[V]	1xDeamidated [Q10]; 1xTMTpro [N-Term]; 1xAcetyl [K11(100)]	1	1	Q9Y265 [172-184]	Q9Y265 1xAcetyl [K182(100)]	5.21	5.4	5.69	5.44	5.34	5.39	5.41	5.4	5.45	5.77	5.33	5.48	5.66	5.92	5.84	5.68	5.7	5.71	-0.09	-0.335671	0.147004	5.54492	-0.8	0.43	0.74	-6.26
Q9Y265	RUVB1_HUMAN	RuvB-like 1	RUVBL1	[-].MKIEEVK.[S]	1xTMTpro [K7]; 1xTMTpro [N-Term]; 1xAcetyl [K2(100)]	1	1	Q9Y265 [1-7]	Q9Y265 1xAcetyl [K2(100)]	6.14	6.17	6.06	6.08	6.28	6.16	5.92	6.22	6.26	6.11	6.11	6.06	6.22	6.27	6.15	6.1	6.29	6.09	0.05	-0.0926359	0.186193	6.15041	0.69	0.5	0.78	-6.34
Q9Y265	RUVB1_HUMAN	RuvB-like 1	RUVBL1	[R].VEAGDVIYIEANSGAVKR.[Q]	1xTMTpro [N-Term]; 1xAcetyl [K17(100)]	1	1	Q9Y265 [185-202]	Q9Y265 1xAcetyl [K201(100)]	5.89	5.88	5.96	5.89	6.02	5.74	5.96	5.92	5.9	5.92	5.97	5.96	5.88	5.79	6.02	6.01	6.07	6.05	-0.05	-0.194838	0.099755	5.93551	-0.66	0.51	0.79	-6.36
Q9Y265	RUVB1_HUMAN	RuvB-like 1	RUVBL1	[K].SSAKILADQQDK.[Y]	1xTMTpro [K12]; 1xTMTpro [N-Term]; 1xAcetyl [K4(100)]	1	1	Q9Y265 [442-453]	Q9Y265 1xAcetyl [K445(100)]	6.56	6.41	6.42	6.56	6.55	6.6	6.67	6.66	6.58	6.33	6.58	6.47	6.61	6.52	6.42	6.47	6.51	6.6	0	-0.137093	0.142643	6.52857	0.04	0.97	0.99	-6.58
Q9Y224	RTRAF_HUMAN	RNA transcription, translation and transport factor protein	RTRAF	[R].LTQDAVAKANQTK.[E]	1xTMTpro [K13]; 1xTMTpro [N-Term]; 1xAcetyl [K8(100)]	1	1	Q9Y224 [164-176]	Q9Y224 1xAcetyl [K171(100)]	6.5	6.04	6.54	6.72	6.38	6.19	6.46	6.71	6.51	6.32	6.41	7.09	6.6	6.07	6.65	6.85	6.32	6.58	0.31	0.149411	0.475666	6.49604	3.92	0.0005	0.013	-0.36
Q9Y224	RTRAF_HUMAN	RNA transcription, translation and transport factor protein	RTRAF	[R].DVNCPFKIQDR.[Q]	1xCarbamidomethyl [C4]; 1xTMTpro [N-Term]; 1xAcetyl [K7(100)]	1	1	Q9Y224 [66-76]	Q9Y224 1xAcetyl [K72(100)]	8.02	7.87	7.91	8.02	7.85	8.03	7.96	7.93	7.96	7.88	7.83	8.08	7.96	7.9	7.93	8.09	7.79	7.8	0.14	0.03026	0.256577	7.93439	2.59	0.015	0.13	-3.52
Q9Y224	RTRAF_HUMAN	RNA transcription, translation and transport factor protein	RTRAF	[K].NAEPLINLDVNNPDFK.[A]	1xTMTpro [N-Term]; 1xAcetyl [K16(100)]	1	1	Q9Y224 [116-131]	Q9Y224 1xAcetyl [K131(100)]	4.61	4.48	4.71	4.24	4.3	4.54	4.2	4.55	4.43	4.64	4.67	4.14	4.29	4.9	4.76	4.35	4.45	4.62	-0.27	-0.537179	-0.00426515	4.49383	-2.08	0.047	0.25	-4.54
Q9Y224	RTRAF_HUMAN	RNA transcription, translation and transport factor protein	RTRAF	[K].EGLPVALDKHILGFDTGDAVLNEAAQILR.[L]	1xDeamidated [N22]; 1xTMTpro [N-Term]; 1xAcetyl [K9(100)]	1	1	Q9Y224 [177-205]	Q9Y224 1xAcetyl [K185(100)]	2.75	3.25	3.49	3.09	2.74	3.37	3.85	3.48	3.42	3.65	3.95	3.66	3.48	3.49	3.85	3.28	3.31	3.33	-0.32	-0.711955	0.0717636	3.41345	-1.67	0.11	0.39	-5.23
Q9Y224	RTRAF_HUMAN	RNA transcription, translation and transport factor protein	RTRAF	[R].KLTALDYHNPAGFNCKDETEFR.[N]	1xCarbamidomethyl [C15]; 1xTMTpro [K1]; 1xTMTpro [N-Term]; 1xAcetyl [K16(100)]	1	1	Q9Y224 [5-26]	Q9Y224 1xAcetyl [K20(100)]	6.08	5.81	5.86	5.91	5.85	5.99	5.95	5.61	5.78	5.72	5.8	5.68	5.64	5.89	5.77	5.68	5.67	5.83	-0.13	-0.306981	0.0535374	5.80664	-1.44	0.16	0.47	-5.57
Q9Y224	RTRAF_HUMAN	RNA transcription, translation and transport factor protein	RTRAF	[R].LEYGDNAEKYK.[D]	1xTMTpro [K11]; 1xTMTpro [N-Term]; 1xAcetyl [K9(100)]	1	1	Q9Y224 [90-100]	Q9Y224 1xAcetyl [K98(100)]	6.14	6.4	5.62	5.89	5.96	5.88	5.88	6.28	5.87	5.81	5.53	5.95	5.6	5.6	5.91	5.88	5.84	6.03	0.2	-0.103617	0.507869	5.8927	1.39	0.18	0.5	-5.63
Q9Y224	RTRAF_HUMAN	RNA transcription, translation and transport factor protein	RTRAF	[K].LTALDYHNPAGFNCKDETEFR.[N]	1xCarbamidomethyl [C14]; 1xTMTpro [N-Term]; 1xAcetyl [K15(100)]	1	1	Q9Y224 [6-26]	Q9Y224 1xAcetyl [K20(100)]	5.99	6.09	5.88	6.02	5.61	5.96	5.79	5.93	5.81	6.06	5.98	5.9	5.71	5.98	5.55	5.89	6.07	5.97	0.1	-0.0761531	0.277149	5.89867	1.16	0.25	0.59	-5.91
Q9Y224	RTRAF_HUMAN	RNA transcription, translation and transport factor protein	RTRAF	[R].KLTALDYHNPAGFNCK.[D]	1xAcetyl [N-Term]; 1xCarbamidomethyl [C15]; 1xTMTpro [K16]; 1xTMTpro [N-Term]	1	1	Q9Y224 [5-20]	Q9Y224 1xAcetyl [N-Term]	6.43	6.58	6.19	6.58	6.42	6.64	6.19	6.39	6.41	6.71	6.43	6.41	6.25	6.5	6.68	6.61	6.55	6.67	0.07	-0.117364	0.249329	6.47978	0.74	0.47	0.76	-6.31
Q9Y224	RTRAF_HUMAN	RNA transcription, translation and transport factor protein	RTRAF	[R].DVNCPFK.[I]	1xCarbamidomethyl [C4]; 1xTMTpro [N-Term]; 1xAcetyl [K7(100)]	1	1	Q9Y224 [66-72]	Q9Y224 1xAcetyl [K72(100)]	5.99	6.19	6.26	6.19	6.28	6.27	6.16	6.35	6.23	6.18	6.32	6.11	6.43	6.28	6.47	6.42	6.31	6.43	-0.06	-0.22895	0.111776	6.27098	-0.7	0.49	0.77	-6.33
Q9Y224	RTRAF_HUMAN	RNA transcription, translation and transport factor protein	RTRAF	[K].EGLPVALDKHILGFDTGDAVLNEAAQILR.[L]	1xTMTpro [N-Term]; 1xAcetyl [K9(100)]	1	1	Q9Y224 [177-205]	Q9Y224 1xAcetyl [K185(100)]	3.07	3.3	3.41	4.04	3.6	3.39	3.94	3.75	3.33	3.41	3.37	3.84	3.46	3.45	3.59	3.19	3.47	3.76	0.09	-0.27092	0.447827	3.5204	0.5	0.62	0.85	-6.45
Q9Y224	RTRAF_HUMAN	RNA transcription, translation and transport factor protein	RTRAF	[K].EGLPVALDKHILGFDTGDAVLNEAAQILR.[L]	2xDeamidated [N22; Q26]; 1xTMTpro [N-Term]; 1xAcetyl [K9(100)]	1	1	Q9Y224 [177-205]	Q9Y224 1xAcetyl [K185(100)]	3.16	2.69	3.3	3.79	3.3	3.24	3.63	3.52	3.78	3.79	3.88	2.99	3.63	3.07	3.41	3.77	3.51	3.88	-0.1	-0.536817	0.331494	3.4629	-0.48	0.63	0.86	-6.46
Q15036	SNX17_HUMAN	Sorting nexin-17	SNX17	[K].LSSKLSAVSLR.[G]	1xTMTpro [N-Term]; 1xAcetyl [K4(100)]	1	1	Q15036 [432-442]	Q15036 1xAcetyl [K435(100)]	8.18	8	8.14	8.31	8.16	8.15	8.2	8.28	8.16	8.19	8.07	8.21	8.24	8.15	8.15	8.19	7.97	8.08	0.12	0.015809	0.231165	8.15776	2.35	0.026	0.18	-4.03
P53597	SUCA_HUMAN	Succinate--CoA ligase [ADP/GDP-forming] subunit alpha, mitochondrial	SUCLG1	[K].GGQTHLGLPVFNTVKEAK.[E]	1xTMTpro [K18]; 1xTMTpro [N-Term]; 1xAcetyl [K15(100)]	1	1	P53597 [91-108]	P53597 1xAcetyl [K105(100)]	5.89	6.09	6.31	6.19	6	6.07	6.29	5.91	6.07	6.05	6.17	6.28	6.07	6.22	5.97	6.01	6.1	6.16	-0.08	-0.248387	0.0823472	6.10302	-1.03	0.31	0.64	-6.05
P53597	SUCA_HUMAN	Succinate--CoA ligase [ADP/GDP-forming] subunit alpha, mitochondrial	SUCLG1	[K].IICQGFTGKQGTFHSQQALEYGTK.[L]	1xCarbamidomethyl [C3]; 1xDeamidated [Q16]; 1xTMTpro [K24]; 1xTMTpro [N-Term]; 1xAcetyl [K9(100)]	1	1	P53597 [58-81]	P53597 1xAcetyl [K66(100)]	5.8	5.8	5.76	5.74	5.76	5.64	5.63	5.84	5.58	5.79	5.83	5.94	5.76	5.75	5.59	5.58	5.61	5.71	0.07	-0.101767	0.235921	5.72881	0.81	0.42	0.73	-6.25
P53597	SUCA_HUMAN	Succinate--CoA ligase [ADP/GDP-forming] subunit alpha, mitochondrial	SUCLG1	[K].IGIMPGHIHKK.[G]	1xTMTpro [K11]; 1xTMTpro [N-Term]; 1xAcetyl [K10(100)]	1	1	P53597 [183-193]	P53597 1xAcetyl [K192(100)]	7.73	7.72	7.85	7.9	7.71	7.84	7.73	7.85	7.72	7.74	7.85	7.67	7.63	7.68	7.75	7.73	7.69	7.93	-0.03	-0.149799	0.0825809	7.76254	-0.59	0.56	0.82	-6.4
P53597	SUCA_HUMAN	Succinate--CoA ligase [ADP/GDP-forming] subunit alpha, mitochondrial	SUCLG1	[R].QHLYVDKNTK.[I]	1xTMTpro [K10]; 1xTMTpro [N-Term]; 1xAcetyl [K7(100)]	1	1	P53597 [48-57]	P53597 1xAcetyl [K54(100)]	7.39	7.39	7.18	7.2	7.26	7.26	7.28	7.19	7.15	7.18	7.11	7.23	7.04	7.19	7.12	7.03	7.23	7.24	-0.02	-0.158931	0.112974	7.20386	-0.35	0.73	0.9	-6.52
P53597	SUCA_HUMAN	Succinate--CoA ligase [ADP/GDP-forming] subunit alpha, mitochondrial	SUCLG1	[K].IICQGFTGKQGTFHSQQALEYGTK.[L]	1xCarbamidomethyl [C3]; 1xTMTpro [K24]; 1xTMTpro [N-Term]; 1xAcetyl [K9(100)]	1	1	P53597 [58-81]	P53597 1xAcetyl [K66(100)]	5.55	5.64	5.79	5.72	5.42	5.68	5.56	5.77	5.5	5.5	5.87	5.48	5.6	5.67	5.35	5.51	5.8	5.57	-0.01	-0.202981	0.188997	5.61049	-0.07	0.94	0.98	-6.58
Q01082	SPTB2_HUMAN	Spectrin beta chain, non-erythrocytic 1	SPTBN1	[R].LTVQTKFMELLEPLNER.[K]	1xTMTpro [N-Term]; 1xAcetyl [K6(100)]	1	1	Q01082 [1461-1477]	Q01082 1xAcetyl [K1466(100)]	3.8	4.06	4.06	3.74	3.9	3.7	4.16	3.62	3.82	3.96	3.95	3.36	4.08	3.95	3.67	3.49	3.86	4.19	-0.45	-0.745131	-0.161255	3.85369	-3.18	0.0036	0.051	-2.2
Q01082	SPTB2_HUMAN	Spectrin beta chain, non-erythrocytic 1	SPTBN1	[R].LQAAYAGDKADDIQK.[R]	1xTMTpro [K15]; 1xTMTpro [N-Term]; 1xAcetyl [K9(100)]	1	1	Q01082 [1870-1884]	Q01082 1xAcetyl [K1878(100)]	6.37	6.5	6.39	6.44	6.35	6.45	6.52	6.43	6.33	6.51	6.57	6.31	6.33	6.49	6.53	6.12	6.48	6.68	-0.21	-0.352128	-0.0700421	6.43434	-3.06	0.0047	0.062	-2.47
Q01082	SPTB2_HUMAN	Spectrin beta chain, non-erythrocytic 1	SPTBN1	[R].QIEAQEKPR.[D]	1xTMTpro [N-Term]; 1xAcetyl [K7(100)]	1	1	Q01082 [1933-1941]	Q01082 1xAcetyl [K1939(100)]	6.61	6.67	6.52	6.37	6.4	6.49	6.57	6.4	6.55	6.49	6.55	6.54	6.23	6.56	6.42	6.27	6.59	6.68	-0.15	-0.306323	0.00226276	6.49529	-2.02	0.053	0.27	-4.65
Q01082	SPTB2_HUMAN	Spectrin beta chain, non-erythrocytic 1	SPTBN1	[K].HQILEQAVEDYAETVHQLSKTSR.[A]	1xTMTpro [N-Term]; 1xAcetyl [K20(100)]	1	1	Q01082 [1634-1656]	Q01082 1xAcetyl [K1653(100)]	6.49	6.46	6.32	6.17	6.19	6.44	6.3	6.26	6.4	6.17	6.5	6.34	6.32	6.33	6.36	6.18	6.27	6.44	-0.15	-0.298531	0.00464886	6.32968	-1.98	0.057	0.28	-4.71
Q01082	SPTB2_HUMAN	Spectrin beta chain, non-erythrocytic 1	SPTBN1	[R].IQEKVDSIDDR.[H]	1xTMTpro [N-Term]; 1xAcetyl [K4(100)]	1	1	Q01082 [1246-1256]	Q01082 1xAcetyl [K1249(100)]	6.17	6.31	6.24	6.02	6.15	6.37	6.24	6.05	6.04	6.31	6.15	6.05	6.14	6.32	6.17	6.15	6.27	6.12	-0.12	-0.244756	0.0100405	6.18209	-1.88	0.07	0.32	-4.88
Q01082	SPTB2_HUMAN	Spectrin beta chain, non-erythrocytic 1	SPTBN1	[R].HEAFEKSAATWDER.[F]	1xTMTpro [N-Term]; 1xAcetyl [K6(100)]	1	1	Q01082 [2059-2072]	Q01082 1xAcetyl [K2064(100)]	5.62	5.68	5.41	5.67	5.5	5.43	5.55	5.7	5.67	5.49	5.43	5.66	5.36	5.64	5.73	5.67	5.35	5.5	0.15	-0.0308141	0.329766	5.55843	1.7	0.1	0.38	-5.19
Q01082	SPTB2_HUMAN	Spectrin beta chain, non-erythrocytic 1	SPTBN1	[K].EKLLQLTEK.[R]	1xTMTpro [K9]; 1xTMTpro [N-Term]; 1xAcetyl [K2(100)]	1	1	Q01082 [1990-1998]	Q01082 1xAcetyl [K1991(100)]	7.17	7.06	7.13	7.05	7.12	7.16	7.31	7.24	7.09	7.29	7.35	7.27	7.05	7.05	7.41	7.22	7.31	7.3	-0.11	-0.241668	0.0312804	7.19979	-1.58	0.13	0.42	-5.37
Q01082	SPTB2_HUMAN	Spectrin beta chain, non-erythrocytic 1	SPTBN1	[K].EKILSSDDYGK.[D]	1xTMTpro [K11]; 1xTMTpro [N-Term]; 1xAcetyl [K2(100)]	1	1	Q01082 [658-668]	Q01082 1xAcetyl [K659(100)]	5.45	5.67	5.46	5.41	5.73	5.61	5.69	5.66	5.6	5.53	5.62	5.15	5.57	5.53	5.7	5.63	5.75	5.54	-0.14	-0.330741	0.0575795	5.57073	-1.44	0.16	0.47	-5.56
Q01082	SPTB2_HUMAN	Spectrin beta chain, non-erythrocytic 1	SPTBN1	[K].EWLDKIEK.[E]	1xTMTpro [K8]; 1xTMTpro [N-Term]; 1xAcetyl [K5(100)]	1	1	Q01082 [1328-1335]	Q01082 1xAcetyl [K1332(100)]	4.76	4.76	4.69	4.48	4.65	5	4.84	4.75	4.48	4.97	4.73	4.55	4.82	4.69	4.74	4.76	4.73	4.96	-0.15	-0.377437	0.0675277	4.74261	-1.43	0.16	0.48	-5.58
Q01082	SPTB2_HUMAN	Spectrin beta chain, non-erythrocytic 1	SPTBN1	[K].IVSSSDVGHDEYSTQSLVKK.[H]	1xDeamidated [Q15]; 1xTMTpro [K20]; 1xTMTpro [N-Term]; 1xAcetyl [K19(100)]	1	1	Q01082 [766-785]	Q01082 1xAcetyl [K784(100)]	4.29	4.44	4.56	4.01	4	4.56	4.42	4.55	4.23	4.45	4.63	4.08	4.67	3.96	4.21	4.45	4.59	4.59	-0.21	-0.518382	0.101227	4.37284	-1.38	0.18	0.5	-5.65
Q01082	SPTB2_HUMAN	Spectrin beta chain, non-erythrocytic 1	SPTBN1	[K].EKLTGLHK.[M]	1xTMTpro [K8]; 1xTMTpro [N-Term]; 1xAcetyl [K2(100)]	1	1	Q01082 [1353-1360]	Q01082 1xAcetyl [K1354(100)]	6.05	6.09	6.27	6.45	6.39	6.39	6.03	6.22	6.18	6.22	6.27	6.14	6.34	6.3	6.12	6.39	6.28	6.26	0.11	-0.0576569	0.279902	6.24344	1.35	0.19	0.51	-5.69
Q01082	SPTB2_HUMAN	Spectrin beta chain, non-erythrocytic 1	SPTBN1	[K].VLDNAIETEK.[M]	1xTMTpro [N-Term]; 1xAcetyl [K10(100)]	1	1	Q01082 [293-302]	Q01082 1xAcetyl [K302(100)]	6.38	6.63	6.26	6.23	6.18	6.46	6.42	6.25	6.26	6.26	6.34	6.26	6.25	6.37	6.43	6.33	6.29	6.35	-0.1	-0.242732	0.05074	6.3309	-1.34	0.19	0.52	-5.7
Q01082	SPTB2_HUMAN	Spectrin beta chain, non-erythrocytic 1	SPTBN1	[K].FATDGEGYKPCDPQVIR.[D]	1xCarbamidomethyl [C11]; 1xTMTpro [N-Term]; 1xAcetyl [K9(100)]	1	1	Q01082 [594-610]	Q01082 1xAcetyl [K602(100)]	5.83	6.2	5.91	6.06	5.78	6.16	5.83	5.65	6.23	6.1	5.84	5.77	6.23	6.1	6.1	5.76	6.1	5.99	-0.12	-0.315054	0.0704478	5.97974	-1.3	0.2	0.53	-5.75
Q01082	SPTB2_HUMAN	Spectrin beta chain, non-erythrocytic 1	SPTBN1	[K].AELFTQSCADLDK.[W]	1xCarbamidomethyl [C8]; 1xTMTpro [N-Term]; 1xAcetyl [K13(100)]	1	1	Q01082 [1382-1394]	Q01082 1xAcetyl [K1394(100)]	6.47	6.46	6.38	6.4	6.12	6.31	6.44	6.46	6.46	6.56	6.61	6.31	6.36	6.26	6.59	6.46	6.54	6.49	-0.09	-0.254513	0.0660272	6.42614	-1.2	0.24	0.57	-5.86
Q01082	SPTB2_HUMAN	Spectrin beta chain, non-erythrocytic 1	SPTBN1	[K].TAASGIPYHSEVPVSLKEAVCEVALDYK.[K]	1xCarbamidomethyl [C21]; 1xTMTpro [K28]; 1xTMTpro [N-Term]; 1xAcetyl [K17(100)]	1	1	Q01082 [2242-2269]	Q01082 1xAcetyl [K2258(100)]	4.13	4.45	4.28	4.6	4.42	4.17	3.96	4.09	4.41	4.59	4.71	3.98	4.54	4.5	4.47	4.07	4.48	4.38	-0.17	-0.474636	0.125837	4.34552	-1.19	0.24	0.58	-5.88
Q01082	SPTB2_HUMAN	Spectrin beta chain, non-erythrocytic 1	SPTBN1	[R].EASLGEASKLQQFLR.[D]	1xTMTpro [N-Term]; 1xAcetyl [K9(100)]	1	1	Q01082 [1055-1069]	Q01082 1xAcetyl [K1063(100)]	7.06	7.23	7.18	7.21	7.11	7.05	7.27	7.05	7.22	6.97	7.1	7.31	7.2	7.09	6.98	7.21	7.27	7.04	0.08	-0.0634122	0.220631	7.14197	1.13	0.27	0.6	-5.94
Q01082	SPTB2_HUMAN	Spectrin beta chain, non-erythrocytic 1	SPTBN1	[K].LLQLTEK.[R]	1xTMTpro [N-Term]; 1xAcetyl [K7(100)]	1	1	Q01082 [1992-1998]	Q01082 1xAcetyl [K1998(100)]	5.49	6.43	5.86	5.42	5.49	5.71	5.66	5.84	5.51	5.64	5.35	5.72	5.53	5.92	5.92	5.3	5.56	5.86	-0.16	-0.486002	0.168233	5.67855	-1.02	0.32	0.65	-6.06
Q01082	SPTB2_HUMAN	Spectrin beta chain, non-erythrocytic 1	SPTBN1	[R].LQAAYAGDK.[A]	1xTMTpro [N-Term]; 1xAcetyl [K9(100)]	1	1	Q01082 [1870-1878]	Q01082 1xAcetyl [K1878(100)]	6.58	6.65	6.52	6.51	6.56	6.71	6.45	6.6	6.62	6.72	6.71	6.68	6.5	6.8	6.45	6.62	6.63	6.61	0.06	-0.0731939	0.18824	6.60732	0.9	0.38	0.7	-6.17
Q01082	SPTB2_HUMAN	Spectrin beta chain, non-erythrocytic 1	SPTBN1	[K].FYHDAKEIFGR.[I]	1xTMTpro [N-Term]; 1xAcetyl [K6(100)]	1	1	Q01082 [1810-1820]	Q01082 1xAcetyl [K1815(100)]	6.85	6.93	6.84	6.91	7.18	7.12	7.05	7.09	6.93	7.07	6.93	6.7	6.99	7.02	6.97	6.98	7.03	7.08	-0.05	-0.204342	0.0965431	6.98135	-0.73	0.47	0.76	-6.31
Q01082	SPTB2_HUMAN	Spectrin beta chain, non-erythrocytic 1	SPTBN1	[R].IQDKHK.[K]	1xTMTpro [K6]; 1xTMTpro [N-Term]; 1xAcetyl [K4(100)]	1	1	Q01082 [1821-1826]	Q01082 1xAcetyl [K1824(100)]	8.66	8.45	8.58	8.56	8.6	8.68	8.6	8.57	8.61	8.62	8.55	8.51	8.6	8.54	8.54	8.58	8.46	8.31	0.04	-0.0745934	0.156385	8.55693	0.72	0.47	0.76	-6.32
Q01082	SPTB2_HUMAN	Spectrin beta chain, non-erythrocytic 1	SPTBN1	[R].GVNASAQKFATDGEGYKPCDPQVIR.[D]	1xCarbamidomethyl [C19]; 2xDeamidated [N3; Q7]; 1xTMTpro [K17]; 1xTMTpro [N-Term]; 1xAcetyl [K8(100)]	1	1	Q01082 [586-610]	Q01082 1xAcetyl [K593(100)]	5.41	5.6	5.34	5.79	5.53	5.67	5.64	5.57	5.28	5.53	5.61	5.42	5.51	5.38	5.65	5.21	5.61	5.58	-0.07	-0.273157	0.136675	5.51796	-0.68	0.5	0.78	-6.35
Q01082	SPTB2_HUMAN	Spectrin beta chain, non-erythrocytic 1	SPTBN1	[R].AQTLPTSVVTITSESSPGKR.[E]	1xDeamidated [Q2]; 1xTMTpro [N-Term]; 1xAcetyl [K19(100)]	1	1	Q01082 [2326-2345]	Q01082 1xAcetyl [K2344(100)]	6.16	6.04	6.29	6.09	6.05	6.19	6.04	6.23	6.18	6.23	6.14	6.02	6.1	6.06	6.23	6.22	6.14	6.25	-0.05	-0.192521	0.0964859	6.14816	-0.68	0.5	0.78	-6.35
Q01082	SPTB2_HUMAN	Spectrin beta chain, non-erythrocytic 1	SPTBN1	[K].EGMQLISEKPETEAVVK.[E]	1xDeamidated [Q4]; 1xTMTpro [K17]; 1xTMTpro [N-Term]; 1xAcetyl [K9(100)]	1	1	Q01082 [1336-1352]	Q01082 1xAcetyl [K1344(100)]	7.17	6.97	6.95	6.78	6.71	7.03	6.88	6.96	6.78	6.78	6.83	6.71	6.81	6.6	6.56	6.18	6.5	6.58	-0.1	-0.429989	0.228209	6.76657	-0.65	0.52	0.8	-6.36
Q01082	SPTB2_HUMAN	Spectrin beta chain, non-erythrocytic 1	SPTBN1	[K].EAEKLESEHPDQAQAILSR.[L]	1xTMTpro [N-Term]; 1xAcetyl [K4(100)]	1	1	Q01082 [1018-1036]	Q01082 1xAcetyl [K1021(100)]	6.19	6.26	6.04	6.01	5.66	5.89	5.73	6.03	5.79	5.57	5.98	5.65	6.08	6.02	6	5.95	5.77	6.15	-0.07	-0.339422	0.192615	5.93067	-0.57	0.57	0.82	-6.41
Q01082	SPTB2_HUMAN	Spectrin beta chain, non-erythrocytic 1	SPTBN1	[K].ADDIQKR.[E]	1xTMTpro [N-Term]; 1xAcetyl [K6(100)]	1	1	Q01082 [1879-1885]	Q01082 1xAcetyl [K1884(100)]	6.31	6.42	6.22	6.32	6.31	6.53	6.4	6.24	6.38	6.5	6.27	6.27	6.45	6.31	6.35	6.28	6.31	6.31	-0.03	-0.166851	0.101327	6.34376	-0.5	0.62	0.85	-6.45
Q01082	SPTB2_HUMAN	Spectrin beta chain, non-erythrocytic 1	SPTBN1	[R].NLHSKWLK.[H]	1xTMTpro [K8]; 1xTMTpro [N-Term]; 1xAcetyl [K5(100)]	1	1	Q01082 [1308-1315]	Q01082 1xAcetyl [K1312(100)]	7.64	7.58	7.62	7.83	7.67	7.68	7.84	7.67	7.62	7.75	7.77	7.55	7.74	7.63	7.87	7.8	7.7	7.63	-0.03	-0.160503	0.0975265	7.69862	-0.5	0.62	0.85	-6.45
Q01082	SPTB2_HUMAN	Spectrin beta chain, non-erythrocytic 1	SPTBN1	[K].EAEKLESEHPDQAQAILSR.[L]	1xAcetyl [N-Term]; 1xTMTpro [K4]; 1xTMTpro [N-Term]	1	1	Q01082 [1018-1036]	Q01082 1xAcetyl [N-Term]	5.47	5.82	5.61	5.48	5.46	5.5	5.44	5.59	5.55	5.07	5.46	5.69	5.34	5.38	5.45	5.58	5.35	5.72	0.05	-0.168583	0.262787	5.49791	0.45	0.66	0.87	-6.48
Q01082	SPTB2_HUMAN	Spectrin beta chain, non-erythrocytic 1	SPTBN1	[R].ELEAENYHDIKR.[I]	1xDeamidated [N6]; 1xTMTpro [N-Term]; 1xAcetyl [K11(100)]	1	1	Q01082 [487-498]	Q01082 1xAcetyl [K497(100)]	5.87	5.99	5.94	6.06	5.96	6.08	6.06	6.03	6	5.94	6.08	5.86	6.1	5.96	5.91	6.18	5.89	6.01	0.03	-0.118973	0.183773	5.99568	0.44	0.66	0.87	-6.48
Q01082	SPTB2_HUMAN	Spectrin beta chain, non-erythrocytic 1	SPTBN1	[K].EGMQLISEKPETEAVVK.[E]	1xOxidation [M3]; 1xTMTpro [K17]; 1xTMTpro [N-Term]; 1xAcetyl [K9(100)]	1	1	Q01082 [1336-1352]	Q01082 1xAcetyl [K1344(100)]	6.55	7.6	6.52	6.69	6.3	6.46	6.45	6.92	6.25	6.44	6.46	6.56	6.14	6.22	6.58	6.35	6.4	6.68	0.09	-0.378769	0.561784	6.53205	0.42	0.68	0.88	-6.49
Q01082	SPTB2_HUMAN	Spectrin beta chain, non-erythrocytic 1	SPTBN1	[R].AQTLPTSVVTITSESSPGKR.[E]	1xTMTpro [N-Term]; 1xAcetyl [K19(100)]	1	1	Q01082 [2326-2345]	Q01082 1xAcetyl [K2344(100)]	6.16	6.13	6.07	6.34	6.09	6	6.23	6.05	6.04	6.23	6.14	6.36	6.22	6.19	6.18	6.05	6.06	6.24	0.03	-0.127939	0.186313	6.15553	0.38	0.71	0.89	-6.51
Q01082	SPTB2_HUMAN	Spectrin beta chain, non-erythrocytic 1	SPTBN1	[R].GVNASAQKFATDGEGYKPCDPQVIR.[D]	1xCarbamidomethyl [C19]; 1xTMTpro [K17]; 1xTMTpro [N-Term]; 1xAcetyl [K8(100)]	1	1	Q01082 [586-610]	Q01082 1xAcetyl [K593(100)]	5.42	5.38	5.55	5.68	5.46	5.41	5.79	5.46	5.49	5.68	5.47	5.53	5.3	5.53	5.46	5.43	5.49	5.52	-0.03	-0.209472	0.150116	5.50165	-0.34	0.74	0.91	-6.52
Q01082	SPTB2_HUMAN	Spectrin beta chain, non-erythrocytic 1	SPTBN1	[K].EGMQLISEKPETEAVVK.[E]	1xAcetyl [N-Term]; 1xDeamidated [Q4]; 1xTMTpro [K17]; 1xTMTpro [N-Term]; 1xAcetyl [K9(100)]	1	1	Q01082 [1336-1352]	Q01082 1xAcetyl [N-Term]; 1xAcetyl [K1344(100)]	6.32	6.16	6.05	6.18	5.92	6.26	6.22	6.29	5.96	6.2	6.15	6.01	6.2	5.9	6	5.63	5.76	5.94	-0.04	-0.298251	0.216671	6.06348	-0.33	0.74	0.91	-6.52
Q01082	SPTB2_HUMAN	Spectrin beta chain, non-erythrocytic 1	SPTBN1	[R].LVDTGDKFR.[F]	1xTMTpro [N-Term]; 1xAcetyl [K7(100)]	1	1	Q01082 [1907-1915]	Q01082 1xAcetyl [K1913(100)]	8.14	8.24	8.28	8.32	8.17	8.29	8.29	8.28	8.09	8.32	8.26	8.34	8.11	8.26	8.2	8.15	8.13	8.29	0.01	-0.093235	0.113542	8.2308	0.2	0.84	0.95	-6.56
Q01082	SPTB2_HUMAN	Spectrin beta chain, non-erythrocytic 1	SPTBN1	[R].MLIKLLEVLSGER.[L]	1xOxidation [M1]; 1xTMTpro [N-Term]; 1xAcetyl [K4(100)]	1	1	Q01082 [87-99]	Q01082 1xAcetyl [K90(100)]	6.12	6.11	6.2	6.06	6.23	6.48	6.33	6.22	6.07	6.29	5.99	6.29	5.93	6.27	6.34	6.24	6.18	6.09	0.01	-0.159516	0.187238	6.1906	0.16	0.87	0.96	-6.57
Q01082	SPTB2_HUMAN	Spectrin beta chain, non-erythrocytic 1	SPTBN1	[R].ELEAENYHDIKR.[I]	1xTMTpro [N-Term]; 1xAcetyl [K11(100)]	1	1	Q01082 [487-498]	Q01082 1xAcetyl [K497(100)]	6.31	6.17	6.37	6.39	6.43	6.39	6.48	6.54	6.49	6.41	6.49	6.39	6.55	6.48	6.46	6.54	6.33	6.55	-0.01	-0.148444	0.13574	6.4312	-0.09	0.93	0.98	-6.57
Q01082	SPTB2_HUMAN	Spectrin beta chain, non-erythrocytic 1	SPTBN1	[K].QLWGLLIEETEKR.[H]	1xTMTpro [N-Term]; 1xAcetyl [K12(100)]	1	1	Q01082 [1572-1584]	Q01082 1xAcetyl [K1583(100)]	4.21	4.22	4.28	3.63	4.53	3.97	4	4	4.11	3.91	3.83	4.02	3.91	4.34	3.59	4.3	3.99	4.26	-0.01	-0.339384	0.328287	4.06216	-0.03	0.97	0.99	-6.58
Q01082	SPTB2_HUMAN	Spectrin beta chain, non-erythrocytic 1	SPTBN1	[K].EAEKLESEHPDQAQAILSR.[L]	1xDeamidated [Q12]; 1xTMTpro [N-Term]; 1xAcetyl [K4(100)]	1	1	Q01082 [1018-1036]	Q01082 1xAcetyl [K1021(100)]	6.03	6.63	5.89	5.99	5.74	5.87	5.86	5.93	5.84	5.47	5.85	5.78	6.1	6	5.76	5.87	5.82	6.09	0	-0.331077	0.339022	5.91792	0.03	0.98	0.99	-6.58
P52788	SPSY_HUMAN	Spermine synthase	SMS	[R].LILDLSMKVLK.[Q]	1xTMTpro [K11]; 1xTMTpro [N-Term]; 1xAcetyl [K8(100)]	1	1	P52788 [297-307]	P52788 1xAcetyl [K304(100)]	5.13	5.34	5.31	5.38	5.06	5.23	4.95	5.06	5.04	5.14	5.39	5.36	5.18	5.23	5.1	4.93	5.05	5.19	-0.01	-0.223742	0.208431	5.17055	-0.07	0.94	0.98	-6.58
Q9UMZ2	SYNRG_HUMAN	Synergin gamma	SYNRG	[R].SLSLGDKEISR.[S]	1xTMTpro [N-Term]; 1xAcetyl [K7(100)]	1	1	Q9UMZ2 [1073-1083]	Q9UMZ2 1xAcetyl [K1079(100)]	6.62	5.93	6.23	6.33	6.27	6.19	6.08	6.42	6.23	6.21	6.18	6.14	6.47	6.15	5.98	6.37	6.19	5.89	0.24	0.0642526	0.418672	6.21609	2.79	0.0093	0.094	-3.1
Q9UMZ2	SYNRG_HUMAN	Synergin gamma	SYNRG	[K].GIAADKSSENTVPPGDPGDK.[Y]	1xTMTpro [K20]; 1xTMTpro [N-Term]; 1xAcetyl [K6(100)]	1	1	Q9UMZ2 [519-538]	Q9UMZ2 1xAcetyl [K524(100)]	6.28	5.93	6.17	6.26	6.29	6.33	6.13	6.36	6.24	6.18	6.07	6.2	6.35	6.3	6.28	6.26	6.32	5.94	0.15	-0.010893	0.313182	6.21568	1.91	0.066	0.31	-4.84
Q9UMZ2	SYNRG_HUMAN	Synergin gamma	SYNRG	[K].GIAADKSSENTVPPGDPGDK.[Y]	1xDeamidated [N10]; 1xTMTpro [K20]; 1xTMTpro [N-Term]; 1xAcetyl [K6(100)]	1	1	Q9UMZ2 [519-538]	Q9UMZ2 1xAcetyl [K524(100)]	5.2	4.82	5.02	5.17	5.01	5.08	4.88	5.21	5.01	5.23	4.97	5.06	5.03	5.2	5.13	5.2	5.24	4.89	0.18	-0.0183524	0.379291	5.075	1.86	0.074	0.32	-4.93
Q9UMZ2	SYNRG_HUMAN	Synergin gamma	SYNRG	[K].GGQNSTAASTKYDVFR.[Q]	1xDeamidated [N/Q]; 1xTMTpro [N-Term]; 1xAcetyl [K11(100)]	1	1	Q9UMZ2 [734-749]	Q9UMZ2 1xAcetyl [K744(100)]	7.1	7.03	6.9	7.07	7.05	6.92	6.85	7.11	6.96	6.99	7	6.78	7.01	6.9	6.87	7	6.94	6.8	0.1	-0.0272372	0.234946	6.96021	1.62	0.12	0.41	-5.3
Q9UMZ2	SYNRG_HUMAN	Synergin gamma	SYNRG	[K].SDDDFADFHSSKFSSINSDK.[S]	1xAcetyl [N-Term]; 2xTMTpro [K12; K20]; 1xTMTpro [N-Term]	1	1	Q9UMZ2 [772-791]	Q9UMZ2 1xAcetyl [N-Term]	6.43	6.08	6.29	6.14	6.36	6.26	6.23	6.34	6.36	6.23	6.18	6.09	6.29	6.27	6.16	6.35	6.32	5.69	0.12	-0.0679478	0.304712	6.22665	1.3	0.2	0.53	-5.75
Q9UMZ2	SYNRG_HUMAN	Synergin gamma	SYNRG	[K].EDSASVKSLDLPSIGGSSVGK.[E]	1xTMTpro [K21]; 1xTMTpro [N-Term]; 1xAcetyl [K7(100)]	1	1	Q9UMZ2 [805-825]	Q9UMZ2 1xAcetyl [K811(100)]	4.93	4.59	4.97	4.96	4.84	4.66	4.43	4.96	4.84	5.01	4.67	4.58	4.73	4.86	4.67	4.51	4.91	4.48	0.11	-0.145235	0.365803	4.75698	0.88	0.38	0.7	-6.19
Q9UMZ2	SYNRG_HUMAN	Synergin gamma	SYNRG	[K].ALPSMDKYAVFK.[G]	1xOxidation [M5]; 1xTMTpro [K12]; 1xTMTpro [N-Term]; 1xAcetyl [K7(100)]	1	1	Q9UMZ2 [507-518]	Q9UMZ2 1xAcetyl [K513(100)]	7.47	7.44	7.36	7.41	7.43	7.53	7.47	7.43	7.48	7.47	7.55	7.46	7.31	7.5	7.48	7.37	7.53	7.45	-0.04	-0.152195	0.0638351	7.45243	-0.84	0.41	0.72	-6.23
Q9UMZ2	SYNRG_HUMAN	Synergin gamma	SYNRG	[K].ALPSMDKYAVFK.[G]	1xTMTpro [K12]; 1xTMTpro [N-Term]; 1xAcetyl [K7(100)]	1	1	Q9UMZ2 [507-518]	Q9UMZ2 1xAcetyl [K513(100)]	7.27	7.14	7.39	7.2	7.27	7.1	7.3	7.18	7.17	7.3	7.12	7.25	7.34	7.21	7.05	7.31	7.21	7.04	0.05	-0.082833	0.190747	7.21448	0.81	0.43	0.74	-6.25
Q9UMZ2	SYNRG_HUMAN	Synergin gamma	SYNRG	[K].SSENTVPPGDPGDKYSAFR.[E]	1xTMTpro [N-Term]; 1xAcetyl [K14(100)]	1	1	Q9UMZ2 [525-543]	Q9UMZ2 1xAcetyl [K538(100)]	6.13	6.1	6.03	6.11	6.22	6.19	5.92	6.09	5.98	6.03	6.16	6.08	6.1	6.2	6.04	6.12	5.98	6.1	0.05	-0.0947025	0.195623	6.08825	0.71	0.48	0.77	-6.32
Q9UMZ2	SYNRG_HUMAN	Synergin gamma	SYNRG	[K].YAVFKGIAADK.[S]	1xTMTpro [K11]; 1xTMTpro [N-Term]; 1xAcetyl [K5(100)]	1	1	Q9UMZ2 [514-524]	Q9UMZ2 1xAcetyl [K518(100)]	6.26	6.11	5.94	6.2	6.05	6	6.08	6.03	6.16	6.01	6.12	5.78	6.04	6.15	6.02	5.99	6.03	6.04	-0.04	-0.198976	0.117179	6.05464	-0.53	0.6	0.84	-6.44
Q9UMZ2	SYNRG_HUMAN	Synergin gamma	SYNRG	[K].GGQNSTAASTKYDVFR.[Q]	1xTMTpro [N-Term]; 1xAcetyl [K11(100)]	1	1	Q9UMZ2 [734-749]	Q9UMZ2 1xAcetyl [K744(100)]	7.25	7.05	7.04	7.03	7.02	7.11	7.03	7.11	7.17	7.08	6.95	6.86	7.16	7.05	7.06	7.07	7.12	6.91	0.02	-0.106046	0.139429	7.05991	0.28	0.78	0.92	-6.54
Q13148	TADBP_HUMAN	TAR DNA-binding protein 43	TARDBP	[R].AVQKTSDLIVLGLPWK.[T]	1xTMTpro [K16]; 1xTMTpro [N-Term]; 1xAcetyl [K4(100)]	1	1	Q13148 [99-114]	Q13148 1xAcetyl [K102(100)]	6.94	6.81	7.06	7.16	7.08	6.97	7.03	6.96	6.96	6.96	6.94	7.1	7.02	7.01	7.05	6.91	7.02	6.88	0.04	-0.0892359	0.170214	6.99265	0.64	0.53	0.8	-6.37
Q9NQ88	TIGAR_HUMAN	Fructose-2,6-bisphosphatase TIGAR	TIGAR	[K].QAAAAGIFLNNVKFTHAFSSDLMR.[T]	1xDeamidated [N11]; 1xOxidation [M23]; 1xTMTpro [N-Term]; 1xAcetyl [K13(100)]	1	1	Q9NQ88 [38-61]	Q9NQ88 1xAcetyl [K50(100)]	6.29	6.31	6.57	6.36	6.26	6.4	6.65	6.27	6.45	6.54	6.49	6.39	6.43	6.43	6.57	6.43	6.4	6.46	-0.19	-0.32316	-0.0526843	6.42928	-2.84	0.0081	0.087	-2.97
Q9NQ88	TIGAR_HUMAN	Fructose-2,6-bisphosphatase TIGAR	TIGAR	[K].QAAAAGIFLNNVKFTHAFSSDLMR.[T]	1xOxidation [M23]; 1xTMTpro [N-Term]; 1xAcetyl [K13(100)]	1	1	Q9NQ88 [38-61]	Q9NQ88 1xAcetyl [K50(100)]	6.58	6.79	6.8	6.71	6.66	6.72	6.76	6.63	6.59	6.87	6.61	6.45	6.67	6.55	6.57	6.7	6.59	6.67	-0.06	-0.205822	0.0880171	6.66093	-0.82	0.42	0.73	-6.24
Q9NQ88	TIGAR_HUMAN	Fructose-2,6-bisphosphatase TIGAR	TIGAR	[K].QAAAAGIFLNNVKFTHAFSSDLMR.[T]	1xTMTpro [N-Term]; 1xAcetyl [K13(100)]	1	1	Q9NQ88 [38-61]	Q9NQ88 1xAcetyl [K50(100)]	7.46	7.45	7.49	7.48	7.3	7.57	7.54	7.52	7.42	7.37	7.57	7.54	7.45	7.57	7.45	7.51	7.51	7.59	-0.02	-0.127815	0.0967286	7.48874	-0.28	0.78	0.92	-6.54
O14562	UBFD1_HUMAN	Ubiquitin domain-containing protein UBFD1	UBFD1	[K].VLDKGKPEDVMPSVK.[G]	2xTMTpro [K6; K15]; 1xTMTpro [N-Term]; 1xAcetyl [K4(100)]	1	1	O14562 [193-207]	O14562 1xAcetyl [K196(100)]	5.63	5.7	5.68	5.86	5.66	5.83	5.81	5.41	5.71	5.75	5.81	5.58	5.65	5.76	5.79	5.56	5.69	5.7	-0.16	-0.318555	0.0083752	5.70026	-1.94	0.062	0.29	-4.78
Q93008	USP9X_HUMAN	Probable ubiquitin carboxyl-terminal hydrolase FAF-X	USP9X	[K].FHIGCEKGGANLIK.[E]	1xCarbamidomethyl [C5]; 1xDeamidated [N11]; 1xTMTpro [K14]; 1xTMTpro [N-Term]; 1xAcetyl [K7(100)]	1	1	Q93008 [1447-1460]	Q93008 1xAcetyl [K1453(100)]	6.44	6.62	6.53	6.58	6.73	6.48	6.68	6.55	6.49	6.39	6.51	6.4	6.74	6.5	6.38	6.35	6.44	6.65	-0.08	-0.238391	0.0760579	6.52499	-1.06	0.3	0.63	-6.02
Q93008	USP9X_HUMAN	Probable ubiquitin carboxyl-terminal hydrolase FAF-X	USP9X	[K].GDLLEGANAYHCEKCNK.[K]	2xCarbamidomethyl [C12; C15]; 1xDeamidated [N8]; 1xTMTpro [K17]; 1xTMTpro [N-Term]; 1xAcetyl [K14(100)]	1	1	Q93008 [1760-1776]	Q93008 1xAcetyl [K1773(100)]	5.52	5.38	5.67	5.5	5.22	5.4	5.58	5.72	5.49	5.57	5.7	5.59	5.62	5.46	5.5	5.45	5.69	5.52	-0.03	-0.214442	0.158206	5.5318	-0.31	0.76	0.92	-6.53
Q9Y3T6	R3HC1_HUMAN	R3H and coiled-coil domain-containing protein 1	R3HCC1	[K].TEDLLATFSEFQEKGFR.[I]	1xTMTpro [N-Term]; 1xAcetyl [K14(100)]	1	1	Q9Y3T6 [331-347]	Q9Y3T6 1xAcetyl [K344(100)]	3.38	3.35	3.64	3.51	3.63	3.54	3.57	3.48	3.66	3.33	3.57	3.71	3.45	3.77	3.61	3.6	3.89	3.76	-0.05	-0.367418	0.257427	3.5807	-0.36	0.72	0.9	-6.51
Q07020	RL18_HUMAN	60S ribosomal protein L18	RPL18	[R].TNSTFNQVVLKR.[L]	1xTMTpro [N-Term]; 1xAcetyl [K11(100)]	1	1	Q07020 [39-50]	Q07020 1xAcetyl [K49(100)]	7.76	7.67	7.72	7.71	7.77	7.86	7.77	7.69	7.65	7.76	7.61	7.73	7.72	7.81	7.81	7.67	7.73	7.69	-0.02	-0.130254	0.085984	7.72848	-0.42	0.68	0.88	-6.49
Q02878	RL6_HUMAN	60S ribosomal protein L6	RPL6	[R].THQKFVIATSTK.[I]	1xTMTpro [K12]; 1xTMTpro [N-Term]; 1xAcetyl [K4(100)]	1	1	Q02878 [189-200]	Q02878 1xAcetyl [K192(100)]	8.25	8.16	8.07	8.4	8.28	8.19	8.18	8.26	8.21	8.16	8.3	8.38	8.35	8.19	8.18	8.57	8.22	8.27	0.2	0.0865097	0.319066	8.25648	3.57	0.0013	0.025	-1.25
Q02878	RL6_HUMAN	60S ribosomal protein L6	RPL6	[R].HQEGEIFDTEKEK.[Y]	1xTMTpro [K13]; 1xTMTpro [N-Term]; 1xAcetyl [K11(100)]	1	1	Q02878 [227-239]	Q02878 1xAcetyl [K237(100)]	6.64	6.52	6.15	6.29	6.29	6.25	6.34	6.69	6.27	6.36	5.98	6.29	6.27	5.98	6.08	6.21	5.99	6.1	0.24	-0.00131783	0.481005	6.26159	2.07	0.051	0.26	-4.58
Q02878	RL6_HUMAN	60S ribosomal protein L6	RPL6	[R].KLLSHGK.[K]	1xTMTpro [K7]; 1xTMTpro [N-Term]; 1xAcetyl [K1(100)]	1	1	Q02878 [124-130]	Q02878 1xAcetyl [K124(100)]	7.97	7.97	7.92	8.17	8.16	7.91	8.02	8.06	8.19	8.14	8.1	8.08	8.27	8.14	8.17	8.31	8.06	7.95	0.12	-0.013903	0.261584	8.08786	1.84	0.076	0.33	-4.96
Q02878	RL6_HUMAN	60S ribosomal protein L6	RPL6	[K].VLATVTKPVGGDKNGGTR.[V]	1xDeamidated [N14]; 1xTMTpro [K7]; 1xTMTpro [N-Term]; 1xAcetyl [K13(100)]	1	1	Q02878 [88-105]	Q02878 1xAcetyl [K100(100)]	7.3	7.13	7.14	7.29	7.13	7.12	7.03	7.26	7.25	7.31	7.32	7.28	7.45	7.27	7.27	7.28	6.96	7.09	0.11	-0.0377697	0.255195	7.21589	1.52	0.14	0.44	-5.45
Q02878	RL6_HUMAN	60S ribosomal protein L6	RPL6	[K].EKVLATVTKPVGGDK.[N]	2xTMTpro [K9; K15]; 1xTMTpro [N-Term]; 1xAcetyl [K2(100)]	1	1	Q02878 [86-100]	Q02878 1xAcetyl [K87(100)]	6.82	6.85	6.86	6.97	7.07	7.04	7.16	6.77	6.93	6.98	7.19	6.84	7.17	7.02	7.26	7.29	7.15	6.96	-0.12	-0.326924	0.0908394	7.01756	-1.18	0.25	0.59	-5.89
Q02878	RL6_HUMAN	60S ribosomal protein L6	RPL6	[K].IDISNVKIPK.[H]	1xTMTpro [K10]; 1xTMTpro [N-Term]; 1xAcetyl [K7(100)]	1	1	Q02878 [201-210]	Q02878 1xAcetyl [K207(100)]	6.08	6.25	6.23	6.24	5.96	6.26	6.28	6.23	6.09	6.3	6.27	6.41	6.17	6.2	6.22	6.31	6.46	6.09	0.08	-0.0630644	0.221515	6.22559	1.14	0.26	0.6	-5.93
Q02878	RL6_HUMAN	60S ribosomal protein L6	RPL6	[K].VLATVTKPVGGDKNGGTR.[V]	1xTMTpro [K7]; 1xTMTpro [N-Term]; 1xAcetyl [K13(100)]	1	1	Q02878 [88-105]	Q02878 1xAcetyl [K100(100)]	6.45	6.17	6.48	6.49	6.59	6.37	6.35	6.46	6.62	6.28	6.44	6.42	6.66	6.45	6.49	6.59	6.59	6.33	0.07	-0.0802331	0.222439	6.45557	0.96	0.34	0.67	-6.12
Q02878	RL6_HUMAN	60S ribosomal protein L6	RPL6	[K].KVDAGGK.[V]	1xAcetyl [N-Term]; 1xTMTpro [K7]; 1xTMTpro [N-Term]	1	1	Q02878 [20-26]	Q02878 1xAcetyl [N-Term]	7.15	7.38	7.22	7.28	7.32	7.32	7.2	7.26	7.26	7.29	7.27	7.22	7.46	7.35	7.37	7.38	7.2	7.08	0.06	-0.0732391	0.190882	7.27766	0.91	0.37	0.69	-6.16
Q02878	RL6_HUMAN	60S ribosomal protein L6	RPL6	[R].HQEGEIFDTEKEKYEITEQR.[K]	1xTMTpro [K11]; 1xTMTpro [N-Term]; 1xAcetyl [K13(100)]	1	1	Q02878 [227-246]	Q02878 1xAcetyl [K239(100)]	5.51	5.27	5.27	5.46	5.04	5.61	5.44	5.22	5.67	5.41	5.54	5.56	5.52	5.28	5.42	5.48	5.25	5.42	0.01	-0.212115	0.229106	5.41023	0.08	0.94	0.98	-6.58
P18124	RL7_HUMAN	60S ribosomal protein L7	RPL7	[K].HYHKEYR.[Q]	1xTMTpro [N-Term]; 1xAcetyl [K4(100)]	1	1	P18124 [56-62]	P18124 1xAcetyl [K59(100)]	6.49	6.37	6.32	6.64	6.54	6.35	6.48	6.7	6.66	6.6	6.34	6.45	6.76	6.4	6.43	6.59	6.36	6.4	0.2	0.0543859	0.346217	6.49313	2.81	0.0089	0.091	-3.05
P18124	RL7_HUMAN	60S ribosomal protein L7	RPL7	[K].EANNFLWPFK.[L]	1xTMTpro [N-Term]; 1xAcetyl [K10(100)]	1	1	P18124 [203-212]	P18124 1xAcetyl [K212(100)]	4.57	4.95	4.29	4.37	4.27	4.58	4.49	4.27	4.34	4.22	4.56	4.4	4.24	4.43	4.46	4.37	4.36	4.8	-0.17	-0.44014	0.105597	4.44318	-1.25	0.22	0.55	-5.8
P18124	RL7_HUMAN	60S ribosomal protein L7	RPL7	[K].EVPAVPETLKK.[K]	1xTMTpro [K11]; 1xTMTpro [N-Term]; 1xAcetyl [K10(100)]	1	1	P18124 [10-20]	P18124 1xAcetyl [K19(100)]	6.43	6.42	6.25	6.27	6.33	6.42	6.44	6.29	6.32	6.42	6.41	6.4	6.56	6.47	6.52	6.37	6.56	6.35	-0.06	-0.200908	0.0777427	6.4012	-0.9	0.37	0.7	-6.17
P18124	RL7_HUMAN	60S ribosomal protein L7	RPL7	[R].NFAELKIK.[R]	1xTMTpro [K8]; 1xTMTpro [N-Term]; 1xAcetyl [K6(100)]	1	1	P18124 [24-31]	P18124 1xAcetyl [K29(100)]	8.25	8.42	8.35	8.42	8.43	8.44	8.49	8.43	8.37	8.53	8.61	8.42	8.56	8.47	8.62	8.56	8.58	8.44	-0.04	-0.168757	0.0816703	8.46582	-0.71	0.48	0.77	-6.32
P18124	RL7_HUMAN	60S ribosomal protein L7	RPL7	[K].SVNELIYKR.[G]	1xTMTpro [N-Term]; 1xAcetyl [K8(100)]	1	1	P18124 [149-157]	P18124 1xAcetyl [K156(100)]	7.04	7.03	7.08	7.06	7.05	7.08	7.05	6.77	7.04	7.14	7.11	7.02	7.17	6.95	6.89	7.13	7.1	6.96	-0.02	-0.157163	0.11666	7.03635	-0.3	0.76	0.92	-6.53
P18124	RL7_HUMAN	60S ribosomal protein L7	RPL7	[R].FKEANNFLWPFK.[L]	1xTMTpro [K12]; 1xTMTpro [N-Term]; 1xAcetyl [K2(100)]	1	1	P18124 [201-212]	P18124 1xAcetyl [K202(100)]	5.66	5.7	5.88	5.86	5.64	5.87	5.71	5.76	5.96	5.92	5.99	5.88	5.83	5.93	5.82	5.96	6.01	5.84	0.02	-0.149807	0.187994	5.84644	0.23	0.82	0.94	-6.55
P62987	RL40_HUMAN	Ubiquitin-60S ribosomal protein L40	UBA52	[R].QLAQKYNCDK.[M]	1xCarbamidomethyl [C8]; 1xTMTpro [K10]; 1xTMTpro [N-Term]; 1xAcetyl [K5(100)]	1	1	P62987 [84-93]	P62987 1xAcetyl [K88(100)]	7.29	7.31	7.3	7.39	7.47	7.39	7.46	7.41	7.44	7.36	7.27	7.37	7.47	7.41	7.4	7.43	7.33	7.24	0.06	-0.0500444	0.178725	7.37514	1.15	0.26	0.59	-5.92
P07602	SAP_HUMAN	Prosaposin	PSAP	[K].NVIPALELVEPIKK.[H]	1xTMTpro [K14]; 1xTMTpro [N-Term]; 1xAcetyl [K13(100)]	1	1	P07602 [291-304]	P07602 1xAcetyl [K303(100)]	5.46	5.54	5.4	5.28	5.28	5.59	5.4	5.29	5.31	5.71	5.35	5.24	5.35	5.7	5.71	5.44	5.53	5.64	-0.19	-0.369618	-0.00946497	5.45759	-2.15	0.04	0.23	-4.4
P07602	SAP_HUMAN	Prosaposin	PSAP	[K].QEILAALEK.[G]	1xTMTpro [N-Term]; 1xAcetyl [K9(100)]	1	1	P07602 [430-438]	P07602 1xAcetyl [K438(100)]	6.47	6.99	6.52	6.07	6.24	6.24	6.11	6.46	6.19	6.27	6.32	6.59	6.31	6.64	6.45	6.36	6.17	6.69	-0.05	-0.3864	0.292673	6.39429	-0.29	0.77	0.92	-6.53
P57772	SELB_HUMAN	Selenocysteine-specific elongation factor	EEFSEC	[K].IDLLPEGKR.[Q]	1xTMTpro [N-Term]; 1xAcetyl [K8(100)]	1	1	P57772 [148-156]	P57772 1xAcetyl [K155(100)]	6.12	6.09	6.41	6.22	6.01	6.09	6.24	6.2	6.23	6.09	6.01	6.12	6.1	6.14	6.07	6.17	5.87	6.02	0.03	-0.136906	0.18949	6.12172	0.33	0.74	0.91	-6.52
P57772	SELB_HUMAN	Selenocysteine-specific elongation factor	EEFSEC	[K].FKIHIPGGLSPESK.[K]	1xTMTpro [K14]; 1xTMTpro [N-Term]; 1xAcetyl [K2(100)]	1	1	P57772 [528-541]	P57772 1xAcetyl [K529(100)]	6.71	6.69	6.66	6.8	6.78	6.94	6.69	6.62	6.57	6.66	6.93	6.75	6.82	6.65	6.64	6.7	6.79	6.74	-0.02	-0.162972	0.132154	6.72905	-0.21	0.83	0.95	-6.56
P57772	SELB_HUMAN	Selenocysteine-specific elongation factor	EEFSEC	[K].DLTPAVTDNDEADKK.[A]	1xDeamidated [N9]; 1xTMTpro [K15]; 1xTMTpro [N-Term]; 1xAcetyl [K14(100)]	1	1	P57772 [383-397]	P57772 1xAcetyl [K396(100)]	5.97	6.2	5.88	5.7	5.98	5.84	5.81	6	6.11	6.05	6.01	5.98	5.68	5.82	6.02	5.89	5.73	5.81	-0.01	-0.206856	0.183591	5.91616	-0.12	0.9	0.97	-6.57
Q14151	SAFB2_HUMAN	Scaffold attachment factor B2	SAFB2	[K].VTPDIEESLLEPENEKILDILGETCK.[S]	1xCarbamidomethyl [C25]; 1xTMTpro [K26]; 1xTMTpro [N-Term]; 1xAcetyl [K16(100)]	1	1	Q14151 [200-225]	Q14151 1xAcetyl [K215(100)]	4.1	4.22	4.46	4.2	4.22	3.97	4.05	4.48	4.44	4.29	4.39	4.37	4.27	4.38	3.71	4.44	4.18	4.02	0.25	-0.0431228	0.53706	4.23283	1.74	0.092	0.36	-5.12
Q14151	SAFB2_HUMAN	Scaffold attachment factor B2	SAFB2	[R].DILSFDKIK.[E]	1xTMTpro [K9]; 1xTMTpro [N-Term]; 1xAcetyl [K7(100)]	1	1	Q14151 [610-618]	Q14151 1xAcetyl [K616(100)]	7.69	7.33	7.4	7.31	7.45	7.41	7.45	7.41	7.46	7.45	7.39	7.48	7.49	7.39	7.45	7.45	7.53	7.33	0.01	-0.108611	0.130672	7.4369	0.19	0.85	0.95	-6.56
Q14141	SEPT6_HUMAN	Septin-6	SEPTIN6	[K].ELHEKFDR.[L]	1xTMTpro [N-Term]; 1xAcetyl [K5(100)]	1	1	Q14141 [363-370]	Q14141 1xAcetyl [K367(100)]	6.94	7.05	7.01	6.8	7.02	7.21	7.07	6.86	7.03	7.05	6.99	6.89	7	6.97	6.98	6.83	7.19	7.03	-0.17	-0.291036	-0.0580174	6.9947	-3.07	0.0047	0.062	-2.47
Q14141	SEPT6_HUMAN	Septin-6	SEPTIN6	[K].LHQDEKK.[K]	1xTMTpro [K7]; 1xTMTpro [N-Term]; 1xAcetyl [K6(100)]	1	1	Q14141 [374-380]	Q14141 1xAcetyl [K379(100)]	6.56	6.52	6.67	6.55	6.54	6.86	6.65	6.55	6.65	6.73	6.71	6.65	6.57	6.7	6.78	6.45	6.79	6.79	-0.17	-0.308133	-0.040267	6.65177	-2.66	0.013	0.11	-3.37
Q14141	SEPT6_HUMAN	Septin-6	SEPTIN6	[K].SELTKFK.[I]	1xTMTpro [K7]; 1xTMTpro [N-Term]; 1xAcetyl [K5(100)]	1	1	Q14141 [192-198]	Q14141 1xAcetyl [K196(100)]	7.95	7.98	8.1	7.95	7.99	7.96	8.17	8.04	7.99	8.22	8.23	8.15	8.06	8.08	8.16	8.06	8.16	8.04	-0.09	-0.206741	0.0290803	8.0712	-1.54	0.13	0.44	-5.42
Q14141	SEPT6_HUMAN	Septin-6	SEPTIN6	[K].KLHQDEKK.[K]	2xTMTpro [K1; K7]; 1xTMTpro [N-Term]; 1xAcetyl [K8(100)]	1	1	Q14141 [373-380]	Q14141 1xAcetyl [K380(100)]	7.2	7.04	7.15	7.08	7.08	7.28	7.32	6.99	7.16	7.09	7.25	7.12	6.95	7.1	7	7.06	7.09	7.06	-0.09	-0.230203	0.0453163	7.11274	-1.37	0.18	0.5	-5.65
Q14141	SEPT6_HUMAN	Septin-6	SEPTIN6	[K].SLDDEVNAFKQR.[K]	1xTMTpro [N-Term]; 1xAcetyl [K10(100)]	1	1	Q14141 [388-399]	Q14141 1xAcetyl [K397(100)]	6.6	6.61	6.54	6.54	6.7	6.81	6.69	6.68	6.51	6.58	6.51	6.4	6.62	6.45	6.79	6.63	6.54	6.67	-0.08	-0.231498	0.0758885	6.60401	-1.04	0.31	0.64	-6.04
Q14141	SEPT6_HUMAN	Septin-6	SEPTIN6	[K].ADAISKSELTK.[F]	1xTMTpro [K11]; 1xTMTpro [N-Term]; 1xAcetyl [K6(100)]	1	1	Q14141 [186-196]	Q14141 1xAcetyl [K191(100)]	6.85	6.72	6.76	6.83	6.72	6.8	6.83	6.79	6.81	6.67	6.64	6.64	6.59	6.85	6.64	6.73	6.7	6.74	0.02	-0.109882	0.157308	6.74012	0.36	0.72	0.9	-6.51
Q14141	SEPT6_HUMAN	Septin-6	SEPTIN6	[R].QYPWGTVQVENEAHCDFVKLR.[E]	1xCarbamidomethyl [C15]; 1xDeamidated [Q8]; 1xTMTpro [N-Term]; 1xAcetyl [K19(100)]	1	1	Q14141 [255-275]	Q14141 1xAcetyl [K273(100)]	5.49	5.23	5.34	5.38	5.25	5.2	5.52	5.43	5.23	5.23	5.43	5.52	5.48	5.46	5.27	5.23	5.35	5.36	0.01	-0.179254	0.193886	5.35578	0.08	0.94	0.98	-6.58
Q13485	SMAD4_HUMAN	Mothers against decapentaplegic homolog 4	SMAD4	[R].APGDAVHKIYPSAYIK.[V]	1xTMTpro [K16]; 1xTMTpro [N-Term]; 1xAcetyl [K8(100)]	1	1	Q13485 [421-436]	Q13485 1xAcetyl [K428(100)]	6.69	6.64	6.74	6.73	6.74	6.73	6.8	6.6	6.67	6.73	6.77	6.73	6.68	6.68	6.81	6.7	6.68	6.74	-0.08	-0.194621	0.027154	6.71296	-1.55	0.13	0.43	-5.42
Q13485	SMAD4_HUMAN	Mothers against decapentaplegic homolog 4	SMAD4	[R].AIESLVKK.[L]	1xTMTpro [K8]; 1xTMTpro [N-Term]; 1xAcetyl [K7(100)]	1	1	Q13485 [39-46]	Q13485 1xAcetyl [K45(100)]	8.53	8.5	8.55	8.55	8.56	8.54	8.57	8.49	8.51	8.46	8.52	8.52	8.52	8.5	8.47	8.53	8.46	8.57	-0.01	-0.101834	0.0743393	8.51964	-0.32	0.75	0.91	-6.53
P62191	PRS4_HUMAN	26S proteasome regulatory subunit 4	PSMC1	[K].VEKAPQETYADIGGLDNQIQEIK.[E]	1xDeamidated [N17]; 1xTMTpro [K23]; 1xTMTpro [N-Term]; 1xAcetyl [K3(100)]	1	1	P62191 [176-198]	P62191 1xAcetyl [K178(100)]	4.74	5.02	5.1	4.58	4.85	4.89	4.91	4.74	5.11	5.05	5.05	5.05	5.01	5.05	4.98	5.11	5.05	5.14	-0.17	-0.388822	0.058229	4.96966	-1.51	0.14	0.45	-5.46
P62191	PRS4_HUMAN	26S proteasome regulatory subunit 4	PSMC1	[R].VAEEHAPSIVFIDEIDAIGTKR.[Y]	1xTMTpro [N-Term]; 1xAcetyl [K21(100)]	1	1	P62191 [273-294]	P62191 1xAcetyl [K293(100)]	5.47	5.55	5.62	5.62	5.96	6.04	5.71	5.99	5.64	5.77	5.58	5.86	5.84	5.73	5.95	5.72	5.7	5.76	0.07	-0.139224	0.287778	5.75045	0.71	0.48	0.77	-6.32
P62191	PRS4_HUMAN	26S proteasome regulatory subunit 4	PSMC1	[K].APQETYADIGGLDNQIQEIK.[E]	1xTMTpro [N-Term]; 1xAcetyl [K20(100)]	1	1	P62191 [179-198]	P62191 1xAcetyl [K198(100)]	4.38	5.05	4.45	4.48	4.73	4.64	4.71	4.96	4.35	4.45	4.42	4.46	4.47	4.85	4.8	4.64	4.89	4.59	0.04	-0.231927	0.308312	4.62964	0.29	0.77	0.92	-6.54
P62191	PRS4_HUMAN	26S proteasome regulatory subunit 4	PSMC1	[K].VEKAPQETYADIGGLDNQIQEIK.[E]	1xTMTpro [K23]; 1xTMTpro [N-Term]; 1xAcetyl [K3(100)]	1	1	P62191 [176-198]	P62191 1xAcetyl [K178(100)]	5.03	4.8	4.84	4.96	4.87	4.97	4.93	4.86	4.75	4.85	4.7	4.88	4.99	4.97	5.18	4.71	5.12	4.7	-0.02	-0.24361	0.201064	4.89396	-0.2	0.85	0.95	-6.56
P62191	PRS4_HUMAN	26S proteasome regulatory subunit 4	PSMC1	[R].NQEQMKPLEEKQEEER.[S]	1xTMTpro [K6]; 1xTMTpro [N-Term]; 1xAcetyl [K11(100)]	1	1	P62191 [81-96]	P62191 1xAcetyl [K91(100)]	5.66	5.39	5.63	5.72	5.36	5.42	5.34	5.5	5.26	5.52	5.54	5.35	5.37	5.57	5.53	5.47	5.27	5.45	0.01	-0.183084	0.206197	5.46349	0.12	0.9	0.97	-6.57
P62191	PRS4_HUMAN	26S proteasome regulatory subunit 4	PSMC1	[K].VTNEDFKK.[S]	1xTMTpro [K8]; 1xTMTpro [N-Term]; 1xAcetyl [K7(100)]	1	1	P62191 [414-421]	P62191 1xAcetyl [K420(100)]	6.84	6.84	6.69	6.54	6.75	6.76	6.74	6.79	6.75	6.86	6.63	6.69	6.78	6.8	6.78	6.82	6.8	6.71	0	-0.127257	0.119639	6.75431	-0.06	0.95	0.99	-6.58
P62191	PRS4_HUMAN	26S proteasome regulatory subunit 4	PSMC1	[K].IEFPLPDEK.[T]	1xTMTpro [N-Term]; 1xAcetyl [K9(100)]	1	1	P62191 [351-359]	P62191 1xAcetyl [K359(100)]	4.25	4.62	4.42	4.32	4.31	4.66	4.55	4.49	4.49	3.87	4.27	4.63	4.12	4.86	4.45	4.4	4.5	4.55	0.01	-0.288009	0.305903	4.43115	0.06	0.95	0.99	-6.58
P62191	PRS4_HUMAN	26S proteasome regulatory subunit 4	PSMC1	[R].VVGSELIQKYLGDGPK.[L]	1xTMTpro [K16]; 1xTMTpro [N-Term]; 1xAcetyl [K9(100)]	1	1	P62191 [250-265]	P62191 1xAcetyl [K258(100)]	5.87	5.8	5.89	5.81	5.92	5.92	5.9	5.85	5.79	5.84	5.86	5.93	5.61	5.66	5.6	5.6	5.77	5.72	0	-0.174797	0.178427	5.79665	0.02	0.98	0.99	-6.58
P0CG39	POTEJ_HUMAN	POTE ankyrin domain family member J	POTEJ	[K].EKLCYVALDFEQEMAMVASSSSLEK.[S]	1xAcetyl [N-Term]; 1xCarbamidomethyl [C4]; 1xTMTpro [K25]; 1xTMTpro [N-Term]	1	1	P0CG39 [877-901]	P0CG39 1xAcetyl [N-Term]	4.47	4.49	4.53	4.82	4.98	4.74	4.83	4.76	4.78	4.95	4.5	4.66	4.88	5.01	4.52	5.13	4.99	4.85	0.2	-0.0687296	0.462054	4.77267	1.52	0.14	0.44	-5.46
P62701	RS4X_HUMAN	40S ribosomal protein S4, X isoform	RPS4X	[R].KIFVGTK.[G]	1xTMTpro [K7]; 1xTMTpro [N-Term]; 1xAcetyl [K1(100)]	1	1	P62701 [128-134]	P62701 1xAcetyl [K128(100)]	7.64	7.64	7.73	7.56	7.76	7.61	7.6	7.62	7.6	7.71	7.56	7.54	7.72	7.71	7.85	7.69	7.65	7.71	-0.09	-0.209991	0.0293252	7.66026	-1.54	0.13	0.43	-5.42
P62701	RS4X_HUMAN	40S ribosomal protein S4, X isoform	RPS4X	[R].TDITYPAGFMDVISIDKTGENFR.[L]	1xTMTpro [N-Term]; 1xAcetyl [K17(100)]	1	1	P62701 [78-100]	P62701 1xAcetyl [K94(100)]	3.46	2.95	3.34	2.99	3.07	3.73	2.82	2.97	2.98	3.5	2.88	3.24	3.02	3.17	2.3	3.58	3.44	3.24	0.28	-0.160755	0.722522	3.14954	1.3	0.2	0.53	-5.74
P62701	RS4X_HUMAN	40S ribosomal protein S4, X isoform	RPS4X	[R].ITPEEAKYK.[L]	1xTMTpro [K9]; 1xTMTpro [N-Term]; 1xAcetyl [K7(100)]	1	1	P62701 [114-122]	P62701 1xAcetyl [K120(100)]	6.42	6.28	6.2	6.32	6.43	6.32	6.26	6.08	6.49	6.31	6.26	6.45	6.5	6.3	6.44	6.55	6.2	6.23	0.07	-0.0836012	0.226993	6.33665	0.94	0.35	0.68	-6.13
P62701	RS4X_HUMAN	40S ribosomal protein S4, X isoform	RPS4X	[R].LIYDTKGR.[F]	1xTMTpro [N-Term]; 1xAcetyl [K6(100)]	1	1	P62701 [101-108]	P62701 1xAcetyl [K106(100)]	7.25	7.18	7.16	7.13	7.23	7.22	7.26	7.14	7.14	7.08	7.02	7.22	7.29	7.23	7.14	7.28	7.17	7.16	0.04	-0.07558	0.161691	7.18336	0.74	0.46	0.76	-6.3
Q96T23	RSF1_HUMAN	Remodeling and spacing factor 1	RSF1	[K].AIENLIGKPTEKSQTPK.[D]	2xTMTpro [K8; K12]; 1xTMTpro [N-Term]; 1xAcetyl [K17(100)]	1	1	Q96T23 [1379-1395]	Q96T23 1xAcetyl [K1395(100)]	7.07	6.43	6.39	6.89	6.97	6.51	6.38	6.86	6.87	6.5	6.65	6.81	7.04	6.47	6.73	7	6.58	6.35	0.39	0.237285	0.539465	6.69448	5.26	1.3e-05	0.00086	3.17
Q96T23	RSF1_HUMAN	Remodeling and spacing factor 1	RSF1	[R].GKDISTILDEER.[K]	1xTMTpro [N-Term]; 1xAcetyl [K2(100)]	1	1	Q96T23 [1060-1071]	Q96T23 1xAcetyl [K1061(100)]	8.56	8.39	8.36	8.47	8.37	8.43	8.26	8.46	8.58	8.22	8.31	8.48	8.63	8.37	8.25	8.59	8.3	8.16	0.23	0.11559	0.347174	8.39928	4.09	0.00032	0.0092	0.07
Q96T23	RSF1_HUMAN	Remodeling and spacing factor 1	RSF1	[K].SEKDTNSK.[V]	1xTMTpro [K8]; 1xTMTpro [N-Term]; 1xAcetyl [K3(100)]	1	1	Q96T23 [826-833]	Q96T23 1xAcetyl [K828(100)]	6.25	6.09	5.93	6.36	6.41	5.73	5.94	6.24	6.27	6.02	6.1	6.35	6.49	5.98	6.01	6.48	5.96	6.25	0.31	0.145682	0.478565	6.15891	3.84	0.00063	0.015	-0.57
Q96T23	RSF1_HUMAN	Remodeling and spacing factor 1	RSF1	[R].DQKADK.[K]	1xTMTpro [K6]; 1xTMTpro [N-Term]; 1xAcetyl [K3(100)]	1	1	Q96T23 [793-798]	Q96T23 1xAcetyl [K795(100)]	7.35	6.92	7.06	7.26	7.26	6.99	6.78	7.07	7.12	6.87	7.03	7.19	7.44	7.26	6.9	7.23	6.88	6.77	0.28	0.118708	0.442778	7.07766	3.55	0.0014	0.026	-1.31
Q96T23	RSF1_HUMAN	Remodeling and spacing factor 1	RSF1	[R].ISRPTAKVAEIR.[D]	1xTMTpro [N-Term]; 1xAcetyl [K7(100)]	1	1	Q96T23 [781-792]	Q96T23 1xAcetyl [K787(100)]	6.68	6.45	6.57	6.68	6.59	6.51	6.58	6.63	6.88	6.62	6.54	6.78	6.83	6.46	6.39	6.79	6.5	6.52	0.2	0.0603876	0.335262	6.61018	2.95	0.0063	0.074	-2.74
Q96T23	RSF1_HUMAN	Remodeling and spacing factor 1	RSF1	[K].KSEKDTNSK.[V]	2xTMTpro [K4; K9]; 1xTMTpro [N-Term]; 1xAcetyl [K1(100)]; 1xAcetyl [N-Term]	1	1	Q96T23 [825-833]	Q96T23 1xAcetyl [K825(100)]	8.18	7.88	7.81	7.87	7.91	7.7	7.81	7.86	8.06	7.75	7.83	8.07	8.17	7.79	7.87	8.22	7.64	7.75	0.19	0.0534016	0.33203	7.89912	2.83	0.0084	0.089	-3
Q96T23	RSF1_HUMAN	Remodeling and spacing factor 1	RSF1	[R].VLPSEQESTKKPYR.[I]	1xTMTpro [K11]; 1xTMTpro [N-Term]; 1xAcetyl [K10(100)]	1	1	Q96T23 [1329-1342]	Q96T23 1xAcetyl [K1338(100)]	7.7	7.97	7.44	7.69	7.55	7.44	7.34	7.8	7.59	7.38	7.64	7.54	7.55	7.41	7.51	7.66	7.45	7.48	0.19	-0.00387199	0.387068	7.56409	2.04	0.054	0.27	-4.63
Q96T23	RSF1_HUMAN	Remodeling and spacing factor 1	RSF1	[K].GEEKSPK.[T]	1xTMTpro [K7]; 1xTMTpro [N-Term]; 1xAcetyl [K4(100)]	1	1	Q96T23 [566-572]	Q96T23 1xAcetyl [K569(100)]	6.16	6.03	5.94	6.14	6.18	6.14	6	6.11	6.01	6.36	6.12	6.07	6.42	6.28	6.04	6.3	6.15	5.93	0.15	-0.0160747	0.315055	6.13329	1.85	0.075	0.33	-4.94
Q96T23	RSF1_HUMAN	Remodeling and spacing factor 1	RSF1	[R].GKDISTITGHR.[G]	1xTMTpro [N-Term]; 1xAcetyl [K2(100)]	1	1	Q96T23 [1049-1059]	Q96T23 1xAcetyl [K1050(100)]	7.88	7.55	7.7	7.88	7.7	7.77	7.75	7.81	7.86	7.72	7.72	7.69	7.86	7.7	7.58	7.68	7.61	7.61	0.1	-0.0247499	0.218096	7.72717	1.63	0.11	0.4	-5.29
Q96T23	RSF1_HUMAN	Remodeling and spacing factor 1	RSF1	[K].EVVECQSTSTVGGQSVKK.[V]	1xCarbamidomethyl [C5]; 1xTMTpro [K18]; 1xTMTpro [N-Term]; 1xAcetyl [K17(100)]	1	1	Q96T23 [646-663]	Q96T23 1xAcetyl [K662(100)]	6.97	6.67	6.95	6.97	6.94	6.8	6.69	6.79	6.99	6.89	6.78	6.77	7.02	6.82	6.77	6.9	6.73	6.6	0.1	-0.0382564	0.235507	6.83622	1.47	0.15	0.46	-5.52
Q96T23	RSF1_HUMAN	Remodeling and spacing factor 1	RSF1	[R].STANVLEETTVKK.[E]	1xTMTpro [K13]; 1xTMTpro [N-Term]; 1xAcetyl [K12(100)]	1	1	Q96T23 [266-278]	Q96T23 1xAcetyl [K277(100)]	5.46	5.31	5.36	5.54	5.33	5.55	5.4	5.64	5.45	5.13	5.55	5.35	5.69	5.32	5.44	5.62	5.36	5.32	0.13	-0.066365	0.317392	5.43349	1.34	0.19	0.52	-5.7
Q96T23	RSF1_HUMAN	Remodeling and spacing factor 1	RSF1	[K].LEKPLPENEEK.[K]	1xTMTpro [K11]; 1xTMTpro [N-Term]; 1xAcetyl [K3(100)]	1	1	Q96T23 [295-305]	Q96T23 1xAcetyl [K297(100)]	6.11	5.92	5.99	6.11	5.94	5.74	5.65	5.95	6.11	5.94	5.88	5.99	5.94	5.83	6.02	6.08	5.87	6.11	0.11	-0.0631513	0.273319	5.95454	1.28	0.21	0.54	-5.77
Q96T23	RSF1_HUMAN	Remodeling and spacing factor 1	RSF1	[K].LSDDFDSPVKGPLCK.[S]	1xCarbamidomethyl [C14]; 1xTMTpro [K15]; 1xTMTpro [N-Term]; 1xAcetyl [K10(100)]	1	1	Q96T23 [391-405]	Q96T23 1xAcetyl [K400(100)]	6.05	5.97	5.98	5.99	6.17	5.6	6.15	6.13	6.17	6.01	6.09	6.14	6.21	6.01	6.21	6.23	5.96	5.91	0.06	-0.112367	0.230078	6.05396	0.7	0.49	0.77	-6.33
Q96T23	RSF1_HUMAN	Remodeling and spacing factor 1	RSF1	[K].LASEKEVVECQSTSTVGGQSVK.[K]	1xCarbamidomethyl [C10]; 1xDeamidated [Q11]; 1xTMTpro [K22]; 1xTMTpro [N-Term]; 1xAcetyl [K5(100)]	1	1	Q96T23 [641-662]	Q96T23 1xAcetyl [K645(100)]	5.35	5.1	5.33	5.37	5.25	5.25	5.35	5.49	5.2	5.39	5.53	5.45	5.48	5.18	5.23	5	5.59	5.44	-0.05	-0.27154	0.16945	5.33292	-0.47	0.64	0.86	-6.47
Q96T23	RSF1_HUMAN	Remodeling and spacing factor 1	RSF1	[K].AIENLIGKPTEK.[S]	1xTMTpro [K12]; 1xTMTpro [N-Term]; 1xAcetyl [K8(100)]	1	1	Q96T23 [1379-1390]	Q96T23 1xAcetyl [K1386(100)]	7.47	7.38	7.35	7.31	7.46	7.43	7.52	7.49	7.46	7.38	7.52	7.48	7.7	7.36	7.47	7.6	7.24	7.33	0.03	-0.103248	0.16491	7.44161	0.47	0.64	0.86	-6.47
Q96T23	RSF1_HUMAN	Remodeling and spacing factor 1	RSF1	[K].LASEKEVVECQSTSTVGGQSVK.[K]	1xCarbamidomethyl [C10]; 1xTMTpro [K22]; 1xTMTpro [N-Term]; 1xAcetyl [K5(100)]	1	1	Q96T23 [641-662]	Q96T23 1xAcetyl [K645(100)]	5.44	5.32	5.38	5.29	5.34	5.5	5.56	5.45	5.57	5.57	5.48	5.49	5.4	5.25	5.52	5.56	5.38	5.43	-0.03	-0.204717	0.150657	5.44091	-0.31	0.76	0.92	-6.53
Q96T23	RSF1_HUMAN	Remodeling and spacing factor 1	RSF1	[K].VGSPLDYSLVDLPSTNGQSPGKAIENLIGKPTEK.[S]	1xDeamidated [Q18]; 1xTMTpro [K34]; 1xTMTpro [N-Term]; 2xAcetyl [K22(100); K30(100)]	1	1	Q96T23 [1357-1390]	Q96T23 2xAcetyl [K1378(100); K1386(100)]	4.08	3.68	4.06	3.95	3.79	3.62	4.31	3.54	3.75	3.5	3.94	3.87	3.85	3.79	3.27	3.95	4.4	3.76	-0.04	-0.41964	0.341851	3.83945	-0.21	0.84	0.95	-6.56
Q96T23	RSF1_HUMAN	Remodeling and spacing factor 1	RSF1	[K].VGSPLDYSLVDLPSTNGQSPGKAIENLIGKPTEK.[S]	1xDeamidated [N26]; 2xTMTpro [K30; K34]; 1xTMTpro [N-Term]; 1xAcetyl [K22(100)]	1	1	Q96T23 [1357-1390]	Q96T23 1xAcetyl [K1378(100)]	4.34	4.18	3.88	4.12	4.09	4.32	4.49	4.3	4.38	4.5	4.36	3.76	4.11	4.19	4.05	4.7	4.42	4.23	0.02	-0.297548	0.337205	4.24512	0.13	0.9	0.97	-6.57
P62847	RS24_HUMAN	40S ribosomal protein S24	RPS24	[R].HGLYEKK.[K]	1xTMTpro [K7]; 1xTMTpro [N-Term]; 1xAcetyl [K6(100)]	1	1	P62847 [94-100]	P62847 1xAcetyl [K99(100)]	7.11	7.11	7.26	7.35	7.35	7.2	7.3	7.23	7.46	7.53	7.46	7.44	7.57	7.42	7.6	7.61	7.42	7.29	0.02	-0.189918	0.238115	7.3724	0.24	0.82	0.94	-6.55
P82650	RT22_HUMAN	28S ribosomal protein S22, mitochondrial	MRPS22	[R].HVDVLNLCFAQFEPDSTEYIKVHHK.[T]	1xCarbamidomethyl [C8]; 1xTMTpro [K25]; 1xTMTpro [N-Term]; 1xAcetyl [K21(100)]	1	1	P82650 [224-248]	P82650 1xAcetyl [K244(100)]	5.52	5.47	5.16	5.64	5.33	5.3	5.37	5.52	5.4	5.17	5.46	5.26	5.44	5.61	5.4	5.44	5.55	5.46	0.09	-0.108484	0.29464	5.41659	0.94	0.35	0.68	-6.13
P82650	RT22_HUMAN	28S ribosomal protein S22, mitochondrial	MRPS22	[K].DQAAEGINLIKVFAK.[T]	1xTMTpro [K15]; 1xTMTpro [N-Term]; 1xAcetyl [K11(100)]	1	1	P82650 [319-333]	P82650 1xAcetyl [K329(100)]	5.01	5.05	5.19	5.07	4.96	5.15	5.11	5.28	5.01	5.22	5.1	4.93	5.11	5.27	5.11	4.98	5.18	5.12	-0.06	-0.247373	0.11882	5.10315	-0.72	0.48	0.77	-6.32
P82650	RT22_HUMAN	28S ribosomal protein S22, mitochondrial	MRPS22	[K].TYEDIDKR.[G]	1xTMTpro [N-Term]; 1xAcetyl [K7(100)]	1	1	P82650 [249-256]	P82650 1xAcetyl [K255(100)]	7.83	7.74	7.75	7.88	7.75	7.93	7.77	7.75	7.77	7.71	7.77	7.69	7.87	7.64	7.77	7.78	7.78	7.66	0.03	-0.084756	0.146966	7.76943	0.55	0.59	0.83	-6.43
P82650	RT22_HUMAN	28S ribosomal protein S22, mitochondrial	MRPS22	[K].ILTPIIFKEENLR.[T]	1xTMTpro [N-Term]; 1xAcetyl [K8(100)]	1	1	P82650 [204-216]	P82650 1xAcetyl [K211(100)]	5.85	5.85	6.01	5.86	5.74	5.99	5.9	5.85	5.9	5.91	5.81	5.91	5.85	5.71	5.66	5.65	5.88	5.84	-0.03	-0.190564	0.138715	5.84358	-0.32	0.75	0.91	-6.53
P82650	RT22_HUMAN	28S ribosomal protein S22, mitochondrial	MRPS22	[R].GKYDLLR.[S]	1xTMTpro [N-Term]; 1xAcetyl [K2(100)]	1	1	P82650 [257-263]	P82650 1xAcetyl [K258(100)]	7.02	7.13	7.01	7.02	6.94	7.19	7	6.98	6.82	6.91	6.78	7.08	6.87	6.92	6.92	6.78	6.94	7.07	0.01	-0.141608	0.159981	6.96747	0.12	0.9	0.97	-6.57
Q9Y467	SALL2_HUMAN	Sal-like protein 2	SALL2	[R].GSESGGEKAISVR.[G]	1xTMTpro [N-Term]; 1xAcetyl [K8(100)]	1	1	Q9Y467 [787-799]	Q9Y467 1xAcetyl [K794(100)]	6.06	5.49	6.11	6.61	6.97	5.33	5.78	6.5	7.02	5.81	5.97	6.42	7.17	5.9	6.08	7.02	5.66	5.82	0.69	0.260992	1.11289	6.20799	3.44	0.0037	0.053	-2.06
Q6SZW1	SARM1_HUMAN	NAD(+) hydrolase SARM1	SARM1	[K].WSHEYQEATIEKIIR.[F]	1xDeamidated [Q6]; 1xTMTpro [N-Term]; 1xAcetyl [K12(100)]	1	1	Q6SZW1 [683-697]	Q6SZW1 1xAcetyl [K694(100)]	5.34	5.52	5.39	5.21	5.52	5.56	5.66	5.46	5.62	5.48	5.34	5.24	5.66	5.44	5.61	5.11	5.54	5.53	-0.25	-0.437181	-0.0630665	5.45714	-2.74	0.011	0.1	-3.21
Q6SZW1	SARM1_HUMAN	NAD(+) hydrolase SARM1	SARM1	[K].WSHEYQEATIEKIIR.[F]	1xTMTpro [N-Term]; 1xAcetyl [K12(100)]	1	1	Q6SZW1 [683-697]	Q6SZW1 1xAcetyl [K694(100)]	5.45	5.76	5.61	5.54	5.16	5.54	5.57	5.59	5.45	5.55	5.36	5.57	5.41	5.6	5.54	5.36	5.61	5.68	-0.04	-0.213148	0.142446	5.51969	-0.41	0.69	0.88	-6.5
Q6SZW1	SARM1_HUMAN	NAD(+) hydrolase SARM1	SARM1	[R].ELTELKTFANYSTCDR.[S]	1xCarbamidomethyl [C14]; 1xTMTpro [N-Term]; 1xAcetyl [K6(100)]	1	1	Q6SZW1 [469-484]	Q6SZW1 1xAcetyl [K474(100)]	4.92	5.65	5.22	5.3	5.05	5.03	5.04	5.53	5.2	5.08	4.95	5.19	4.6	5.15	5.28	4.71	4.93	5.26	0.03	-0.287162	0.354266	5.11664	0.22	0.83	0.94	-6.56
Q9UH03	SEPT3_HUMAN	Neuronal-specific septin-3	SEPTIN3	[K].FLKEEVNIAR.[K]	1xTMTpro [N-Term]; 1xAcetyl [K3(100)]	1	1	Q9UH03 [153-162]	Q9UH03 1xAcetyl [K155(100)]	6.8	6.9	6.86	6.59	6.72	6.85	6.82	6.69	6.82	6.78	6.85	6.71	6.58	6.7	6.76	6.77	6.81	6.85	-0.14	-0.26298	-0.0109221	6.77114	-2.22	0.034	0.21	-4.27
Q9UH03	SEPT3_HUMAN	Neuronal-specific septin-3	SEPTIN3	[K].YINEQYEKFLK.[E]	1xTMTpro [K11]; 1xTMTpro [N-Term]; 1xAcetyl [K8(100)]	1	1	Q9UH03 [145-155]	Q9UH03 1xAcetyl [K152(100)]	6.22	6.27	6.08	6.2	6.03	6.07	6.22	6.39	6.03	6.15	6.12	6.37	5.84	5.92	6.11	6.03	6.06	6.06	0.13	-0.0426785	0.301292	6.12044	1.54	0.13	0.44	-5.43
Q9UH03	SEPT3_HUMAN	Neuronal-specific septin-3	SEPTIN3	[K].TVEIKAIGHVIEEGGVK.[M]	1xTMTpro [K17]; 1xTMTpro [N-Term]; 1xAcetyl [K5(100)]	1	1	Q9UH03 [102-118]	Q9UH03 1xAcetyl [K106(100)]	5.31	5.6	5.48	5.08	5.43	5.19	5.39	5.32	5.27	5.57	5.41	5.54	5.08	5.3	5.51	5.53	5.56	5.61	-0.11	-0.326019	0.101775	5.39925	-1.07	0.29	0.62	-6.01
Q9UH03	SEPT3_HUMAN	Neuronal-specific septin-3	SEPTIN3	[K].LTVIDTPGFGDQINNENCWEPIEK.[Y]	1xCarbamidomethyl [C18]; 1xTMTpro [N-Term]; 1xAcetyl [K24(100)]	1	1	Q9UH03 [121-144]	Q9UH03 1xAcetyl [K144(100)]	3.04	3.55	3.53	3.44	3.27	3.76	3.08	3.52	3.36	3.65	3.62	3.4	3.72	3.89	3.46	3.83	3.12	3.64	0.08	-0.293886	0.448128	3.49337	0.43	0.67	0.88	-6.49
Q9UH03	SEPT3_HUMAN	Neuronal-specific septin-3	SEPTIN3	[K].YINEQYEK.[F]	1xTMTpro [N-Term]; 1xAcetyl [K8(100)]	1	1	Q9UH03 [145-152]	Q9UH03 1xAcetyl [K152(100)]	6.68	6.98	6.78	6.78	6.68	6.5	6.5	6.84	6.69	6.55	6.72	6.54	6.63	6.84	6.83	6.71	6.62	6.82	-0.01	-0.189718	0.161308	6.70386	-0.17	0.87	0.96	-6.57
Q9UH03	SEPT3_HUMAN	Neuronal-specific septin-3	SEPTIN3	[K].EFDEDLEDKTENDKIR.[Q]	1xTMTpro [K]; 1xTMTpro [N-Term]; 1xAcetyl [K14(100)]	1	1	Q9UH03 [240-255]	Q9UH03 1xAcetyl [K253(100)]	7.63	8.01	7.51	7.42	7.52	7.59	7.33	7.63	7.49	7.58	7.63	7.68	7.39	7.76	7.53	7.43	7.52	7.74	-0.01	-0.197909	0.186085	7.5787	-0.06	0.95	0.99	-6.58
P31040	SDHA_HUMAN	Succinate dehydrogenase [ubiquinone] flavoprotein subunit, mitochondrial	SDHA	[R].IDEYDYSKPIQGQQK.[K]	1xDeamidated [Q11]; 1xTMTpro [K15]; 1xTMTpro [N-Term]; 1xAcetyl [K8(100)]	1	1	P31040 [601-615]	P31040 1xAcetyl [K608(100)]	5.31	5.27	5.68	5.29	5.29	5.44	5.3	5.11	5.13	5.15	5.28	5.31	5.21	5.3	5.54	5.29	5.3	5.31	-0.17	-0.363774	0.0224381	5.30567	-1.81	0.081	0.34	-5.01
P31040	SDHA_HUMAN	Succinate dehydrogenase [ubiquinone] flavoprotein subunit, mitochondrial	SDHA	[R].AAFGLSEAGFNTACVTKLFPTR.[S]	1xCarbamidomethyl [C14]; 1xDeamidated [N11]; 1xTMTpro [N-Term]; 1xAcetyl [K17(100)]	1	1	P31040 [76-97]	P31040 1xAcetyl [K92(100)]	7.03	6.77	6.98	7.03	6.91	7	6.96	7.32	6.95	7.13	6.91	7.04	6.85	6.94	6.92	6.94	7.01	7.02	0.12	-0.0212314	0.270377	6.9839	1.75	0.091	0.36	-5.11
P31040	SDHA_HUMAN	Succinate dehydrogenase [ubiquinone] flavoprotein subunit, mitochondrial	SDHA	[K].ISKLYGDLK.[H]	1xTMTpro [K9]; 1xTMTpro [N-Term]; 1xAcetyl [K3(100)]	1	1	P31040 [539-547]	P31040 1xAcetyl [K541(100)]	8.65	8.66	8.68	8.69	8.65	8.8	8.85	8.58	8.43	8.77	8.7	8.72	8.5	8.64	8.59	8.4	8.81	8.65	-0.09	-0.226379	0.0378378	8.65317	-1.46	0.16	0.46	-5.54
P31040	SDHA_HUMAN	Succinate dehydrogenase [ubiquinone] flavoprotein subunit, mitochondrial	SDHA	[K].LYGDLKHLK.[T]	1xTMTpro [K9]; 1xTMTpro [N-Term]; 1xAcetyl [K6(100)]	1	1	P31040 [542-550]	P31040 1xAcetyl [K547(100)]	8.13	7.95	8.04	8.05	8.09	8.19	8.1	8.07	7.96	7.99	8.06	8.15	7.98	7.99	7.86	7.93	8.05	7.95	0.05	-0.0759617	0.171735	8.03008	0.79	0.44	0.74	-6.26
P31040	SDHA_HUMAN	Succinate dehydrogenase [ubiquinone] flavoprotein subunit, mitochondrial	SDHA	[K].HLKTFDR.[G]	1xTMTpro [N-Term]; 1xAcetyl [K3(100)]	1	1	P31040 [548-554]	P31040 1xAcetyl [K550(100)]	6.5	6.26	6.51	6.32	6.52	6.67	6.47	6.41	6.27	6.39	6.5	6.32	6.51	6.31	6.31	6.44	6.6	6.36	-0.05	-0.216296	0.106557	6.42669	-0.7	0.49	0.78	-6.34
P31040	SDHA_HUMAN	Succinate dehydrogenase [ubiquinone] flavoprotein subunit, mitochondrial	SDHA	[R].IDEYDYSKPIQGQQK.[K]	1xTMTpro [K15]; 1xTMTpro [N-Term]; 1xAcetyl [K8(100)]	1	1	P31040 [601-615]	P31040 1xAcetyl [K608(100)]	7.33	7.18	7.11	7.33	7.19	7.43	7.29	7.09	7.26	7.3	7.3	7.23	7.08	7.33	7.26	7.19	7.3	7.3	-0.04	-0.171175	0.0903754	7.25066	-0.63	0.53	0.8	-6.38
P31040	SDHA_HUMAN	Succinate dehydrogenase [ubiquinone] flavoprotein subunit, mitochondrial	SDHA	[K].VTLEYRPVIDKTLNEADCATVPPAIR.[S]	1xCarbamidomethyl [C18]; 1xDeamidated [N14]; 1xTMTpro [N-Term]; 1xAcetyl [K11(100)]	1	1	P31040 [637-662]	P31040 1xAcetyl [K647(100)]	4.44	4.71	4.45	4.58	4.43	4.64	4.72	4.69	4.55	4.56	4.55	4.63	4.49	4.57	4.72	4.57	4.53	4.45	0.04	-0.16895	0.251707	4.5712	0.4	0.69	0.88	-6.5
Q8N5C6	SRBD1_HUMAN	S1 RNA-binding domain-containing protein 1	SRBD1	[K].KEENDDDFTFGQSALKK.[I]	2xTMTpro [K1; K16]; 1xTMTpro [N-Term]; 1xAcetyl [K17(100)]	1	1	Q8N5C6 [167-183]	Q8N5C6 1xAcetyl [K183(100)]	4.5	4.43	4.62	5.31	5.53	5.03	4.91	5.09	5.4	4.69	4.94	5.14	5.32	5.1	4.84	5.31	4.79	4.65	0.42	0.0824348	0.760982	4.97691	2.58	0.017	0.14	-3.61
Q8N5C6	SRBD1_HUMAN	S1 RNA-binding domain-containing protein 1	SRBD1	[K].KEENDDDFTFGQSALKK.[I]	1xDeamidated [Q12]; 2xTMTpro [K1; K16]; 1xTMTpro [N-Term]; 1xAcetyl [K17(100)]	1	1	Q8N5C6 [167-183]	Q8N5C6 1xAcetyl [K183(100)]	5.18	5.32	5.21	5.41	6	5.23	4.88	5.59	5.89	5.41	5.34	5.49	5.89	5.58	5.45	5.93	5.4	5.31	0.37	0.064579	0.670863	5.47344	2.52	0.02	0.15	-3.73
Q6PI48	SYDM_HUMAN	Aspartate--tRNA ligase, mitochondrial	DARS2	[R].DFDGLVQVIIPQDESAASVKK.[I]	1xTMTpro [K21]; 1xTMTpro [N-Term]; 1xAcetyl [K20(100)]	1	1	Q6PI48 [85-105]	Q6PI48 1xAcetyl [K104(100)]	5.11	4.95	4.82	4.77	4.65	4.77	4.73	4.95	4.94	4.79	5.14	4.93	4.54	4.64	4.63	5.17	4.84	4.85	0.12	-0.128734	0.371303	4.84716	0.99	0.33	0.66	-6.09
Q9H1E3	NUCKS_HUMAN	Nuclear ubiquitous casein and cyclin-dependent kinase substrate 1	NUCKS1	[R].QAASKAASK.[Q]	1xTMTpro [K9]; 1xTMTpro [N-Term]; 1xAcetyl [K5(100)]	1	1	Q9H1E3 [94-102]	Q9H1E3 1xAcetyl [K98(100)]	8.54	8.16	8.35	8.52	8.58	8.2	8.2	8.54	8.79	8.34	8.21	8.53	8.75	8.34	8.22	8.56	8.25	8.22	0.3	0.18758	0.412641	8.40518	5.46	7.4e-06	0.00056	3.7
Q9H1E3	NUCKS_HUMAN	Nuclear ubiquitous casein and cyclin-dependent kinase substrate 1	NUCKS1	[K].EKTPSPK.[E]	1xTMTpro [K7]; 1xTMTpro [N-Term]; 1xAcetyl [K2(100)]	1	1	Q9H1E3 [200-206]	Q9H1E3 1xAcetyl [K201(100)]	8.31	8.01	8.14	8.38	8.51	8.18	8.04	8.4	8.58	8.29	8	8.44	8.62	8.18	8.23	8.49	8.15	7.96	0.35	0.217121	0.48003	8.2726	5.43	8e-06	0.00061	3.62
Q9H1E3	NUCKS_HUMAN	Nuclear ubiquitous casein and cyclin-dependent kinase substrate 1	NUCKS1	[R].DSGPPTKK.[I]	1xTMTpro [K8]; 1xTMTpro [N-Term]; 1xAcetyl [K7(100)]	1	1	Q9H1E3 [29-36]	Q9H1E3 1xAcetyl [K35(100)]	9.91	9.61	9.87	9.97	10.04	9.73	9.68	10	10.18	9.82	9.67	9.92	10.15	9.83	9.74	10.09	9.76	9.45	0.31	0.172875	0.452084	9.85681	4.63	0.00011	0.0043	1.14
Q9H1E3	NUCKS_HUMAN	Nuclear ubiquitous casein and cyclin-dependent kinase substrate 1	NUCKS1	[K].ATVTPSPVKGK.[G]	1xTMTpro [K11]; 1xTMTpro [N-Term]; 1xAcetyl [K9(100)]	1	1	Q9H1E3 [176-186]	Q9H1E3 1xAcetyl [K184(100)]	8.13	7.87	7.94	8.03	8.07	7.89	7.94	8.06	8.17	7.93	7.72	7.97	8.15	7.95	7.79	8.1	7.92	7.72	0.22	0.110425	0.330796	7.96607	4.1	0.00031	0.0091	0.09
Q9H1E3	NUCKS_HUMAN	Nuclear ubiquitous casein and cyclin-dependent kinase substrate 1	NUCKS1	[K].VGRPTASKASK.[E]	1xTMTpro [K11]; 1xTMTpro [N-Term]; 1xAcetyl [K8(100)]	1	1	Q9H1E3 [189-199]	Q9H1E3 1xAcetyl [K196(100)]	10.03	9.87	9.89	10.05	10.04	9.92	9.77	9.95	10.13	9.9	9.81	9.86	10.02	9.75	9.68	9.94	9.83	9.62	0.19	0.0882569	0.299371	9.89226	3.76	0.00078	0.017	-0.78
Q9H1E3	NUCKS_HUMAN	Nuclear ubiquitous casein and cyclin-dependent kinase substrate 1	NUCKS1	[K].NSQEDSEDSEDKDVKTK.[K]	2xTMTpro [K12; K15]; 1xTMTpro [N-Term]; 1xAcetyl [K17(100)]	1	1	Q9H1E3 [53-69]	Q9H1E3 1xAcetyl [K69(100)]	6.27	5.94	6.02	6.25	6.22	6.11	5.95	6.22	6.38	6.07	5.87	6.15	6.51	6.2	6.02	6.26	5.94	5.93	0.27	0.117471	0.414977	6.12857	3.66	0.001	0.021	-1.02
Q9H1E3	NUCKS_HUMAN	Nuclear ubiquitous casein and cyclin-dependent kinase substrate 1	NUCKS1	[K].GKVGRPTASKASK.[E]	1xTMTpro [K13]; 1xTMTpro [N-Term]; 2xAcetyl [K2(100); K10(100)]	1	1	Q9H1E3 [187-199]	Q9H1E3 2xAcetyl [K188(100); K196(100)]	7.22	6.7	6.85	7.29	7.13	6.99	6.73	7.07	7.36	6.81	6.97	6.79	7.21	6.76	6.57	7.21	6.67	6.56	0.35	0.156539	0.550144	6.93843	3.72	0.0012	0.023	-1.09
Q9H1E3	NUCKS_HUMAN	Nuclear ubiquitous casein and cyclin-dependent kinase substrate 1	NUCKS1	[K].EKTPSPKEEDEEPESPPEK.[K]	2xTMTpro [K7; K19]; 1xTMTpro [N-Term]; 1xAcetyl [K2(100)]	1	1	Q9H1E3 [200-218]	Q9H1E3 1xAcetyl [K201(100)]	7.16	7.19	6.98	7.3	7.34	7.11	7.02	7.1	7.4	7.2	7.21	7.32	7.49	7.39	7.32	7.51	7.05	6.94	0.21	0.0296611	0.399067	7.22399	2.4	0.025	0.17	-3.95
Q9H1E3	NUCKS_HUMAN	Nuclear ubiquitous casein and cyclin-dependent kinase substrate 1	NUCKS1	[K].GKVGRPTASK.[A]	1xTMTpro [K10]; 1xTMTpro [N-Term]; 1xAcetyl [K2(100)]	1	1	Q9H1E3 [187-196]	Q9H1E3 1xAcetyl [K188(100)]	9.4	9.09	9.24	9.51	9.3	9.25	9.12	9.23	9.5	9.23	9.29	9.19	9.27	9.12	9.01	9.31	9.07	9.1	0.15	0.0211223	0.288719	9.23497	2.38	0.025	0.17	-3.98
Q9UKX7	NUP50_HUMAN	Nuclear pore complex protein Nup50	NUP50	[K].VAFGSLAANGPTTLVDKVSNPK.[T]	2xDeamidated [N9; N20]; 1xTMTpro [K22]; 1xTMTpro [N-Term]; 1xAcetyl [K17(100)]	1	1	Q9UKX7 [111-132]	Q9UKX7 1xAcetyl [K127(100)]	7.45	7.41	7.53	7.82	7.35	7.49	7.43	7.58	7.58	7.46	7.54	7.47	7.42	7.4	7.23	7.54	7.32	7.34	0.19	0.0431972	0.329983	7.46287	2.66	0.013	0.11	-3.37
Q9UKX7	NUP50_HUMAN	Nuclear pore complex protein Nup50	NUP50	[K].TEDTPDKK.[M]	1xTMTpro [K8]; 1xTMTpro [N-Term]; 1xAcetyl [K7(100)]	1	1	Q9UKX7 [243-250]	Q9UKX7 1xAcetyl [K249(100)]	7.11	6.99	7.19	7.29	7.94	6.97	7.12	7.58	7.78	7.37	7.19	7.57	7.98	7.29	7.31	7.86	7.32	7.21	0.37	0.0297735	0.712504	7.39237	2.32	0.035	0.21	-4.18
Q9UKX7	NUP50_HUMAN	Nuclear pore complex protein Nup50	NUP50	[K].TDPSSLGATSASFNFGKK.[V]	1xTMTpro [K18]; 1xTMTpro [N-Term]; 1xAcetyl [K17(100)]	1	1	Q9UKX7 [259-276]	Q9UKX7 1xAcetyl [K275(100)]	6.5	6.62	6.62	6.58	6.73	6.67	6.76	6.63	6.72	6.82	6.62	6.61	6.74	6.96	6.82	6.73	6.68	6.9	-0.11	-0.25907	0.0464388	6.70502	-1.42	0.17	0.48	-5.58
Q9UKX7	NUP50_HUMAN	Nuclear pore complex protein Nup50	NUP50	[K].VAAETQSPSLFGSTKLQQESTFLFHGNK.[T]	1xTMTpro [K28]; 1xTMTpro [N-Term]; 1xAcetyl [K15(100)]	1	1	Q9UKX7 [215-242]	Q9UKX7 1xAcetyl [K229(100)]	5.96	5.94	6.04	6.12	6.05	6.07	6.08	6.09	6.22	6.06	6.1	6.09	6.2	6.15	6.24	6.07	5.96	5.93	0.01	-0.137167	0.164766	6.0755	0.19	0.85	0.95	-6.56
P78364	PHC1_HUMAN	Polyhomeotic-like protein 1	PHC1	[K].GGATTSSPVVAQVPAAFYMQSVHLPGKPQTLAVK.[R]	1xDeamidated [Q20]; 1xTMTpro [K34]; 1xTMTpro [N-Term]; 1xAcetyl [K27(100)]	1	1	P78364 [607-640]	P78364 1xAcetyl [K633(100)]	5.76	5.81	5.83	5.93	5.77	5.95	5.71	5.89	5.75	5.98	5.95	5.87	5.73	5.81	5.76	5.98	5.8	5.94	0.08	-0.0695028	0.227632	5.8459	1.09	0.29	0.62	-5.99
Q96G03	PGM2_HUMAN	Phosphoglucomutase-2	PGM2	[R].YLEKQFSDLK.[Q]	1xTMTpro [K10]; 1xTMTpro [N-Term]; 1xAcetyl [K4(100)]	1	1	Q96G03 [88-97]	Q96G03 1xAcetyl [K91(100)]	5.61	5.64	5.91	5.57	5.85	5.66	5.72	5.96	5.61	5.74	5.67	5.85	5.85	5.68	5.94	5.7	5.96	5.83	-0.04	-0.230355	0.142924	5.76357	-0.48	0.64	0.86	-6.46
Q96G03	PGM2_HUMAN	Phosphoglucomutase-2	PGM2	[K].ASYFICHDQETIKK.[L]	1xCarbamidomethyl [C6]; 1xTMTpro [K14]; 1xTMTpro [N-Term]; 1xAcetyl [K13(100)]	1	1	Q96G03 [479-492]	Q96G03 1xAcetyl [K491(100)]	5.36	5.53	5.21	5.46	5.43	5.21	5.38	5.33	5.39	5.58	5.38	5.38	5.58	5.34	5.53	5.49	5.46	5.43	0.03	-0.153543	0.212688	5.41654	0.33	0.74	0.91	-6.52
O94763	RMP_HUMAN	Unconventional prefoldin RPB5 interactor 1	URI1	[K].EVLLEASEETGKR.[V]	1xTMTpro [N-Term]; 1xAcetyl [K12(100)]	1	1	O94763 [510-522]	O94763 1xAcetyl [K521(100)]	6.62	6.49	6.55	6.38	6.66	6.37	6.45	6.44	6.51	6.41	6.51	6.4	6.63	6.4	6.7	6.61	6.35	6.56	-0.1	-0.228996	0.0380058	6.50311	-1.46	0.15	0.46	-5.53
Q9UPS6	SET1B_HUMAN	Histone-lysine N-methyltransferase SETD1B	SETD1B	[R].KEPPDTTSSGDQKR.[L]	1xTMTpro [K1]; 1xTMTpro [N-Term]; 1xAcetyl [K13(100)]	1	1	Q9UPS6 [967-980]	Q9UPS6 1xAcetyl [K979(100)]	6.13	5.63	5.63	6.03	6.38	5.61	5.98	6.32	6.52	5.85	5.78	5.97	6.36	5.87	5.55	5.89	5.61	5.5	0.36	0.155587	0.567635	5.92229	3.59	0.0012	0.024	-1.2
Q9BYW2	SETD2_HUMAN	Histone-lysine N-methyltransferase SETD2	SETD2	[K].ISLSCKK.[T]	1xCarbamidomethyl [C5]; 1xTMTpro [K7]; 1xTMTpro [N-Term]; 1xAcetyl [K6(100)]	1	1	Q9BYW2 [298-304]	Q9BYW2 1xAcetyl [K303(100)]	6.9	6.73	6.88	7.02	7.2	6.88	6.72	6.91	7.03	6.65	6.78	6.9	7.13	6.94	6.87	7.07	6.69	6.66	0.19	0.046541	0.337726	6.88532	2.7	0.011	0.11	-3.29
Q9P0U3	SENP1_HUMAN	Sentrin-specific protease 1	SENP1	[R].VPLEKEIPVTVVQETQK.[K]	1xTMTpro [K17]; 1xTMTpro [N-Term]; 1xAcetyl [K5(100)]	1	1	Q9P0U3 [392-408]	Q9P0U3 1xAcetyl [K396(100)]	5.59	5.52	5.41	5.25	5.45	5.73	5.61	5.52	5.66	5.91	5.46	5.67	5.57	5.7	5.5	5.48	5.51	5.95	-0.11	-0.323653	0.107278	5.58282	-1.03	0.31	0.64	-6.05
Q96RF0	SNX18_HUMAN	Sorting nexin-18	SNX18	[K].KMDDSALQLNHTANEFAR.[K]	1xTMTpro [N-Term]; 1xAcetyl [K1(100)]	1	1	Q96RF0 [437-454]	Q96RF0 1xAcetyl [K437(100)]	6.55	6.88	7.09	6.79	6.6	7.08	7.11	6.66	6.79	7.07	7.11	6.87	6.69	6.95	7	6.63	7.14	7.07	-0.34	-0.471547	-0.201406	6.89235	-5.1	2e-05	0.0012	2.74
Q96RF0	SNX18_HUMAN	Sorting nexin-18	SNX18	[K].KMDDSALQLNHTANEFAR.[K]	1xAcetyl [N-Term]; 1xOxidation [M2]; 1xTMTpro [N-Term]; 1xAcetyl [K1(100)]	1	1	Q96RF0 [437-454]	Q96RF0 1xAcetyl [N-Term]; 1xAcetyl [K437(100)]	5.87	5.56	5.71	5.84	5.8	5.78	5.57	5.74	5.82	5.74	5.72	5.9	5.69	5.8	5.63	5.82	5.72	5.92	0.11	-0.0486239	0.273707	5.75832	1.43	0.16	0.48	-5.58
Q6GMV2	SMYD5_HUMAN	SET and MYND domain-containing protein 5	SMYD5	[K].LLGDKFK.[G]	1xTMTpro [K7]; 1xTMTpro [N-Term]; 1xAcetyl [K5(100)]	1	1	Q6GMV2 [208-214]	Q6GMV2 1xAcetyl [K212(100)]	5.89	5.86	5.91	5.91	6.1	5.77	6.05	6.01	5.89	5.83	5.97	5.86	6.03	5.9	5.82	5.95	6.02	5.83	0.02	-0.135508	0.17022	5.92127	0.23	0.82	0.94	-6.55
Q9Y3F4	STRAP_HUMAN	Serine-threonine kinase receptor-associated protein	STRAP	[K].HIVKTVDFTQDSNYLLTGGQDK.[L]	1xTMTpro [K22]; 1xTMTpro [N-Term]; 1xAcetyl [K4(100)]	1	1	Q9Y3F4 [101-122]	Q9Y3F4 1xAcetyl [K104(100)]	6.08	6.17	6.24	6.06	6.14	6.23	6.36	6.13	6.26	6.23	6.37	6.24	6.21	6.22	6.49	6.36	6.36	6.29	-0.15	-0.298139	-0.00547161	6.24671	-2.12	0.043	0.24	-4.46
Q9Y3F4	STRAP_HUMAN	Serine-threonine kinase receptor-associated protein	STRAP	[K].EFLVAGGEDFKLYK.[Y]	1xTMTpro [K14]; 1xTMTpro [N-Term]; 1xAcetyl [K11(100)]	1	1	Q9Y3F4 [236-249]	Q9Y3F4 1xAcetyl [K246(100)]	5.41	5.53	5.8	5.61	5.69	5.64	5.73	5.5	5.55	5.68	5.75	5.31	5.54	5.23	5.69	5.66	5.43	5.55	-0.19	-0.378996	0.00807033	5.57258	-1.96	0.06	0.29	-4.75
Q9Y3F4	STRAP_HUMAN	Serine-threonine kinase receptor-associated protein	STRAP	[K].CVLPEEDSGELAKPK.[I]	1xCarbamidomethyl [C1]; 1xTMTpro [K15]; 1xTMTpro [N-Term]; 1xAcetyl [K13(100)]	1	1	Q9Y3F4 [305-319]	Q9Y3F4 1xAcetyl [K317(100)]	6.62	6.65	6.65	6.58	6.62	6.5	6.69	6.54	6.49	6.57	6.57	6.47	6.75	6.45	6.55	6.44	6.48	6.53	-0.09	-0.223374	0.0419786	6.56574	-1.4	0.17	0.49	-5.62
Q9Y3F4	STRAP_HUMAN	Serine-threonine kinase receptor-associated protein	STRAP	[K].TVDFTQDSNYLLTGGQDKLLR.[I]	1xTMTpro [N-Term]; 1xAcetyl [K18(100)]	1	1	Q9Y3F4 [105-125]	Q9Y3F4 1xAcetyl [K122(100)]	4.54	4.99	4.91	4.91	5.01	4.54	4.9	5.04	5.05	4.53	4.77	5.04	5.18	4.95	4.99	5.15	4.94	5.02	0.12	-0.133469	0.370587	4.91412	0.96	0.34	0.67	-6.12
Q9Y3F4	STRAP_HUMAN	Serine-threonine kinase receptor-associated protein	STRAP	[K].ALWCSEDKQILSADDK.[T]	1xCarbamidomethyl [C4]; 1xTMTpro [K16]; 1xTMTpro [N-Term]; 1xAcetyl [K8(100)]	1	1	Q9Y3F4 [149-164]	Q9Y3F4 1xAcetyl [K156(100)]	6.12	6.01	6.11	6.18	6.27	6.08	6.34	6.24	6.21	6.35	6.36	6.25	6.26	6.34	6.32	6.28	6.43	6.28	-0.05	-0.207921	0.11502	6.24606	-0.59	0.56	0.82	-6.4
Q9Y3F4	STRAP_HUMAN	Serine-threonine kinase receptor-associated protein	STRAP	[K].EFLVAGGEDFK.[L]	1xTMTpro [N-Term]; 1xAcetyl [K11(100)]	1	1	Q9Y3F4 [236-246]	Q9Y3F4 1xAcetyl [K246(100)]	5.23	5.69	5.32	5.08	5.08	5.17	5.1	5.33	5.13	5.11	5.26	5.44	5.37	5.57	5.37	5.32	5.43	5.54	-0.03	-0.258943	0.205488	5.3072	-0.24	0.82	0.94	-6.55
Q9Y3F4	STRAP_HUMAN	Serine-threonine kinase receptor-associated protein	STRAP	[K].QILSADDKTVR.[L]	1xTMTpro [N-Term]; 1xAcetyl [K8(100)]	1	1	Q9Y3F4 [157-167]	Q9Y3F4 1xAcetyl [K164(100)]	5.97	6.16	6.25	6.47	6.13	6.07	6.2	6.03	6.04	6.03	6.3	6.24	6.15	5.87	6.04	6.15	6.14	6.31	0	-0.168817	0.172142	6.14203	0.02	0.98	0.99	-6.58
Q9Y3F4	STRAP_HUMAN	Serine-threonine kinase receptor-associated protein	STRAP	[K].ALWCSEDK.[Q]	1xCarbamidomethyl [C4]; 1xTMTpro [N-Term]; 1xAcetyl [K8(100)]	1	1	Q9Y3F4 [149-156]	Q9Y3F4 1xAcetyl [K156(100)]	5.8	5.99	5.85	5.84	6.03	5.85	6.06	6.08	6.14	5.75	6.02	5.79	6.01	5.88	5.93	6.16	5.88	5.98	0	-0.172629	0.17075	5.94689	-0.01	0.99	1	-6.58
Q08170	SRSF4_HUMAN	Serine/arginine-rich splicing factor 4	SRSF4	[R].LVEDKPGSR.[R]	1xTMTpro [N-Term]; 1xAcetyl [K5(100)]	1	1	Q08170 [172-180]	Q08170 1xAcetyl [K176(100)]	6.56	7.07	6.52	6.44	6.38	6.47	6.33	6.38	6.51	6.46	6.43	6.3	6.49	6.65	6.4	6.46	6.51	6.55	-0.05	-0.233751	0.136196	6.49501	-0.54	0.59	0.84	-6.43
Q9NSD9	SYFB_HUMAN	Phenylalanine--tRNA ligase beta subunit	FARSB	[R].TTLLPGLLKTIAANR.[K]	1xTMTpro [N-Term]; 1xAcetyl [K9(100)]	1	1	Q9NSD9 [452-466]	Q9NSD9 1xAcetyl [K460(100)]	6.24	6.21	6.12	6.36	6.22	6.13	6.17	6.39	6.29	6.25	6.23	6.45	6.33	6.42	6.25	6.14	6.18	6.05	0.17	0.0218516	0.320713	6.24688	2.35	0.026	0.18	-4.03
Q9NSD9	SYFB_HUMAN	Phenylalanine--tRNA ligase beta subunit	FARSB	[K].IQKLIITEETAK.[I]	1xTMTpro [K12]; 1xTMTpro [N-Term]; 1xAcetyl [K3(100)]	1	1	Q9NSD9 [105-116]	Q9NSD9 1xAcetyl [K107(100)]	6.66	6.7	6.66	6.7	6.73	6.78	6.73	6.54	6.82	6.87	6.73	6.79	6.72	6.8	6.76	6.58	6.78	6.84	-0.09	-0.219181	0.0361645	6.73307	-1.47	0.15	0.46	-5.53
Q9NSD9	SYFB_HUMAN	Phenylalanine--tRNA ligase beta subunit	FARSB	[R].IKAPVYK.[R]	1xTMTpro [K7]; 1xTMTpro [N-Term]; 1xAcetyl [K2(100)]	1	1	Q9NSD9 [91-97]	Q9NSD9 1xAcetyl [K92(100)]	7.05	7	6.87	6.94	6.91	7.04	7.1	7.13	7.07	6.84	7	6.97	6.97	6.97	6.9	6.95	6.9	6.95	0.03	-0.0939888	0.1612	6.97701	0.54	0.59	0.84	-6.43
Q9NSD9	SYFB_HUMAN	Phenylalanine--tRNA ligase beta subunit	FARSB	[R].ETPENLAKLLTR.[M]	1xTMTpro [N-Term]; 1xAcetyl [K8(100)]	1	1	Q9NSD9 [322-333]	Q9NSD9 1xAcetyl [K329(100)]	4.41	5.01	4.71	4.94	4.76	4.76	4.58	4.89	4.87	4.7	4.76	4.69	4.56	4.74	4.88	4.64	4.71	4.83	0.04	-0.194641	0.265854	4.74696	0.32	0.75	0.91	-6.53
P17980	PRS6A_HUMAN	26S proteasome regulatory subunit 6A	PSMC3	[R].FDSEKAGDR.[E]	1xTMTpro [N-Term]; 1xAcetyl [K5(100)]	1	1	P17980 [296-304]	P17980 1xAcetyl [K300(100)]	7.12	6.85	6.92	7.18	7.11	7.24	6.88	7.15	7.2	7.17	6.93	7.06	7.13	6.95	6.96	7.03	6.98	6.96	0.18	0.0411558	0.309683	7.04565	2.67	0.012	0.11	-3.35
P17980	PRS6A_HUMAN	26S proteasome regulatory subunit 6A	PSMC3	[R].VTHELQAMKDK.[I]	1xDeamidated [Q6]; 1xTMTpro [K11]; 1xTMTpro [N-Term]; 1xAcetyl [K9(100)]	1	1	P17980 [62-72]	P17980 1xAcetyl [K70(100)]	5.85	6.05	5.77	5.85	5.76	5.91	5.74	5.88	5.88	5.67	5.83	6.08	5.83	5.79	5.87	5.77	5.81	5.73	0.11	-0.0573266	0.270609	5.83733	1.33	0.19	0.52	-5.71
P17980	PRS6A_HUMAN	26S proteasome regulatory subunit 6A	PSMC3	[K].EKAPSIIFIDELDAIGTK.[R]	1xTMTpro [K18]; 1xTMTpro [N-Term]; 1xAcetyl [K2(100)]	1	1	P17980 [277-294]	P17980 1xAcetyl [K278(100)]	4.26	4.2	4.14	4.06	4.36	4.43	4.5	4.16	4.06	3.97	4.01	4.36	3.87	4.73	4.51	3.98	4.09	4.37	-0.16	-0.477481	0.14773	4.22565	-1.08	0.29	0.62	-6
P17980	PRS6A_HUMAN	26S proteasome regulatory subunit 6A	PSMC3	[K].EKFENLGIQPPK.[G]	1xTMTpro [K12]; 1xTMTpro [N-Term]; 1xAcetyl [K2(100)]	1	1	P17980 [210-221]	P17980 1xAcetyl [K211(100)]	7.93	7.86	7.94	7.86	7.93	7.92	7.97	7.95	7.89	7.85	7.96	7.86	7.92	7.82	7.87	7.88	7.78	7.89	-0.04	-0.13496	0.0592177	7.89443	-0.8	0.43	0.74	-6.26
P17980	PRS6A_HUMAN	26S proteasome regulatory subunit 6A	PSMC3	[K].CAVIKTSTR.[Q]	1xCarbamidomethyl [C1]; 1xTMTpro [N-Term]; 1xAcetyl [K5(100)]	1	1	P17980 [121-129]	P17980 1xAcetyl [K125(100)]	6.98	6.9	6.9	6.77	6.91	6.96	6.94	6.86	6.77	6.8	6.76	6.69	6.88	6.95	6.7	6.78	6.97	6.74	-0.03	-0.165965	0.0960754	6.84757	-0.55	0.59	0.83	-6.43
P17980	PRS6A_HUMAN	26S proteasome regulatory subunit 6A	PSMC3	[K].RFDSEKAGDR.[E]	1xTMTpro [N-Term]; 1xAcetyl [K6(100)]	1	1	P17980 [295-304]	P17980 1xAcetyl [K300(100)]	7.12	7.23	7.28	7.17	7.23	7.24	7.35	7.16	7.29	7.36	7.31	7.23	7.31	7.15	7.07	7.34	7.33	7.21	-0.02	-0.148874	0.112425	7.24389	-0.29	0.78	0.92	-6.54
P17980	PRS6A_HUMAN	26S proteasome regulatory subunit 6A	PSMC3	[K].APSIIFIDELDAIGTKR.[F]	1xTMTpro [N-Term]; 1xAcetyl [K16(100)]	1	1	P17980 [279-295]	P17980 1xAcetyl [K294(100)]	3.5	3.83	3.06	3.69	3.38	3.8	3.5	3.71	3.5	3.74	3.52	3.17	2.78	3.3	3.76	3.4	3.42	3.6	0.01	-0.380372	0.391747	3.48063	0.03	0.98	0.99	-6.58
Q7Z6L0	PRRT2_HUMAN	Proline-rich transmembrane protein 2	PRRT2	[K].ANCSPEDPCQETVSKPEVSK.[E]	2xCarbamidomethyl [C3; C9]; 1xTMTpro [K20]; 1xTMTpro [N-Term]; 1xAcetyl [K15(100)]	1	1	Q7Z6L0 [97-116]	Q7Z6L0 1xAcetyl [K111(100)]	5.47	5.41	5.29	5.04	5.06	5.56	5.24	5.27	5.38	5.21	5.25	5.58	5.45	5.43	5.1	5.31	5.43	5.45	0.04	-0.183304	0.253726	5.33056	0.33	0.74	0.91	-6.52
P46063	RECQ1_HUMAN	ATP-dependent DNA helicase Q1	RECQL	[K].NSGNFQKK.[A]	1xTMTpro [K8]; 1xTMTpro [N-Term]; 1xAcetyl [K7(100)]	1	1	P46063 [619-626]	P46063 1xAcetyl [K625(100)]	7.82	7.62	7.85	7.81	7.88	7.75	7.79	7.71	7.94	7.61	7.72	7.87	8.03	7.73	7.66	7.89	7.62	7.61	0.1	-0.023352	0.217592	7.7714	1.65	0.11	0.39	-5.26
P46063	RECQ1_HUMAN	ATP-dependent DNA helicase Q1	RECQL	[R].AESSQTCHSEQGDKK.[M]	1xCarbamidomethyl [C7]; 1xTMTpro [K15]; 1xTMTpro [N-Term]; 1xAcetyl [K14(100)]	1	1	P46063 [600-614]	P46063 1xAcetyl [K613(100)]	6.89	6.91	6.97	6.95	7.68	6.71	6.9	7.24	7.82	7.09	7.19	7.19	7.81	7.26	7.09	7.57	7.22	7.07	0.19	-0.193057	0.582374	7.19835	1.07	0.3	0.63	-6
P46063	RECQ1_HUMAN	ATP-dependent DNA helicase Q1	RECQL	[R].LEKAYEAR.[R]	1xTMTpro [N-Term]; 1xAcetyl [K3(100)]	1	1	P46063 [204-211]	P46063 1xAcetyl [K206(100)]	7.29	7.38	7.6	7.71	7.12	7.26	7.22	7.3	7.08	7.23	7.25	7.22	7.23	7.16	7.11	7.2	7.46	7.47	0.02	-0.195351	0.243594	7.29412	0.23	0.82	0.94	-6.55
P50914	RL14_HUMAN	60S ribosomal protein L14	RPL14	[K].ADINTKWAATR.[W]	1xTMTpro [N-Term]; 1xAcetyl [K6(100)]	1	1	P50914 [80-90]	P50914 1xAcetyl [K85(100)]	7.08	7.09	7.04	7.18	7.06	7.04	7.01	7.09	7.01	7.04	6.92	6.99	7.16	7.03	6.83	7.16	7.02	6.89	0.16	0.0467688	0.282834	7.03545	2.86	0.0079	0.085	-2.94
P50914	RL14_HUMAN	60S ribosomal protein L14	RPL14	[R].IIKNEVK.[K]	1xTMTpro [K7]; 1xTMTpro [N-Term]; 1xAcetyl [K3(100)]	1	1	P50914 [122-128]	P50914 1xAcetyl [K124(100)]	7.92	7.85	7.83	7.97	7.77	7.78	7.84	7.84	7.83	7.81	7.88	7.78	7.94	7.91	7.87	8.01	7.78	7.75	0.07	-0.0469852	0.179572	7.85369	1.2	0.24	0.58	-5.87
P50914	RL14_HUMAN	60S ribosomal protein L14	RPL14	[K].APAQKVPAQK.[A]	1xTMTpro [K10]; 1xTMTpro [N-Term]; 1xAcetyl [K5(100)]	1	1	P50914 [173-182]	P50914 1xAcetyl [K177(100)]	7.34	7.19	7.38	7.24	7.21	7.17	7.08	7.11	7.28	7.25	7.14	7.23	7.39	7.26	7.08	7.28	7.13	7.02	0.07	-0.057441	0.20692	7.21034	1.16	0.26	0.59	-5.92
P50914	RL14_HUMAN	60S ribosomal protein L14	RPL14	[K].GQKAPAQK.[A]	1xTMTpro [K8]; 1xTMTpro [N-Term]; 1xAcetyl [K3(100)]	1	1	P50914 [197-204]	P50914 1xAcetyl [K199(100)]	8.65	8.4	8.38	8.33	8.27	8.42	8.49	8.45	8.38	8.44	8.49	8.63	8.51	8.29	8.51	8.52	8.35	8.34	0.04	-0.0884825	0.177793	8.43755	0.69	0.5	0.78	-6.34
P50914	RL14_HUMAN	60S ribosomal protein L14	RPL14	[K].APAQKAPAPK.[A]	1xTMTpro [K10]; 1xTMTpro [N-Term]; 1xAcetyl [K5(100)]	1	1	P50914 [200-209]	P50914 1xAcetyl [K204(100)]	6.47	6.24	6.25	6.36	6.48	6.29	6.49	6.32	6.38	6.19	6.46	6.51	6.58	6.38	6.39	6.46	6.52	6.23	0.05	-0.103046	0.202247	6.38809	0.66	0.51	0.79	-6.36
P50914	RL14_HUMAN	60S ribosomal protein L14	RPL14	[K].AALLKASPK.[K]	1xTMTpro [K9]; 1xTMTpro [N-Term]; 1xAcetyl [K5(100)]	1	1	P50914 [133-141]	P50914 1xAcetyl [K137(100)]	8.16	8.07	8.28	8.34	8.37	8.33	8.37	8.24	8.16	8.38	8.32	8.17	8.37	8.32	8.38	8.39	8.31	8.23	-0.03	-0.160319	0.100028	8.28828	-0.47	0.64	0.86	-6.47
P50914	RL14_HUMAN	60S ribosomal protein L14	RPL14	[R].QAWQKADINTK.[W]	1xTMTpro [K11]; 1xTMTpro [N-Term]; 1xAcetyl [K5(100)]	1	1	P50914 [75-85]	P50914 1xAcetyl [K79(100)]	6.16	6.21	6.2	6.09	6.27	6.28	6.09	6.13	6.17	6.11	6.07	6.07	6.15	5.92	6.08	6.21	6.14	6.02	0.03	-0.115189	0.178226	6.13264	0.44	0.66	0.87	-6.48
P50914	RL14_HUMAN	60S ribosomal protein L14	RPL14	[K].KITAASKK.[A]	2xTMTpro [K1; K7]; 1xTMTpro [N-Term]; 1xAcetyl [K8(100)]	1	1	P50914 [165-172]	P50914 1xAcetyl [K172(100)]	6.23	6.14	6.36	6.31	6.01	6.2	6.13	5.91	6.28	6.28	6.15	6.18	6.31	6.34	6.15	6.37	6.16	6.04	0.03	-0.147123	0.205105	6.19674	0.34	0.74	0.91	-6.52
P50914	RL14_HUMAN	60S ribosomal protein L14	RPL14	[K].ITAASKK.[A]	1xTMTpro [K7]; 1xTMTpro [N-Term]; 1xAcetyl [K6(100)]	1	1	P50914 [166-172]	P50914 1xAcetyl [K171(100)]	9.31	9.35	9.33	9.35	9.54	9.41	9.42	9.28	9.49	9.59	9.47	9.41	9.57	9.68	9.41	9.5	9.47	9.25	0.01	-0.123369	0.140974	9.43379	0.14	0.89	0.96	-6.57
P49591	SYSC_HUMAN	Serine--tRNA ligase, cytoplasmic	SARS1	[R].FKDPGLVDQLVKADSEWR.[R]	1xTMTpro [K2]; 1xTMTpro [N-Term]; 1xAcetyl [K12(100)]	1	1	P49591 [27-44]	P49591 1xAcetyl [K38(100)]	6.11	6.23	6.38	6.15	6.39	6.28	6.38	6.35	6.08	6.66	6.46	6.02	6	6.47	6.5	6.17	6.53	6.44	-0.26	-0.441005	-0.0861997	6.31108	-3.04	0.005	0.064	-2.52
P49591	SYSC_HUMAN	Serine--tRNA ligase, cytoplasmic	SARS1	[R].ADNLNKLK.[N]	1xTMTpro [K8]; 1xTMTpro [N-Term]; 1xAcetyl [K6(100)]	1	1	P49591 [50-57]	P49591 1xAcetyl [K55(100)]	6.75	7.02	6.73	6.65	6.43	6.73	6.86	6.65	6.64	6.83	6.73	6.71	6.42	6.68	6.83	6.54	6.75	6.7	-0.13	-0.281903	0.0210945	6.70311	-1.76	0.089	0.36	-5.09
P49591	SYSC_HUMAN	Serine--tRNA ligase, cytoplasmic	SARS1	[R].VDKGGDPALIR.[E]	1xTMTpro [N-Term]; 1xAcetyl [K3(100)]	1	1	P49591 [10-20]	P49591 1xAcetyl [K12(100)]	6.67	6.77	6.96	6.81	6.61	6.8	6.86	6.56	6.68	6.83	6.99	6.76	6.63	6.81	6.71	6.88	6.93	6.73	-0.1	-0.237901	0.0437815	6.77628	-1.41	0.17	0.48	-5.6
P49591	SYSC_HUMAN	Serine--tRNA ligase, cytoplasmic	SARS1	[K].NLCSKTIGEK.[M]	1xCarbamidomethyl [C3]; 1xTMTpro [K10]; 1xTMTpro [N-Term]; 1xAcetyl [K5(100)]	1	1	P49591 [58-67]	P49591 1xAcetyl [K62(100)]	6.2	6.07	6.22	6.13	5.96	6.04	6.31	6	6.04	6.18	6.16	5.95	6.15	6.17	5.95	6.07	5.93	6.01	-0.09	-0.250788	0.0733287	6.08515	-1.12	0.27	0.6	-5.96
P49591	SYSC_HUMAN	Serine--tRNA ligase, cytoplasmic	SARS1	[K].SDDNSYDEKYLIATSEQPIAALHR.[D]	1xTMTpro [N-Term]; 1xAcetyl [K9(100)]	1	1	P49591 [258-281]	P49591 1xAcetyl [K266(100)]	4.83	4.14	4.61	4.44	4.32	4.78	5.01	4.52	4.41	4.78	4.46	4.63	4.73	4.6	4.62	4.78	4.76	4.82	-0.11	-0.4003	0.176004	4.62391	-0.8	0.43	0.74	-6.26
P49591	SYSC_HUMAN	Serine--tRNA ligase, cytoplasmic	SARS1	[R].TICAILENYQTEKGITVPEK.[L]	1xCarbamidomethyl [C3]; 1xTMTpro [K20]; 1xTMTpro [N-Term]; 1xAcetyl [K13(100)]	1	1	P49591 [436-455]	P49591 1xAcetyl [K448(100)]	4.73	5.02	4.58	4.58	5.01	4.58	4.81	5.07	4.77	4.78	4.93	5.05	4.68	5.05	4.95	4.9	4.99	4.77	0.09	-0.152015	0.34195	4.84856	0.79	0.44	0.74	-6.27
Q13885	TBB2A_HUMAN	Tubulin beta-2A chain	TUBB2A	[R].INVYYNEAAGNKYVPR.[A]	1xTMTpro [N-Term]; 1xAcetyl [K12(100)]	1	1	Q13885 [47-62]	Q13885 1xAcetyl [K58(100)]	6.87	6.9	6.93	6.93	6.78	6.63	6.82	6.73	6.73	6.89	6.89	6.89	6.91	6.73	6.66	6.94	6.82	6.87	0.04	-0.105252	0.176332	6.83009	0.52	0.61	0.84	-6.44
Q96KB5	TOPK_HUMAN	Lymphokine-activated killer T-cell-originated protein kinase	PBK	[K].TPSKLSEK.[K]	1xTMTpro [K8]; 1xTMTpro [N-Term]; 1xAcetyl [K4(100)]	1	1	Q96KB5 [9-16]	Q96KB5 1xAcetyl [K12(100)]	6.16	5.11	5.26	6.48	6.41	4.79	5.3	6.31	6.42	5.27	5.54	6.45	6.9	5.18	5.68	6.76	5.13	5.41	1.06	0.79741	1.32449	5.8084	8.36	3.2e-08	9.5e-06	9.07
Q9Y230	RUVB2_HUMAN	RuvB-like 2	RUVBL2	[K].DKVQAGDVITIDK.[A]	1xTMTpro [K13]; 1xTMTpro [N-Term]; 1xAcetyl [K2(100)]	1	1	Q9Y230 [185-197]	Q9Y230 1xAcetyl [K186(100)]	7.29	7.2	7.23	7.25	6.96	7.27	7.24	7.03	7.31	7.04	7.29	7.07	6.97	6.9	7	7.21	7.01	7.3	-0.07	-0.247497	0.104569	7.14162	-0.84	0.41	0.73	-6.23
Q9Y230	RUVB2_HUMAN	RuvB-like 2	RUVBL2	[R].LLIVSTTPYSEKDTK.[Q]	1xTMTpro [K15]; 1xTMTpro [N-Term]; 1xAcetyl [K12(100)]	1	1	Q9Y230 [354-368]	Q9Y230 1xAcetyl [K365(100)]	7.2	7.21	7.27	7.25	7.29	7.29	7.32	7.24	7.3	7.41	7.25	7.3	7.33	7.34	7.36	7.35	7.45	7.41	-0.04	-0.158241	0.0735391	7.30904	-0.75	0.46	0.76	-6.3
Q9Y230	RUVB2_HUMAN	RuvB-like 2	RUVBL2	[K].GTEVQVDDIKR.[V]	1xTMTpro [N-Term]; 1xAcetyl [K10(100)]	1	1	Q9Y230 [418-428]	Q9Y230 1xAcetyl [K427(100)]	6.84	6.96	6.65	6.78	6.8	6.64	6.63	6.81	6.76	6.74	6.72	6.79	6.84	6.73	6.76	6.7	6.68	6.84	0.05	-0.0839765	0.17942	6.75952	0.74	0.46	0.76	-6.3
Q9Y291	RT33_HUMAN	28S ribosomal protein S33, mitochondrial	MRPS33	[K].VVKLFSELPLAK.[K]	1xTMTpro [K12]; 1xTMTpro [N-Term]; 1xAcetyl [K3(100)]	1	1	Q9Y291 [33-44]	Q9Y291 1xAcetyl [K35(100)]	6.24	6.28	6.26	6.43	6.41	6.52	6.41	6.39	6.42	6.3	6.35	6.38	6.31	6.54	6.39	6.34	6.56	6.48	0.01	-0.138437	0.151226	6.38878	0.09	0.93	0.98	-6.58
Q9NZJ4	SACS_HUMAN	Sacsin	SACS	[R].INHSSDQGISSYTKLK.[G]	1xDeamidated [Q7]; 1xTMTpro [K16]; 1xTMTpro [N-Term]; 1xAcetyl [K14(100)]	1	1	Q9NZJ4 [930-945]	Q9NZJ4 1xAcetyl [K943(100)]	7.22	7.23	7.24	7.15	7.17	7.32	7.16	7.15	7.24	7.2	7.32	7.23	7.13	7.31	7.33	7.15	7.23	7.25	-0.09	-0.201967	0.017025	7.22335	-1.73	0.095	0.37	-5.14
Q9NZJ4	SACS_HUMAN	Sacsin	SACS	[K].SDKDVKPTALAQK.[I]	2xTMTpro [K6; K13]; 1xTMTpro [N-Term]; 1xAcetyl [K3(100)]	1	1	Q9NZJ4 [4496-4508]	Q9NZJ4 1xAcetyl [K4498(100)]	6.45	6.64	6.53	6.49	6.53	6.39	6.45	6.64	6.5	6.55	6.38	6.46	6.54	6.4	6.35	6.48	6.49	6.45	0.08	-0.0495239	0.217481	6.48469	1.29	0.21	0.54	-5.76
Q9NZJ4	SACS_HUMAN	Sacsin	SACS	[R].INHSSDQGISSYTKLK.[G]	1xTMTpro [K16]; 1xTMTpro [N-Term]; 1xAcetyl [K14(100)]	1	1	Q9NZJ4 [930-945]	Q9NZJ4 1xAcetyl [K943(100)]	7.63	7.83	7.78	7.77	7.76	7.86	7.81	7.74	7.74	7.71	7.7	7.77	7.74	7.69	7.65	7.75	7.78	7.75	0.02	-0.0851028	0.12751	7.74819	0.41	0.69	0.88	-6.49
O43865	SAHH2_HUMAN	S-adenosylhomocysteine hydrolase-like protein 1	AHCYL1	[K].YPNVFKK.[I]	1xTMTpro [K7]; 1xTMTpro [N-Term]; 1xAcetyl [K6(100)]	1	1	O43865 [241-247]	O43865 1xAcetyl [K246(100)]	7.52	7.49	7.62	7.47	7.28	7.62	7.72	7.47	7.46	7.57	7.66	7.6	7.44	7.54	7.53	7.52	7.5	7.55	-0.1	-0.218378	0.0138425	7.52949	-1.8	0.082	0.34	-5.02
O43865	SAHH2_HUMAN	S-adenosylhomocysteine hydrolase-like protein 1	AHCYL1	[K].KQIQFADDMQEFTK.[F]	1xOxidation [M9]; 1xTMTpro [K14]; 1xTMTpro [N-Term]; 1xAcetyl [K1(100)]	1	1	O43865 [40-53]	O43865 1xAcetyl [K40(100)]	5.62	5.34	5.56	5.52	5.58	4.94	5.08	5.58	5.35	5.19	5.39	5.54	5.65	5.55	5.42	5.44	5.2	5.26	0.18	-0.0425424	0.394582	5.40065	1.65	0.11	0.4	-5.26
Q8WU79	SMAP2_HUMAN	Stromal membrane-associated protein 2	SMAP2	[R].GSEPVPEKK.[L]	1xTMTpro [K9]; 1xTMTpro [N-Term]; 1xAcetyl [K8(100)]	1	1	Q8WU79 [144-152]	Q8WU79 1xAcetyl [K151(100)]	8.42	8.12	8.26	8.11	8.13	8.14	8	8.13	8.19	8.2	7.92	7.96	8.3	8.28	8.13	8.22	8.15	7.59	0.13	-0.0762665	0.329722	8.12437	1.31	0.21	0.53	-5.73
Q8IY18	SMC5_HUMAN	Structural maintenance of chromosomes protein 5	SMC5	[K].ISSKLGSLK.[L]	1xTMTpro [K9]; 1xTMTpro [N-Term]; 1xAcetyl [K4(100)]	1	1	Q8IY18 [711-719]	Q8IY18 1xAcetyl [K714(100)]	6.79	6.91	6.95	7.13	6.77	6.94	6.89	7.05	6.92	7	6.98	7.01	6.98	7.09	7.01	6.95	6.84	6.77	0.11	-0.0191304	0.246542	6.94349	1.75	0.091	0.36	-5.1
P55854	SUMO3_HUMAN	Small ubiquitin-related modifier 3	SUMO3	[K].EGVKTENDHINLK.[V]	1xTMTpro [K13]; 1xTMTpro [N-Term]; 1xAcetyl [K4(100)]	1	1	P55854 [8-20]	P55854 1xAcetyl [K11(100)]	6.16	6.01	6.1	6.17	6.21	5.92	6.03	6.25	6.39	6.19	5.93	6.08	6.45	6.11	6	6.39	6.05	6.1	0.19	0.0327617	0.349899	6.14104	2.47	0.02	0.15	-3.78
Q8NFU7	TET1_HUMAN	Methylcytosine dioxygenase TET1	TET1	[K].TLSPGKLK.[Q]	1xTMTpro [K8]; 1xTMTpro [N-Term]; 1xAcetyl [K6(100)]	1	1	Q8NFU7 [43-50]	Q8NFU7 1xAcetyl [K48(100)]	8.58	8.04	8.22	8.71	8.67	8.14	8.32	8.7	8.83	8.13	8.2	8.61	8.97	8.37	8.37	8.95	8.01	8.21	0.48	0.312213	0.643069	8.44482	5.98	4.8e-06	0.0004	4.23
Q8NFU7	TET1_HUMAN	Methylcytosine dioxygenase TET1	TET1	[K].NVASVKTLSPGKLK.[Q]	1xTMTpro [K14]; 1xTMTpro [N-Term]; 2xAcetyl [K6(100); K12(100)]	1	1	Q8NFU7 [37-50]	Q8NFU7 2xAcetyl [K42(100); K48(100)]	6.9	6.51	6.86	7.29	7.27	6.95	6.96	7.04	7.19	6.82	6.83	7.02	7.42	6.83	6.82	7.37	6.6	6.67	0.35	0.142922	0.564092	6.96359	3.49	0.0022	0.036	-1.67
Q15554	TERF2_HUMAN	Telomeric repeat-binding factor 2	TERF2	[K].AAFKTLSGAQDSEAAFAK.[L]	1xDeamidated [Q10]; 1xTMTpro [K18]; 1xTMTpro [N-Term]; 1xAcetyl [K4(100)]	1	1	Q15554 [332-349]	Q15554 1xAcetyl [K335(100)]	6.15	5.92	5.83	5.99	6.05	6.23	6.01	5.98	5.87	5.98	5.97	5.97	6.02	5.84	5.66	5.98	5.99	6.18	0.05	-0.131184	0.235877	5.97824	0.58	0.56	0.82	-6.41
Q15554	TERF2_HUMAN	Telomeric repeat-binding factor 2	TERF2	[K].GKWNSSNGVEEK.[E]	1xTMTpro [K12]; 1xTMTpro [N-Term]; 1xAcetyl [K2(100)]	1	1	Q15554 [451-462]	Q15554 1xAcetyl [K452(100)]	6.53	6.42	6.35	6.35	6.54	6.33	6.35	6.51	6.53	6.27	6.27	6.06	6.45	6.35	6.36	6.39	6.14	6.09	0.04	-0.120194	0.205313	6.35063	0.54	0.6	0.84	-6.43
Q15554	TERF2_HUMAN	Telomeric repeat-binding factor 2	TERF2	[K].SESAASSTGKEDK.[Q]	1xTMTpro [K13]; 1xTMTpro [N-Term]; 1xAcetyl [K10(100)]	1	1	Q15554 [288-300]	Q15554 1xAcetyl [K297(100)]	5.99	5.77	5.84	5.76	5.95	5.9	6	5.98	5.93	5.94	5.68	5.92	5.64	5.93	5.71	5.6	5.7	5.69	0.03	-0.152934	0.222537	5.82854	0.38	0.71	0.89	-6.51
Q15554	TERF2_HUMAN	Telomeric repeat-binding factor 2	TERF2	[K].GKWNSSNGVEEK.[E]	1xDeamidated [N7]; 1xTMTpro [K12]; 1xTMTpro [N-Term]; 1xAcetyl [K2(100)]	1	1	Q15554 [451-462]	Q15554 1xAcetyl [K452(100)]	6.49	6.35	6.54	6.44	6.55	6.33	6.2	6.39	6.55	6.26	6.38	6.3	6.41	6.3	6.32	6.19	6.43	6.22	0	-0.147971	0.147602	6.36894	0	1	1	-6.58
Q12931	TRAP1_HUMAN	Heat shock protein 75 kDa, mitochondrial	TRAP1	[R].ELISNASDALEKLR.[H]	1xTMTpro [N-Term]; 1xAcetyl [K12(100)]	1	1	Q12931 [115-128]	Q12931 1xAcetyl [K126(100)]	5.39	5.86	5.8	5.12	5.28	5.57	5.67	5.56	5.38	5.66	5.86	5.5	5.52	6.06	5.76	5.46	5.7	5.95	-0.4	-0.599809	-0.194095	5.61733	-4	0.0004	0.011	-0.15
Q12931	TRAP1_HUMAN	Heat shock protein 75 kDa, mitochondrial	TRAP1	[R].YVAQAHDKPR.[Y]	1xTMTpro [N-Term]; 1xAcetyl [K8(100)]	1	1	Q12931 [317-326]	Q12931 1xAcetyl [K324(100)]	6.74	6.92	7.01	7.33	6.74	7.15	6.92	6.74	6.6	6.94	6.8	7.44	6.74	7.19	6.79	7.67	6.9	7.23	0.34	0.0351565	0.64696	6.99152	2.37	0.031	0.2	-4.08
Q12931	TRAP1_HUMAN	Heat shock protein 75 kDa, mitochondrial	TRAP1	[K].DAEKYAK.[F]	1xTMTpro [K7]; 1xTMTpro [N-Term]; 1xAcetyl [K4(100)]	1	1	Q12931 [433-439]	Q12931 1xAcetyl [K436(100)]	6.07	6.1	6.12	5.98	5.85	6.17	6.13	6.02	5.87	5.99	6.09	6	6.22	5.83	6.03	5.82	6.03	6.17	-0.15	-0.318989	0.0131961	6.02725	-1.88	0.07	0.32	-4.88
Q12931	TRAP1_HUMAN	Heat shock protein 75 kDa, mitochondrial	TRAP1	[R].SLYSEKEVFIR.[E]	1xTMTpro [N-Term]; 1xAcetyl [K6(100)]	1	1	Q12931 [104-114]	Q12931 1xAcetyl [K109(100)]	4.62	4.76	4.83	4.72	4.47	4.74	4.72	4.77	4.44	4.66	4.99	4.47	4.81	4.85	5.02	4.88	4.81	4.86	-0.17	-0.395014	0.0495605	4.74558	-1.59	0.12	0.42	-5.35
Q12931	TRAP1_HUMAN	Heat shock protein 75 kDa, mitochondrial	TRAP1	[K].EDIAKLLR.[Y]	1xTMTpro [N-Term]; 1xAcetyl [K5(100)]	1	1	Q12931 [462-469]	Q12931 1xAcetyl [K466(100)]	6.95	6.98	6.94	6.95	6.88	6.99	6.9	6.84	6.55	6.89	7.03	6.92	6.76	6.81	6.84	6.69	6.94	6.95	-0.08	-0.230319	0.0635396	6.87755	-1.16	0.26	0.59	-5.91
Q12931	TRAP1_HUMAN	Heat shock protein 75 kDa, mitochondrial	TRAP1	[K].FFIDQSKK.[D]	1xTMTpro [K8]; 1xTMTpro [N-Term]; 1xAcetyl [K7(100)]	1	1	Q12931 [425-432]	Q12931 1xAcetyl [K431(100)]	7.85	7.78	7.83	7.82	7.69	7.91	7.77	7.67	7.7	7.68	7.68	7.73	7.63	7.71	7.74	7.66	7.73	7.78	-0.04	-0.154	0.0826452	7.74226	-0.62	0.54	0.81	-6.39
Q12931	TRAP1_HUMAN	Heat shock protein 75 kDa, mitochondrial	TRAP1	[R].LIKFFIDQSK.[K]	1xTMTpro [K10]; 1xTMTpro [N-Term]; 1xAcetyl [K3(100)]	1	1	Q12931 [422-431]	Q12931 1xAcetyl [K424(100)]	7.19	7.04	7.04	7.18	6.98	7.11	7.14	6.9	6.94	6.92	7.05	7.15	6.86	6.97	6.96	6.85	6.99	7.09	-0.04	-0.183594	0.110547	7.02105	-0.51	0.62	0.85	-6.45
Q12931	TRAP1_HUMAN	Heat shock protein 75 kDa, mitochondrial	TRAP1	[R].SPAAECLSEK.[E]	1xCarbamidomethyl [C6]; 1xTMTpro [N-Term]; 1xAcetyl [K10(100)]	1	1	Q12931 [568-577]	Q12931 1xAcetyl [K577(100)]	6.31	6.1	6.33	6.23	6.1	6.17	6.21	6.3	6.14	5.96	6.19	6.01	6.05	5.91	6.17	6.13	6.25	6.07	-0.03	-0.190423	0.138009	6.14559	-0.33	0.75	0.91	-6.53
Q04727	TLE4_HUMAN	Transducin-like enhancer protein 4	TLE4	[R].NSADYSSESKK.[Q]	1xTMTpro [K11]; 1xTMTpro [N-Term]; 1xAcetyl [K10(100)]	1	1	Q04727 [221-231]	Q04727 1xAcetyl [K230(100)]	7.69	7.34	7.34	7.68	7.83	7.46	7.33	7.87	7.85	7.56	7.49	7.54	7.93	7.56	7.43	7.59	7.47	7.4	0.27	0.137839	0.40202	7.5765	4.18	0.00025	0.0077	0.31
Q04727	TLE4_HUMAN	Transducin-like enhancer protein 4	TLE4	[K].TEEKEIAAR.[Y]	1xTMTpro [N-Term]; 1xAcetyl [K4(100)]	1	1	Q04727 [234-242]	Q04727 1xAcetyl [K237(100)]	6.96	6.7	6.89	7.19	7.43	6.74	6.92	7.17	7.42	7.03	6.97	7.23	7.6	7.06	6.8	7.29	6.91	6.75	0.36	0.153987	0.556874	7.05959	3.66	0.0014	0.027	-1.25
Q04727	TLE4_HUMAN	Transducin-like enhancer protein 4	TLE4	[K].QKTEEKEIAAR.[Y]	1xTMTpro [K2]; 1xTMTpro [N-Term]; 1xAcetyl [K6(100)]	1	1	Q04727 [232-242]	Q04727 1xAcetyl [K237(100)]	7.27	7.01	7.29	7.45	7.47	7.16	7.07	7.27	7.66	7.17	7.27	7.29	7.71	7.3	7.14	7.6	7.17	7.03	0.24	0.0664756	0.414862	7.29579	2.85	0.0088	0.091	-3.01
Q04727	TLE4_HUMAN	Transducin-like enhancer protein 4	TLE4	[K].ELSLNEKSTTPVSK.[S]	1xTMTpro [K14]; 1xTMTpro [N-Term]; 1xAcetyl [K7(100)]	1	1	Q04727 [309-322]	Q04727 1xAcetyl [K315(100)]	7.03	7.05	7.13	7.18	7.21	7.17	7.13	7.17	7.25	7.26	7.2	7.4	7.44	7.32	7.06	7.16	7.26	7.04	0.12	-0.0310501	0.26258	7.19257	1.61	0.12	0.41	-5.32
Q04727	TLE4_HUMAN	Transducin-like enhancer protein 4	TLE4	[K].DAPISPASIASSSSTPSSKSK.[E]	1xTMTpro [K21]; 1xTMTpro [N-Term]; 1xAcetyl [K19(100)]	1	1	Q04727 [288-308]	Q04727 1xAcetyl [K306(100)]	5.13	5.19	5.1	5.2	5.33	5.14	5.18	5.13	5.16	5	5.09	5.07	5.43	5.24	5.09	5.26	4.9	5.22	0.03	-0.158262	0.223327	5.15818	0.35	0.73	0.9	-6.52
P21281	VATB2_HUMAN	V-type proton ATPase subunit B, brain isoform	ATP6V1B2	[R].LTYKTVSGVNGPLVILDHVK.[F]	1xTMTpro [K20]; 1xTMTpro [N-Term]; 1xAcetyl [K4(100)]	1	1	P21281 [45-64]	P21281 1xAcetyl [K48(100)]	7.35	7.16	7.35	7.34	7.24	7.22	7.24	7.24	7.17	7.3	7.24	7.28	7.15	7.27	7.29	7.15	7.34	7.23	-0.02	-0.133406	0.102195	7.25266	-0.27	0.79	0.93	-6.54
P21281	VATB2_HUMAN	V-type proton ATPase subunit B, brain isoform	ATP6V1B2	[K].AVVQVFEGTSGIDAKK.[T]	1xTMTpro [K16]; 1xTMTpro [N-Term]; 1xAcetyl [K15(100)]	1	1	P21281 [94-109]	P21281 1xAcetyl [K108(100)]	6.94	6.96	6.81	7.07	6.95	6.95	7.16	6.9	6.88	6.93	6.94	6.99	6.83	6.98	7.03	6.99	6.91	6.93	0.01	-0.115631	0.138544	6.95386	0.18	0.85	0.95	-6.56
P21281	VATB2_HUMAN	V-type proton ATPase subunit B, brain isoform	ATP6V1B2	[K].TVSGVNGPLVILDHVKFPR.[Y]	1xDeamidated [N6]; 1xTMTpro [N-Term]; 1xAcetyl [K16(100)]	1	1	P21281 [49-67]	P21281 1xAcetyl [K64(100)]	7.4	7.39	7.43	7.39	7.27	7.42	7.46	7.22	7.2	7.43	7.28	7.49	7.26	7.45	7.39	7.33	7.39	7.24	0	-0.12417	0.123882	7.35736	0	1	1	-6.58
P38606	VATA_HUMAN	V-type proton ATPase catalytic subunit A	ATP6V1A	[R].QVRPVTEKLPANHPLLTGQR.[V]	1xTMTpro [N-Term]; 1xAcetyl [K8(100)]	1	1	P38606 [213-232]	P38606 1xAcetyl [K220(100)]	6.59	6.41	6.58	6.64	6.3	6.56	6.46	6.73	6.59	6.39	6.41	6.67	6.37	6.55	6.64	6.52	6.54	6.52	0.12	-0.0282918	0.266753	6.52637	1.65	0.11	0.39	-5.25
P38606	VATA_HUMAN	V-type proton ATPase catalytic subunit A	ATP6V1A	[K].LIKDDFLQQNGYTPYDR.[F]	1xTMTpro [N-Term]; 1xAcetyl [K3(100)]	1	1	P38606 [514-530]	P38606 1xAcetyl [K516(100)]	5.04	5.15	5.2	5.17	5.04	4.97	5.01	5.41	5.1	5.18	4.81	4.84	5.13	5.37	5.01	4.81	4.95	4.89	0.07	-0.165255	0.310932	5.06025	0.63	0.54	0.81	-6.38
P38606	VATA_HUMAN	V-type proton ATPase catalytic subunit A	ATP6V1A	[R].ALDEYYDKHFTEFVPLR.[T]	1xTMTpro [N-Term]; 1xAcetyl [K8(100)]	1	1	P38606 [460-476]	P38606 1xAcetyl [K467(100)]	5.69	5.91	5.75	5.81	5.79	5.83	5.81	5.81	5.62	5.86	5.81	5.8	5.81	5.94	5.91	5.82	5.91	5.9	-0.03	-0.165865	0.115115	5.82193	-0.37	0.71	0.9	-6.51
Q93050	VPP1_HUMAN	V-type proton ATPase 116 kDa subunit a1	ATP6V0A1	[R].FVEKEIR.[K]	1xTMTpro [N-Term]; 1xAcetyl [K4(100)]	1	1	Q93050 [67-73]	Q93050 1xAcetyl [K70(100)]	7.17	7.05	7.16	7.18	7.26	7.22	7.3	7.09	7.12	7.4	7.44	7.09	7.26	7.1	7.27	7.16	7.2	7.29	-0.17	-0.298943	-0.0319465	7.20887	-2.54	0.017	0.14	-3.64
Q8IWA0	WDR75_HUMAN	WD repeat-containing protein 75	WDR75	[K].SEQPTLVTASKDGYFK.[V]	1xTMTpro [K16]; 1xTMTpro [N-Term]; 1xAcetyl [K11(100)]	1	1	Q8IWA0 [456-471]	Q8IWA0 1xAcetyl [K466(100)]	6.98	6.91	6.94	7.1	7.05	7.02	6.97	6.77	6.94	6.94	6.85	6.95	7.12	7.04	6.9	7.05	7.16	7	0.04	-0.0971257	0.174037	6.9832	0.58	0.57	0.82	-6.41
Q9NQH7	XPP3_HUMAN	Xaa-Pro aminopeptidase 3	XPNPEP3	[K].ENNAFKAAR.[K]	1xDeamidated [N2]; 1xTMTpro [N-Term]; 1xAcetyl [K6(100)]	1	1	Q9NQH7 [407-415]	Q9NQH7 1xAcetyl [K412(100)]	6.46	6.35	6.3	6.46	6.56	6.47	6.39	6.48	6.59	6.61	6.28	6.37	6.36	6.43	6.38	6.45	6.46	6.18	0.13	-0.00711944	0.270064	6.4202	1.94	0.062	0.29	-4.78
Q9NQH7	XPP3_HUMAN	Xaa-Pro aminopeptidase 3	XPNPEP3	[K].ENNAFKAAR.[K]	1xTMTpro [N-Term]; 1xAcetyl [K6(100)]	1	1	Q9NQH7 [407-415]	Q9NQH7 1xAcetyl [K412(100)]	6.86	6.57	6.75	6.84	6.6	6.57	6.65	6.41	6.61	6.45	6.57	6.68	6.54	6.45	6.43	6.64	6.43	6.45	0.07	-0.0959914	0.235406	6.58336	0.86	0.4	0.71	-6.21
P37198	NUP62_HUMAN	Nuclear pore glycoprotein p62	NUP62	[K].TYKLAENIDAQLK.[R]	1xTMTpro [K13]; 1xTMTpro [N-Term]; 1xAcetyl [K3(100)]	1	1	P37198 [433-445]	P37198 1xAcetyl [K435(100)]	5.87	6.19	6.1	6.36	6.25	6.44	6.19	6.22	6.06	6.2	6.24	6.08	6	5.98	6.16	6	6.39	5.97	0.04	-0.153878	0.22459	6.14991	0.38	0.71	0.89	-6.51
O14737	PDCD5_HUMAN	Programmed cell death protein 5	PDCD5	[R].LAELQAKHGDPGDAAQQEAK.[H]	2xDeamidated [Q16; Q17]; 1xTMTpro [K20]; 1xTMTpro [N-Term]; 1xAcetyl [K7(100)]	1	1	O14737 [14-33]	O14737 1xAcetyl [K20(100)]	4.37	4.66	4.18	4.83	4.55	4.63	4.82	4.81	4.89	4.72	4.44	4.54	4.44	4.28	4.83	5.14	4.73	4.5	0.28	-0.0155927	0.573799	4.63171	1.94	0.063	0.29	-4.79
O14737	PDCD5_HUMAN	Programmed cell death protein 5	PDCD5	[R].LSNLALVKPEK.[T]	1xTMTpro [K11]; 1xTMTpro [N-Term]; 1xAcetyl [K8(100)]	1	1	O14737 [56-66]	O14737 1xAcetyl [K63(100)]	6.68	6.72	6.73	6.89	6.88	6.87	6.73	6.65	6.77	6.76	6.74	6.88	6.71	6.82	6.69	6.88	6.9	6.9	0.07	-0.0647766	0.202342	6.78874	1.05	0.3	0.63	-6.03
Q8N0Y7	PGAM4_HUMAN	Probable phosphoglycerate mutase 4	PGAM4	[K].HVEGLSEEAIMELNLPTGIPIVYELDK.[N]	1xAcetyl [N-Term]; 1xOxidation [M11]; 1xTMTpro [K27]; 1xTMTpro [N-Term]	1	1	Q8N0Y7 [196-222]	Q8N0Y7 1xAcetyl [N-Term]	3.77	3.95	3.63	2.85	3.56	3.64	3.74	3.15	3.34	3.48	3.1	3.52	2.37	3.44	3.14	3.23	3.55	3.55	-0.24	-0.701962	0.212244	3.38997	-1.1	0.28	0.61	-5.98
P11216	PYGB_HUMAN	Glycogen phosphorylase, brain form	PYGB	[K].FSAFLEKEYK.[V]	1xTMTpro [K10]; 1xTMTpro [N-Term]; 1xAcetyl [K7(100)]	1	1	P11216 [546-555]	P11216 1xAcetyl [K552(100)]	6.96	6.87	7.02	6.92	7.15	7.03	7.29	7	7.05	7.22	7.11	6.86	7.08	7.28	7.25	7.1	7.24	7.16	-0.19	-0.347936	-0.0384354	7.0871	-2.55	0.016	0.13	-3.6
P11216	PYGB_HUMAN	Glycogen phosphorylase, brain form	PYGB	[K].QSVFKDFYELEPEK.[F]	1xTMTpro [K14]; 1xTMTpro [N-Term]; 1xAcetyl [K5(100)]	1	1	P11216 [466-479]	P11216 1xAcetyl [K470(100)]	6.24	6.28	6.29	6.05	6.06	6.28	6.35	6.24	6.29	6.33	6.25	6.17	6.2	6.3	6.3	6.21	6.38	6.28	-0.13	-0.258951	0.00461657	6.25045	-1.97	0.058	0.28	-4.73
P11216	PYGB_HUMAN	Glycogen phosphorylase, brain form	PYGB	[K].VDWDKAWEITK.[K]	1xTMTpro [K11]; 1xTMTpro [N-Term]; 1xAcetyl [K5(100)]	1	1	P11216 [360-370]	P11216 1xAcetyl [K364(100)]	5.94	5.86	5.84	5.79	5.81	5.88	5.87	5.9	5.93	5.86	6.11	5.91	5.8	5.93	5.97	5.79	6	6.09	-0.13	-0.279932	0.0209911	5.90444	-1.76	0.089	0.36	-5.09
P11216	PYGB_HUMAN	Glycogen phosphorylase, brain form	PYGB	[K].AWEITKK.[T]	1xTMTpro [K7]; 1xTMTpro [N-Term]; 1xAcetyl [K6(100)]	1	1	P11216 [365-371]	P11216 1xAcetyl [K370(100)]	7.43	7.48	7.62	7.49	7.69	7.54	7.72	7.54	7.6	7.65	7.59	7.62	7.6	7.45	7.52	7.52	7.54	7.54	-0.06	-0.17707	0.0645566	7.5641	-0.95	0.35	0.68	-6.13
P11216	PYGB_HUMAN	Glycogen phosphorylase, brain form	PYGB	[K].INPSSMFDVHVKR.[I]	1xTMTpro [N-Term]; 1xAcetyl [K12(100)]	1	1	P11216 [558-570]	P11216 1xAcetyl [K569(100)]	5.87	5.69	6.04	5.86	5.63	5.96	5.95	5.85	5.7	6.06	6.01	5.83	5.87	5.83	5.7	5.79	5.72	5.8	-0.07	-0.245201	0.110786	5.84324	-0.77	0.45	0.75	-6.28
P11216	PYGB_HUMAN	Glycogen phosphorylase, brain form	PYGB	[K].IGEEFLTDLSQLKK.[L]	1xDeamidated [Q11]; 1xTMTpro [K14]; 1xTMTpro [N-Term]; 1xAcetyl [K13(100)]	1	1	P11216 [508-521]	P11216 1xAcetyl [K520(100)]	4.8	4.7	4.92	4.63	4.82	5.01	4.32	4.75	4.79	4.7	4.58	4.76	4.67	4.44	5.03	4.85	4.67	4.47	0.08	-0.180361	0.349852	4.71759	0.65	0.52	0.79	-6.36
P11216	PYGB_HUMAN	Glycogen phosphorylase, brain form	PYGB	[R].TCFETFPDK.[V]	1xCarbamidomethyl [C2]; 1xTMTpro [N-Term]; 1xAcetyl [K9(100)]	1	1	P11216 [325-333]	P11216 1xAcetyl [K333(100)]	5.78	6	5.87	5.35	5.55	5.49	5.47	5.82	5.85	5.63	5.86	5.74	5.59	5.86	5.62	5.73	5.88	5.82	-0.07	-0.290266	0.159627	5.71705	-0.6	0.56	0.82	-6.4
P11216	PYGB_HUMAN	Glycogen phosphorylase, brain form	PYGB	[R].NIACSGKFSSDR.[T]	1xCarbamidomethyl [C4]; 1xTMTpro [N-Term]; 1xAcetyl [K7(100)]	1	1	P11216 [805-816]	P11216 1xAcetyl [K811(100)]	5.22	5.04	4.86	4.82	5.21	5.07	5.49	5.28	5.23	5.16	5.19	5.14	5.05	5.27	5.16	5.26	5.26	5.22	-0.06	-0.290472	0.162175	5.16266	-0.58	0.57	0.82	-6.41
P11216	PYGB_HUMAN	Glycogen phosphorylase, brain form	PYGB	[R].DPAKAFVPR.[T]	1xTMTpro [N-Term]; 1xAcetyl [K4(100)]	1	1	P11216 [594-602]	P11216 1xAcetyl [K597(100)]	6.67	6.84	6.69	6.66	6.83	6.85	6.79	6.84	6.65	6.92	6.76	6.81	6.57	6.76	6.64	6.64	6.79	6.73	0.02	-0.114715	0.145513	6.74645	0.24	0.81	0.94	-6.55
P11216	PYGB_HUMAN	Glycogen phosphorylase, brain form	PYGB	[K].IGEEFLTDLSQLK.[K]	1xTMTpro [N-Term]; 1xAcetyl [K13(100)]	1	1	P11216 [508-520]	P11216 1xAcetyl [K520(100)]	4.94	5.12	5.18	4.93	4.91	4.71	5.13	4.95	4.76	4.98	5.05	5.19	4.96	5.03	4.96	5.23	4.81	5.07	0	-0.213163	0.204194	4.99571	-0.04	0.97	0.99	-6.58
P11216	PYGB_HUMAN	Glycogen phosphorylase, brain form	PYGB	[K].IGEEFLTDLSQLKK.[L]	1xTMTpro [K14]; 1xTMTpro [N-Term]; 1xAcetyl [K13(100)]	1	1	P11216 [508-521]	P11216 1xAcetyl [K520(100)]	5.25	5.62	5.64	5.91	5.77	5.75	5.48	5.52	5.4	5.83	5.59	5.64	5.7	5.72	5.67	5.56	5.87	5.91	0	-0.212219	0.213982	5.65715	0.01	0.99	1	-6.58
Q8N0T1	RBIS_HUMAN	Ribosomal biogenesis factor	RBIS	[R].NVFHIASQKNFK.[A]	1xTMTpro [K12]; 1xTMTpro [N-Term]; 1xAcetyl [K9(100)]	1	1	Q8N0T1 [13-24]	Q8N0T1 1xAcetyl [K21(100)]	6.57	6.48	6.4	6.61	6.88	6.34	6.67	6.7	6.83	6.69	6.45	6.49	7.05	6.73	6.57	6.98	6.54	6.42	0.19	-0.011538	0.40065	6.63306	1.95	0.063	0.3	-4.77
P05388	RLA0_HUMAN	60S acidic ribosomal protein P0	RPLP0	[R].GNVGFVFTKEDLTEIR.[D]	1xTMTpro [N-Term]; 1xAcetyl [K9(100)]	1	1	P05388 [84-99]	P05388 1xAcetyl [K92(100)]	4.22	4.66	4.75	4.35	4.47	4.47	4.27	4.39	4.24	4.47	4.53	4.63	4.25	4.45	4.48	4.54	4.49	4.53	-0.03	-0.268394	0.201632	4.45554	-0.29	0.77	0.92	-6.54
Q9Y3B7	RM11_HUMAN	39S ribosomal protein L11, mitochondrial	MRPL11	[K].DLSSEELAAFQKER.[A]	1xTMTpro [N-Term]; 1xAcetyl [K12(100)]	1	1	Q9Y3B7 [158-171]	Q9Y3B7 1xAcetyl [K169(100)]	4.74	4.46	4.55	5.11	4.94	4.66	4.76	4.8	4.64	4.74	4.77	4.74	4.55	4.73	4.47	4.38	4.73	4.92	0.07	-0.196498	0.328985	4.7036	0.52	0.61	0.84	-6.44
P62269	RS18_HUMAN	40S ribosomal protein S18	RPS18	[R].QYKIPDWFLNR.[Q]	1xTMTpro [N-Term]; 1xAcetyl [K3(100)]	1	1	P62269 [76-86]	P62269 1xAcetyl [K78(100)]	7.03	7.08	7.15	6.97	7.03	7.04	7.29	7.44	7.24	7.23	7.14	7.28	7.26	7.2	7.1	7.33	7.2	7.1	0.1	-0.0564652	0.252235	7.17284	1.3	0.2	0.53	-5.75
P62269	RS18_HUMAN	40S ribosomal protein S18	RPS18	[K].DGKYSQVLANGLDNK.[L]	1xTMTpro [K15]; 1xTMTpro [N-Term]; 1xAcetyl [K3(100)]	1	1	P62269 [92-106]	P62269 1xAcetyl [K94(100)]	6.52	6.47	6.47	6.32	6.56	6.58	6.46	6.47	6.23	6.42	6.49	6.37	6.7	6.52	6.52	6.53	6.46	6.39	-0.04	-0.193782	0.108848	6.47179	-0.57	0.57	0.82	-6.41
P62269	RS18_HUMAN	40S ribosomal protein S18	RPS18	[K].DGKYSQVLANGLDNK.[L]	1xDeamidated [N10]; 1xTMTpro [K15]; 1xTMTpro [N-Term]; 1xAcetyl [K3(100)]	1	1	P62269 [92-106]	P62269 1xAcetyl [K94(100)]	6.95	6.72	6.71	6.78	6.8	6.52	6.74	6.7	6.72	6.48	6.78	6.71	6.88	6.77	6.69	6.8	6.79	6.67	0.03	-0.108824	0.167891	6.73404	0.44	0.67	0.87	-6.48
P62269	RS18_HUMAN	40S ribosomal protein S18	RPS18	[K].YSQVLANGLDNKLR.[E]	1xTMTpro [N-Term]; 1xAcetyl [K12(100)]	1	1	P62269 [95-108]	P62269 1xAcetyl [K106(100)]	5.34	5.58	5.59	5.56	5.53	5.68	5.52	5.32	5.34	5.36	5.34	5.53	5.56	5.55	5.27	5.31	5.53	5.59	-0.04	-0.225324	0.154398	5.47192	-0.38	0.71	0.89	-6.51
P62269	RS18_HUMAN	40S ribosomal protein S18	RPS18	[K].YSQVLANGLDNKLR.[E]	1xDeamidated [N7]; 1xTMTpro [N-Term]; 1xAcetyl [K12(100)]	1	1	P62269 [95-108]	P62269 1xAcetyl [K106(100)]	5.27	5.4	5.07	4.9	4.77	5.04	5.07	5.29	5.04	5.01	5.24	4.9	4.85	5.19	4.79	5.12	4.88	5.31	-0.04	-0.297444	0.208311	5.06423	-0.36	0.72	0.9	-6.51
P61956	SUMO2_HUMAN	Small ubiquitin-related modifier 2	SUMO2	[K].EGVKTENNDHINLK.[V]	1xTMTpro [K14]; 1xTMTpro [N-Term]; 1xAcetyl [K4(100)]	1	1	P61956 [8-21]	P61956 1xAcetyl [K11(100)]	6.71	6.41	6.35	6.8	6.88	6.33	6.57	6.61	6.94	6.53	6.56	6.51	6.88	6.56	6.59	6.92	6.72	6.52	0.2	0.0269233	0.363291	6.63273	2.37	0.025	0.17	-3.97
P61956	SUMO2_HUMAN	Small ubiquitin-related modifier 2	SUMO2	[K].EGVKTENNDHINLK.[V]	1xDeamidated [N8]; 1xTMTpro [K14]; 1xTMTpro [N-Term]; 1xAcetyl [K4(100)]	1	1	P61956 [8-21]	P61956 1xAcetyl [K11(100)]	5.48	5.61	5.48	5.48	5.76	5.58	5.33	5.46	5.69	5.57	5.37	5.62	6.02	5.94	5.69	5.6	5.57	5.8	0	-0.214668	0.218713	5.61418	0.02	0.98	0.99	-6.58
Q9UBB9	TFP11_HUMAN	Tuftelin-interacting protein 11	TFIP11	[R].DYSAPVNFISAGLKK.[G]	1xTMTpro [K15]; 1xTMTpro [N-Term]; 1xAcetyl [K14(100)]	1	1	Q9UBB9 [73-87]	Q9UBB9 1xAcetyl [K86(100)]	7.17	7.01	7.01	7.09	7.05	7.24	7.04	7.08	7.12	7.19	7.05	7.2	6.9	7.13	7.02	7.05	6.86	7.12	0.06	-0.0814293	0.199125	7.07388	0.86	0.4	0.72	-6.21
Q9UBB9	TFP11_HUMAN	Tuftelin-interacting protein 11	TFIP11	[K].GIGQKLLQK.[M]	1xTMTpro [K9]; 1xTMTpro [N-Term]; 1xAcetyl [K5(100)]	1	1	Q9UBB9 [151-159]	Q9UBB9 1xAcetyl [K155(100)]	7.54	7.31	7.44	7.42	7.4	7.37	7.3	7.39	7.49	7.29	7.35	7.26	7.38	7.34	7.24	7.3	7.16	7.13	0.05	-0.075207	0.179426	7.3402	0.84	0.41	0.72	-6.23
Q9UBB9	TFP11_HUMAN	Tuftelin-interacting protein 11	TFIP11	[K].HNVPDDGLPLQSQQLPQSGKEAK.[A]	1xTMTpro [K23]; 1xTMTpro [N-Term]; 1xAcetyl [K20(100)]	1	1	Q9UBB9 [289-311]	Q9UBB9 1xAcetyl [K308(100)]	5.32	5.3	5.35	5.38	5.22	5.4	5.34	5.15	5.23	5.62	5.21	5.04	5.4	5.12	5.26	5.55	5.14	5.1	0.03	-0.188376	0.251299	5.28604	0.29	0.77	0.92	-6.54
Q9UBB9	TFP11_HUMAN	Tuftelin-interacting protein 11	TFIP11	[K].HNVPDDGLPLQSQQLPQSGKEAK.[A]	1xDeamidated [Q14]; 1xTMTpro [K23]; 1xTMTpro [N-Term]; 1xAcetyl [K20(100)]	1	1	Q9UBB9 [289-311]	Q9UBB9 1xAcetyl [K308(100)]	5.65	5.54	5.89	5.83	5.58	5.53	5.86	5.76	5.84	5.65	5.83	5.67	5.81	5.75	5.67	5.93	5.58	5.74	0	-0.166426	0.165084	5.72833	-0.01	0.99	1	-6.58
Q99757	THIOM_HUMAN	Thioredoxin, mitochondrial	TXN2	[K].FVGIKDEDQLEAFLK.[K]	1xTMTpro [K15]; 1xTMTpro [N-Term]; 1xAcetyl [K5(100)]	1	1	Q99757 [148-162]	Q99757 1xAcetyl [K152(100)]	6.19	6.32	6.36	6.05	6.23	6.36	6.4	6.03	5.86	6.2	6.22	5.93	5.94	6.21	6.09	5.95	6.23	6.12	-0.25	-0.415351	-0.0842042	6.14967	-3.09	0.0045	0.06	-2.42
Q99757	THIOM_HUMAN	Thioredoxin, mitochondrial	TXN2	[K].FVGIKDEDQLEAFLKK.[L]	2xTMTpro [K5; K15]; 1xTMTpro [N-Term]; 1xAcetyl [K16(100)]	1	1	Q99757 [148-163]	Q99757 1xAcetyl [K163(100)]	7.19	7.08	7.33	7.22	7.02	7.24	7.25	7.14	7.03	7.18	7.24	7.2	7.02	7.16	7.23	6.94	7.23	7.32	-0.15	-0.273133	-0.0235534	7.16781	-2.43	0.021	0.16	-3.85
Q99757	THIOM_HUMAN	Thioredoxin, mitochondrial	TXN2	[K].FVGIKDEDQLEAFLK.[K]	1xDeamidated [Q9]; 1xTMTpro [K15]; 1xTMTpro [N-Term]; 1xAcetyl [K5(100)]	1	1	Q99757 [148-162]	Q99757 1xAcetyl [K152(100)]	3.64	4.08	4.2	3.59	3.5	4.16	3.81	3.54	3.57	4.06	3.61	3.76	3.91	3.51	3.62	3.68	3.65	3.79	-0.16	-0.492617	0.172348	3.76013	-0.99	0.33	0.66	-6.09
Q99757	THIOM_HUMAN	Thioredoxin, mitochondrial	TXN2	[K].NGDVVDKFVGIKDEDQLEAFLK.[K]	2xTMTpro [K12; K22]; 1xTMTpro [N-Term]; 1xAcetyl [K7(100)]	1	1	Q99757 [141-162]	Q99757 1xAcetyl [K147(100)]	4.42	4.72	4.22	4.78	4.27	4.94	4.32	4.17	4.31	4.36	4.6	4.31	3.96	4.33	4.4	4.27	4.41	4.62	-0.04	-0.343203	0.2559	4.41065	-0.3	0.77	0.92	-6.53
Q99757	THIOM_HUMAN	Thioredoxin, mitochondrial	TXN2	[K].NGDVVDKFVGIK.[D]	1xTMTpro [K12]; 1xTMTpro [N-Term]; 1xAcetyl [K7(100)]	1	1	Q99757 [141-152]	Q99757 1xAcetyl [K147(100)]	5.34	5.47	5.48	4.97	5.69	5.52	5.47	5.42	5.44	5.31	5.15	5.43	5.48	5.6	5.12	5.34	5.31	5.21	0	-0.216423	0.221713	5.3759	0.02	0.98	0.99	-6.58
O75443	TECTA_HUMAN	Alpha-tectorin	TECTA	[K].AAQMEVSISK.[C]	1xOxidation [M4]; 1xTMTpro [N-Term]; 1xAcetyl [K10(100)]	1	1	O75443 [1808-1817]	O75443 1xAcetyl [K1817(100)]	6.34	6.34	6.52	6.18	6.5	6.66	6.49	6.46	6.23	6.49	6.27	6.03	6.3	6.23	6.63	6.25	6.21	6.43	-0.24	-0.427025	-0.0496032	6.36329	-2.59	0.015	0.13	-3.54
P09110	THIK_HUMAN	3-ketoacyl-CoA thiolase, peroxisomal	ACAA1	[R].SITVTQDEGIRPSTTMEGLAKLKPAFK.[K]	2xTMTpro [K23; K27]; 1xTMTpro [N-Term]; 1xAcetyl [K21(100)]	1	1	P09110 [239-265]	P09110 1xAcetyl [K259(100)]	7.78	7.71	7.86	7.89	7.63	7.97	8.05	7.79	7.7	7.72	8.06	7.82	7.54	7.63	7.77	7.76	7.82	7.94	-0.13	-0.263605	0.0131136	7.80201	-1.85	0.074	0.33	-4.94
P09110	THIK_HUMAN	3-ketoacyl-CoA thiolase, peroxisomal	ACAA1	[R].SITVTQDEGIRPSTTMEGLAKLKPAFK.[K]	1xDeamidated [Q6]; 2xTMTpro [K23; K27]; 1xTMTpro [N-Term]; 1xAcetyl [K21(100)]	1	1	P09110 [239-265]	P09110 1xAcetyl [K259(100)]	6.8	6.92	7.18	6.91	6.69	6.93	7.03	6.91	6.93	6.97	7.02	6.78	6.61	6.85	6.81	6.9	6.8	6.85	-0.1	-0.249788	0.0454768	6.88371	-1.42	0.17	0.48	-5.6
P09110	THIK_HUMAN	3-ketoacyl-CoA thiolase, peroxisomal	ACAA1	[R].SITVTQDEGIRPSTTMEGLAKLKPAFK.[K]	1xOxidation [M16]; 2xTMTpro [K23; K27]; 1xTMTpro [N-Term]; 1xAcetyl [K21(100)]	1	1	P09110 [239-265]	P09110 1xAcetyl [K259(100)]	7.94	7.84	7.99	7.89	7.77	7.86	7.97	7.86	7.82	7.86	8	7.76	7.74	7.76	7.75	7.83	7.74	7.83	-0.07	-0.191671	0.0463641	7.84368	-1.25	0.22	0.55	-5.81
P09110	THIK_HUMAN	3-ketoacyl-CoA thiolase, peroxisomal	ACAA1	[R].EKQDTFALASQQK.[A]	1xDeamidated [Q12]; 1xTMTpro [K13]; 1xTMTpro [N-Term]; 1xAcetyl [K2(100)]	1	1	P09110 [197-209]	P09110 1xAcetyl [K198(100)]	6.16	6.46	6.22	6.29	6.32	6.2	6.44	6.4	6.06	6.37	6.18	6.08	6.44	6.36	6.58	6.33	6.47	6.4	-0.09	-0.266737	0.0933529	6.31928	-0.99	0.33	0.66	-6.09
P09110	THIK_HUMAN	3-ketoacyl-CoA thiolase, peroxisomal	ACAA1	[K].GCFQAEIVPVTTTVHDDKGTK.[R]	1xCarbamidomethyl [C2]; 1xTMTpro [K21]; 1xTMTpro [N-Term]; 1xAcetyl [K18(100)]	1	1	P09110 [217-237]	P09110 1xAcetyl [K234(100)]	7.49	7.77	7.73	7.59	7.55	7.56	7.71	7.58	7.61	7.55	7.65	7.72	7.43	7.63	7.6	7.6	7.47	7.72	-0.05	-0.174781	0.0662525	7.60914	-0.92	0.36	0.69	-6.15
P09110	THIK_HUMAN	3-ketoacyl-CoA thiolase, peroxisomal	ACAA1	[R].GGFKDTTPDELLSAVMTAVLK.[D]	1xTMTpro [K21]; 1xTMTpro [N-Term]; 1xAcetyl [K4(100)]	1	1	P09110 [54-74]	P09110 1xAcetyl [K57(100)]	5.48	5.52	5.41	5.22	5.32	5.48	5.27	5.26	5.07	5.43	5.5	5.56	4.83	5.45	5.27	5.18	5.52	5.5	-0.09	-0.304257	0.133937	5.34863	-0.8	0.43	0.74	-6.26
P09110	THIK_HUMAN	3-ketoacyl-CoA thiolase, peroxisomal	ACAA1	[K].GCFQAEIVPVTTTVHDDKGTK.[R]	1xCarbamidomethyl [C2]; 1xDeamidated [Q4]; 1xTMTpro [K21]; 1xTMTpro [N-Term]; 1xAcetyl [K18(100)]	1	1	P09110 [217-237]	P09110 1xAcetyl [K234(100)]	6.42	6.47	6.45	6.45	6.56	6.61	6.49	6.52	6.46	6.56	6.52	6.36	6.29	6.23	6.46	6.33	6.48	6.42	-0.05	-0.201724	0.0955326	6.44945	-0.73	0.47	0.76	-6.31
P09110	THIK_HUMAN	3-ketoacyl-CoA thiolase, peroxisomal	ACAA1	[K].GCFQAEIVPVTTTVHDDKGTKR.[S]	1xCarbamidomethyl [C2]; 1xTMTpro [K18]; 1xTMTpro [N-Term]; 1xAcetyl [K21(100)]	1	1	P09110 [217-238]	P09110 1xAcetyl [K237(100)]	6.05	6.01	5.83	6.06	5.75	5.81	6.06	6.02	5.82	5.71	6.14	5.77	5.62	5.79	5.77	5.75	5.82	6	-0.06	-0.254943	0.13029	5.87625	-0.66	0.51	0.79	-6.36
P09110	THIK_HUMAN	3-ketoacyl-CoA thiolase, peroxisomal	ACAA1	[R].EKQDTFALASQQK.[A]	1xTMTpro [K13]; 1xTMTpro [N-Term]; 1xAcetyl [K2(100)]	1	1	P09110 [197-209]	P09110 1xAcetyl [K198(100)]	5.99	6.03	5.83	5.92	5.82	5.79	5.66	5.81	5.55	5.69	5.86	5.94	5.77	5.66	5.97	5.71	5.73	5.69	0.04	-0.148235	0.22873	5.80103	0.44	0.67	0.87	-6.48
P09110	THIK_HUMAN	3-ketoacyl-CoA thiolase, peroxisomal	ACAA1	[R].QVITLLNELKR.[R]	1xTMTpro [N-Term]; 1xAcetyl [K10(100)]	1	1	P09110 [386-396]	P09110 1xAcetyl [K395(100)]	6.62	6.68	6.64	6.57	6.45	6.61	6.63	6.5	6.37	6.49	6.53	6.74	6.61	6.52	6.59	6.51	6.54	6.6	-0.02	-0.156566	0.118874	6.56691	-0.28	0.78	0.92	-6.54
O94826	TOM70_HUMAN	Mitochondrial import receptor subunit TOM70	TOMM70	[K].GLLQLQWKQDLDR.[G]	1xTMTpro [N-Term]; 1xAcetyl [K8(100)]	1	1	O94826 [517-529]	O94826 1xAcetyl [K524(100)]	7.09	7.31	7.17	6.98	7.09	7.13	7.3	7.16	7.24	7.25	7.22	7.16	6.93	7.06	7.08	7.01	7.24	7.23	-0.12	-0.261653	0.0125815	7.14766	-1.86	0.073	0.32	-4.93
O94826	TOM70_HUMAN	Mitochondrial import receptor subunit TOM70	TOMM70	[R].GLELISKAIEIDNK.[C]	1xTMTpro [K14]; 1xTMTpro [N-Term]; 1xAcetyl [K7(100)]	1	1	O94826 [530-543]	O94826 1xAcetyl [K536(100)]	4.9	5.13	4.92	4.04	4.87	4.93	5.03	4.76	4.86	5.1	5.02	5.16	4.81	5.15	5.17	5.07	4.96	4.89	-0.25	-0.547445	0.0518929	4.93091	-1.7	0.1	0.38	-5.19
O94826	TOM70_HUMAN	Mitochondrial import receptor subunit TOM70	TOMM70	[K].WKEVAQDCTK.[A]	1xCarbamidomethyl [C8]; 1xTMTpro [K10]; 1xTMTpro [N-Term]; 1xAcetyl [K2(100)]	1	1	O94826 [169-178]	O94826 1xAcetyl [K170(100)]	5.8	5.59	5.68	5.76	5.86	5.51	5.64	5.47	5.8	5.71	5.57	5.59	5.85	5.59	5.9	5.47	5.81	5.77	-0.14	-0.31163	0.034631	5.68811	-1.64	0.11	0.4	-5.28
O94826	TOM70_HUMAN	Mitochondrial import receptor subunit TOM70	TOMM70	[K].GFEEVIKK.[F]	1xTMTpro [K8]; 1xTMTpro [N-Term]; 1xAcetyl [K7(100)]	1	1	O94826 [464-471]	O94826 1xAcetyl [K470(100)]	6.27	6.33	6.23	6.32	6.43	6.4	6.4	6.19	6.17	6.33	6.33	6.07	6.2	6.29	6.33	6.35	6.41	6.33	-0.09	-0.231661	0.0541756	6.29815	-1.27	0.21	0.54	-5.78
O94826	TOM70_HUMAN	Mitochondrial import receptor subunit TOM70	TOMM70	[K].AGKYEQAIQCYTEAISLCPTEK.[N]	2xCarbamidomethyl [C10; C18]; 1xTMTpro [K22]; 1xTMTpro [N-Term]; 1xAcetyl [K3(100)]	1	1	O94826 [127-148]	O94826 1xAcetyl [K129(100)]	4.48	4.79	4.89	4.94	4.5	4.59	4.65	4.75	4.66	4.73	4.82	4.71	4.8	4.63	4.56	4.89	4.81	4.76	0.09	-0.129701	0.303546	4.72011	0.82	0.42	0.73	-6.24
O94826	TOM70_HUMAN	Mitochondrial import receptor subunit TOM70	TOMM70	[K].ENSGYLKAK.[Q]	1xTMTpro [K9]; 1xTMTpro [N-Term]; 1xAcetyl [K7(100)]	1	1	O94826 [294-302]	O94826 1xAcetyl [K300(100)]	6.79	6.65	6.65	6.86	6.62	6.7	6.73	6.44	6.72	6.78	6.61	6.77	6.64	6.66	6.71	6.58	6.79	6.74	-0.03	-0.170313	0.118492	6.69148	-0.37	0.72	0.9	-6.51
P62937	PPIA_HUMAN	Peptidyl-prolyl cis-trans isomerase A	PPIA	[R].VSFELFADKVPK.[T]	1xTMTpro [K12]; 1xTMTpro [N-Term]; 1xAcetyl [K9(100)]	1	1	P62937 [20-31]	P62937 1xAcetyl [K28(100)]	8.6	8.75	8.84	8.56	8.64	8.72	8.76	8.59	8.61	8.67	8.76	8.6	8.5	8.58	8.75	8.56	8.8	8.73	-0.19	-0.289285	-0.0932767	8.66857	-3.99	0.00041	0.011	-0.17
P62937	PPIA_HUMAN	Peptidyl-prolyl cis-trans isomerase A	PPIA	[K].HTGPGILSMANAGPNTNGSQFFICTAKTEWLDGKHVVFGKVK.[E]	1xCarbamidomethyl [C24]; 1xOxidation [M9]; 1xTMTpro [N-Term]; 1xAcetyl [K]	1	1	P62937 [92-133]	P62937 1xAcetyl [K]	6.18	6.34	6.29	5.95	5.99	6.32	6.35	6.26	5.84	6.25	6.41	6.25	5.68	6.21	6.37	5.92	6.43	6.46	-0.28	-0.457574	-0.0992657	6.19479	-3.18	0.0035	0.051	-2.2
P62937	PPIA_HUMAN	Peptidyl-prolyl cis-trans isomerase A	PPIA	[K].HTGPGILSMANAGPNTNGSQFFICTAKTEWLDGK.[H]	1xCarbamidomethyl [C24]; 1xDeamidated [N/Q]; 1xTMTpro [K34]; 1xTMTpro [N-Term]; 1xAcetyl [K27(100)]	1	1	P62937 [92-125]	P62937 1xAcetyl [K118(100)]	5.57	5.78	5.68	5.4	5.79	5.61	5.69	5.23	5.63	5.63	5.7	5.35	5.61	5.77	5.92	5.91	5.82	5.95	-0.32	-0.532897	-0.108922	5.66925	-3.1	0.0043	0.058	-2.39
P62937	PPIA_HUMAN	Peptidyl-prolyl cis-trans isomerase A	PPIA	[K].TEWLDGKHVVFGK.[V]	1xTMTpro [K13]; 1xTMTpro [N-Term]; 1xAcetyl [K7(100)]	1	1	P62937 [119-131]	P62937 1xAcetyl [K125(100)]	7.02	7.26	7.3	7.26	7.22	7.29	7.57	7.08	7.17	7.47	7.42	7.38	7.31	7.32	7.47	7.26	7.45	7.51	-0.21	-0.353238	-0.0714195	7.32039	-3.08	0.0045	0.06	-2.42
P62937	PPIA_HUMAN	Peptidyl-prolyl cis-trans isomerase A	PPIA	[K].HTGPGILSMANAGPNTNGSQFFICTAKTEWLDGK.[H]	1xCarbamidomethyl [C24]; 2xDeamidated [N11; N15]; 1xTMTpro [K34]; 1xTMTpro [N-Term]; 1xAcetyl [K27(100)]	1	1	P62937 [92-125]	P62937 1xAcetyl [K118(100)]	4	4.19	3.89	3.01	4.32	4.08	4.05	3.42	4.15	4.15	3.81	3.93	3.69	4.33	3.88	3.76	4.14	4.41	-0.48	-0.82628	-0.13176	3.95563	-2.82	0.0086	0.09	-3.02
P62937	PPIA_HUMAN	Peptidyl-prolyl cis-trans isomerase A	PPIA	[K].SIYGEKFEDENFILK.[H]	1xTMTpro [K15]; 1xTMTpro [N-Term]; 1xAcetyl [K6(100)]	1	1	P62937 [77-91]	P62937 1xAcetyl [K82(100)]	8.59	8.61	8.65	8.59	8.51	8.75	8.68	8.61	8.59	8.72	8.68	8.56	8.54	8.59	8.67	8.59	8.76	8.69	-0.09	-0.182769	0.00496809	8.63164	-1.94	0.063	0.29	-4.79
P62937	PPIA_HUMAN	Peptidyl-prolyl cis-trans isomerase A	PPIA	[R].NGKTSKKITIADCGQLE.[-]	1xCarbamidomethyl [C13]; 1xTMTpro [K6]; 1xTMTpro [N-Term]; 1xAcetyl [K7(100)]	1	1	P62937 [149-165]	P62937 1xAcetyl [K155(100)]	7.53	7.26	7.11	7.42	6.77	7	7.02	7.45	7.17	6.89	7.1	7.3	7.04	7.1	6.79	6.9	7.17	7.06	0.25	-0.0413232	0.54424	7.11725	1.82	0.087	0.35	-5.01
P62937	PPIA_HUMAN	Peptidyl-prolyl cis-trans isomerase A	PPIA	[R].NGKTSKKITIADCGQLE.[-]	1xCarbamidomethyl [C13]; 1xDeamidated [N1]; 1xTMTpro [K6]; 1xTMTpro [N-Term]; 1xAcetyl [K7(100)]	1	1	P62937 [149-165]	P62937 1xAcetyl [K155(100)]	6.45	6.1	6.12	6.46	6.08	6.05	6.12	6.2	6.15	6.07	6.14	6.18	6.09	6.05	5.82	5.97	6.07	6.01	0.16	-0.0238162	0.341449	6.11968	1.78	0.086	0.35	-5.06
P62937	PPIA_HUMAN	Peptidyl-prolyl cis-trans isomerase A	PPIA	[R].NGKTSKKITIADCGQLE.[-]	1xCarbamidomethyl [C13]; 2xTMTpro [K3; K6]; 1xTMTpro [N-Term]; 1xAcetyl [K7(100)]	1	1	P62937 [149-165]	P62937 1xAcetyl [K155(100)]	9	8.93	9.19	9.26	8.99	9	8.98	9.04	9.26	8.97	8.9	9.07	9.11	9.03	8.78	8.93	9.1	9.02	0.1	-0.0505583	0.251501	9.03095	1.38	0.18	0.5	-5.65
P62937	PPIA_HUMAN	Peptidyl-prolyl cis-trans isomerase A	PPIA	[K].FEDENFILKHTGPGILSMANAGPNTNGSQFFICTAK.[T]	1xCarbamidomethyl [C33]; 1xOxidation [M18]; 1xTMTpro [K36]; 1xTMTpro [N-Term]; 1xAcetyl [K9(100)]	1	1	P62937 [83-118]	P62937 1xAcetyl [K91(100)]	5.94	5.95	5.89	6	5.88	6.22	6.09	5.89	6.02	6.03	6.11	5.86	6.01	5.91	6.12	6.12	6.05	6.12	-0.1	-0.255808	0.0583785	6.01096	-1.29	0.21	0.54	-5.76
P62937	PPIA_HUMAN	Peptidyl-prolyl cis-trans isomerase A	PPIA	[R].ALSTGEKGFGYK.[G]	1xAcetyl [N-Term]; 2xTMTpro [K7; K12]; 1xTMTpro [N-Term]	1	1	P62937 [38-49]	P62937 1xAcetyl [N-Term]	7.27	7.46	7.29	7.35	7.54	7.52	7.4	7.48	7.45	7.55	7.31	7.44	7.44	7.64	7.56	7.66	7.51	7.46	0.08	-0.0585031	0.215725	7.46288	1.17	0.25	0.59	-5.9
P62937	PPIA_HUMAN	Peptidyl-prolyl cis-trans isomerase A	PPIA	[R].NGKTSKKITIADCGQLE.[-]	1xCarbamidomethyl [C13]; 1xDeamidated [N1]; 2xTMTpro [K3; K6]; 1xTMTpro [N-Term]; 1xAcetyl [K7(100)]	1	1	P62937 [149-165]	P62937 1xAcetyl [K155(100)]	5.33	5.48	5.3	5.47	5.34	5.59	5.73	5.39	5.54	5.58	5.36	5.37	5.33	5.43	5.56	5.37	5.54	5.53	-0.1	-0.277774	0.0821449	5.45745	-1.11	0.28	0.61	-5.96
P62937	PPIA_HUMAN	Peptidyl-prolyl cis-trans isomerase A	PPIA	[R].ALSTGEKGFGYK.[G]	1xTMTpro [K12]; 1xTMTpro [N-Term]; 1xAcetyl [K7(100)]	1	1	P62937 [38-49]	P62937 1xAcetyl [K44(100)]	9.06	9.14	9.18	9.11	9.27	9.18	9.22	9.18	9.18	9.26	9.18	9.15	9.26	9.18	9.3	9.25	9.23	9.21	-0.05	-0.144166	0.0527679	9.19525	-0.95	0.35	0.68	-6.13
P62937	PPIA_HUMAN	Peptidyl-prolyl cis-trans isomerase A	PPIA	[K].SIYGEKFEDENFILK.[H]	1xDeamidated [N11]; 1xTMTpro [K15]; 1xTMTpro [N-Term]; 1xAcetyl [K6(100)]	1	1	P62937 [77-91]	P62937 1xAcetyl [K82(100)]	5.61	5.36	5.64	5.49	5.27	5.54	5.57	5.59	5.27	5.64	5.7	5.58	5.5	5.43	5.73	5.59	5.84	5.61	-0.09	-0.276799	0.104448	5.55281	-0.93	0.36	0.69	-6.15
P62937	PPIA_HUMAN	Peptidyl-prolyl cis-trans isomerase A	PPIA	[K].TSKKITIADCGQLE.[-]	1xCarbamidomethyl [C10]; 1xTMTpro [N-Term]; 1xAcetyl [K4(99.8)]	1	1	P62937 [152-165]	P62937 1xAcetyl [K155(99.8)]	4.72	4.55	4.61	4.45	4.93	4.65	4.63	4.77	4.55	4.78	4.82	4.42	4.62	4.69	4.53	4.54	4.43	4.65	-0.1	-0.333901	0.12813	4.62951	-0.91	0.37	0.69	-6.16
P62937	PPIA_HUMAN	Peptidyl-prolyl cis-trans isomerase A	PPIA	[R].HNGTGGKSIYGEK.[F]	1xDeamidated [N2]; 1xTMTpro [K13]; 1xTMTpro [N-Term]; 1xAcetyl [K7(100)]	1	1	P62937 [70-82]	P62937 1xAcetyl [K76(100)]	6.84	6.74	6.83	6.99	7.09	6.9	6.93	6.88	7.02	6.86	6.78	6.76	6.91	6.86	6.87	7	6.86	6.86	0.05	-0.0773407	0.18298	6.88829	0.83	0.41	0.73	-6.23
P62937	PPIA_HUMAN	Peptidyl-prolyl cis-trans isomerase A	PPIA	[K].FEDENFILKHTGPGILSMANAGPNTNGSQFFICTAK.[T]	1xCarbamidomethyl [C33]; 1xTMTpro [K36]; 1xTMTpro [N-Term]; 1xAcetyl [K9(100)]	1	1	P62937 [83-118]	P62937 1xAcetyl [K91(100)]	3.54	3.99	4.55	3.86	4.14	3.78	4.32	4.19	4.1	4.69	4.42	4.11	4.27	4.33	4.46	4.79	4.63	4.16	-0.14	-0.535847	0.253585	4.24056	-0.74	0.47	0.76	-6.31
P62937	PPIA_HUMAN	Peptidyl-prolyl cis-trans isomerase A	PPIA	[K].KITIADCGQLE.[-]	1xAcetyl [N-Term]; 1xCarbamidomethyl [C7]; 1xTMTpro [N-Term]; 1xAcetyl [K1(100)]	1	1	P62937 [155-165]	P62937 1xAcetyl [N-Term]; 1xAcetyl [K155(100)]	8.1	8.2	8.08	8.06	8.15	8.05	8.1	8.03	8.09	8.04	8.06	8.08	8	8.04	8.04	8.04	8.18	8.14	-0.03	-0.130676	0.0735518	8.08195	-0.57	0.57	0.82	-6.41
P62937	PPIA_HUMAN	Peptidyl-prolyl cis-trans isomerase A	PPIA	[K].HVVFGKVK.[E]	1xTMTpro [K8]; 1xTMTpro [N-Term]; 1xAcetyl [K6(100)]	1	1	P62937 [126-133]	P62937 1xAcetyl [K131(100)]	7.02	7.22	7.2	7.11	7.29	7.18	7.26	7.27	7.01	7.25	7.32	7.25	7.17	7.03	7.34	7.27	7.4	7.18	-0.04	-0.17769	0.104188	7.20922	-0.53	0.6	0.84	-6.44
P62937	PPIA_HUMAN	Peptidyl-prolyl cis-trans isomerase A	PPIA	[K].KITIADCGQLE.[-]	1xAcetyl [N-Term]; 1xCarbamidomethyl [C7]; 1xDeamidated [Q9]; 1xTMTpro [N-Term]; 1xAcetyl [K1(100)]	1	1	P62937 [155-165]	P62937 1xAcetyl [N-Term]; 1xAcetyl [K155(100)]	7.96	7.97	7.94	7.97	7.98	7.94	8	8.01	7.85	8.02	7.95	7.94	7.79	7.95	7.95	7.82	7.92	7.96	-0.02	-0.126199	0.0827755	7.94091	-0.43	0.67	0.88	-6.49
P62937	PPIA_HUMAN	Peptidyl-prolyl cis-trans isomerase A	PPIA	[K].FEDENFILK.[H]	1xTMTpro [N-Term]; 1xAcetyl [K9(100)]	1	1	P62937 [83-91]	P62937 1xAcetyl [K91(100)]	7	7.65	7.12	6.81	6.73	6.68	6.6	7.04	6.98	6.66	6.63	7.14	6.58	7.31	6.93	6.85	6.43	7.25	0.05	-0.42453	0.532213	6.90999	0.24	0.81	0.94	-6.55
P62937	PPIA_HUMAN	Peptidyl-prolyl cis-trans isomerase A	PPIA	[R].FGSRNGKTSKKITIADCGQLE.[-]	1xCarbamidomethyl [C17]; 2xDeamidated [N5; Q19]; 1xTMTpro [K10]; 1xTMTpro [N-Term]; 1xAcetyl [K]	1	1	P62937 [145-165]	P62937 1xAcetyl [K]	5.17	5.15	5.46	5.86	4.98	5.31	4.65	4.82	5.28	5.17	5.29	5.01	5.04	4.87	5.04	5.17	5.02	5.48	0.03	-0.358356	0.41717	5.15564	0.16	0.88	0.96	-6.57
P62937	PPIA_HUMAN	Peptidyl-prolyl cis-trans isomerase A	PPIA	[R].VSFELFADK.[V]	1xTMTpro [N-Term]; 1xAcetyl [K9(100)]	1	1	P62937 [20-28]	P62937 1xAcetyl [K28(100)]	5.7	6.48	5.76	5.32	5.65	5.44	5.23	5.92	5.75	5.15	5.46	6.15	5.7	6.19	5.85	5.45	5.37	6.27	-0.01	-0.597574	0.582912	5.71282	-0.03	0.98	0.99	-6.58
O00232	PSD12_HUMAN	26S proteasome non-ATPase regulatory subunit 12	PSMD12	[K].EAASILQELQVETYGSMEKK.[E]	1xDeamidated [Q10]; 1xTMTpro [K20]; 1xTMTpro [N-Term]; 1xAcetyl [K19(100)]	1	1	O00232 [161-180]	O00232 1xAcetyl [K179(100)]	4.17	4.08	3.87	3.75	3.77	4.02	4.23	3.77	4.15	4.33	4.01	3.52	3.74	4.15	3.86	3.83	4.13	3.8	-0.24	-0.521918	0.0510085	3.95387	-1.68	0.1	0.38	-5.21
O00232	PSD12_HUMAN	26S proteasome non-ATPase regulatory subunit 12	PSMD12	[R].AIYDTPCIQAESEKWQQALK.[S]	1xCarbamidomethyl [C7]; 1xTMTpro [K20]; 1xTMTpro [N-Term]; 1xAcetyl [K14(100)]	1	1	O00232 [249-268]	O00232 1xAcetyl [K262(100)]	6.28	6.65	6.55	6.51	6.26	6.32	6.62	6.37	6.16	6.34	6.4	6.39	6.18	6.63	6.32	6.16	6.58	6.5	-0.12	-0.289246	0.0446867	6.40156	-1.5	0.14	0.45	-5.48
O00232	PSD12_HUMAN	26S proteasome non-ATPase regulatory subunit 12	PSMD12	[K].FFQEENTEKLK.[L]	1xTMTpro [K11]; 1xTMTpro [N-Term]; 1xAcetyl [K9(100)]	1	1	O00232 [213-223]	O00232 1xAcetyl [K221(100)]	7.9	8.08	8.08	8.01	7.86	8.09	8.11	7.93	7.8	8.15	8.16	8.04	7.98	8.06	7.96	8	8.11	8.01	-0.07	-0.175676	0.0356346	8.01962	-1.36	0.19	0.51	-5.67
O00232	PSD12_HUMAN	26S proteasome non-ATPase regulatory subunit 12	PSMD12	[R].TQIISKK.[I]	1xTMTpro [K7]; 1xTMTpro [N-Term]; 1xAcetyl [K6(100)]	1	1	O00232 [202-208]	O00232 1xAcetyl [K207(100)]	7.54	7.85	7.61	7.6	7.58	7.78	7.74	7.66	7.51	7.63	7.71	7.59	7.59	7.69	7.66	7.55	7.65	7.57	-0.06	-0.171756	0.0522697	7.63863	-1.09	0.28	0.62	-5.99
O00232	PSD12_HUMAN	26S proteasome non-ATPase regulatory subunit 12	PSMD12	[K].KLEEIPK.[Y]	1xAcetyl [N-Term]; 1xTMTpro [K7]; 1xTMTpro [N-Term]	1	1	O00232 [295-301]	O00232 1xAcetyl [N-Term]	6.29	6.58	6.26	6.16	6.37	6.32	6.17	6.06	6.19	6.11	6.39	6.42	6.42	6.6	6.5	6.4	6.28	6.46	-0.1	-0.292084	0.101543	6.3327	-0.99	0.33	0.66	-6.09
O00232	PSD12_HUMAN	26S proteasome non-ATPase regulatory subunit 12	PSMD12	[K].INTKFFQEENTEK.[L]	1xTMTpro [K13]; 1xTMTpro [N-Term]; 1xAcetyl [K4(100)]	1	1	O00232 [209-221]	O00232 1xAcetyl [K212(100)]	5.5	5.88	5.68	5.53	5.47	6.04	5.64	5.51	5.52	5.67	5.32	5.56	5.47	5.49	5.31	5.24	5.51	5.67	-0.07	-0.284582	0.153312	5.55678	-0.61	0.54	0.81	-6.39
O00232	PSD12_HUMAN	26S proteasome non-ATPase regulatory subunit 12	PSMD12	[K].EAASILQELQVETYGSMEKK.[E]	1xTMTpro [K]; 1xTMTpro [N-Term]; 1xAcetyl [K19(100)]	1	1	O00232 [161-180]	O00232 1xAcetyl [K179(100)]	4.47	4.49	4.22	4.22	4.23	4.3	4.11	3.92	4.18	4.43	4.32	4.54	4.02	4.51	4.52	4.23	4.76	4.37	-0.08	-0.355649	0.19673	4.32504	-0.59	0.56	0.82	-6.4
O00232	PSD12_HUMAN	26S proteasome non-ATPase regulatory subunit 12	PSMD12	[R].SQLKQAVAK.[M]	1xTMTpro [K9]; 1xTMTpro [N-Term]; 1xAcetyl [K4(100)]	1	1	O00232 [95-103]	O00232 1xAcetyl [K98(100)]	6.31	6.39	6.27	6.45	6.35	6.47	6.48	6.26	6.52	6.52	6.4	6.55	6.24	6.45	6.26	6.19	6.38	6.49	-0.02	-0.173164	0.142477	6.38754	-0.2	0.84	0.95	-6.56
O00232	PSD12_HUMAN	26S proteasome non-ATPase regulatory subunit 12	PSMD12	[R].KGSLESPATDVFGSTEEGEKR.[W]	1xTMTpro [K1]; 1xTMTpro [N-Term]; 1xAcetyl [K20(100)]	1	1	O00232 [330-350]	O00232 1xAcetyl [K349(100)]	5.25	5.2	5.24	5.12	4.59	4.98	5.3	5.01	5.02	5.22	4.99	5.14	5.05	4.84	5.07	5.18	4.94	4.91	0.01	-0.227169	0.250511	5.0579	0.1	0.92	0.98	-6.57
P22695	QCR2_HUMAN	Cytochrome b-c1 complex subunit 2, mitochondrial	UQCRC2	[K].KFVSGQK.[S]	1xAcetyl [N-Term]; 1xTMTpro [K7]; 1xTMTpro [N-Term]	1	1	P22695 [430-436]	P22695 1xAcetyl [N-Term]	7.36	7.44	7.36	7.29	7.1	7.34	7.36	7.13	7.26	7.23	7.34	7.26	7.18	7.29	7.33	7.09	7.27	7.46	-0.18	-0.304554	-0.0519486	7.28342	-2.89	0.0073	0.081	-2.87
P22695	QCR2_HUMAN	Cytochrome b-c1 complex subunit 2, mitochondrial	UQCRC2	[K].AAYNQVKTIAQGNLSNTDVQAAK.[N]	1xDeamidated [Q11]; 1xTMTpro [K23]; 1xTMTpro [N-Term]; 1xAcetyl [K7(100)]	1	1	P22695 [353-375]	P22695 1xAcetyl [K359(100)]	6	6.02	6.09	6.06	5.95	6.3	6.29	5.73	6.03	6.26	6.31	6.09	6.13	6.09	6	5.93	6.24	6.16	-0.22	-0.387905	-0.0474511	6.09406	-2.62	0.014	0.12	-3.47
P22695	QCR2_HUMAN	Cytochrome b-c1 complex subunit 2, mitochondrial	UQCRC2	[K].ATAAPAGAPPQPQDLEFTKLPNGLVIASLENYSPVSR.[I]	1xTMTpro [N-Term]; 1xAcetyl [K19(100)]	1	1	P22695 [24-60]	P22695 1xAcetyl [K42(100)]	3.8	3.79	4.22	3.97	3.74	4.19	3.97	3.91	3.47	3.8	3.22	4.19	3.88	3.89	3.86	3.91	3.69	3.68	0.21	-0.134377	0.551217	3.8433	1.24	0.22	0.56	-5.81
P22695	QCR2_HUMAN	Cytochrome b-c1 complex subunit 2, mitochondrial	UQCRC2	[K].ATAAPAGAPPQPQDLEFTKLPNGLVIASLENYSPVSR.[I]	1xDeamidated [Q13]; 1xTMTpro [N-Term]; 1xAcetyl [K19(100)]	1	1	P22695 [24-60]	P22695 1xAcetyl [K42(100)]	3.98	3.78	3.69	4.18	4.01	3.63	3.98	3.85	3.82	4.36	4.14	3.8	3.87	3.88	4.1	3.5	4.06	4.13	-0.18	-0.498313	0.148132	3.93127	-1.11	0.28	0.61	-5.97
P22695	QCR2_HUMAN	Cytochrome b-c1 complex subunit 2, mitochondrial	UQCRC2	[K].AAYNQVKTIAQGNLSNTDVQAAK.[N]	1xTMTpro [K23]; 1xTMTpro [N-Term]; 1xAcetyl [K7(100)]	1	1	P22695 [353-375]	P22695 1xAcetyl [K359(100)]	6.63	6.69	6.77	6.81	6.67	6.69	6.91	6.69	6.67	6.77	6.88	6.76	6.56	6.73	6.64	6.72	6.74	6.75	-0.05	-0.167981	0.0776109	6.72627	-0.75	0.46	0.75	-6.29
P22695	QCR2_HUMAN	Cytochrome b-c1 complex subunit 2, mitochondrial	UQCRC2	[R].WEVADLQPQLKIDK.[A]	1xTMTpro [K14]; 1xTMTpro [N-Term]; 1xAcetyl [K11(100)]	1	1	P22695 [149-162]	P22695 1xAcetyl [K159(100)]	4.71	4.51	4.74	4.85	4.71	5.27	5.02	4.84	4.54	5.02	4.88	4.63	4.43	4.57	4.43	4.46	5.09	4.88	-0.09	-0.38526	0.198143	4.75402	-0.66	0.52	0.79	-6.36
Q9BRQ0	PYGO2_HUMAN	Pygopus homolog 2	PYGO2	[R].GGGTPDANSLAPPGKAGGGSGPQPPPGLVYPCGACR.[S]	2xCarbamidomethyl [C32; C35]; 1xTMTpro [N-Term]; 1xAcetyl [K15(100)]	1	1	Q9BRQ0 [299-334]	Q9BRQ0 1xAcetyl [K313(100)]	5.51	5.33	4.93	5.41	5.5	5.14	5.26	5.43	5.28	5.49	5.16	5.31	5.37	5.11	5.4	5.43	5.03	5.16	0.21	0.0029466	0.419252	5.29168	2.08	0.047	0.25	-4.55
Q9BRQ0	PYGO2_HUMAN	Pygopus homolog 2	PYGO2	[R].GGGTPDANSLAPPGKAGGGSGPQPPPGLVYPCGACR.[S]	2xCarbamidomethyl [C32; C35]; 1xDeamidated [Q23]; 1xTMTpro [N-Term]; 1xAcetyl [K15(100)]	1	1	Q9BRQ0 [299-334]	Q9BRQ0 1xAcetyl [K313(100)]	4.77	5.13	5.17	5.26	5.07	4.57	4.77	5.21	5.1	5.2	4.93	5.11	5.09	5.03	5.08	4.8	4.9	5.17	0.07	-0.18201	0.325883	5.01935	0.58	0.57	0.82	-6.41
Q9H082	RB33B_HUMAN	Ras-related protein Rab-33B	RAB33B	[R].IKIQLWDTAGQER.[F]	1xTMTpro [N-Term]; 1xAcetyl [K2(100)]	1	1	Q9H082 [82-94]	Q9H082 1xAcetyl [K83(100)]	7.09	7.09	7.17	7.19	7.09	7.14	7.13	7.16	7.1	7.08	7.12	7.11	7.12	7.21	7.03	7.02	7.31	7.21	-0.01	-0.130973	0.10703	7.13185	-0.21	0.84	0.95	-6.56
Q8IUD2	RB6I2_HUMAN	ELKS/Rab6-interacting/CAST family member 1	ERC1	[K].TLEIALEQKK.[E]	1xTMTpro [K10]; 1xTMTpro [N-Term]; 1xAcetyl [K9(100)]	1	1	Q8IUD2 [698-707]	Q8IUD2 1xAcetyl [K706(100)]	6.98	6.86	6.86	6.7	6.95	6.98	6.99	6.77	6.95	6.74	6.85	6.68	6.8	6.81	6.88	6.69	6.9	6.95	-0.19	-0.318336	-0.0716638	6.85301	-3.24	0.0031	0.046	-2.06
Q8IUD2	RB6I2_HUMAN	ELKS/Rab6-interacting/CAST family member 1	ERC1	[R].SVGKVEPSSQSPGR.[S]	1xTMTpro [N-Term]; 1xAcetyl [K4(100)]	1	1	Q8IUD2 [7-20]	Q8IUD2 1xAcetyl [K10(100)]	5.49	5.04	5.11	5.46	5.16	4.95	5.15	5.73	5.74	6.54	5.45	5.42	5.51	4.94	5.08	5.23	5.19	4.76	0.35	-0.238935	0.936287	5.3291	1.27	0.22	0.56	-5.78
Q8IUD2	RB6I2_HUMAN	ELKS/Rab6-interacting/CAST family member 1	ERC1	[K].VSLLQGDLSEKEASLLDLK.[E]	1xTMTpro [K19]; 1xTMTpro [N-Term]; 1xAcetyl [K11(100)]	1	1	Q8IUD2 [661-679]	Q8IUD2 1xAcetyl [K671(100)]	2.63	3.44	3.76	3.22	3.75	3.6	3.38	3.43	3.56	3.59	3.17	3.58	3.77	3.27	3.15	3.85	3.51	3.31	0.17	-0.250639	0.581869	3.44286	0.81	0.42	0.73	-6.25
Q8IUD2	RB6I2_HUMAN	ELKS/Rab6-interacting/CAST family member 1	ERC1	[R].KVNVLQKK.[I]	2xTMTpro [K1; K7]; 1xTMTpro [N-Term]; 1xAcetyl [K8(100)]	1	1	Q8IUD2 [572-579]	Q8IUD2 1xAcetyl [K579(100)]	7.39	7.45	7.41	7.49	7.4	7.52	7.46	7.54	7.36	7.51	7.45	7.46	7.5	7.29	7.41	7.49	7.4	7.56	0.04	-0.0746764	0.152697	7.45009	0.7	0.49	0.77	-6.33
Q8IUD2	RB6I2_HUMAN	ELKS/Rab6-interacting/CAST family member 1	ERC1	[K].SLQADTTNTDTALTTLEEALAEKER.[T]	1xTMTpro [N-Term]; 1xAcetyl [K23(100)]	1	1	Q8IUD2 [603-627]	Q8IUD2 1xAcetyl [K625(100)]	3.02	2.62	1.65	2.91	2.16	2.96	2.84	2.49	2.7	3.21	2.82	3.03	2.5	3.17	2.91	2.62	2.91	2.99	0.12	-0.397598	0.637382	2.75165	0.47	0.64	0.86	-6.47
P17081	RHOQ_HUMAN	Rho-related GTP-binding protein RhoQ	RHOQ	[K].EKPICVEQGQK.[L]	1xCarbamidomethyl [C5]; 1xTMTpro [K11]; 1xTMTpro [N-Term]; 1xAcetyl [K2(100)]	1	1	P17081 [140-150]	P17081 1xAcetyl [K141(100)]	6.44	6.26	6.33	6.24	6.27	6.42	6.35	6.32	6.27	6.36	6.57	6.35	6.26	6.26	6.36	6.33	6.26	6.37	-0.09	-0.222972	0.0500659	6.33435	-1.3	0.21	0.53	-5.75
P27635	RL10_HUMAN	60S ribosomal protein L10	RPL10	[R].TKLQNK.[E]	1xTMTpro [K6]; 1xTMTpro [N-Term]; 1xAcetyl [K2(100)]	1	1	P27635 [140-145]	P27635 1xAcetyl [K141(100)]	6.25	6.33	6.46	6.38	6.66	6.39	6.44	6.47	6.38	6.63	6.33	6.61	6.57	6.6	6.59	6.84	6.56	6.47	0.11	-0.0698884	0.298929	6.49804	1.27	0.21	0.54	-5.78
P27635	RL10_HUMAN	60S ribosomal protein L10	RPL10	[K].FNADEFEDMVAEKR.[L]	1xTMTpro [N-Term]; 1xAcetyl [K13(100)]	1	1	P27635 [176-189]	P27635 1xAcetyl [K188(100)]	4.58	5.12	4.82	4.36	4.78	4.34	4.59	5.06	4.53	4.46	4.57	4.66	4.59	4.82	4.7	4.57	4.87	4.98	-0.07	-0.365683	0.225399	4.68854	-0.49	0.63	0.86	-6.46
A6NHR9	SMHD1_HUMAN	Structural maintenance of chromosomes flexible hinge domain-containing protein 1	SMCHD1	[R].TVAEKAVK.[K]	1xTMTpro [K8]; 1xTMTpro [N-Term]; 1xAcetyl [K5(100)]	1	1	A6NHR9 [672-679]	A6NHR9 1xAcetyl [K676(100)]	5.97	5.97	6.24	6.32	6.32	6.16	6.13	6.28	6.41	6.23	6.25	6.16	6.28	6.24	6.35	6.59	6.13	6.16	0.11	-0.0662898	0.292488	6.2335	1.29	0.21	0.54	-5.76
A6NHR9	SMHD1_HUMAN	Structural maintenance of chromosomes flexible hinge domain-containing protein 1	SMCHD1	[K].LSEQEELKK.[K]	1xTMTpro [K9]; 1xTMTpro [N-Term]; 1xAcetyl [K8(100)]	1	1	A6NHR9 [1696-1704]	A6NHR9 1xAcetyl [K1703(100)]	5.83	5.97	5.65	5.92	5.98	5.86	5.84	6.11	6.2	5.76	5.83	5.66	5.97	5.8	6	5.9	5.82	5.88	0.06	-0.123695	0.24225	5.88805	0.66	0.51	0.79	-6.36
Q13586	STIM1_HUMAN	Stromal interaction molecule 1	STIM1	[R].IDKPLCHSEDEK.[L]	1xCarbamidomethyl [C6]; 1xTMTpro [K12]; 1xTMTpro [N-Term]; 1xAcetyl [K3(100)]	1	1	Q13586 [51-62]	Q13586 1xAcetyl [K53(100)]	5.89	6.08	6.12	6.26	6.16	6.06	6.2	6.04	6.25	6.12	6.12	6.25	6.25	5.97	6.24	6.14	6.17	6.02	0.03	-0.127228	0.189985	6.13067	0.4	0.69	0.88	-6.5
Q96A49	SYAP1_HUMAN	Synapse-associated protein 1	SYAP1	[K].DFGNYLFNFASAATKK.[I]	1xTMTpro [K16]; 1xTMTpro [N-Term]; 1xAcetyl [K15(100)]	1	1	Q96A49 [56-71]	Q96A49 1xAcetyl [K70(100)]	7.53	7.45	7.64	7.38	7.51	7.61	7.53	7.49	7.51	7.46	7.41	7.95	7.81	7.59	7.51	7.61	7.62	7.48	0.09	-0.0842677	0.272668	7.56027	1.09	0.29	0.62	-5.98
Q68D10	SPT2_HUMAN	Protein SPT2 homolog	SPTY2D1	[R].LPFPTGYKR.[Q]	1xTMTpro [N-Term]; 1xAcetyl [K8(100)]	1	1	Q68D10 [575-583]	Q68D10 1xAcetyl [K582(100)]	7.25	6.93	7.05	7.33	7.38	7.11	7.15	7.26	7.43	7.05	6.99	7.42	7.48	7.14	7.12	7.45	7.17	7.04	0.3	0.168394	0.422433	7.20698	4.76	5.1e-05	0.0023	1.84
P49590	SYHM_HUMAN	Histidine--tRNA ligase, mitochondrial	HARS2	[R].HEMVVKK.[G]	1xTMTpro [K7]; 1xTMTpro [N-Term]; 1xAcetyl [K6(100)]	1	1	P49590 [252-258]	P49590 1xAcetyl [K257(100)]	6.87	6.67	6.91	6.77	6.88	6.87	6.78	6.89	6.62	6.78	6.78	6.64	6.48	6.69	6.69	6.58	6.61	6.73	-0.06	-0.219243	0.106072	6.7356	-0.71	0.48	0.77	-6.32
P49590	SYHM_HUMAN	Histidine--tRNA ligase, mitochondrial	HARS2	[K].AEMLYKNNPK.[L]	1xTMTpro [K10]; 1xTMTpro [N-Term]; 1xAcetyl [K6(100)]	1	1	P49590 [439-448]	P49590 1xAcetyl [K444(100)]	7	6.61	6.83	6.85	6.68	6.93	6.82	6.82	6.77	6.65	6.68	6.68	6.7	6.76	6.7	6.64	6.87	6.87	-0.03	-0.188144	0.120742	6.76995	-0.45	0.66	0.87	-6.48
P49590	SYHM_HUMAN	Histidine--tRNA ligase, mitochondrial	HARS2	[R].EEVAIKR.[E]	1xTMTpro [N-Term]; 1xAcetyl [K6(100)]	1	1	P49590 [486-492]	P49590 1xAcetyl [K491(100)]	7.05	6.85	6.88	7.02	6.96	6.85	7.05	6.92	6.93	6.78	6.78	6.8	6.97	6.88	6.86	6.89	6.89	6.92	0.01	-0.113273	0.132556	6.90528	0.16	0.87	0.96	-6.57
P49590	SYHM_HUMAN	Histidine--tRNA ligase, mitochondrial	HARS2	[K].AHQEKPNFIIK.[T]	1xTMTpro [K11]; 1xTMTpro [N-Term]; 1xAcetyl [K5(100)]	1	1	P49590 [48-58]	P49590 1xAcetyl [K52(100)]	7.13	7.06	7.04	7.22	7.16	7.07	7.05	7.01	7.1	7.02	7.11	7.17	7.06	6.94	7.11	6.94	6.96	7.07	0.01	-0.111962	0.129955	7.06764	0.15	0.88	0.96	-6.57
P49590	SYHM_HUMAN	Histidine--tRNA ligase, mitochondrial	HARS2	[R].AICSSIDKLDK.[M]	1xCarbamidomethyl [C3]; 1xTMTpro [K11]; 1xTMTpro [N-Term]; 1xAcetyl [K8(100)]	1	1	P49590 [234-244]	P49590 1xAcetyl [K241(100)]	6.19	6.08	6.08	6.02	5.87	6.2	6.26	6.07	6.17	6.13	5.97	6.02	5.9	5.96	6.01	6.11	6.04	6	-0.01	-0.170709	0.156181	6.06064	-0.09	0.93	0.98	-6.57
Q9NYL9	TMOD3_HUMAN	Tropomodulin-3	TMOD3	[K].GEKILPVFDEPPNPTNVEESLK.[R]	1xTMTpro [K22]; 1xTMTpro [N-Term]; 1xAcetyl [K3(100)]	1	1	Q9NYL9 [170-191]	Q9NYL9 1xAcetyl [K172(100)]	5.66	5.32	5.51	5.62	5.79	5.5	5.22	5.64	5.71	5.54	5.58	5.66	5.6	5.57	5.67	5.64	5.76	5.62	0.12	-0.06589	0.308084	5.58911	1.33	0.2	0.52	-5.71
Q9NYL9	TMOD3_HUMAN	Tropomodulin-3	TMOD3	[K].GEKILPVFDEPPNPTNVEESLK.[R]	1xDeamidated [N13]; 1xTMTpro [K22]; 1xTMTpro [N-Term]; 1xAcetyl [K3(100)]	1	1	Q9NYL9 [170-191]	Q9NYL9 1xAcetyl [K172(100)]	5.84	5.56	5.66	5.93	5.79	5.8	5.75	5.86	5.91	5.75	5.84	5.89	5.81	5.75	5.88	5.77	5.93	5.89	0.06	-0.102122	0.216648	5.81117	0.74	0.47	0.76	-6.31
Q8NG27	PJA1_HUMAN	E3 ubiquitin-protein ligase Praja-1	PJA1	[R].ADFLPQSSVASQSSSEGKLATK.[G]	1xTMTpro [K22]; 1xTMTpro [N-Term]; 1xAcetyl [K18(100)]	1	1	Q8NG27 [195-216]	Q8NG27 1xAcetyl [K212(100)]	5.49	5.53	5.34	5.16	5.75	5.57	5.56	5.59	5.42	5.54	5.16	5.31	5.75	5.63	5.27	5.5	5.67	5.62	0	-0.210251	0.210585	5.49119	0	1	1	-6.58
P17706	PTN2_HUMAN	Tyrosine-protein phosphatase non-receptor type 2	PTPN2	[R].VAKFPENR.[N]	1xTMTpro [N-Term]; 1xAcetyl [K3(100)]	1	1	P17706 [36-43]	P17706 1xAcetyl [K38(100)]	5.9	5.88	6.03	6.2	6.31	6.19	5.85	6.2	6.24	5.97	5.81	6.24	6.19	6.13	6.04	6.38	6.14	6.07	0.3	0.120408	0.470426	6.09841	3.45	0.0017	0.031	-1.53
O75832	PSD10_HUMAN	26S proteasome non-ATPase regulatory subunit 10	PSMD10	[R].DEIVKALLGK.[G]	1xTMTpro [K10]; 1xTMTpro [N-Term]; 1xAcetyl [K5(100)]	1	1	O75832 [86-95]	O75832 1xAcetyl [K90(100)]	5.44	5.27	5.31	5.23	5.38	5.4	5.49	5.33	5.16	5.34	5.63	5.14	5.3	5.27	5.51	5.57	5.12	5.14	-0.1	-0.308371	0.113065	5.33501	-0.95	0.35	0.68	-6.13
O75832	PSD10_HUMAN	26S proteasome non-ATPase regulatory subunit 10	PSMD10	[K].GGLGLILKR.[M]	1xTMTpro [N-Term]; 1xAcetyl [K8(100)]	1	1	O75832 [214-222]	O75832 1xAcetyl [K221(100)]	6.96	7.02	7.08	6.93	7.05	7.05	6.96	7.11	7.02	6.94	7.04	6.94	7.07	7.03	7.03	7.09	6.88	7.16	-0.04	-0.160989	0.0833496	7.0212	-0.65	0.52	0.8	-6.37
O75832	PSD10_HUMAN	26S proteasome non-ATPase regulatory subunit 10	PSMD10	[K].ESILADKSLATR.[T]	1xAcetyl [N-Term]; 1xTMTpro [N-Term]; 1xAcetyl [K7(100)]	1	1	O75832 [24-35]	O75832 1xAcetyl [K30(100)]	6.08	6.33	6.28	6.39	6.33	6.28	6.52	6.45	6.37	6.15	6.39	6.4	6.44	6.43	6.39	6.47	6.51	6.33	0.05	-0.111944	0.203457	6.36451	0.59	0.56	0.82	-6.4
O75832	PSD10_HUMAN	26S proteasome non-ATPase regulatory subunit 10	PSMD10	[K].LEELKESILADK.[S]	1xTMTpro [K12]; 1xTMTpro [N-Term]; 1xAcetyl [K5(100)]	1	1	O75832 [19-30]	O75832 1xAcetyl [K23(100)]	3.76	3.99	4.36	4.25	4.4	4.1	4.21	4.13	4.25	4.09	4	4.26	3.92	3.99	4.1	3.73	3.98	4.18	-0.08	-0.368222	0.217994	4.09387	-0.52	0.6	0.84	-6.44
P62820	RAB1A_HUMAN	Ras-related protein Rab-1A	RAB1A	[K].CDLTTKK.[V]	1xCarbamidomethyl [C1]; 1xTMTpro [K7]; 1xTMTpro [N-Term]; 1xAcetyl [K6(100)]	1	1	P62820 [126-132]	P62820 1xAcetyl [K131(100)]	7.89	7.96	7.97	8.01	8.22	8.06	8.08	8.04	8.02	8.1	8.04	8.06	7.96	8	8.25	8.12	8.05	7.96	0	-0.131343	0.123935	8.04401	-0.06	0.95	0.99	-6.58
P62820	RAB1A_HUMAN	Ras-related protein Rab-1A	RAB1A	[K].KVVDYTTAK.[E]	1xAcetyl [N-Term]; 1xTMTpro [K9]; 1xTMTpro [N-Term]	1	1	P62820 [132-140]	P62820 1xAcetyl [N-Term]	7.31	7.46	7.34	7.39	7.4	7.36	7.31	7.37	7.35	7.29	7.3	7.35	7.23	7.37	7.59	7.37	7.41	7.31	0	-0.12231	0.121724	7.36098	0	1	1	-6.58
P35249	RFC4_HUMAN	Replication factor C subunit 4	RFC4	[K].GTSISTKPPLTK.[D]	1xTMTpro [K12]; 1xTMTpro [N-Term]; 1xAcetyl [K7(100)]	1	1	P35249 [7-18]	P35249 1xAcetyl [K13(100)]	7.08	6.55	6.71	6.94	6.94	6.85	6.55	6.82	7.22	6.8	6.6	7.08	7.41	6.84	6.93	7.16	6.7	6.5	0.34	0.145359	0.541761	6.87215	3.59	0.0016	0.029	-1.38
Q6ZUM4	RHG27_HUMAN	Rho GTPase-activating protein 27	ARHGAP27	[R].ISGNLATIQKLRYKVDHDER.[L]	2xDeamidated [N4; Q9]; 1xTMTpro [N-Term]; 2xAcetyl [K10(100); K14(100)]	1	1	Q6ZUM4 [734-753]	Q6ZUM4 2xAcetyl [K743(100); K747(100)]	6.92	6.85	6.99	6.78	7.17	7.11	7.07	7.07	7.01	7.11	6.83	6.64	6.8	7.08	7.08	6.88	6.9	7.04	-0.16	-0.330616	0.00760502	6.9633	-1.96	0.06	0.29	-4.76
Q9BRK0	REEP2_HUMAN	Receptor expression-enhancing protein 2	REEP2	[K].AEPLASKTLK.[T]	1xTMTpro [K10]; 1xTMTpro [N-Term]; 1xAcetyl [K7(100)]	1	1	Q9BRK0 [229-238]	Q9BRK0 1xAcetyl [K235(100)]	7.39	6.99	7.12	7.38	7.21	7.17	7.12	7.23	7.26	7.26	6.95	7.23	7.42	7.23	7.2	7.38	7.18	6.96	0.23	0.0946762	0.367854	7.20494	3.46	0.0017	0.03	-1.51
Q6GYQ0	RGPA1_HUMAN	Ral GTPase-activating protein subunit alpha-1	RALGAPA1	[K].TLLQPFHATGAESDKTEK.[S]	1xTMTpro [K18]; 1xTMTpro [N-Term]; 1xAcetyl [K15(100)]	1	1	Q6GYQ0 [1406-1423]	Q6GYQ0 1xAcetyl [K1420(100)]	8.07	8.35	8.13	7.93	7.93	8.1	8.12	8.1	8.16	8.07	8.25	7.69	8.04	7.94	7.91	7.75	8.22	8.09	-0.24	-0.413284	-0.0600356	8.0464	-2.78	0.011	0.11	-3.2
Q6GYQ0	RGPA1_HUMAN	Ral GTPase-activating protein subunit alpha-1	RALGAPA1	[K].TLLQPFHATGAESDKTEK.[S]	1xDeamidated [Q4]; 1xTMTpro [K18]; 1xTMTpro [N-Term]; 1xAcetyl [K15(100)]	1	1	Q6GYQ0 [1406-1423]	Q6GYQ0 1xAcetyl [K1420(100)]	6.77	6.82	6.82	6.86	6.51	6.64	6.82	6.73	6.52	6.79	6.71	6.57	6.58	6.57	6.47	6.43	6.7	6.66	-0.05	-0.216475	0.123982	6.66484	-0.56	0.58	0.83	-6.42
Q6GYQ0	RGPA1_HUMAN	Ral GTPase-activating protein subunit alpha-1	RALGAPA1	[R].TGISLNIPAPQPVCISEKQENDVINAILK.[Q]	1xCarbamidomethyl [C14]; 1xDeamidated [Q19]; 1xTMTpro [K29]; 1xTMTpro [N-Term]; 1xAcetyl [K18(100)]	1	1	Q6GYQ0 [1699-1727]	Q6GYQ0 1xAcetyl [K1716(100)]	4.26	4.2	4.64	4.38	4.22	4.09	4.48	4.34	4.31	4.28	4.06	4.2	4.04	4.27	3.98	4.17	4.19	4.04	0.04	-0.240676	0.311664	4.23043	0.26	0.79	0.93	-6.54
Q6GYQ0	RGPA1_HUMAN	Ral GTPase-activating protein subunit alpha-1	RALGAPA1	[R].TGISLNIPAPQPVCISEKQENDVINAILK.[Q]	1xCarbamidomethyl [C14]; 1xTMTpro [K29]; 1xTMTpro [N-Term]; 1xAcetyl [K18(100)]	1	1	Q6GYQ0 [1699-1727]	Q6GYQ0 1xAcetyl [K1716(100)]	5.53	5.2	5.52	5.48	5.41	5.62	5.45	5.5	5.5	5.85	5.32	5.4	5.01	5.5	5.38	5.21	5.52	5.18	0.03	-0.205252	0.261091	5.42135	0.25	0.81	0.94	-6.55
Q9BXP5	SRRT_HUMAN	Serrate RNA effector molecule homolog	SRRT	[R].YNDYKLDFR.[R]	1xTMTpro [N-Term]; 1xAcetyl [K5(100)]	1	1	Q9BXP5 [172-180]	Q9BXP5 1xAcetyl [K176(100)]	6.31	6.35	6.49	6.26	6.23	6.31	6.36	6.22	6.2	6.42	6.39	6.15	6.27	6.4	6.34	6.31	6.26	6.4	-0.16	-0.286996	-0.03232	6.31494	-2.57	0.016	0.13	-3.58
Q9BXP5	SRRT_HUMAN	Serrate RNA effector molecule homolog	SRRT	[K].LAAKLIHTLDDR.[T]	1xTMTpro [N-Term]; 1xAcetyl [K4(100)]	1	1	Q9BXP5 [523-534]	Q9BXP5 1xAcetyl [K526(100)]	6	6.08	5.87	5.98	5.98	6.26	6.25	6.18	6.12	6.2	6.13	6.24	6.21	6.2	6.24	6.32	5.99	6.01	0.08	-0.0925911	0.255231	6.12544	0.96	0.35	0.67	-6.12
Q9BXP5	SRRT_HUMAN	Serrate RNA effector molecule homolog	SRRT	[K].TFEEKLTPLLSVR.[E]	1xTMTpro [N-Term]; 1xAcetyl [K5(100)]	1	1	Q9BXP5 [665-677]	Q9BXP5 1xAcetyl [K669(100)]	4.97	5.4	5.4	5.67	5.16	5.25	5.34	5.2	5.33	5.26	5.23	5.6	5.33	5.37	5.2	5.14	5.46	5.42	0.08	-0.134693	0.300908	5.3183	0.78	0.44	0.74	-6.27
Q9BXP5	SRRT_HUMAN	Serrate RNA effector molecule homolog	SRRT	[K].DKWLCPLSGK.[K]	1xCarbamidomethyl [C5]; 1xTMTpro [K10]; 1xTMTpro [N-Term]; 1xAcetyl [K2(100)]	1	1	Q9BXP5 [711-720]	Q9BXP5 1xAcetyl [K712(100)]	6.25	6.16	6.37	6.27	6.19	6.35	6.1	6.13	6.3	6.24	6.13	6.26	6.26	6.07	6.14	6.31	6.31	6.25	0.04	-0.107542	0.188395	6.22685	0.56	0.58	0.83	-6.42
Q9BXP5	SRRT_HUMAN	Serrate RNA effector molecule homolog	SRRT	[K].KSEGDGDKEEK.[K]	2xTMTpro [K1; K8]; 1xTMTpro [N-Term]; 1xAcetyl [K11(100)]	1	1	Q9BXP5 [327-337]	Q9BXP5 1xAcetyl [K337(100)]	6.76	7.21	6.86	6.43	6.81	6.59	6.56	6.55	6.89	6.68	6.57	6.82	6.59	6.97	6.7	6.66	6.82	6.64	-0.05	-0.266115	0.166709	6.72833	-0.48	0.64	0.86	-6.46
Q9BRQ6	MIC25_HUMAN	MICOS complex subunit MIC25	CHCHD6	[K].ASLPTGEGSISHEEQKSVR.[L]	1xTMTpro [N-Term]; 1xAcetyl [K16(100)]	1	1	Q9BRQ6 [118-136]	Q9BRQ6 1xAcetyl [K133(100)]	5.67	5.52	5.49	5.34	5.44	5.31	5.43	5.64	5.61	5.42	5.63	5.53	5.46	5	5.45	5.46	5.47	5.46	0	-0.196928	0.199711	5.46209	0.01	0.99	1	-6.58
Q6IN85	P4R3A_HUMAN	Serine/threonine-protein phosphatase 4 regulatory subunit 3A	PPP4R3A	[R].QDNPKLDSMR.[S]	1xOxidation [M9]; 1xTMTpro [N-Term]; 1xAcetyl [K5(100)]	1	1	Q6IN85 [651-660]	Q6IN85 1xAcetyl [K655(100)]	6.99	6.54	6.8	7.02	7.13	6.84	6.77	7.06	7.06	6.75	6.65	7.13	7.35	6.68	6.89	7.28	6.66	6.85	0.33	0.178735	0.480056	6.9129	4.47	0.00011	0.0043	1.08
Q6IN85	P4R3A_HUMAN	Serine/threonine-protein phosphatase 4 regulatory subunit 3A	PPP4R3A	[R].QDNPKLDSMR.[S]	1xTMTpro [N-Term]; 1xAcetyl [K5(100)]	1	1	Q6IN85 [651-660]	Q6IN85 1xAcetyl [K655(100)]	6.07	5.58	5.94	5.9	6.24	5.72	5.79	6.05	6.09	5.69	5.86	5.93	6.22	5.68	5.82	6.11	5.77	5.91	0.14	-0.00958616	0.283383	5.91054	1.91	0.066	0.3	-4.83
O60925	PFD1_HUMAN	Prefoldin subunit 1	PFDN1	[K].EAIHSQLLEK.[Q]	1xTMTpro [N-Term]; 1xAcetyl [K10(100)]	1	1	O60925 [74-83]	O60925 1xAcetyl [K83(100)]	5.41	5.94	5.5	5.64	5.61	5.58	5.47	5.89	5.8	5.5	5.41	5.52	5.45	5.68	5.63	5.42	5.46	5.46	0.12	-0.0907786	0.333139	5.57657	1.17	0.25	0.59	-5.9
O60925	PFD1_HUMAN	Prefoldin subunit 1	PFDN1	[K].EAIHSQLLEKQK.[I]	1xTMTpro [K12]; 1xTMTpro [N-Term]; 1xAcetyl [K10(100)]	1	1	O60925 [74-85]	O60925 1xAcetyl [K83(100)]	6.23	6.07	5.93	6.11	6.07	6.09	6.17	6.05	6.1	6.25	6.22	6.17	6.08	5.98	6.17	6.12	6.14	6.15	-0.02	-0.166634	0.127835	6.11721	-0.27	0.79	0.93	-6.54
Q9UQE7	SMC3_HUMAN	Structural maintenance of chromosomes protein 3	SMC3	[K].KDQYFLDK.[K]	1xAcetyl [N-Term]; 1xTMTpro [K8]; 1xTMTpro [N-Term]	1	1	Q9UQE7 [106-113]	Q9UQE7 1xAcetyl [N-Term]	6.55	6.09	6.23	6.69	6.36	6.08	6.16	6.49	6.65	6.02	6.08	6.7	6.61	6.03	6.05	6.76	6.11	6.03	0.55	0.405117	0.695999	6.31555	7.75	1.7e-08	5.5e-06	9.6
Q9UQE7	SMC3_HUMAN	Structural maintenance of chromosomes protein 3	SMC3	[R].VIGAKKDQYFLDK.[K]	1xTMTpro [K13]; 1xTMTpro [N-Term]; 2xAcetyl [K5(100); K6(100)]	1	1	Q9UQE7 [101-113]	Q9UQE7 2xAcetyl [K105(100); K106(100)]	9.52	9.05	9.17	9.44	9.41	9.11	9.06	9.33	9.42	9.02	8.99	9.28	9.54	9.09	9.13	9.46	9.04	9.03	0.3	0.201029	0.401479	9.2272	6.15	1.1e-06	0.00013	5.54
Q9UQE7	SMC3_HUMAN	Structural maintenance of chromosomes protein 3	SMC3	[R].VIGAKKDQYFLDK.[K]	1xDeamidated [Q8]; 1xTMTpro [K13]; 1xTMTpro [N-Term]; 2xAcetyl [K5(100); K6(100)]	1	1	Q9UQE7 [101-113]	Q9UQE7 2xAcetyl [K105(100); K106(100)]	8.28	7.71	7.97	8.28	8.2	7.99	7.81	8.1	8.27	7.8	7.91	8.07	8.31	7.81	7.98	8.27	7.88	7.8	0.29	0.166526	0.411399	8.02306	4.83	4.2e-05	0.002	2.03
Q9UQE7	SMC3_HUMAN	Structural maintenance of chromosomes protein 3	SMC3	[R].SEDLDNSIDKTEAGIK.[E]	1xDeamidated [N6]; 1xTMTpro [K16]; 1xTMTpro [N-Term]; 1xAcetyl [K10(100)]	1	1	Q9UQE7 [880-895]	Q9UQE7 1xAcetyl [K889(100)]	6.28	6.13	6.01	5.92	6.02	5.99	5.99	6.02	6.23	5.94	6.15	5.79	6.12	6.06	6.26	6.02	6.17	6.28	-0.2	-0.364519	-0.0379843	6.07706	-2.52	0.017	0.14	-3.67
Q9UQE7	SMC3_HUMAN	Structural maintenance of chromosomes protein 3	SMC3	[R].SNPYYIVKQGK.[I]	1xTMTpro [K11]; 1xTMTpro [N-Term]; 1xAcetyl [K8(100)]	1	1	Q9UQE7 [133-143]	Q9UQE7 1xAcetyl [K140(100)]	6.81	6.45	6.83	6.71	6.62	6.6	6.64	6.5	6.59	6.64	6.73	6.37	6.67	6.78	6.74	6.64	6.81	6.71	-0.18	-0.331485	-0.0214394	6.65735	-2.33	0.027	0.18	-4.06
Q9UQE7	SMC3_HUMAN	Structural maintenance of chromosomes protein 3	SMC3	[R].RVIGAKKDQYFLDK.[K]	1xTMTpro [K14]; 1xTMTpro [N-Term]; 2xAcetyl [K6(100); K7(100)]	1	1	Q9UQE7 [100-113]	Q9UQE7 2xAcetyl [K105(100); K106(100)]	7.74	7.23	7.43	7.74	7.43	7.19	7.45	7.41	7.59	7.35	7.4	7.42	7.6	7.35	7.39	7.71	7.5	7.48	0.14	-0.00603897	0.291904	7.46644	1.96	0.059	0.29	-4.75
Q9UQE7	SMC3_HUMAN	Structural maintenance of chromosomes protein 3	SMC3	[R].KYYEVK.[N]	1xAcetyl [N-Term]; 1xTMTpro [K6]; 1xTMTpro [N-Term]	1	1	Q9UQE7 [454-459]	Q9UQE7 1xAcetyl [N-Term]	6.08	6	5.96	6.18	5.99	5.95	5.82	6.04	6.02	5.85	6.07	5.79	6.17	5.77	6.02	6.19	5.8	5.89	0.1	-0.0714261	0.267632	5.97699	1.18	0.25	0.58	-5.88
Q9UQE7	SMC3_HUMAN	Structural maintenance of chromosomes protein 3	SMC3	[R].SEDLDNSIDKTEAGIK.[E]	1xTMTpro [K16]; 1xTMTpro [N-Term]; 1xAcetyl [K10(100)]	1	1	Q9UQE7 [880-895]	Q9UQE7 1xAcetyl [K889(100)]	6.15	6.05	5.96	5.96	5.9	5.86	6	5.96	6.07	6.23	5.99	6.06	6.03	6.05	5.79	5.93	5.87	6.03	0.02	-0.139111	0.187719	5.99376	0.3	0.76	0.92	-6.53
Q9UQE7	SMC3_HUMAN	Structural maintenance of chromosomes protein 3	SMC3	[R].VIGAKKDQYFLDKK.[M]	2xTMTpro [K13; K14]; 1xTMTpro [N-Term]; 2xAcetyl [K5(100); K6(100)]	1	1	Q9UQE7 [101-114]	Q9UQE7 2xAcetyl [K105(100); K106(100)]	9.32	8.61	8.77	9.09	8.46	8.62	8.73	8.62	8.97	8.46	8.93	8.54	8.82	8.44	8.61	8.9	8.56	8.83	0.02	-0.288303	0.319055	8.73794	0.11	0.92	0.97	-6.57
P61764	STXB1_HUMAN	Syntaxin-binding protein 1	STXBP1	[K].IMHDVIKK.[V]	1xTMTpro [K8]; 1xTMTpro [N-Term]; 1xAcetyl [K7(100)]	1	1	P61764 [14-21]	P61764 1xAcetyl [K20(100)]	6.84	6.75	6.84	6.86	6.79	6.89	6.88	6.73	6.96	6.95	6.97	6.74	6.83	7.02	6.83	6.7	6.84	6.85	-0.12	-0.244566	0.00750337	6.84905	-1.92	0.064	0.3	-4.81
P61764	STXB1_HUMAN	Syntaxin-binding protein 1	STXBP1	[R].GEYKDNALLAQLIQDK.[L]	1xTMTpro [K16]; 1xTMTpro [N-Term]; 1xAcetyl [K4(100)]	1	1	P61764 [193-208]	P61764 1xAcetyl [K196(100)]	5.33	5.58	5.4	5.14	5.31	5.62	5.46	5.27	5.43	5.78	5.43	5.49	5.31	5.29	5.51	5.4	5.51	5.58	-0.15	-0.339928	0.0385661	5.43662	-1.63	0.11	0.4	-5.29
P61764	STXB1_HUMAN	Syntaxin-binding protein 1	STXBP1	[K].HYQGTVDKLCR.[V]	1xCarbamidomethyl [C10]; 1xTMTpro [N-Term]; 1xAcetyl [K8(100)]	1	1	P61764 [357-367]	P61764 1xAcetyl [K364(100)]	6.52	6.46	6.41	6.42	6.7	6.58	6.46	6.57	6.7	6.65	6.43	6.66	6.68	6.35	6.4	6.45	6.49	6.41	0.1	-0.0385604	0.240114	6.51986	1.48	0.15	0.46	-5.51
P61764	STXB1_HUMAN	Syntaxin-binding protein 1	STXBP1	[K].AVVGEKIMHDVIK.[K]	1xTMTpro [K13]; 1xTMTpro [N-Term]; 1xAcetyl [K6(100)]	1	1	P61764 [8-20]	P61764 1xAcetyl [K13(100)]	6.71	6.77	6.44	6.59	6.63	6.82	6.78	6.55	6.66	6.79	6.68	6.38	6.7	6.71	6.78	6.73	6.93	6.64	-0.1	-0.250205	0.0470716	6.6837	-1.4	0.17	0.49	-5.62
P61764	STXB1_HUMAN	Syntaxin-binding protein 1	STXBP1	[K].DNALLAQLIQDKLDAYK.[A]	1xTMTpro [K17]; 1xTMTpro [N-Term]; 1xAcetyl [K12(100)]	1	1	P61764 [197-213]	P61764 1xAcetyl [K208(100)]	4.53	4.68	5.28	5.22	5.1	5.33	5.36	5.19	5.21	5.17	5.36	5.04	5.25	4.95	5.31	5.13	5.29	5.31	-0.18	-0.43662	0.084003	5.15028	-1.39	0.18	0.49	-5.63
P61764	STXB1_HUMAN	Syntaxin-binding protein 1	STXBP1	[K].NGITEENLNKLIQHAQIPPEDSEIITNMAHLGVPIVTDSTLR.[R]	2xDeamidated [Q13; Q/N]; 1xTMTpro [N-Term]; 1xAcetyl [K10(100)]	1	1	P61764 [416-457]	P61764 1xAcetyl [K425(100)]	5.04	5.46	5.15	5.24	5.27	5.07	5.02	5.1	4.97	5.11	4.93	5.43	5.15	5.25	5.12	5.14	5.41	5.29	0.13	-0.0860227	0.340101	5.17535	1.22	0.23	0.57	-5.84
P61764	STXB1_HUMAN	Syntaxin-binding protein 1	STXBP1	[K].LLDTLKK.[L]	1xTMTpro [K7]; 1xTMTpro [N-Term]; 1xAcetyl [K6(100)]	1	1	P61764 [578-584]	P61764 1xAcetyl [K583(100)]	7.08	7.15	7.12	6.96	6.99	7.08	7.13	7.12	7.05	7.15	7.03	7.11	7.11	7.11	7.15	7.04	7.3	7.18	-0.06	-0.181445	0.0535986	7.10388	-1.11	0.27	0.61	-5.96
P61764	STXB1_HUMAN	Syntaxin-binding protein 1	STXBP1	[K].DNALLAQLIQDK.[L]	1xTMTpro [N-Term]; 1xAcetyl [K12(100)]	1	1	P61764 [197-208]	P61764 1xAcetyl [K208(100)]	4.8	5.26	4.94	4.37	4.42	4.28	4.64	4.83	4.72	4.25	4.69	4.67	4.48	4.9	4.52	4.36	4.78	4.92	-0.18	-0.526713	0.158961	4.65855	-1.11	0.28	0.61	-5.97
P61764	STXB1_HUMAN	Syntaxin-binding protein 1	STXBP1	[K].NGITEENLNKLIQHAQIPPEDSEIITNMAHLGVPIVTDSTLR.[R]	1xTMTpro [N-Term]; 1xAcetyl [K10(100)]	1	1	P61764 [416-457]	P61764 1xAcetyl [K425(100)]	4.75	4.44	4.54	4.71	4.72	4.74	4.7	4.22	4.13	4.83	4.44	4.51	4.5	4.54	4.93	4.51	4.77	4.45	-0.12	-0.404882	0.156882	4.58048	-0.9	0.37	0.7	-6.17
P61764	STXB1_HUMAN	Syntaxin-binding protein 1	STXBP1	[K].NGITEENLNKLIQHAQIPPEDSEIITNMAHLGVPIVTDSTLR.[R]	1xDeamidated [N/Q]; 1xTMTpro [N-Term]; 1xAcetyl [K10(100)]	1	1	P61764 [416-457]	P61764 1xAcetyl [K425(100)]	5.45	5.47	5.44	5.55	5.15	5.5	5.51	5.19	5.23	5.53	5.41	5.4	5.14	5.34	5.6	5.39	5.15	5.32	-0.07	-0.273286	0.125442	5.37605	-0.76	0.45	0.75	-6.29
P61764	STXB1_HUMAN	Syntaxin-binding protein 1	STXBP1	[R].EPLPSLEAVYLITPSEK.[S]	1xTMTpro [N-Term]; 1xAcetyl [K17(100)]	1	1	P61764 [66-82]	P61764 1xAcetyl [K82(100)]	2.41	3.37	2.85	3.44	2.98	2.52	3.32	3.38	3.23	3.14	2.98	2.95	3.28	3.25	2.93	2.98	2.52	3.08	0.15	-0.302879	0.605043	3.03498	0.68	0.5	0.78	-6.35
P61764	STXB1_HUMAN	Syntaxin-binding protein 1	STXBP1	[K].LDAYKADDPTMGEGPDK.[A]	1xTMTpro [K17]; 1xTMTpro [N-Term]; 1xAcetyl [K5(100)]	1	1	P61764 [209-225]	P61764 1xAcetyl [K213(100)]	5.6	5.45	5.41	5.61	5.64	5.55	5.56	5.3	5.31	5.76	5.47	5.52	5.41	5.47	5.69	5.43	5.54	5.5	-0.06	-0.249784	0.126568	5.51276	-0.67	0.51	0.79	-6.35
P61764	STXB1_HUMAN	Syntaxin-binding protein 1	STXBP1	[K].IMHDVIKK.[V]	1xOxidation [M2]; 1xTMTpro [K8]; 1xTMTpro [N-Term]; 1xAcetyl [K7(100)]	1	1	P61764 [14-21]	P61764 1xAcetyl [K20(100)]	6.91	6.86	6.89	6.92	6.87	6.72	6.87	6.83	7.02	6.66	6.89	6.93	7	6.75	6.81	6.89	6.8	6.85	0.03	-0.0850189	0.147335	6.86004	0.55	0.59	0.83	-6.43
P61764	STXB1_HUMAN	Syntaxin-binding protein 1	STXBP1	[R].AAHVFFTDSCPDALFNELVKSR.[A]	1xCarbamidomethyl [C10]; 1xTMTpro [N-Term]; 1xAcetyl [K20(100)]	1	1	P61764 [101-122]	P61764 1xAcetyl [K120(100)]	5.68	5.63	5.69	5.4	5.72	6.01	5.5	5.83	5.76	5.72	5.48	5.57	5.21	5.99	5.86	5.63	5.72	5.76	-0.05	-0.279285	0.183968	5.67628	-0.42	0.68	0.88	-6.49
P61764	STXB1_HUMAN	Syntaxin-binding protein 1	STXBP1	[K].LDTKHYPYISTR.[S]	1xTMTpro [N-Term]; 1xAcetyl [K4(100)]	1	1	P61764 [494-505]	P61764 1xAcetyl [K497(100)]	6.85	6.74	6.93	6.87	6.91	6.88	6.87	6.74	6.82	6.87	6.78	6.9	6.89	6.9	6.89	6.92	6.86	6.9	-0.02	-0.132787	0.102034	6.86123	-0.27	0.79	0.93	-6.54
P61764	STXB1_HUMAN	Syntaxin-binding protein 1	STXBP1	[R].REPLPSLEAVYLITPSEK.[S]	1xTMTpro [N-Term]; 1xAcetyl [K18(100)]	1	1	P61764 [65-82]	P61764 1xAcetyl [K82(100)]	5.25	5.52	5.34	5.38	5.3	5.41	5.33	5.26	5.15	5.03	5.26	5.19	5.41	5.47	5.08	5.21	5.49	5.22	0.01	-0.186664	0.214029	5.29475	0.14	0.89	0.96	-6.57
Q7KZ85	SPT6H_HUMAN	Transcription elongation factor SPT6	SUPT6H	[R].TSFDDRLEDDDFDLIEENLGVKVK.[R]	1xTMTpro [K24]; 1xTMTpro [N-Term]; 1xAcetyl [K22(100)]	1	1	Q7KZ85 [90-113]	Q7KZ85 1xAcetyl [K111(100)]	4	4.22	4.56	4.75	4.35	4.56	4.57	4.32	4.76	4.5	4.61	4.62	4.46	5	4.55	4.71	4.81	4.93	-0.04	-0.349288	0.262233	4.57158	-0.29	0.77	0.92	-6.54
P10636	TAU_HUMAN	Microtubule-associated protein tau	MAPT	[R].GAAPPGQKGQANATR.[I]	1xTMTpro [N-Term]; 1xAcetyl [K8(100)]	1	1	P10636 [473-487]	P10636 1xAcetyl [K480(100)]	7.33	6.96	7.13	7.26	7.38	7.03	7.15	7.38	7.33	7.16	7	7.18	7.45	7.07	7.11	7.36	6.97	6.71	0.27	0.126722	0.423139	7.16443	3.8	0.0007	0.016	-0.68
P10636	TAU_HUMAN	Microtubule-associated protein tau	MAPT	[R].LQTAPVPMPDLKNVK.[S]	1xDeamidated [N13]; 1xTMTpro [K15]; 1xTMTpro [N-Term]; 1xAcetyl [K12(100)]	1	1	P10636 [560-574]	P10636 1xAcetyl [K571(100)]	6.21	6.48	6.42	6.26	6.12	6.03	6.31	6.11	6.36	6.29	6.38	6.22	6.16	6.16	6.29	6.11	6.24	6.33	-0.17	-0.327186	-0.0144008	6.2481	-2.23	0.033	0.21	-4.25
P10636	TAU_HUMAN	Microtubule-associated protein tau	MAPT	[K].IGSTENLKHQPGGGK.[V]	1xTMTpro [K15]; 1xTMTpro [N-Term]; 1xAcetyl [K8(100)]	1	1	P10636 [577-591]	P10636 1xAcetyl [K584(100)]	7.05	7.02	7.17	6.78	7.09	7.15	7.29	7.12	6.96	7.27	7.21	7.12	7.26	7.07	7.18	7.08	7.4	7.12	-0.17	-0.329725	-0.0100934	7.12965	-2.18	0.038	0.22	-4.36
P10636	TAU_HUMAN	Microtubule-associated protein tau	MAPT	[R].IPAKTPPAPK.[T]	1xTMTpro [K10]; 1xTMTpro [N-Term]; 1xAcetyl [K4(100)]	1	1	P10636 [488-497]	P10636 1xAcetyl [K491(100)]	8.87	8.81	8.94	8.82	8.94	8.77	8.86	8.88	8.86	9.05	8.71	9.16	9.02	8.78	8.72	8.81	8.82	8.53	0.16	-0.00193219	0.328039	8.8525	2.05	0.053	0.27	-4.61
P10636	TAU_HUMAN	Microtubule-associated protein tau	MAPT	[K].CGSLGNIHHKPGGGQVEVK.[S]	1xCarbamidomethyl [C1]; 1xTMTpro [K19]; 1xTMTpro [N-Term]; 1xAcetyl [K10(100)]	1	1	P10636 [639-657]	P10636 1xAcetyl [K648(100)]	5.18	5.42	5.47	4.9	4.88	5.34	5.01	5.07	5.36	5.01	5.2	5.05	4.9	5.16	4.98	5.21	5.23	5.34	-0.14	-0.381665	0.0962494	5.15109	-1.22	0.23	0.57	-5.84
P10636	TAU_HUMAN	Microtubule-associated protein tau	MAPT	[K].SEKLDFK.[D]	1xTMTpro [K7]; 1xTMTpro [N-Term]; 1xAcetyl [K3(100)]	1	1	P10636 [658-664]	P10636 1xAcetyl [K660(100)]	7.77	7.77	7.73	7.68	7.79	7.8	7.78	7.74	7.76	7.87	7.74	7.64	7.66	7.69	7.59	7.41	7.86	7.55	-0.06	-0.189081	0.0702894	7.71215	-0.94	0.36	0.68	-6.14
P10636	TAU_HUMAN	Microtubule-associated protein tau	MAPT	[R].LQTAPVPMPDLKNVK.[S]	1xTMTpro [K15]; 1xTMTpro [N-Term]; 1xAcetyl [K12(100)]	1	1	P10636 [560-574]	P10636 1xAcetyl [K571(100)]	6.69	6.63	6.58	6.67	6.63	6.66	6.73	6.72	6.79	6.78	6.87	6.75	6.76	6.78	6.74	6.68	6.77	6.88	-0.05	-0.183765	0.0798644	6.72897	-0.81	0.43	0.74	-6.25
P10636	TAU_HUMAN	Microtubule-associated protein tau	MAPT	[K].KIETHKLTFR.[E]	1xTMTpro [K1]; 1xTMTpro [N-Term]; 1xAcetyl [K6(100)]	1	1	P10636 [687-696]	P10636 1xAcetyl [K692(100)]	7.87	7.6	7.85	7.85	7.64	7.85	7.75	7.66	7.65	7.75	7.72	7.82	7.78	7.77	7.74	7.79	7.78	7.71	0.03	-0.0960061	0.147803	7.7532	0.43	0.67	0.87	-6.48
P10636	TAU_HUMAN	Microtubule-associated protein tau	MAPT	[R].VQSKIGSLDNITHVPGGGNK.[K]	1xTMTpro [K20]; 1xTMTpro [N-Term]; 1xAcetyl [K4(100)]	1	1	P10636 [667-686]	P10636 1xAcetyl [K670(100)]	7.37	7.26	7.52	7.58	7.42	7.43	7.4	7.38	7.45	7.57	7.38	7.53	7.41	7.51	7.5	7.41	7.5	7.44	0.03	-0.097963	0.149726	7.4486	0.43	0.67	0.88	-6.49
P10636	TAU_HUMAN	Microtubule-associated protein tau	MAPT	[K].IETHKLTFR.[E]	1xTMTpro [N-Term]; 1xAcetyl [K5(100)]	1	1	P10636 [688-696]	P10636 1xAcetyl [K692(100)]	7.62	7.83	7.67	7.64	7.69	7.59	7.66	7.74	7.7	7.66	7.65	7.73	7.69	7.66	7.68	7.62	7.61	7.64	0.02	-0.0863998	0.130002	7.67134	0.41	0.68	0.88	-6.49
P10636	TAU_HUMAN	Microtubule-associated protein tau	MAPT	[K].DGTGSDDKK.[A]	1xTMTpro [K9]; 1xTMTpro [N-Term]; 1xAcetyl [K8(100)]	1	1	P10636 [384-392]	P10636 1xAcetyl [K391(100)]	9.37	9.91	9.5	9.27	9.29	9.27	9.15	9.46	9.37	9.32	9.29	9.41	9.3	9.76	9.48	9.28	9.38	9.54	-0.04	-0.291561	0.219045	9.40832	-0.3	0.77	0.92	-6.53
P10636	TAU_HUMAN	Microtubule-associated protein tau	MAPT	[K].IGSLDNITHVPGGGNKK.[I]	1xDeamidated [N]; 1xTMTpro [K17]; 1xTMTpro [N-Term]; 1xAcetyl [K16(100)]	1	1	P10636 [671-687]	P10636 1xAcetyl [K686(100)]	8.02	7.98	8.01	7.89	7.86	7.86	7.95	7.91	7.92	7.93	7.76	7.96	7.81	7.91	7.94	7.83	7.91	7.78	0.01	-0.10983	0.125402	7.9011	0.14	0.89	0.96	-6.57
P10636	TAU_HUMAN	Microtubule-associated protein tau	MAPT	[K].IGSTENLKHQPGGGK.[V]	1xDeamidated [Q10]; 1xTMTpro [K15]; 1xTMTpro [N-Term]; 1xAcetyl [K8(100)]	1	1	P10636 [577-591]	P10636 1xAcetyl [K584(100)]	5.86	6.07	5.83	5.59	5.72	5.76	6.01	5.73	5.64	5.95	5.92	5.96	5.89	5.82	5.68	5.92	6.07	5.53	0	-0.197413	0.203425	5.83055	0.03	0.98	0.99	-6.58
P10636	TAU_HUMAN	Microtubule-associated protein tau	MAPT	[K].IGSLDNITHVPGGGNKK.[I]	1xTMTpro [K17]; 1xTMTpro [N-Term]; 1xAcetyl [K16(100)]	1	1	P10636 [671-687]	P10636 1xAcetyl [K686(100)]	6.68	6.61	6.72	6.44	6.53	6.39	6.7	6.42	6.36	6.81	6.43	6.91	6.48	6.43	6.54	6.41	6.65	6.34	0	-0.220347	0.224499	6.54781	0.02	0.98	0.99	-6.58
Q96I59	SYNM_HUMAN	Probable asparagine--tRNA ligase, mitochondrial	NARS2	[K].CPEDVELCHKFIAPGQK.[D]	2xCarbamidomethyl [C1; C8]; 1xTMTpro [K17]; 1xTMTpro [N-Term]; 1xAcetyl [K10(100)]	1	1	Q96I59 [291-307]	Q96I59 1xAcetyl [K300(100)]	6.92	6.96	6.86	6.75	6.76	7.01	6.87	6.77	6.83	6.71	6.83	6.58	6.62	6.65	6.53	6.44	6.88	6.87	-0.16	-0.33615	0.0220932	6.76843	-1.8	0.083	0.34	-5.02
Q96I59	SYNM_HUMAN	Probable asparagine--tRNA ligase, mitochondrial	NARS2	[R].YLQCILGVDNIKDVIPFPR.[F]	1xCarbamidomethyl [C4]; 1xTMTpro [N-Term]; 1xAcetyl [K12(100)]	1	1	Q96I59 [452-470]	Q96I59 1xAcetyl [K463(100)]	5.53	5.23	5.34	5.16	5.36	5.61	5.51	5.15	5.34	5.47	5.39	5.56	5.3	5.68	5.28	5.48	5.54	5.56	-0.08	-0.289231	0.130776	5.4167	-0.77	0.45	0.75	-6.28
Q96I59	SYNM_HUMAN	Probable asparagine--tRNA ligase, mitochondrial	NARS2	[R].TEHEKYLVK.[H]	1xTMTpro [K9]; 1xTMTpro [N-Term]; 1xAcetyl [K5(100)]	1	1	Q96I59 [349-357]	Q96I59 1xAcetyl [K353(100)]	7.88	7.8	7.82	7.96	8.02	7.89	8.02	7.8	7.76	7.87	7.74	7.84	7.7	7.63	7.64	7.75	7.77	7.77	0.04	-0.103558	0.186089	7.81415	0.58	0.56	0.82	-6.41
Q96I59	SYNM_HUMAN	Probable asparagine--tRNA ligase, mitochondrial	NARS2	[R].QNVELKAEK.[I]	1xTMTpro [K9]; 1xTMTpro [N-Term]; 1xAcetyl [K6(100)]	1	1	Q96I59 [106-114]	Q96I59 1xAcetyl [K111(100)]	6.95	6.91	6.8	6.93	6.79	7	6.89	6.86	6.91	6.76	6.94	6.72	6.63	6.82	6.71	6.76	7.02	6.87	-0.02	-0.170886	0.123979	6.84822	-0.33	0.75	0.91	-6.53
Q16762	THTR_HUMAN	Thiosulfate sulfurtransferase	TST	[R].ALVSTKWLAESIR.[T]	1xTMTpro [N-Term]; 1xAcetyl [K6(100)]	1	1	Q16762 [9-21]	Q16762 1xAcetyl [K14(100)]	6.56	6.46	6.65	6.6	6.31	6.54	6.51	6.66	6.58	6.74	6.53	6.71	6.4	6.56	6.45	6.5	6.54	6.52	0.08	-0.0583987	0.228018	6.54505	1.21	0.24	0.57	-5.85
P49368	TCPG_HUMAN	T-complex protein 1 subunit gamma	CCT3	[R].NVLLDPQLVPGGGASEMAVAHALTEK.[S]	1xDeamidated [Q7]; 1xTMTpro [N-Term]; 1xAcetyl [K26(100)]	1	1	P49368 [400-425]	P49368 1xAcetyl [K425(100)]	4	3.42	3.7	2.99	3.28	4.01	3.67	3.46	3.48	3.14	3.9	3.41	3.36	3.47	3.54	3.2	2.91	3.89	-0.47	-0.871641	-0.0736323	3.49035	-2.42	0.022	0.16	-3.87
P49368	TCPG_HUMAN	T-complex protein 1 subunit gamma	CCT3	[R].IVLLDSSLEYKK.[G]	1xTMTpro [K12]; 1xTMTpro [N-Term]; 1xAcetyl [K11(100)]	1	1	P49368 [238-249]	P49368 1xAcetyl [K248(100)]	6.85	6.7	6.95	6.84	6.83	6.78	6.9	6.64	6.86	6.75	6.84	6.68	6.57	6.96	6.67	6.59	6.92	6.67	-0.12	-0.271322	0.0394055	6.77865	-1.53	0.14	0.44	-5.44
P49368	TCPG_HUMAN	T-complex protein 1 subunit gamma	CCT3	[K].ELGIWEPLAVK.[L]	1xTMTpro [N-Term]; 1xAcetyl [K11(100)]	1	1	P49368 [492-502]	P49368 1xAcetyl [K502(100)]	3.84	4.34	4.61	4.02	3.94	4.09	4.13	4.38	4.13	4.11	4.16	4.09	3.79	4.4	4.58	4.25	4.18	4.41	-0.19	-0.465006	0.0852851	4.19161	-1.41	0.17	0.48	-5.6
P49368	TCPG_HUMAN	T-complex protein 1 subunit gamma	CCT3	[K].LQTYKTAVETAVLLLR.[I]	1xTMTpro [N-Term]; 1xAcetyl [K5(100)]	1	1	P49368 [503-518]	P49368 1xAcetyl [K507(100)]	5.16	5.32	5.09	5.41	5.35	5.49	5.28	5.06	5.07	5.08	4.72	5.55	5.1	5.08	5.2	5.15	5.15	5.46	0.14	-0.113318	0.399816	5.20762	1.14	0.26	0.6	-5.93
P49368	TCPG_HUMAN	T-complex protein 1 subunit gamma	CCT3	[K].ELGIWEPLAVKLQTYK.[T]	1xDeamidated [Q13]; 1xTMTpro [K16]; 1xTMTpro [N-Term]; 1xAcetyl [K11(100)]	1	1	P49368 [492-507]	P49368 1xAcetyl [K502(100)]	4.6	4.83	4.39	4.74	4.59	4.77	4.54	4.5	4.65	4.67	4.9	5.05	4.41	4.76	4.59	4.74	5.11	4.86	0.1	-0.155818	0.355761	4.70566	0.8	0.43	0.74	-6.26
P49368	TCPG_HUMAN	T-complex protein 1 subunit gamma	CCT3	[R].IVLLDSSLEYK.[K]	1xTMTpro [N-Term]; 1xAcetyl [K11(100)]	1	1	P49368 [238-248]	P49368 1xAcetyl [K248(100)]	3.88	4.56	4.11	3.77	3.92	3.93	3.74	3.81	3.7	3.63	3.9	4.13	3.77	4.6	4.02	3.74	3.74	4.18	-0.13	-0.486222	0.229963	3.95169	-0.73	0.47	0.76	-6.31
P49368	TCPG_HUMAN	T-complex protein 1 subunit gamma	CCT3	[K].ALDDMISTLKK.[I]	1xTMTpro [K11]; 1xTMTpro [N-Term]; 1xAcetyl [K10(100)]	1	1	P49368 [129-139]	P49368 1xAcetyl [K138(100)]	5.65	5.68	5.8	5.57	5.6	5.6	5.8	5.49	5.61	5.74	5.72	5.9	5.64	5.49	5.7	5.74	5.66	5.63	-0.05	-0.223139	0.115082	5.66739	-0.65	0.52	0.79	-6.36
P49368	TCPG_HUMAN	T-complex protein 1 subunit gamma	CCT3	[R].NVLLDPQLVPGGGASEMAVAHALTEK.[S]	1xTMTpro [N-Term]; 1xAcetyl [K26(100)]	1	1	P49368 [400-425]	P49368 1xAcetyl [K425(100)]	3.64	4.19	3.36	3.56	3.05	3.64	3.32	3.61	3.69	3.59	3.95	3.01	3.31	3.87	3.38	3.26	3.93	3.38	-0.12	-0.494657	0.259609	3.54196	-0.64	0.53	0.8	-6.37
P49368	TCPG_HUMAN	T-complex protein 1 subunit gamma	CCT3	[R].EIQVQHPAAKSMIEISR.[T]	1xTMTpro [N-Term]; 1xAcetyl [K10(100)]	1	1	P49368 [69-85]	P49368 1xAcetyl [K78(100)]	5.24	5.22	5.12	5.41	5.42	5.43	5.35	5.31	5.61	5.21	5.3	5.5	5.51	5.23	5.39	5.32	5.5	5.61	0.03	-0.173397	0.234014	5.37081	0.3	0.76	0.92	-6.53
P49368	TCPG_HUMAN	T-complex protein 1 subunit gamma	CCT3	[K].IGDEYFTFITDCKDPK.[A]	1xCarbamidomethyl [C12]; 1xTMTpro [K16]; 1xTMTpro [N-Term]; 1xAcetyl [K13(100)]	1	1	P49368 [355-370]	P49368 1xAcetyl [K367(100)]	5.04	4.62	4.87	4.65	4.75	4.62	4.69	5.09	5.01	4.81	4.67	4.86	4.82	5.11	4.8	4.86	4.88	5.15	0.03	-0.217015	0.278488	4.84983	0.25	0.8	0.93	-6.55
P49368	TCPG_HUMAN	T-complex protein 1 subunit gamma	CCT3	[R].VEKIPGGIIEDSCVLR.[G]	1xCarbamidomethyl [C13]; 1xTMTpro [N-Term]; 1xAcetyl [K3(100)]	1	1	P49368 [201-216]	P49368 1xAcetyl [K203(100)]	7.17	7.19	7.16	7.16	7.19	7.32	7.25	7.18	7.22	7.32	7.23	7.22	7.13	7.22	7.1	7.13	7.25	7.19	-0.01	-0.120257	0.094164	7.20193	-0.25	0.81	0.93	-6.55
P49368	TCPG_HUMAN	T-complex protein 1 subunit gamma	CCT3	[K].ELGIWEPLAVKLQTYK.[T]	1xTMTpro [K16]; 1xTMTpro [N-Term]; 1xAcetyl [K11(100)]	1	1	P49368 [492-507]	P49368 1xAcetyl [K502(100)]	4.61	4.97	5.03	5.25	5.21	5.12	5.1	4.96	4.8	5.4	4.99	5.01	4.96	5.03	5.12	5.03	5.03	5.14	-0.01	-0.238957	0.215281	5.0426	-0.11	0.92	0.97	-6.57
P49368	TCPG_HUMAN	T-complex protein 1 subunit gamma	CCT3	[R].EDDVGTGAGLLEIKK.[I]	1xTMTpro [K15]; 1xTMTpro [N-Term]; 1xAcetyl [K14(100)]	1	1	P49368 [340-354]	P49368 1xAcetyl [K353(100)]	5.81	5.95	6.01	5.94	6.18	6.08	5.88	6.04	5.91	6	6.08	6.04	5.86	6.11	6.15	6.02	5.9	5.95	-0.01	-0.165352	0.155236	5.9945	-0.06	0.95	0.98	-6.58
P49368	TCPG_HUMAN	T-complex protein 1 subunit gamma	CCT3	[R].IDDIVSGHKK.[K]	1xTMTpro [K10]; 1xTMTpro [N-Term]; 1xAcetyl [K9(100)]	1	1	P49368 [519-528]	P49368 1xAcetyl [K527(100)]	6.38	6.39	6.45	6.29	6.46	6.43	6.5	6.48	6.48	6.57	6.48	6.57	6.65	6.24	6.22	6.33	6.55	6.45	0	-0.163205	0.161313	6.4404	-0.01	0.99	1	-6.58
Q9Y4A5	TRRAP_HUMAN	Transformation/transcription domain-associated protein	TRRAP	[R].IHTIPTVPIVDCFQKIR.[Q]	1xCarbamidomethyl [C12]; 1xTMTpro [N-Term]; 1xAcetyl [K15(100)]	1	1	Q9Y4A5 [3064-3080]	Q9Y4A5 1xAcetyl [K3078(100)]	6.35	6.1	5.93	6.41	6.31	6.26	6.27	6.32	6.28	6.36	6.09	6.49	6.34	6.3	6.15	6.31	6.24	6.23	0.25	0.0999143	0.396332	6.26422	3.43	0.0019	0.032	-1.6
Q9Y4A5	TRRAP_HUMAN	Transformation/transcription domain-associated protein	TRRAP	[K].GLSLQIKPK.[Q]	1xTMTpro [K9]; 1xTMTpro [N-Term]; 1xAcetyl [K7(100)]	1	1	Q9Y4A5 [2718-2726]	Q9Y4A5 1xAcetyl [K2724(100)]	7.46	7.43	7.5	7.39	7.31	7.44	7.42	7.49	7.46	7.48	7.39	7.47	7.36	7.55	7.4	7.45	7.4	7.5	0.01	-0.0976732	0.117506	7.43933	0.19	0.85	0.95	-6.56
P78527	PRKDC_HUMAN	DNA-dependent protein kinase catalytic subunit	PRKDC	[K].LAGANPAVITCDELLLGHEKAPAFR.[D]	1xCarbamidomethyl [C11]; 1xTMTpro [N-Term]; 1xAcetyl [K20(100)]	1	1	P78527 [4051-4075]	P78527 1xAcetyl [K4070(100)]	6.46	6.52	6.68	6.37	6.41	6.42	6.34	6.33	6.5	6.5	6.58	6.38	6.4	6.63	6.53	6.32	6.6	6.66	-0.21	-0.346557	-0.0702048	6.48003	-3.09	0.0045	0.06	-2.42
P78527	PRKDC_HUMAN	DNA-dependent protein kinase catalytic subunit	PRKDC	[R].ESKVPADLLK.[R]	1xTMTpro [K10]; 1xTMTpro [N-Term]; 1xAcetyl [K3(100)]	1	1	P78527 [3875-3884]	P78527 1xAcetyl [K3877(100)]	6.46	6.34	6.42	6.2	6.21	6.41	6.34	6.19	6.29	6.52	6.43	6.17	6.27	6.34	6.22	6.03	6.35	6.36	-0.21	-0.347015	-0.065738	6.3089	-3	0.0055	0.067	-2.61
P78527	PRKDC_HUMAN	DNA-dependent protein kinase catalytic subunit	PRKDC	[K].NILEESLCELVAKQLK.[Q]	1xCarbamidomethyl [C8]; 1xTMTpro [K16]; 1xTMTpro [N-Term]; 1xAcetyl [K13(100)]	1	1	P78527 [2335-2350]	P78527 1xAcetyl [K2347(100)]	3.98	4.13	4.13	3.85	4.37	4.3	4.47	3.94	3.98	4.33	4.08	3.99	4.06	4.59	3.96	3.84	4.31	4.4	-0.31	-0.582274	-0.0291294	4.15166	-2.26	0.031	0.2	-4.19
P78527	PRKDC_HUMAN	DNA-dependent protein kinase catalytic subunit	PRKDC	[R].ANQKHQGLK.[L]	1xTMTpro [K9]; 1xTMTpro [N-Term]; 1xAcetyl [K4(100)]	1	1	P78527 [1609-1617]	P78527 1xAcetyl [K1612(100)]	6.95	6.92	7.09	6.98	6.87	7	7	6.84	6.9	7.01	6.97	6.81	6.91	6.93	6.88	6.76	6.98	6.88	-0.11	-0.23516	0.00578389	6.92703	-1.95	0.061	0.29	-4.77
P78527	PRKDC_HUMAN	DNA-dependent protein kinase catalytic subunit	PRKDC	[K].AIRPQIDLKR.[Y]	1xTMTpro [N-Term]; 1xAcetyl [K9(100)]	1	1	P78527 [255-264]	P78527 1xAcetyl [K263(100)]	8.13	8.07	8.01	8.18	8.13	8.19	7.93	8.17	8.19	8.11	8.07	8.01	8.05	8.07	8.02	8.18	7.91	8.1	0.11	-0.0066514	0.222556	8.08497	1.93	0.064	0.3	-4.81
P78527	PRKDC_HUMAN	DNA-dependent protein kinase catalytic subunit	PRKDC	[K].WCAHTNVELKK.[A]	1xCarbamidomethyl [C2]; 1xTMTpro [K11]; 1xTMTpro [N-Term]; 1xAcetyl [K10(100)]	1	1	P78527 [300-310]	P78527 1xAcetyl [K309(100)]	6.89	6.72	6.67	6.62	6.71	6.69	6.65	6.9	6.81	6.51	6.74	6.9	6.86	6.79	6.75	6.73	6.67	6.53	0.12	-0.0204357	0.265579	6.72947	1.75	0.09	0.36	-5.1
P78527	PRKDC_HUMAN	DNA-dependent protein kinase catalytic subunit	PRKDC	[R].KLAGANPAVITCDELLLGHEK.[A]	1xAcetyl [N-Term]; 1xCarbamidomethyl [C12]; 1xTMTpro [K21]; 1xTMTpro [N-Term]; 1xAcetyl [K1(100)]	1	1	P78527 [4050-4070]	P78527 1xAcetyl [N-Term]; 1xAcetyl [K4050(100)]	6.39	6.24	6.28	6.32	6.34	6.44	6.46	6.49	6.21	6.37	6.38	6.2	6.21	6.48	6.53	6.27	6.62	6.6	-0.13	-0.294577	0.0297635	6.37876	-1.67	0.11	0.39	-5.23
P78527	PRKDC_HUMAN	DNA-dependent protein kinase catalytic subunit	PRKDC	[K].QITPQQQEKSPVNTK.[S]	2xDeamidated [Q6; Q7]; 1xTMTpro [K15]; 1xTMTpro [N-Term]; 1xAcetyl [K9(100)]	1	1	P78527 [1043-1057]	P78527 1xAcetyl [K1051(100)]	5.95	6.2	6.06	5.87	5.61	5.83	5.97	6.12	6.02	5.79	6.02	5.85	6.06	5.73	6.14	5.76	5.98	6.1	-0.16	-0.355619	0.0371252	5.94793	-1.66	0.11	0.39	-5.25
P78527	PRKDC_HUMAN	DNA-dependent protein kinase catalytic subunit	PRKDC	[R].APPCEYKDWLTK.[M]	1xCarbamidomethyl [C4]; 1xTMTpro [K12]; 1xTMTpro [N-Term]; 1xAcetyl [K7(100)]	1	1	P78527 [3834-3845]	P78527 1xAcetyl [K3840(100)]	5.99	6.04	5.96	6.03	6.14	6.17	5.88	6.16	6.1	5.94	6.14	6.23	6.06	6.08	6.11	6.21	6.18	6.12	0.12	-0.0338797	0.267994	6.08608	1.59	0.12	0.42	-5.35
P78527	PRKDC_HUMAN	DNA-dependent protein kinase catalytic subunit	PRKDC	[K].ALKLNSNEAR.[L]	1xTMTpro [N-Term]; 1xAcetyl [K3(100)]	1	1	P78527 [3453-3462]	P78527 1xAcetyl [K3455(100)]	9.27	9.15	9.22	9.09	9.08	9.3	9.27	9.21	9.11	9.24	9.14	9.06	9.12	9.15	9.16	9.07	9.2	9.11	-0.07	-0.175134	0.0301944	9.16282	-1.44	0.16	0.47	-5.56
P78527	PRKDC_HUMAN	DNA-dependent protein kinase catalytic subunit	PRKDC	[R].LLPAELPAKR.[V]	1xTMTpro [N-Term]; 1xAcetyl [K9(100)]	1	1	P78527 [2900-2909]	P78527 1xAcetyl [K2908(100)]	7.18	7.11	6.91	7.19	7.1	7.16	7.06	7.1	7.11	7.07	7.1	7.15	6.95	7.15	7	7.02	7.11	7.08	0.08	-0.0360885	0.202385	7.0866	1.43	0.16	0.48	-5.58
P78527	PRKDC_HUMAN	DNA-dependent protein kinase catalytic subunit	PRKDC	[K].IKYFEGVSPK.[S]	1xTMTpro [K10]; 1xTMTpro [N-Term]; 1xAcetyl [K2(100)]	1	1	P78527 [680-689]	P78527 1xAcetyl [K681(100)]	6.2	6.25	6.19	6.15	6.2	6.35	6.27	6	6.14	6.22	6.16	6.09	6.18	6.29	6.07	6.18	6.17	6.26	-0.08	-0.218549	0.050559	6.18672	-1.28	0.21	0.54	-5.77
P78527	PRKDC_HUMAN	DNA-dependent protein kinase catalytic subunit	PRKDC	[K].LLKELHK.[E]	1xTMTpro [K7]; 1xTMTpro [N-Term]; 1xAcetyl [K3(100)]	1	1	P78527 [3258-3264]	P78527 1xAcetyl [K3260(100)]	7.68	7.72	7.71	7.78	7.57	7.76	7.77	7.59	7.44	7.71	7.75	7.58	7.64	7.79	7.6	7.6	7.79	7.69	-0.07	-0.18297	0.0512266	7.67718	-1.15	0.26	0.59	-5.92
P78527	PRKDC_HUMAN	DNA-dependent protein kinase catalytic subunit	PRKDC	[K].NIEKMYER.[M]	1xTMTpro [N-Term]; 1xAcetyl [K4(100)]	1	1	P78527 [3605-3612]	P78527 1xAcetyl [K3608(100)]	6.42	6.45	6.31	6.45	6.33	6.44	6.51	6.45	6.4	6.5	6.35	6.47	6.27	6.38	6.33	6.46	6.39	6.44	0.07	-0.0553815	0.195506	6.4073	1.14	0.26	0.6	-5.93
P78527	PRKDC_HUMAN	DNA-dependent protein kinase catalytic subunit	PRKDC	[K].VVLKHLK.[K]	1xTMTpro [K7]; 1xTMTpro [N-Term]; 1xAcetyl [K4(100)]	1	1	P78527 [829-835]	P78527 1xAcetyl [K832(100)]	9.4	9.49	9.47	9.4	9.41	9.53	9.57	9.31	9.29	9.51	9.43	9.45	9.34	9.47	9.41	9.38	9.46	9.32	-0.05	-0.149992	0.0437253	9.42368	-1.12	0.27	0.6	-5.95
P78527	PRKDC_HUMAN	DNA-dependent protein kinase catalytic subunit	PRKDC	[K].ECSPWMSDFKVEFLR.[N]	1xCarbamidomethyl [C2]; 1xOxidation [M6]; 1xTMTpro [N-Term]; 1xAcetyl [K10(100)]	1	1	P78527 [3682-3696]	P78527 1xAcetyl [K3691(100)]	6.65	6.71	6.75	6.55	6.7	6.68	6.6	6.68	6.69	6.69	6.65	6.56	6.65	6.74	6.7	6.58	6.81	6.58	-0.06	-0.179024	0.0552533	6.66424	-1.08	0.29	0.62	-6
P78527	PRKDC_HUMAN	DNA-dependent protein kinase catalytic subunit	PRKDC	[K].EFDKHFGK.[G]	1xTMTpro [K8]; 1xTMTpro [N-Term]; 1xAcetyl [K4(100)]	1	1	P78527 [3639-3646]	P78527 1xAcetyl [K3642(100)]	7.42	7.29	7.37	7.33	7.25	7.45	7.27	7.23	7.25	7.26	7.3	7.12	7.4	7.23	7.26	7.27	7.39	7.3	-0.06	-0.183392	0.0604424	7.29953	-1.03	0.31	0.64	-6.05
P78527	PRKDC_HUMAN	DNA-dependent protein kinase catalytic subunit	PRKDC	[K].QGNLSSQVPLKR.[L]	1xTMTpro [N-Term]; 1xAcetyl [K11(100)]	1	1	P78527 [3148-3159]	P78527 1xAcetyl [K3158(100)]	7.18	7.24	7.15	7.02	7.15	7.23	7.01	7.07	7.18	7.16	7.21	7.09	7.08	7.3	7.29	7.26	7.07	7.21	-0.06	-0.193036	0.0654364	7.1608	-1.01	0.32	0.65	-6.07
P78527	PRKDC_HUMAN	DNA-dependent protein kinase catalytic subunit	PRKDC	[K].GVAEQKR.[E]	1xTMTpro [N-Term]; 1xAcetyl [K6(100)]	1	1	P78527 [2747-2753]	P78527 1xAcetyl [K2752(100)]	7.56	7.35	7.36	7.5	7.43	7.35	7.22	7.38	7.47	7.49	7.44	7.39	7.45	7.33	7.38	7.46	7.35	7.49	0.05	-0.0632351	0.172894	7.41057	0.95	0.35	0.68	-6.13
P78527	PRKDC_HUMAN	DNA-dependent protein kinase catalytic subunit	PRKDC	[K].NNITQKLLQDFNR.[F]	1xTMTpro [N-Term]; 1xAcetyl [K6(100)]	1	1	P78527 [2830-2842]	P78527 1xAcetyl [K2835(100)]	5.94	6	6.18	6.16	6.07	6.09	6.14	5.97	6.02	5.9	6.22	5.95	5.74	6	5.84	6.1	5.94	6.21	-0.07	-0.243808	0.0969931	6.02652	-0.88	0.39	0.71	-6.19
P78527	PRKDC_HUMAN	DNA-dependent protein kinase catalytic subunit	PRKDC	[K].QHQNTMEDKFIVCLNK.[V]	1xCarbamidomethyl [C13]; 1xTMTpro [K16]; 1xTMTpro [N-Term]; 1xAcetyl [K9(100)]	1	1	P78527 [2351-2366]	P78527 1xAcetyl [K2359(100)]	6.78	6.95	6.91	6.88	6.87	6.85	6.82	6.65	6.93	6.97	6.91	6.94	6.91	6.96	6.91	6.92	6.94	6.94	-0.05	-0.178844	0.0720909	6.89198	-0.87	0.39	0.71	-6.2
P78527	PRKDC_HUMAN	DNA-dependent protein kinase catalytic subunit	PRKDC	[K].NILEESLCELVAKQLK.[Q]	1xCarbamidomethyl [C8]; 1xDeamidated [Q14]; 1xTMTpro [K16]; 1xTMTpro [N-Term]; 1xAcetyl [K13(100)]	1	1	P78527 [2335-2350]	P78527 1xAcetyl [K2347(100)]	4.29	3.99	4.48	4.28	4.01	3.67	4.22	3.74	4.12	3.83	4.24	3.8	4.08	3.98	3.65	4.26	4.02	4.17	-0.13	-0.452562	0.186802	4.04678	-0.85	0.4	0.72	-6.22
P78527	PRKDC_HUMAN	DNA-dependent protein kinase catalytic subunit	PRKDC	[R].IIANALSSEPACLAEIEEDKAR.[R]	1xCarbamidomethyl [C12]; 1xTMTpro [N-Term]; 1xAcetyl [K20(100)]	1	1	P78527 [3336-3357]	P78527 1xAcetyl [K3355(100)]	5.72	5.81	5.94	5.85	5.8	5.83	5.83	5.65	5.93	5.79	5.73	5.81	5.89	5.7	5.71	5.79	5.8	5.97	-0.06	-0.219084	0.0918838	5.80828	-0.84	0.41	0.72	-6.23
P78527	PRKDC_HUMAN	DNA-dependent protein kinase catalytic subunit	PRKDC	[R].LMDEFKIGELFSK.[F]	1xTMTpro [K13]; 1xTMTpro [N-Term]; 1xAcetyl [K6(100)]	1	1	P78527 [143-155]	P78527 1xAcetyl [K148(100)]	4.04	4.48	4.41	4.14	4.21	4.16	4.17	4.31	3.86	4.42	4.02	4.12	4.41	4.09	4.23	3.99	4.42	4.44	-0.11	-0.387695	0.166204	4.21749	-0.82	0.42	0.73	-6.24
P78527	PRKDC_HUMAN	DNA-dependent protein kinase catalytic subunit	PRKDC	[K].MKMIDSAR.[K]	1xTMTpro [N-Term]; 1xAcetyl [K2(100)]	1	1	P78527 [3240-3247]	P78527 1xAcetyl [K3241(100)]	7.84	7.85	7.69	7.77	7.67	7.87	7.8	7.59	7.77	7.83	7.74	7.81	7.85	7.84	7.77	7.69	7.83	7.77	-0.04	-0.151105	0.0653735	7.77592	-0.81	0.42	0.73	-6.25
P78527	PRKDC_HUMAN	DNA-dependent protein kinase catalytic subunit	PRKDC	[K].KIPDTVLEK.[V]	1xAcetyl [N-Term]; 1xTMTpro [K9]; 1xTMTpro [N-Term]	1	1	P78527 [165-173]	P78527 1xAcetyl [N-Term]	6.25	6.7	6.4	6.37	6.15	6.33	6.27	6.48	6.31	6.28	6.21	6.13	6.04	6.3	6.31	5.95	6.28	6.34	-0.07	-0.2669	0.121446	6.2836	-0.77	0.45	0.75	-6.28
P78527	PRKDC_HUMAN	DNA-dependent protein kinase catalytic subunit	PRKDC	[K].SVGPDFGKK.[R]	1xTMTpro [K9]; 1xTMTpro [N-Term]; 1xAcetyl [K8(100)]	1	1	P78527 [2695-2703]	P78527 1xAcetyl [K2702(100)]	6.21	6.23	6.2	6.05	6.39	6.22	6.39	6.3	6.35	6.25	6.19	6.25	6.33	6.3	6.24	6.27	6.3	6.34	-0.05	-0.190233	0.0878036	6.2674	-0.75	0.46	0.75	-6.29
P78527	PRKDC_HUMAN	DNA-dependent protein kinase catalytic subunit	PRKDC	[K].DLLLNTMSQEEKAAYLSDPR.[A]	1xDeamidated [Q9]; 1xOxidation [M7]; 1xTMTpro [N-Term]; 1xAcetyl [K12(100)]	1	1	P78527 [3814-3833]	P78527 1xAcetyl [K3825(100)]	5.11	5.32	5.25	5.48	5.44	5.35	5.62	5.07	5.46	5.29	5.16	5.27	5.32	5.16	5.4	5.44	5.41	5.44	-0.06	-0.272182	0.151407	5.33243	-0.58	0.56	0.82	-6.41
P78527	PRKDC_HUMAN	DNA-dependent protein kinase catalytic subunit	PRKDC	[R].KFIQTFGK.[E]	1xAcetyl [N-Term]; 1xTMTpro [K8]; 1xTMTpro [N-Term]	1	1	P78527 [3631-3638]	P78527 1xAcetyl [N-Term]	8.41	8.46	8.36	8.35	8.34	8.55	8.35	8.24	8.28	8.35	8.29	8.33	8.27	8.41	8.28	8.21	8.33	8.26	-0.03	-0.134869	0.0787177	8.3373	-0.54	0.59	0.84	-6.43
P78527	PRKDC_HUMAN	DNA-dependent protein kinase catalytic subunit	PRKDC	[R].LYSLALHPNAFKR.[L]	1xTMTpro [N-Term]; 1xAcetyl [K12(100)]	1	1	P78527 [1063-1075]	P78527 1xAcetyl [K1074(100)]	6.92	6.91	6.83	6.79	6.76	6.79	6.71	6.7	6.74	6.62	6.85	6.9	6.79	6.89	6.77	6.83	6.84	6.68	0.03	-0.101616	0.1685	6.79427	0.51	0.62	0.85	-6.45
P78527	PRKDC_HUMAN	DNA-dependent protein kinase catalytic subunit	PRKDC	[R].SQGCSEQVLTVLKTVSLLDENNVSSYLSK.[N]	1xCarbamidomethyl [C4]; 1xDeamidated [N21]; 1xTMTpro [K29]; 1xTMTpro [N-Term]; 1xAcetyl [K13(100)]	1	1	P78527 [3290-3318]	P78527 1xAcetyl [K3302(100)]	2.96	2.85	2.48	2.78	3.18	3.55	2.89	2.61	3.17	2.66	3.38	3.24	2.9	4.02	3.21	3.08	2.85	3.29	-0.12	-0.622742	0.377932	3.06149	-0.5	0.62	0.85	-6.45
P78527	PRKDC_HUMAN	DNA-dependent protein kinase catalytic subunit	PRKDC	[K].DLLLNTMSQEEKAAYLSDPR.[A]	1xDeamidated [Q9]; 1xTMTpro [N-Term]; 1xAcetyl [K12(100)]	1	1	P78527 [3814-3833]	P78527 1xAcetyl [K3825(100)]	6.15	6.06	6.1	6.27	5.96	6.13	6.22	5.81	5.93	6.02	6.03	6.05	6.03	6.11	5.81	5.88	5.97	6.06	-0.04	-0.221547	0.136501	6.03252	-0.49	0.63	0.86	-6.46
P78527	PRKDC_HUMAN	DNA-dependent protein kinase catalytic subunit	PRKDC	[K].KAALSALESFLK.[Q]	1xTMTpro [K12]; 1xTMTpro [N-Term]; 1xAcetyl [K1(100)]	1	1	P78527 [310-321]	P78527 1xAcetyl [K310(100)]	6.09	6.18	6.32	6.14	5.98	6.13	6.4	6.07	6.09	6.41	6.11	6.16	6.07	6.02	5.94	6.13	6.27	6.03	-0.03	-0.206595	0.141842	6.14055	-0.38	0.71	0.89	-6.51
P78527	PRKDC_HUMAN	DNA-dependent protein kinase catalytic subunit	PRKDC	[K].NLLIFENLIDLKR.[R]	1xTMTpro [N-Term]; 1xAcetyl [K12(100)]	1	1	P78527 [1974-1986]	P78527 1xAcetyl [K1985(100)]	5.28	5.1	5.37	5.4	5.35	5.31	5.27	5.39	5.23	5.37	5.4	5.24	5.23	5.32	5.38	5.39	5.54	5.2	0.03	-0.148523	0.213733	5.32199	0.37	0.72	0.9	-6.51
P78527	PRKDC_HUMAN	DNA-dependent protein kinase catalytic subunit	PRKDC	[K].NKEFVAR.[I]	1xDeamidated [N1]; 1xTMTpro [N-Term]; 1xAcetyl [K2(100)]	1	1	P78527 [3551-3557]	P78527 1xAcetyl [K3552(100)]	7.4	7.77	7.21	6.99	6.78	7.1	7.05	7.39	6.98	7.05	7.25	7.5	6.78	7.17	7.04	6.91	6.79	7.12	0.07	-0.326813	0.459633	7.12711	0.36	0.72	0.9	-6.51
P78527	PRKDC_HUMAN	DNA-dependent protein kinase catalytic subunit	PRKDC	[R].KLAGANPAVITCDELLLGHEK.[A]	1xAcetyl [N-Term]; 1xCarbamidomethyl [C12]; 1xDeamidated [N6]; 1xTMTpro [K21]; 1xTMTpro [N-Term]	1	1	P78527 [4050-4070]	P78527 1xAcetyl [N-Term]	5.38	5.66	5.63	5.62	5.44	5.53	5.48	5.32	5.42	5.66	5.47	5.86	5.63	5.5	5.51	5.58	5.68	5.74	0.03	-0.164383	0.220061	5.56147	0.3	0.77	0.92	-6.53
P78527	PRKDC_HUMAN	DNA-dependent protein kinase catalytic subunit	PRKDC	[K].QHQNTMEDKFIVCLNK.[V]	1xCarbamidomethyl [C13]; 1xOxidation [M6]; 1xTMTpro [K16]; 1xTMTpro [N-Term]; 1xAcetyl [K9(100)]	1	1	P78527 [2351-2366]	P78527 1xAcetyl [K2359(100)]	6.41	6.54	6.45	6.38	6.45	6.61	6.45	6.35	6.48	6.43	6.39	6.46	6.49	6.5	6.43	6.48	6.48	6.46	-0.02	-0.136796	0.104216	6.45683	-0.28	0.78	0.92	-6.54
P78527	PRKDC_HUMAN	DNA-dependent protein kinase catalytic subunit	PRKDC	[R].SDYSEAAKQYDEALNK.[Q]	1xTMTpro [K16]; 1xTMTpro [N-Term]; 1xAcetyl [K8(100)]	1	1	P78527 [2963-2978]	P78527 1xAcetyl [K2970(100)]	6.07	5.86	5.86	6.2	6.02	5.95	6.02	5.96	6.1	5.87	6.14	5.84	5.87	5.92	6.01	5.85	5.96	5.89	-0.02	-0.18466	0.143845	5.96595	-0.25	0.8	0.93	-6.55
P78527	PRKDC_HUMAN	DNA-dependent protein kinase catalytic subunit	PRKDC	[R].AFLGELKTQMTSAVR.[E]	1xTMTpro [N-Term]; 1xAcetyl [K7(100)]	1	1	P78527 [199-213]	P78527 1xAcetyl [K205(100)]	6.17	6.11	6.38	6.35	6.07	6.29	6.23	6.21	6.21	5.97	6.19	6.27	6.14	6.22	6.19	6.12	6.33	6.14	0.01	-0.145942	0.164387	6.19988	0.12	0.9	0.97	-6.57
P78527	PRKDC_HUMAN	DNA-dependent protein kinase catalytic subunit	PRKDC	[K].DLLLNTMSQEEKAAYLSDPR.[A]	1xTMTpro [N-Term]; 1xAcetyl [K12(100)]	1	1	P78527 [3814-3833]	P78527 1xAcetyl [K3825(100)]	6.12	6.1	6.25	6.21	6.11	6.36	6.1	6.09	6.06	6.29	6.11	6.28	6.13	6.19	6.13	6.11	6.07	6.31	-0.01	-0.155671	0.140381	6.16697	-0.11	0.92	0.98	-6.57
P78527	PRKDC_HUMAN	DNA-dependent protein kinase catalytic subunit	PRKDC	[K].QITPQQQEKSPVNTK.[S]	1xTMTpro [K15]; 1xTMTpro [N-Term]; 1xAcetyl [K9(100)]	1	1	P78527 [1043-1057]	P78527 1xAcetyl [K1051(100)]	6.42	6.26	6.23	6.39	6.44	6.63	6.08	6.19	6.38	6.31	6.26	6.08	6.39	6.34	6.38	6.27	6.23	6.23	0	-0.164568	0.157715	6.30554	-0.04	0.97	0.99	-6.58
P78527	PRKDC_HUMAN	DNA-dependent protein kinase catalytic subunit	PRKDC	[K].GFNKVVLK.[H]	1xTMTpro [K8]; 1xTMTpro [N-Term]; 1xAcetyl [K4(100)]	1	1	P78527 [825-832]	P78527 1xAcetyl [K828(100)]	7.53	7.59	7.53	7.63	7.5	7.58	7.6	7.52	7.53	7.64	7.7	7.63	7.51	7.53	7.52	7.58	7.61	7.61	0	-0.106362	0.102049	7.57401	-0.04	0.97	0.99	-6.58
[truncated: 9,408 more rows]

## Sheet: Acetylome_LM_vs_TUN
Accessions	Gene	Description	GeneSymbol	Sequences	Modifications	# Protein Groups	# Proteins	Positions in Master Proteins	Modifications in Master Proteins	UNT_1_C	TUN_1_C	TUN_LM_1_C	LM_1_C	UNT_2_C	TUN_2_C	TUN_LM_2_C	LM_2_C	UNT_3_C	TUN_3_C	TUN_LM_3_C	LM_3_C	UNT_4_C	TUN_4_C	TUN_LM_4_C	LM_4_C	TUN_5_C	TUN_LM_5_C	log2FC	CI.L	CI.R	AvgIntensity	t	P.Value	adj.P.Val	B
[truncated: 10,607 more rows]

[truncated: 4 more sheets: Acetylome_LM_vs_UNT, Acetylome_TUN_LM_vs_UN, Acetylome_TUN_vs_TUN_L, Acetylome_TUN_vs_UNT]
