# Supplementary material for: CRISPR-Cas9 genetic screen leads to the discovery of L-Moses, a KAT2B inhibitor that attenuates Tunicamycin-mediated neuronal cell death
Source: Sci Rep. 2023 Mar 9;13:3934. doi: 10.1038/s41598-023-31141-6 (PMC9998435; doi:10.1038/s41598-023-31141-6)
Supplement: Supplementary file 8 — Supplementary Information 8. [file 41598_2023_31141_MOESM8_ESM.xlsx]

## Sheet: Supplementary Table 7
Supplementary Table 7: BRBseq data, Differentially expressed genes in dopaminergic neurons
a) Genes downregulated in Tun compared to untreated controls
b) Genes upregulated in Tun compared to untreated controls
c) Genes downregulated in Tun plus L-Moses when compared to Tun alone
d) Genes upregulated in Tun plus L-Moses when compared to Tun alone
e) Genes downregulated by L-Moses compared to untreated
f) Genes upregulated by L-Moses compared to untreated
g) Overlaps between the genes upregulated by Tun and downregulated by Tun+LM and vice versa

## Sheet: TUN_vs_UNT-DOWN
Column1	gene_name	baseMean	log2FoldChange	pvalue	padj
ENSG00000118523	CTGF	435.151	-1.99705	6.48e-152	2.52e-148
ENSG00000163017	ACTG2	111.669	-4.44858	1.57e-136	4.86e-133
ENSG00000167552	TUBA1A	2348.11	-1.11497	2.4e-116	4.66e-113
ENSG00000146674	IGFBP3	81.1939	-3.95447	2.54e-100	4.37e-97
ENSG00000108821	COL1A1	210.203	-2.5048	1.16e-97	1.81e-94
ENSG00000142871	CYR61	182.843	-1.99478	7.42e-79	9.6e-76
ENSG00000132688	NES	110.733	-2.31892	1.5e-78	1.79e-75
ENSG00000196230	TUBB	766.822	-0.746945	7.1e-65	6.89e-62
ENSG00000197747	S100A10	116.208	-2.0084	1.32e-61	1.08e-58
ENSG00000150687	PRSS23	84.574	-2.10373	1.26e-59	8.92e-57
ENSG00000108518	PFN1	562.391	-0.843551	3.81e-58	2.57e-55
ENSG00000140416	TPM1	275.826	-1.50127	1.24e-57	8.02e-55
ENSG00000177469	PTRF	75.2764	-1.99304	2.38e-54	1.48e-51
ENSG00000137285	TUBB2B	702.891	-0.819183	8.29e-53	4.6e-50
ENSG00000167460	TPM4	180.763	-1.32333	8.27e-52	4.28e-49
ENSG00000034510	TMSB10	755.936	-0.923296	8.04e-52	4.28e-49
ENSG00000101335	MYL9	255.72	-1.60079	2.28e-51	1.14e-48
ENSG00000198467	TPM2	131.045	-1.59154	5.31e-51	2.58e-48
ENSG00000115138	POMC	64.3108	-1.87967	8.62e-51	4.05e-48
ENSG00000159176	CSRP1	175.646	-1.73903	2.21e-49	1.01e-46
ENSG00000106366	SERPINE1	37.3437	-3.38797	1.53e-48	6.79e-46
ENSG00000122786	CALD1	224.903	-1.43815	5.84e-47	2.32e-44
ENSG00000128422	KRT17	48.1342	-2.55877	1.71e-43	6.04e-41
ENSG00000166165	CKB	246.269	-0.978035	2.64e-40	8.73e-38
ENSG00000175130	MARCKSL1	671.835	-0.717573	3.13e-40	1.01e-37
ENSG00000117519	CNN3	349.334	-0.996735	7.65e-40	2.42e-37
ENSG00000075624	ACTB	1994.9	-0.931453	2.98e-39	9.25e-37
ENSG00000103187	COTL1	195.242	-1.37019	2.63e-37	7.85e-35
ENSG00000163191	S100A11	106.022	-1.32545	1.83e-35	5.17e-33
ENSG00000072110	ACTN1	140.388	-1.22792	4.45e-34	1.21e-31
ENSG00000176014	TUBB6	69.8741	-1.68848	4.9e-34	1.31e-31
ENSG00000120937	NPPB	31.7891	-5.62934	1.15e-33	3.02e-31
ENSG00000213190	MLLT11	115.028	-1.18934	1.33e-33	3.43e-31
ENSG00000115414	FN1	38.4457	-2.27729	6.74e-33	1.69e-30
ENSG00000187498	COL4A1	28.57	-2.57833	1.6e-32	3.94e-30
ENSG00000067225	PKM	349.447	-0.897722	5.63e-32	1.37e-29
ENSG00000100345	MYH9	187.667	-1.18234	7.95e-32	1.87e-29
ENSG00000107438	PDLIM1	50.6715	-1.67161	9.4e-32	2.18e-29
ENSG00000109846	CRYAB	57.8409	-1.67911	4.81e-31	1.08e-28
ENSG00000144810	COL8A1	37.2801	-2.14817	1.06e-30	2.25e-28
ENSG00000148798	INA	128.652	-1.08841	4.17e-30	8.53e-28
ENSG00000100097	LGALS1	25.8434	-2.56904	1.7e-28	3.25e-26
ENSG00000154380	ENAH	130.403	-1.17056	2.43e-28	4.6e-26
ENSG00000131094	C1QL1	54.203	-1.57708	6.83e-27	1.25e-24
ENSG00000099194	SCD	158.89	-0.953548	7.68e-27	1.37e-24
ENSG00000164924	YWHAZ	274.351	-0.658203	7.61e-27	1.37e-24
ENSG00000129116	PALLD	119.441	-1.09651	1.1e-25	1.88e-23
ENSG00000006128	TAC1	34.9546	-1.73731	1.17e-25	1.97e-23
ENSG00000107796	ACTA2	22.3494	-3.06569	1.98e-25	3.3e-23
ENSG00000189159	HN1	303.297	-1.09724	2.36e-25	3.9e-23
ENSG00000134871	COL4A2	31.3891	-1.87678	3.66e-25	5.98e-23
ENSG00000162734	PEA15	78.8755	-1.09908	4.77e-25	7.72e-23
ENSG00000128591	FLNC	41.7701	-1.91195	5.37e-25	8.59e-23
ENSG00000184697	CLDN6	21.5702	-2.78772	7.41e-25	1.16e-22
ENSG00000097021	ACOT7	72.413	-1.21122	1.26e-24	1.93e-22
ENSG00000072832	CRMP1	176.311	-0.891442	2.5e-23	3.62e-21
ENSG00000137801	THBS1	63.4173	-1.62912	2.95e-23	4.24e-21
ENSG00000113361	CDH6	82.3164	-1.4134	4.92e-23	6.94e-21
ENSG00000143248	RGS5	71.1407	-1.37414	8.92e-23	1.25e-20
ENSG00000182481	KPNA2	69.1146	-1.15953	1.75e-22	2.42e-20
ENSG00000113140	SPARC	931.235	-0.508077	2.04e-22	2.8e-20
ENSG00000113657	DPYSL3	109.443	-1.00258	2.82e-22	3.84e-20
ENSG00000145632	PLK2	29.2107	-1.86425	4.39e-22	5.93e-20
ENSG00000115641	FHL2	17.5531	-2.59691	5.91e-22	7.85e-20
ENSG00000159840	ZYX	97.3909	-1.17921	7.5e-22	9.78e-20
ENSG00000108691	CCL2	17.7459	-2.43881	3.44e-21	4.31e-19
ENSG00000122694	GLIPR2	37.6954	-1.53627	3.66e-21	4.55e-19
ENSG00000141753	IGFBP4	40.8342	-1.51755	4.43e-21	5.46e-19
ENSG00000170893	TRH	28.0445	-1.70176	7.1e-21	8.68e-19
ENSG00000071282	LMCD1	23.3023	-2.1266	8.48e-21	1.03e-18
ENSG00000110880	CORO1C	39.4396	-1.5229	1.65e-20	1.98e-18
ENSG00000078401	EDN1	22.4041	-2.27993	4.08e-20	4.84e-18
ENSG00000071127	WDR1	119.273	-0.847882	6.12e-20	7.14e-18
ENSG00000134013	LOXL2	25.2008	-2.06046	7.66e-20	8.87e-18
ENSG00000130176	CNN1	16.9904	-3.00226	1.26e-19	1.42e-17
ENSG00000147883	CDKN2B	34.6307	-1.66182	3e-19	3.35e-17
ENSG00000131711	MAP1B	609.24	-0.488932	4.54e-19	5.04e-17
ENSG00000128564	VGF	70.5398	-1.08551	7.04e-19	7.7e-17
ENSG00000277443	MARCKS	215.094	-0.625041	7.68e-19	8.34e-17
ENSG00000130635	COL5A1	33.808	-1.67657	8.54e-19	9.2e-17
ENSG00000162909	CAPN2	86.3195	-0.959109	1.05e-18	1.13e-16
ENSG00000155366	RHOC	85.6109	-0.977887	1.89e-18	1.94e-16
ENSG00000184009	ACTG1	2681.82	-0.335596	4.71e-18	4.63e-16
ENSG00000026025	VIM	3042.27	-0.573	9.49e-18	9.15e-16
ENSG00000166426	CRABP1	47.5176	-1.2909	1.08e-17	1.03e-15
ENSG00000182718	ANXA2	462.478	-1.22977	1.2e-17	1.14e-15
ENSG00000188322	SBK1	146.672	-0.74927	1.35e-17	1.27e-15
ENSG00000158710	TAGLN2	159.873	-0.908835	2.86e-17	2.6e-15
ENSG00000079459	FDFT1	152.663	-0.677176	3.66e-17	3.29e-15
ENSG00000118257	NRP2	37.6297	-1.41589	4.46e-17	3.98e-15
ENSG00000139278	GLIPR1	13.8352	-2.75886	5.35e-17	4.75e-15
ENSG00000135074	ADAM19	26.1366	-1.85761	7.42e-17	6.55e-15
ENSG00000173457	PPP1R14B	142.754	-0.762859	3.1e-16	2.68e-14
ENSG00000144834	TAGLN3	41.0926	-1.15985	1.15e-15	9.47e-14
ENSG00000075618	FSCN1	177.21	-0.643353	1.24e-15	1.02e-13
ENSG00000158164	TMSB15A	28.5516	-1.46033	2.25e-15	1.81e-13
ENSG00000115091	ACTR3	85.737	-0.815189	2.86e-15	2.26e-13
ENSG00000129167	TPH1	11.5372	-3.8053	4.91e-15	3.81e-13
ENSG00000164951	PDP1	31.6686	-1.26178	5.95e-15	4.6e-13
ENSG00000196924	FLNA	215.619	-0.636519	6.93e-15	5.27e-13
ENSG00000157110	RBPMS	30.3388	-1.35949	1.03e-14	7.75e-13
ENSG00000041982	TNC	12.896	-2.33893	1.36e-14	1.01e-12
ENSG00000035403	VCL	89.8357	-1.1108	4.39e-14	3.16e-12
ENSG00000104435	STMN2	235.592	-0.602852	6.5e-14	4.61e-12
ENSG00000157851	DPYSL5	65.5954	-0.933252	8.69e-14	6e-12
ENSG00000075223	SEMA3C	26.4139	-1.4089	1.17e-13	8e-12
ENSG00000176887	SOX11	116.444	-0.89995	1.31e-13	8.9e-12
ENSG00000242242	PVRL3-AS1	22.4428	-1.95701	1.47e-13	9.9e-12
ENSG00000101182	PSMA7	235.687	-0.545123	2.02e-13	1.35e-11
ENSG00000159217	IGF2BP1	36.4745	-1.10547	2.13e-13	1.42e-11
ENSG00000078369	GNB1	168.707	-0.59629	2.37e-13	1.58e-11
ENSG00000167601	AXL	37.879	-1.33773	2.69e-13	1.78e-11
ENSG00000138772	ANXA3	49.0608	-1.01468	2.82e-13	1.85e-11
ENSG00000120129	DUSP1	56.2381	-0.948321	3.63e-13	2.37e-11
ENSG00000171617	ENC1	28.3796	-1.3134	4.08e-13	2.65e-11
ENSG00000186575	NF2	53.3379	-0.907717	4.15e-13	2.69e-11
ENSG00000134333	LDHA	66.4438	-0.825251	5.65e-13	3.58e-11
ENSG00000149591	TAGLN	58.8887	-1.94056	6.13e-13	3.86e-11
ENSG00000140682	TGFB1I1	10.2314	-2.37895	6.24e-13	3.9e-11
ENSG00000122566	HNRNPA2B1	261.286	-0.704853	7.79e-13	4.84e-11
ENSG00000175063	UBE2C	25.1529	-1.30866	8.44e-13	5.22e-11
ENSG00000105974	CAV1	5.5488	-5.11827	1.04e-12	6.37e-11
ENSG00000053438	NNAT	692.479	-1.04155	1.04e-12	6.38e-11
ENSG00000147065	MSN	39.5025	-1.09354	1.06e-12	6.44e-11
ENSG00000084731	KIF3C	33.7021	-1.14591	1.16e-12	7.02e-11
ENSG00000107130	NCS1	42.9526	-1.00509	1.3e-12	7.84e-11
ENSG00000171848	RRM2	24.9102	-1.3376	1.32e-12	7.94e-11
ENSG00000169710	FASN	61.761	-0.92235	1.34e-12	8.04e-11
ENSG00000108953	YWHAE	323.391	-0.371438	1.37e-12	8.18e-11
ENSG00000113758	DBN1	107.366	-0.840858	1.48e-12	8.75e-11
ENSG00000131473	ACLY	62.5893	-0.941352	1.49e-12	8.82e-11
ENSG00000171345	KRT19	37.7832	-1.10674	1.84e-12	1.07e-10
ENSG00000101460	MAP1LC3A	95.9203	-0.669494	2.04e-12	1.18e-10
ENSG00000184602	SNN	47.5813	-1.00381	2.58e-12	1.48e-10
ENSG00000074590	NUAK1	25.9366	-1.3794	2.86e-12	1.63e-10
ENSG00000154553	PDLIM3	28.5293	-1.22284	3.3e-12	1.87e-10
ENSG00000138107	ACTR1A	74.5264	-0.715013	4.49e-12	2.48e-10
ENSG00000239672	NME1	44.8924	-1.05056	5.34e-12	2.91e-10
ENSG00000197457	STMN3	112.863	-0.744932	5.84e-12	3.15e-10
ENSG00000136490	LIMD2	27.7002	-1.23565	6.27e-12	3.35e-10
ENSG00000143878	RHOB	57.1035	-0.92508	7.84e-12	4.11e-10
ENSG00000131016	AKAP12	62.2174	-0.892816	8.28e-12	4.31e-10
ENSG00000136068	FLNB	55.984	-0.826251	1.11e-11	5.74e-10
ENSG00000130402	ACTN4	106.473	-0.628564	1.23e-11	6.31e-10
ENSG00000058085	LAMC2	11.6591	-2.31652	1.24e-11	6.35e-10
ENSG00000022267	FHL1	67.8169	-0.866192	1.29e-11	6.55e-10
ENSG00000165072	MAMDC2	30.6457	-1.26117	1.58e-11	7.99e-10
ENSG00000144824	PHLDB2	10.0064	-2.1615	1.84e-11	9.29e-10
ENSG00000184557	SOCS3	15.8974	-1.77169	1.99e-11	1e-09
ENSG00000173801	JUP	51.9025	-0.89347	2.23e-11	1.12e-09
ENSG00000106799	TGFBR1	40.9945	-1.11646	3.2e-11	1.57e-09
ENSG00000172020	GAP43	99.2097	-0.884799	3.33e-11	1.63e-09
ENSG00000075426	FOSL2	21.1469	-1.45844	3.96e-11	1.91e-09
ENSG00000059804	SLC2A3	21.4499	-1.36914	4.23e-11	2.04e-09
ENSG00000115310	RTN4	176.831	-0.55101	5.7e-11	2.73e-09
ENSG00000116560	SFPQ	94.6895	-0.670887	5.76e-11	2.75e-09
ENSG00000169750	RAC3	43.7101	-0.951315	6.45e-11	3.06e-09
ENSG00000242265	PEG10	326.269	-0.586401	6.91e-11	3.26e-09
ENSG00000203879	GDI1	116.709	-0.635979	1.05e-10	4.85e-09
ENSG00000100167	2003-09-01	58.7597	-0.801621	1.14e-10	5.28e-09
ENSG00000143355	LHX9	13.0814	-1.92187	1.27e-10	5.83e-09
ENSG00000092969	TGFB2	7.9343	-2.75782	1.27e-10	5.83e-09
ENSG00000134824	FADS2	133.012	-0.700503	1.33e-10	6.07e-09
ENSG00000117632	STMN1	113.348	-0.66252	1.4e-10	6.34e-09
ENSG00000175899	A2M	4.27619	-4.79174	2.55e-10	1.14e-08
ENSG00000168610	STAT3	85.2191	-0.635445	3.27e-10	1.44e-08
ENSG00000136802	LRRC8A	24.5139	-1.10634	3.32e-10	1.46e-08
ENSG00000124766	SOX4	257.683	-0.465096	3.63e-10	1.59e-08
ENSG00000146112	PPP1R18	23.9379	-1.17767	4.94e-10	2.15e-08
ENSG00000087460	GNAS	1181.53	-0.26456	5.5e-10	2.37e-08
ENSG00000073712	FERMT2	28.8376	-1.04822	8.45e-10	3.58e-08
ENSG00000128510	CPA4	8.79612	-2.40634	1.02e-09	4.26e-08
ENSG00000117461	PIK3R3	25.2185	-1.13181	1.15e-09	4.77e-08
ENSG00000119547	ONECUT2	28.7408	-1.12692	1.28e-09	5.28e-08
ENSG00000092964	DPYSL2	179.108	-0.494054	1.33e-09	5.45e-08
ENSG00000148677	ANKRD1	6.05216	-3.71344	1.57e-09	6.39e-08
ENSG00000137501	SYTL2	8.69395	-2.49156	1.61e-09	6.52e-08
ENSG00000172348	RCAN2	19.2544	-1.33619	1.62e-09	6.57e-08
ENSG00000182809	CRIP2	153.529	-0.518047	1.65e-09	6.64e-08
ENSG00000275342	SGK223	13.0072	-1.75234	1.9e-09	7.63e-08
ENSG00000164111	ANXA5	120.432	-0.575238	1.91e-09	7.63e-08
ENSG00000137267	TUBB2A	93.3522	-1.15117	1.99e-09	7.93e-08
ENSG00000155368	DBI	75.4599	-0.650375	2.05e-09	8.16e-08
ENSG00000119408	NEK6	36.1336	-0.962437	2.34e-09	9.28e-08
ENSG00000105810	CDK6	32.1354	-0.967788	2.99e-09	1.16e-07
ENSG00000134245	WNT2B	8.12044	-2.45949	3.01e-09	1.17e-07
ENSG00000137124	ALDH1B1	15.3615	-1.52026	3.17e-09	1.22e-07
ENSG00000140859	KIFC3	27.617	-1.04538	3.2e-09	1.23e-07
ENSG00000180730	SHISA2	14.243	-1.60351	3.54e-09	1.36e-07
ENSG00000171992	SYNPO	7.83312	-3.17804	3.82e-09	1.46e-07
ENSG00000101057	MYBL2	10.1025	-1.80629	4.68e-09	1.76e-07
ENSG00000188290	HES4	17.7113	-1.4601	4.75e-09	1.78e-07
ENSG00000120802	TMPO	33.0365	-0.924016	5.6e-09	2.08e-07
ENSG00000105254	TBCB	133.182	-0.516576	5.69e-09	2.11e-07
ENSG00000196923	PDLIM7	83.1172	-0.630372	5.94e-09	2.18e-07
ENSG00000138758	2011-09-01	51.7152	-0.732642	5.97e-09	2.19e-07
ENSG00000039560	RAI14	30.9347	-1.03372	6.56e-09	2.38e-07
ENSG00000254726	MEX3A	82.1939	-0.644178	6.55e-09	2.38e-07
ENSG00000108424	KPNB1	89.0262	-0.56612	6.62e-09	2.39e-07
ENSG00000136810	TXN	102.981	-0.597885	6.66e-09	2.4e-07
ENSG00000116133	DHCR24	118.273	-0.572653	6.95e-09	2.49e-07
ENSG00000178999	AURKB	8.03473	-1.85027	7.19e-09	2.57e-07
ENSG00000118680	MYL12B	317.887	-0.366121	7.52e-09	2.67e-07
ENSG00000165434	PGM2L1	33.7855	-0.859217	7.97e-09	2.81e-07
ENSG00000106617	PRKAG2	12.7851	-1.55905	8.26e-09	2.91e-07
ENSG00000101608	MYL12A	170.321	-0.544732	8.59e-09	3.01e-07
ENSG00000176788	BASP1	234.998	-0.669616	9.55e-09	3.33e-07
ENSG00000159251	ACTC1	3.80667	-4.19245	1.03e-08	3.57e-07
ENSG00000076716	GPC4	45.0532	-0.764591	1.03e-08	3.57e-07
ENSG00000113070	HBEGF	9.14658	-1.88405	1.1e-08	3.82e-07
ENSG00000176907	C8orf4	6.00979	-2.67555	1.12e-08	3.87e-07
ENSG00000057019	DCBLD2	45.2008	-0.935361	1.21e-08	4.17e-07
ENSG00000103005	USB1	27.1086	-1.06969	1.23e-08	4.22e-07
ENSG00000137309	HMGA1	67.6588	-0.732492	1.31e-08	4.48e-07
ENSG00000125970	RALY	84.1184	-0.547688	1.45e-08	4.93e-07
ENSG00000139645	ANKRD52	20.9939	-1.1814	1.52e-08	5.16e-07
ENSG00000126458	RRAS	9.20967	-1.90889	1.69e-08	5.73e-07
ENSG00000171786	NHLH1	8.38827	-1.96926	1.71e-08	5.78e-07
ENSG00000070614	NDST1	24.0715	-1.09029	1.77e-08	5.96e-07
ENSG00000148120	C9orf3	18.9536	-1.23069	1.9e-08	6.36e-07
ENSG00000137343	ATAT1	48.6619	-0.708946	2.11e-08	7.02e-07
ENSG00000071054	MAP4K4	55.5321	-0.649501	2.27e-08	7.52e-07
ENSG00000125835	SNRPB	108.035	-0.543598	2.43e-08	8e-07
ENSG00000133083	DCLK1	29.8947	-0.887177	2.84e-08	9.29e-07
ENSG00000162772	ATF3	50.8839	-0.769715	2.84e-08	9.29e-07
ENSG00000161203	AP2M1	142.17	-0.476513	2.86e-08	9.33e-07
ENSG00000170759	KIF5B	101.079	-0.481654	3.03e-08	9.84e-07
ENSG00000008517	IL32	4.20168	-3.12481	3.08e-08	9.99e-07
ENSG00000182963	GJC1	15.6763	-1.18342	3.37e-08	1.08e-06
ENSG00000006327	TNFRSF12A	96.9069	-1.62251	3.48e-08	1.11e-06
ENSG00000160963	COL26A1	40.4676	-0.823142	3.47e-08	1.11e-06
ENSG00000127863	TNFRSF19	16.2912	-1.34125	3.67e-08	1.16e-06
ENSG00000047849	MAP4	98.7704	-0.510659	4.06e-08	1.28e-06
ENSG00000104738	MCM4	26.4336	-0.961234	4.09e-08	1.28e-06
ENSG00000110047	EHD1	33.5764	-0.86119	4.56e-08	1.42e-06
ENSG00000157654	PALM2-AKAP2	13.6864	-1.46487	4.63e-08	1.44e-06
ENSG00000167900	TK1	11.4426	-1.45156	4.86e-08	1.5e-06
ENSG00000075415	SLC25A3	421.428	-0.37668	5.01e-08	1.54e-06
ENSG00000125753	VASP	21.2657	-1.03311	5.91e-08	1.81e-06
ENSG00000100320	RBFOX2	75.1687	-0.603988	6.05e-08	1.84e-06
ENSG00000213585	VDAC1	115.914	-0.4567	6.05e-08	1.84e-06
ENSG00000145423	SFRP2	7.58547	-2.08967	6.12e-08	1.86e-06
ENSG00000111328	CDK2AP1	86.3229	-0.555511	6.74e-08	2.03e-06
ENSG00000139926	FRMD6	6.61134	-1.9879	6.98e-08	2.1e-06
ENSG00000145012	LPP	37.202	-0.841274	7.52e-08	2.25e-06
ENSG00000061337	LZTS1	11.49	-1.56465	7.66e-08	2.29e-06
ENSG00000114019	AMOTL2	42.6357	-0.739452	7.94e-08	2.36e-06
ENSG00000108861	DUSP3	44.0228	-0.749151	8.54e-08	2.54e-06
ENSG00000075043	KCNQ2	36.4632	-0.834758	9.19e-08	2.72e-06
ENSG00000125968	ID1	76.6653	-0.689406	9.43e-08	2.78e-06
ENSG00000173221	GLRX	13.8783	-1.47244	9.86e-08	2.9e-06
ENSG00000104368	PLAT	4.88253	-3.14363	1.03e-07	3.01e-06
ENSG00000099953	MMP11	12.4601	-1.46057	1.05e-07	3.07e-06
ENSG00000166508	MCM7	31.153	-0.780622	1.07e-07	3.14e-06
ENSG00000102898	NUTF2	160.624	-0.624426	1.09e-07	3.17e-06
ENSG00000079462	PAFAH1B3	90.7066	-0.517368	1.36e-07	3.93e-06
ENSG00000145386	CCNA2	9.02666	-1.61083	1.37e-07	3.95e-06
ENSG00000137203	TFAP2A	6.69361	-2.5058	1.39e-07	4.01e-06
ENSG00000156265	MAP3K7CL	1.8827	-4.0758	1.41e-07	4.05e-06
ENSG00000182916	TCEAL7	70.0987	-0.587486	1.54e-07	4.41e-06
ENSG00000134308	YWHAQ	104.341	-0.493543	1.77e-07	5.01e-06
ENSG00000111674	ENO2	74.0944	-0.657097	1.79e-07	5.05e-06
ENSG00000118971	CCND2	143.046	-0.575446	1.9e-07	5.32e-06
ENSG00000090932	DLL3	36.1707	-0.87513	2.05e-07	5.68e-06
ENSG00000100311	PDGFB	7.97535	-1.77327	2.09e-07	5.78e-06
ENSG00000128245	YWHAH	160.738	-0.426087	2.16e-07	5.94e-06
ENSG00000120708	TGFBI	4.08847	-3.56928	2.2e-07	6.05e-06
ENSG00000134686	PHC2	77.3168	-0.576601	2.6e-07	7.1e-06
ENSG00000176619	LMNB2	45.6161	-0.634552	2.62e-07	7.15e-06
ENSG00000170027	YWHAG	67.5718	-0.577445	2.66e-07	7.24e-06
ENSG00000177875	CCDC184	34.4328	-0.793626	2.7e-07	7.34e-06
ENSG00000176720	BOK	34.3329	-0.861502	2.82e-07	7.64e-06
ENSG00000168243	GNG4	20.9221	-1.02832	2.95e-07	7.93e-06
ENSG00000143632	ACTA1	6.68525	-2.27292	3.02e-07	8.11e-06
ENSG00000089685	BIRC5	17.8383	-1.21486	3.26e-07	8.73e-06
ENSG00000111859	NEDD9	13.9092	-1.36775	3.28e-07	8.77e-06
ENSG00000167508	MVD	48.5121	-0.714941	3.58e-07	9.53e-06
ENSG00000116871	MAP7D1	56.5269	-0.704705	3.76e-07	9.92e-06
ENSG00000198910	L1CAM	31.5199	-0.803018	4.18e-07	1.1e-05
ENSG00000070831	CDC42	56.6935	-0.647409	4.37e-07	1.14e-05
ENSG00000110321	EIF4G2	508.041	-0.292346	4.37e-07	1.14e-05
ENSG00000198796	ALPK2	3.92492	-3.49997	4.45e-07	1.16e-05
ENSG00000166582	CENPV	23.1505	-1.04167	4.57e-07	1.19e-05
ENSG00000129195	FAM64A	10.0068	-1.50395	4.62e-07	1.2e-05
ENSG00000108828	VAT1	114.641	-0.507254	4.7e-07	1.22e-05
ENSG00000174775	HRAS	71.8301	-0.553448	4.89e-07	1.26e-05
ENSG00000175426	PCSK1	28.4626	-0.875953	5.02e-07	1.3e-05
ENSG00000151640	DPYSL4	39.0461	-0.796761	5.56e-07	1.42e-05
ENSG00000138668	HNRNPD	144.664	-0.490366	5.62e-07	1.44e-05
ENSG00000203706	SERTAD4-AS1	12.3992	-1.55246	5.69e-07	1.45e-05
ENSG00000159388	BTG2	66.0481	-0.607062	5.8e-07	1.47e-05
ENSG00000128342	LIF	2.92091	-3.88085	5.9e-07	1.5e-05
ENSG00000241553	ARPC4	116.865	-0.631784	6.17e-07	1.56e-05
ENSG00000187634	SAMD11	13.7817	-1.28858	6.58e-07	1.66e-05
ENSG00000035862	TIMP2	100.227	-0.527938	6.95e-07	1.74e-05
ENSG00000167088	SNRPD1	36.5764	-0.686752	7.04e-07	1.76e-05
ENSG00000159216	RUNX1	7.00592	-1.9457	7.26e-07	1.81e-05
ENSG00000127616	SMARCA4	126.316	-0.427013	7.48e-07	1.85e-05
ENSG00000170421	KRT8	59.932	-0.610082	7.82e-07	1.93e-05
ENSG00000152102	FAM168B	34.864	-0.775243	7.92e-07	1.95e-05
ENSG00000147889	CDKN2A	8.45046	-1.72198	8.73e-07	2.14e-05
ENSG00000148154	UGCG	37.9327	-0.801415	8.84e-07	2.15e-05
ENSG00000077279	DCX	89.6394	-0.599097	8.83e-07	2.15e-05
ENSG00000176871	WSB2	63.2087	-0.563482	9.02e-07	2.19e-05
ENSG00000168386	FILIP1L	7.41374	-1.93988	1.03e-06	2.48e-05
ENSG00000166483	WEE1	20.5292	-0.942921	1.05e-06	2.52e-05
ENSG00000160753	RUSC1	21.5737	-0.936629	1.05e-06	2.53e-05
ENSG00000184897	H1FX	155.679	-0.541444	1.06e-06	2.55e-05
ENSG00000067082	KLF6	25.3313	-1.00099	1.13e-06	2.69e-05
ENSG00000179958	DCTPP1	29.8799	-0.77062	1.14e-06	2.7e-05
ENSG00000164442	CITED2	74.5392	-0.590889	1.14e-06	2.7e-05
ENSG00000174469	CNTNAP2	89.3139	-0.53932	1.14e-06	2.7e-05
ENSG00000137331	IER3	8.78129	-1.6352	1.16e-06	2.75e-05
ENSG00000189403	HMGB1	42.2359	-0.623291	1.21e-06	2.84e-05
ENSG00000139289	PHLDA1	21.337	-1.02026	1.22e-06	2.87e-05
ENSG00000206053	HN1L	47.9519	-0.575438	1.29e-06	3.01e-05
ENSG00000023734	STRAP	161.203	-0.37938	1.31e-06	3.03e-05
ENSG00000110092	CCND1	71.9914	-0.585678	1.36e-06	3.13e-05
ENSG00000125266	EFNB2	22.0223	-0.990709	1.47e-06	3.38e-05
ENSG00000091986	CCDC80	46.3281	-0.678575	1.49e-06	3.42e-05
ENSG00000163545	NUAK2	28.9038	-0.842955	1.51e-06	3.45e-05
ENSG00000164176	EDIL3	30.3174	-0.888337	1.67e-06	3.76e-05
ENSG00000162490	DRAXIN	32.1037	-0.750528	1.68e-06	3.79e-05
ENSG00000116285	ERRFI1	31.4296	-0.719365	1.68e-06	3.79e-05
ENSG00000136450	SRSF1	17.7818	-0.948559	1.79e-06	4.03e-05
ENSG00000003249	DBNDD1	34.0758	-0.78869	1.89e-06	4.23e-05
ENSG00000152154	TMEM178A	28.9674	-0.825055	1.95e-06	4.36e-05
ENSG00000213420	GPC2	14.5662	-1.15986	2e-06	4.44e-05
ENSG00000160789	LMNA	50.5603	-0.59257	2e-06	4.44e-05
ENSG00000073921	PICALM	46.5163	-0.785064	2.02e-06	4.48e-05
ENSG00000182175	RGMA	28.0237	-0.798028	2.05e-06	4.54e-05
ENSG00000070404	FSTL3	10.8767	-1.42862	2.16e-06	4.79e-05
ENSG00000172247	C1QTNF4	6.79808	-1.88434	2.22e-06	4.9e-05
ENSG00000180801	ARSJ	4.85851	-2.3018	2.24e-06	4.93e-05
ENSG00000197614	MFAP5	4.99726	-2.18695	2.27e-06	4.98e-05
ENSG00000131747	TOP2A	18.9644	-1.03239	2.5e-06	5.47e-05
ENSG00000101198	NKAIN4	17.373	-1.11445	2.51e-06	5.48e-05
ENSG00000249992	TMEM158	38.0571	-0.795017	2.52e-06	5.48e-05
ENSG00000157456	CCNB2	10.3129	-1.31672	2.58e-06	5.62e-05
ENSG00000196262	PPIA	77.4665	-0.568105	2.64e-06	5.74e-05
ENSG00000116852	KIF21B	29.1072	-0.855623	2.82e-06	6.08e-05
ENSG00000113739	STC2	7.81565	-1.92542	3.06e-06	6.57e-05
ENSG00000174721	FGFBP3	37.9528	-0.754885	3.24e-06	6.91e-05
ENSG00000128283	CDC42EP1	12.1895	-1.32153	3.3e-06	7.04e-05
ENSG00000259207	ITGB3	1.66434	-3.70535	3.35e-06	7.13e-05
ENSG00000157557	ETS2	57.6884	-0.554748	3.41e-06	7.24e-05
ENSG00000130164	LDLR	34.5436	-0.790078	3.45e-06	7.32e-05
ENSG00000161547	SRSF2	54.6371	-0.546211	3.5e-06	7.4e-05
ENSG00000167470	MIDN	34.288	-0.71989	3.52e-06	7.43e-05
ENSG00000057608	GDI2	98.9867	-0.51046	3.66e-06	7.71e-05
ENSG00000163171	CDC42EP3	40.6826	-0.667271	3.72e-06	7.82e-05
ENSG00000159335	PTMS	675.916	-0.83412	3.8e-06	7.95e-05
ENSG00000130294	KIF1A	142.08	-0.450922	3.87e-06	8.09e-05
ENSG00000164853	UNCX	19.7147	-1.5202	3.99e-06	8.31e-05
ENSG00000010278	CD9	12.2031	-1.29462	4.05e-06	8.41e-05
ENSG00000110955	ATP5B	457.507	-0.261131	4.05e-06	8.41e-05
ENSG00000133026	MYH10	134.447	-0.505253	4.27e-06	8.82e-05
ENSG00000167657	DAPK3	27.7048	-0.773326	4.46e-06	9.17e-05
ENSG00000148773	MKI67	8.94366	-1.41944	4.5e-06	9.23e-05
ENSG00000113368	LMNB1	9.21388	-1.53056	4.53e-06	9.25e-05
ENSG00000034152	MAP2K3	9.25084	-1.46285	5.41e-06	0.000109069
ENSG00000114353	GNAI2	123.673	-0.789721	5.55e-06	0.000111395
ENSG00000070087	PFN2	295.067	-0.313988	5.82e-06	0.000116533
ENSG00000119782	FKBP1B	26.5167	-0.797117	5.95e-06	0.000118649
ENSG00000112658	SRF	22.9334	-0.851675	6.56e-06	0.000130162
ENSG00000160326	SLC2A6	8.65273	-1.61374	6.92e-06	0.000136734
ENSG00000175602	CCDC85B	41.0482	-0.663886	7.02e-06	0.000138561
ENSG00000169756	LIMS1	26.9857	-0.739931	7.12e-06	0.00014035
ENSG00000116741	RGS2	21.1526	-0.886355	7.16e-06	0.000140969
ENSG00000115884	SDC1	13.7721	-1.16053	7.39e-06	0.000144956
ENSG00000102172	SMS	75.9815	-0.497035	7.41e-06	0.000145178
ENSG00000134986	NREP	36.43	-0.692843	7.59e-06	0.000148216
ENSG00000145247	OCIAD2	19.7569	-1.13349	7.64e-06	0.000149029
ENSG00000125851	PCSK2	29.2256	-0.744317	7.7e-06	0.00014996
ENSG00000122779	TRIM24	26.0029	-0.767832	7.94e-06	0.000154051
ENSG00000077721	UBE2A	43.5424	-0.685028	7.97e-06	0.000154505
ENSG00000121774	KHDRBS1	138.297	-0.355769	7.98e-06	0.000154505
ENSG00000023902	PLEKHO1	39.6325	-0.636782	8.04e-06	0.000155486
ENSG00000102996	MMP15	23.0302	-0.813736	8.17e-06	0.000157609
ENSG00000116001	TIA1	24.6099	-0.836118	8.22e-06	0.000158142
ENSG00000146223	RPL7L1	43.8947	-0.639207	8.35e-06	0.000160329
ENSG00000172757	CFL1	323.574	-0.610342	8.45e-06	0.000161981
ENSG00000154678	PDE1C	2.73454	-3.32007	8.75e-06	0.000167107
ENSG00000213626	LBH	56.8742	-0.613133	9.31e-06	0.000176545
ENSG00000136535	TBR1	10.2378	-1.24954	1.06e-05	0.000197782
ENSG00000049249	TNFRSF9	1.62797	-3.64518	1.06e-05	0.00019897
ENSG00000009954	BAZ1B	38.8772	-0.737506	1.06e-05	0.00019897
ENSG00000183684	ALYREF	61.4989	-0.670363	1.07e-05	0.000200144
ENSG00000173786	CNP	51.0389	-0.555805	1.22e-05	0.000225557
ENSG00000169851	PCDH7	57.4864	-0.571793	1.32e-05	0.000240498
ENSG00000162512	SDC3	60.719	-0.523032	1.39e-05	0.000252534
ENSG00000085491	SLC25A24	14.9957	-0.978773	1.45e-05	0.000263014
ENSG00000172939	OXSR1	21.0802	-0.840327	1.45e-05	0.000263014
ENSG00000126247	CAPNS1	276.809	-0.346214	1.48e-05	0.000269084
ENSG00000011422	PLAUR	2.00305	-3.3742	1.5e-05	0.000271027
ENSG00000113083	LOX	19.9912	-0.882895	1.54e-05	0.000277722
ENSG00000038382	TRIO	26.1954	-0.820216	1.54e-05	0.000277722
ENSG00000129355	CDKN2D	36.1263	-0.648916	1.61e-05	0.000289372
ENSG00000103275	UBE2I	106.19	-0.460764	1.64e-05	0.00029404
ENSG00000116260	QSOX1	21.9443	-0.893084	1.66e-05	0.00029706
ENSG00000087586	AURKA	6.70755	-1.4568	1.67e-05	0.000298214
ENSG00000134690	CDCA8	7.13447	-1.45675	1.74e-05	0.000308025
ENSG00000151914	DST	36.5066	-0.693627	1.8e-05	0.000318932
ENSG00000188483	IER5L	10.8947	-1.17874	1.81e-05	0.000319163
ENSG00000272398	CD24	175.724	-0.335748	1.83e-05	0.000322773
ENSG00000187122	SLIT1	19.2103	-0.894845	1.95e-05	0.000341971
ENSG00000131153	GINS2	13.1887	-1.00158	2.05e-05	0.000356112
ENSG00000170091	HMP19	55.142	-0.507911	2.08e-05	0.000361527
ENSG00000102038	SMARCA1	35.0297	-0.641663	2.09e-05	0.000362528
ENSG00000213186	TRIM59	8.60655	-1.1908	2.13e-05	0.000368595
ENSG00000140931	CMTM3	16.3903	-0.943463	2.14e-05	0.000368777
ENSG00000137076	TLN1	33.1497	-0.624902	2.14e-05	0.000368839
ENSG00000105568	PPP2R1A	189.004	-0.381477	2.29e-05	0.000391613
ENSG00000166803	KIAA0101	11.5528	-1.08762	2.3e-05	0.000393599
ENSG00000176697	BDNF	18.4566	-0.855113	2.33e-05	0.000397772
ENSG00000112081	SRSF3	95.863	-0.432651	2.33e-05	0.000397772
ENSG00000004487	KDM1A	63.6583	-0.558255	2.4e-05	0.000408104
ENSG00000137094	DNAJB5	17.7342	-0.889457	2.46e-05	0.000416101
ENSG00000123159	GIPC1	59.5241	-0.520016	2.48e-05	0.000417407
ENSG00000150938	CRIM1	35.7241	-0.751322	2.49e-05	0.00041878
ENSG00000084733	RAB10	36.5453	-0.626395	2.49e-05	0.000419354
ENSG00000135387	CAPRIN1	96.8094	-0.460008	2.59e-05	0.000433642
ENSG00000162493	PDPN	68.0634	-0.457182	2.67e-05	0.00044599
ENSG00000162704	ARPC5	36.6216	-0.717116	2.7e-05	0.000449974
ENSG00000171159	C9orf16	116.393	-0.436615	2.76e-05	0.000458479
ENSG00000089280	FUS	173.39	-0.459938	2.88e-05	0.000475995
ENSG00000169435	RASSF6	10.5494	-1.20556	2.97e-05	0.000489051
ENSG00000106689	LHX2	7.02572	-1.44341	2.98e-05	0.000489952
ENSG00000141433	ADCYAP1	18.7141	-0.813043	2.98e-05	0.000489952
ENSG00000169641	LUZP1	11.456	-1.07846	3.17e-05	0.000519171
ENSG00000140575	IQGAP1	26.3084	-0.754727	3.24e-05	0.0005292
ENSG00000167378	IRGQ	42.7374	-0.606846	3.26e-05	0.00053106
ENSG00000204262	COL5A2	23.3852	-0.813516	3.37e-05	0.000548989
ENSG00000071564	TCF3	49.1571	-0.511579	3.52e-05	0.000570975
ENSG00000148484	RSU1	35.8976	-0.638424	3.59e-05	0.00058153
ENSG00000266524	GDF10	4.65169	-1.92236	3.6e-05	0.000582075
ENSG00000182752	PAPPA	6.94893	-1.64213	3.68e-05	0.00059322
ENSG00000166886	NAB2	12.0667	-1.0801	3.73e-05	0.000599414
ENSG00000171223	JUNB	12.9958	-0.982822	3.75e-05	0.000600203
ENSG00000134057	CCNB1	24.4396	-0.696374	3.75e-05	0.000600203
ENSG00000067560	RHOA	276.206	-0.289257	3.82e-05	0.000608559
ENSG00000151176	PLBD2	23.7613	-0.712623	3.84e-05	0.000609855
ENSG00000100714	MTHFD1	15.9635	-0.982017	4.1e-05	0.00064593
ENSG00000166224	SGPL1	52.4649	-0.620608	4.11e-05	0.000646177
ENSG00000176749	CDK5R1	24.6315	-0.709586	4.21e-05	0.000661117
ENSG00000132341	RAN	154.388	-0.330245	4.22e-05	0.000661117
ENSG00000124795	DEK	48.3304	-0.54112	4.27e-05	0.000668002
ENSG00000136108	CKAP2	19.2998	-0.906609	4.29e-05	0.000670014
ENSG00000126067	PSMB2	81.3818	-0.455649	4.37e-05	0.000679768
ENSG00000084710	EFR3B	32.2295	-0.706938	4.42e-05	0.000688041
ENSG00000151474	FRMD4A	9.88823	-1.30162	4.46e-05	0.000690298
ENSG00000171552	BCL2L1	40.1479	-0.608541	4.46e-05	0.000690298
ENSG00000169213	RAB3B	36.3289	-0.60545	4.46e-05	0.000690298
ENSG00000129474	AJUBA	35.7155	-0.643344	4.47e-05	0.000690662
ENSG00000107105	ELAVL2	15.4214	-0.938475	4.54e-05	0.000699857
ENSG00000185630	PBX1	73.676	-0.481005	4.62e-05	0.000709435
ENSG00000138795	LEF1	6.30469	-1.67414	4.67e-05	0.000714362
ENSG00000197061	HIST1H4C	10.0874	-1.35745	4.82e-05	0.000734076
ENSG00000125744	RTN2	14.1747	-0.967521	4.83e-05	0.000734954
ENSG00000028277	POU2F2	32.695	-0.698265	4.99e-05	0.000755814
ENSG00000125821	DTD1	70.8467	-0.435319	5.03e-05	0.00075971
ENSG00000134954	ETS1	2.13129	-3.10706	5.09e-05	0.000767186
ENSG00000006007	GDE1	53.0044	-0.50241	5.18e-05	0.00077635
ENSG00000088325	TPX2	13.2802	-1.00079	5.22e-05	0.00078134
ENSG00000168672	FAM84B	54.1661	-0.556337	5.38e-05	0.000802857
ENSG00000144485	HES6	125.992	-0.366896	5.5e-05	0.000817479
ENSG00000196591	HDAC2	142.494	-0.351729	5.67e-05	0.000841497
ENSG00000101367	MAPRE1	41.3378	-0.58952	5.72e-05	0.000847952
ENSG00000164045	CDC25A	5.94102	-1.5924	5.8e-05	0.000858142
ENSG00000100442	FKBP3	8.04852	-1.41335	5.87e-05	0.000866737
ENSG00000183386	FHL3	14.7084	-1.02528	6e-05	0.000884864
ENSG00000128050	PAICS	59.8445	-0.484252	6e-05	0.000884864
ENSG00000050405	LIMA1	24.0881	-0.83627	6.03e-05	0.000888268
ENSG00000078018	MAP2	122.144	-0.399394	6.05e-05	0.000890741
ENSG00000196834	POTEI	13.7617	-0.933919	6.26e-05	0.000917882
ENSG00000136950	ARPC5L	49.0715	-0.516642	6.63e-05	0.000966179
ENSG00000095752	IL11	2.99891	-2.49259	6.84e-05	0.000994298
ENSG00000139641	ESYT1	40.6523	-0.570457	6.91e-05	0.00100209
ENSG00000116649	SRM	89.2883	-0.415163	7.05e-05	0.00101958
ENSG00000119326	CTNNAL1	22.7593	-0.745723	7.43e-05	0.00106916
ENSG00000118508	RAB32	22.2988	-0.857343	7.48e-05	0.00107266
ENSG00000157570	TSPAN18	37.3614	-0.553015	7.47e-05	0.00107266
ENSG00000145979	TBC1D7	22.0259	-0.724723	7.6e-05	0.00108704
ENSG00000217094	PPIAP31	23.707	-0.898026	7.7e-05	0.00109749
ENSG00000166913	YWHAB	288.528	-0.273263	7.69e-05	0.00109749
ENSG00000166851	PLK1	9.26314	-1.07344	7.71e-05	0.0010978
ENSG00000131378	RFTN1	33.7134	-0.620947	7.81e-05	0.00110885
ENSG00000105520	PLPPR2	36.4736	-0.615349	8e-05	0.00113288
ENSG00000184144	CNTN2	8.01262	-1.24919	8.11e-05	0.00114842
ENSG00000122565	CBX3	77.6889	-0.400245	8.29e-05	0.00117074
ENSG00000110906	KCTD10	21.6629	-0.793413	8.36e-05	0.00117947
ENSG00000100314	CABP7	1.49206	-3.18074	8.48e-05	0.00119447
ENSG00000135447	PPP1R1A	22.7567	-0.705109	8.54e-05	0.00120271
ENSG00000178184	PARD6G	20.2549	-0.73762	8.77e-05	0.00123183
ENSG00000068489	PRR11	7.0671	-1.32026	9e-05	0.00126064
ENSG00000108106	UBE2S	20.9186	-0.81865	9e-05	0.00126064
ENSG00000133216	EPHB2	39.1795	-0.576631	9e-05	0.00126064
ENSG00000158292	GPR153	15.3509	-0.902703	9.03e-05	0.00126251
ENSG00000171148	TADA3	55.775	-0.449482	9.25e-05	0.0012921
ENSG00000162430	SEPN1	39.6258	-0.544613	9.6e-05	0.00133384
ENSG00000077080	ACTL6B	16.0226	-0.793285	9.69e-05	0.00134463
ENSG00000067836	ROGDI	32.0786	-0.663024	0.0001	0.00138459
ENSG00000075213	SEMA3A	16.0589	-0.927761	0.000102452	0.00141519
ENSG00000174705	SH3PXD2B	14.3224	-0.961151	0.000103871	0.0014297
ENSG00000277586	NEFL	42.4287	-0.586649	0.000104778	0.00143835
ENSG00000115963	RND3	30.2476	-0.745469	0.000106112	0.0014541
ENSG00000138071	ACTR2	48.9979	-0.595603	0.000106273	0.00145502
ENSG00000178860	MSC	3.06216	-2.58943	0.000109285	0.00149232
ENSG00000167081	PBX3	21.2765	-0.740029	0.000110053	0.00150016
ENSG00000171130	ATP6V0E2	31.9608	-0.621237	0.000110983	0.00151151
ENSG00000163584	RPL22L1	54.4018	-0.51897	0.000114762	0.00155344
ENSG00000186522	2010-09-01	15.8809	-0.832612	0.000116407	0.00157022
ENSG00000184545	DUSP8	33.3246	-0.603634	0.000122849	0.00164853
ENSG00000112655	PTK7	43.7889	-0.521343	0.000123699	0.0016585
ENSG00000186469	GNG2	42.1617	-0.590574	0.000123836	0.00165891
ENSG00000123213	NLN	14.8367	-0.869562	0.0001246	0.00166627
ENSG00000214391	TUBAP2	14.5482	-0.839232	0.000124535	0.00166627
ENSG00000186185	KIF18B	3.54382	-1.97834	0.000124724	0.00166649
ENSG00000108219	TSPAN14	38.5536	-0.595438	0.000125213	0.00167159
ENSG00000100994	PYGB	47.0056	-0.515994	0.00012796	0.00170532
ENSG00000103257	SLC7A5	103.773	-0.373637	0.000129056	0.00171845
ENSG00000118263	KLF7	19.8739	-0.744446	0.000132205	0.00175738
ENSG00000182287	AP1S2	32.8888	-0.587502	0.000132385	0.00175826
ENSG00000004777	ARHGAP33	7.16335	-1.24503	0.000134632	0.00178379
ENSG00000233328	PFN1P1	14.0604	-0.835781	0.000142726	0.00187635
ENSG00000136295	TTYH3	97.0174	-0.510173	0.000143294	0.00188204
ENSG00000243449	C4orf48	115.344	-0.38116	0.000143402	0.00188204
ENSG00000089220	PEBP1	276.578	-0.268463	0.00014376	0.00188515
ENSG00000196358	NTNG2	5.28295	-1.57324	0.00014542	0.00190531
ENSG00000174460	ZCCHC12	21.5476	-0.75056	0.00014607	0.00191221
ENSG00000175567	UCP2	44.5257	-0.532973	0.000151194	0.00197596
ENSG00000196935	SRGAP1	9.52672	-1.26138	0.000152695	0.00199389
ENSG00000182054	IDH2	61.0556	-0.466666	0.000153987	0.00200907
ENSG00000099284	H2AFY2	34.938	-0.542265	0.000154449	0.00201341
ENSG00000115163	CENPA	4.63025	-1.61722	0.000164269	0.00213069
ENSG00000122641	INHBA	1.27419	-3.24837	0.000165096	0.00213964
ENSG00000013364	MVP	13.8876	-0.903204	0.000167009	0.00216082
ENSG00000176087	SLC35A4	21.4258	-0.799408	0.000167719	0.00216639
ENSG00000264215	RP11-283C24.1	4.15233	-2.3204	0.000168239	0.00217108
ENSG00000135480	KRT7	13.9115	-1.00196	0.000168361	0.00217108
ENSG00000152137	HSPB8	9.08278	-1.35732	0.000174313	0.00222932
ENSG00000213722	DDAH2	153.853	-0.304174	0.000174304	0.00222932
ENSG00000102144	PGK1	116.579	-0.366404	0.00017883	0.00228519
ENSG00000213024	NUP62	34.757	-0.605674	0.000186719	0.00237428
ENSG00000179403	VWA1	25.5907	-0.655433	0.000189611	0.00240318
ENSG00000101447	FAM83D	4.43449	-1.74564	0.000190679	0.00240885
ENSG00000165802	NSMF	29.9992	-0.590054	0.000192031	0.00242396
ENSG00000124145	SDC4	51.7001	-0.596185	0.000202277	0.00253474
ENSG00000108344	PSMD3	64.0344	-0.439004	0.000202636	0.0025372
ENSG00000197451	HNRNPAB	27.6454	-0.564266	0.000203254	0.00254032
ENSG00000184007	PTP4A2	101.7	-0.346651	0.000203376	0.00254032
ENSG00000172175	MALT1	7.23788	-1.41519	0.000204527	0.00255059
ENSG00000153187	HNRNPU	117.077	-0.354332	0.000206114	0.00256626
ENSG00000113068	PFDN1	46.0863	-0.47953	0.000206601	0.00257026
ENSG00000122952	ZWINT	9.73766	-0.973469	0.000208771	0.00259311
ENSG00000008735	MAPK8IP2	22.8813	-0.670822	0.000209619	0.0025996
ENSG00000185274	WBSCR17	22.5909	-0.703924	0.000211583	0.00261756
ENSG00000167535	CACNB3	18.731	-0.750074	0.000218885	0.00268955
ENSG00000060718	COL11A1	43.6112	-0.573569	0.000218938	0.00268955
ENSG00000105419	MEIS3	34.7451	-0.565437	0.000218961	0.00268955
ENSG00000125898	FAM110A	7.01886	-1.19332	0.000222123	0.00272623
ENSG00000124920	MYRF	2.12671	-2.62122	0.000228969	0.00280582
ENSG00000173404	INSM1	37.0748	-0.534861	0.000234191	0.00285853
ENSG00000107372	ZFAND5	76.1749	-0.414223	0.000234536	0.0028605
ENSG00000132718	SYT11	130.834	-0.340691	0.000235138	0.00286109
ENSG00000198604	BAZ1A	10.909	-1.02253	0.000235858	0.0028676
ENSG00000146425	DYNLT1	42.5624	-0.535218	0.000240388	0.00291811
ENSG00000153310	FAM49B	34.8807	-0.57748	0.000241068	0.00292332
ENSG00000170345	FOS	8.07832	-1.19559	0.000242667	0.00293888
ENSG00000115129	TP53I3	19.7973	-0.751351	0.000243637	0.00294603
ENSG00000196878	LAMB3	1.02661	-3.24282	0.000243883	0.00294671
ENSG00000109919	MTCH2	86.3049	-0.385409	0.000248684	0.00299772
ENSG00000100644	HIF1A	58.1204	-0.469716	0.000251951	0.0030277
ENSG00000143384	MCL1	53.2793	-0.440398	0.000259258	0.0031131
ENSG00000206538	VGLL3	3.45613	-2.19851	0.000261705	0.00314006
ENSG00000136738	STAM	16.6796	-0.920783	0.000262061	0.0031419
ENSG00000142208	AKT1	50.1016	-0.445585	0.000263184	0.00315293
ENSG00000130203	APOE	90.5352	-0.447168	0.000265247	0.00317519
ENSG00000136274	NACAD	21.6704	-0.718654	0.000270108	0.00323089
ENSG00000085662	AKR1B1	43.5462	-0.518577	0.000270325	0.003231
ENSG00000024422	EHD2	3.59264	-2.08344	0.000270911	0.00323552
ENSG00000177889	UBE2N	60.514	-0.405221	0.000274786	0.00327927
ENSG00000142627	EPHA2	21.4403	-0.723554	0.000281626	0.00335059
ENSG00000063660	GPC1	52.1388	-0.460774	0.000283382	0.00336633
ENSG00000115363	EVA1A	4.57817	-1.83183	0.000293279	0.00346798
ENSG00000104967	NOVA2	26.5694	-0.585578	0.000295194	0.00348796
ENSG00000134222	PSRC1	5.86834	-1.42771	0.000295756	0.00349195
ENSG00000139629	GALNT6	2.85147	-2.36166	0.00029813	0.00350887
ENSG00000163577	EIF5A2	7.87611	-1.17145	0.000301299	0.00353855
ENSG00000180035	ZNF48	20.5333	-0.681561	0.000308391	0.00361364
ENSG00000181104	F2R	55.5712	-0.46155	0.000309384	0.00362254
ENSG00000133816	MICAL2	4.42867	-1.63041	0.000320264	0.00373305
ENSG00000183087	GAS6	18.6167	-0.718733	0.000327168	0.00380781
ENSG00000151465	CDC123	26.1567	-0.638649	0.00033249	0.0038588
ENSG00000137942	FNBP1L	39.8677	-0.561156	0.000332544	0.0038588
ENSG00000029993	HMGB3	27.8432	-0.621209	0.000344259	0.00397987
ENSG00000158769	F11R	12.0651	-0.889912	0.000348521	0.00401835
ENSG00000166710	B2M	26.1854	-0.766165	0.000348893	0.00401848
ENSG00000221926	TRIM16	12.8917	-0.861171	0.000352356	0.00405235
ENSG00000168280	KIF5C	115.769	-0.37662	0.00035329	0.00406009
ENSG00000144339	TMEFF2	14.458	-0.823237	0.000358009	0.00411128
ENSG00000071246	VASH1	7.42704	-1.19743	0.000358714	0.0041137
ENSG00000172354	GNB2	207.458	-0.394471	0.00035875	0.0041137
ENSG00000134243	SORT1	34.6792	-0.533296	0.000359324	0.00411724
ENSG00000102030	NAA10	79.1102	-0.350272	0.000369535	0.004228
ENSG00000067840	PDZD4	14.6152	-0.90485	0.000375416	0.00429213
ENSG00000100422	CERK	47.6422	-0.506345	0.000376644	0.004303
ENSG00000088832	FKBP1A	89.2919	-0.38631	0.000376982	0.0043037
ENSG00000123485	HJURP	4.05209	-1.72029	0.00038043	0.00433667
ENSG00000126950	TMEM35A	14.652	-0.90854	0.000382038	0.00435182
ENSG00000139874	SSTR1	3.49735	-2.10114	0.000384844	0.00437736
ENSG00000172137	CALB2	2.75607	-1.9484	0.000385831	0.0043796
ENSG00000148468	FAM171A1	29.7415	-0.625883	0.000385887	0.0043796
ENSG00000162458	FBLIM1	7.37289	-1.28014	0.000387838	0.0043953
ENSG00000120992	LYPLA1	40.9054	-0.496014	0.000388528	0.00439707
ENSG00000146963	LUC7L2	25.521	-0.622145	0.00041453	0.00466039
ENSG00000137936	BCAR3	7.45706	-1.09567	0.000415342	0.00466466
ENSG00000272636	DOC2B	25.0955	-0.738763	0.000415511	0.00466466
ENSG00000213047	DENND1B	7.34158	-1.15088	0.000434288	0.00484741
ENSG00000161888	SPC24	7.8618	-1.13254	0.000441834	0.00491398
ENSG00000100604	CHGA	92.388	-0.348037	0.000450626	0.00500102
ENSG00000167815	PRDX2	59.911	-0.416172	0.000452483	0.00501803
ENSG00000129351	ILF3	112.724	-0.320683	0.000455022	0.005039
ENSG00000099817	POLR2E	76.4732	-0.373652	0.000457886	0.00506349
ENSG00000174307	PHLDA3	20.7015	-0.651312	0.000466912	0.00514863
ENSG00000136830	FAM129B	25.6284	-0.628252	0.000468089	0.00515498
ENSG00000179292	TMEM151A	3.8915	-1.58072	0.000472904	0.00519933
ENSG00000186654	PRR5	5.80247	-1.26133	0.000474973	0.00521162
ENSG00000162873	KLHDC8A	7.09411	-1.21412	0.000476816	0.00522814
ENSG00000072163	LIMS2	5.22811	-1.42491	0.000479883	0.00525435
ENSG00000100364	KIAA0930	40.6592	-0.489595	0.000480884	0.0052616
ENSG00000168078	PBK	4.87539	-1.44864	0.000485291	0.00530608
ENSG00000165671	NSD1	16.9981	-0.74263	0.000491818	0.00536988
ENSG00000185567	AHNAK2	2.24492	-2.82459	0.000493646	0.00538575
ENSG00000196814	MVB12B	24.101	-0.641798	0.000495149	0.00539108
ENSG00000137273	FOXF2	1.33969	-2.87141	0.000498758	0.00541983
ENSG00000091664	SLC17A6	8.07346	-1.09329	0.000500453	0.00543359
ENSG00000265179	RP11-672L10.2	2.42173	-2.35174	0.000501554	0.00544174
ENSG00000153815	CMIP	43.0429	-0.522406	0.000503093	0.00545145
ENSG00000100290	BIK	7.98542	-1.20179	0.000507465	0.00548288
ENSG00000213923	CSNK1E	68.4742	-0.400263	0.000508612	0.0054887
ENSG00000151327	FAM177A1	37.9885	-0.489225	0.000521573	0.00561188
ENSG00000197894	ADH5	44.4266	-0.459632	0.000522283	0.00561562
ENSG00000111057	KRT18	60.8458	-0.411356	0.00052444	0.00563102
ENSG00000115053	NCL	148.768	-0.411322	0.000528021	0.00566555
ENSG00000104177	MYEF2	17.3358	-0.695949	0.000535395	0.00573278
ENSG00000146731	CCT6A	119.207	-0.293298	0.000551662	0.00589071
ENSG00000079308	TNS1	5.29918	-1.3436	0.000562527	0.00599849
ENSG00000164024	METAP1	9.92988	-1.01047	0.00056375	0.0060074
ENSG00000134287	ARF3	65.1516	-0.423488	0.000571968	0.00607412
ENSG00000139352	ASCL1	80.0096	-0.419983	0.000578381	0.00613803
ENSG00000183077	AFMID	17.5673	-0.761948	0.00058259	0.00617005
ENSG00000134323	MYCN	7.63397	-1.21	0.00059791	0.00631507
ENSG00000066697	MSANTD3	28.594	-0.553039	0.000603022	0.00634747
ENSG00000092820	EZR	53.3629	-0.486758	0.000604764	0.00635719
ENSG00000149557	FEZ1	73.5342	-0.385864	0.000612033	0.0064249
ENSG00000100997	ABHD12	23.1842	-0.594526	0.000613226	0.00643307
ENSG00000005884	ITGA3	12.1819	-0.828175	0.000613871	0.00643523
ENSG00000111669	TPI1	121.947	-0.302623	0.000621978	0.0065073
ENSG00000114854	TNNC1	14.4856	-0.858887	0.000626226	0.00654293
ENSG00000092199	HNRNPC	93.3228	-0.332636	0.00063054	0.00658357
ENSG00000139767	SRRM4	10.9977	-0.891267	0.000651429	0.00677434
ENSG00000134294	SLC38A2	25.6829	-0.637399	0.000661117	0.00686589
ENSG00000065882	TBC1D1	12.8433	-0.839513	0.00066341	0.00687591
ENSG00000102225	CDK16	72.4517	-0.351969	0.000663273	0.00687591
ENSG00000182117	NOP10	61.363	-0.460124	0.000665907	0.00689718
ENSG00000141510	TP53	48.785	-0.431313	0.000672526	0.00694719
ENSG00000172531	PPP1CA	27.6961	-0.641648	0.000675223	0.00697042
ENSG00000137807	KIF23	6.41119	-1.1955	0.000676134	0.00697518
ENSG00000130309	COLGALT1	29.0901	-0.558036	0.000677783	0.00698756
ENSG00000154917	RAB6B	30.0869	-0.561006	0.000679593	0.00699692
ENSG00000143322	ABL2	15.7735	-0.790685	0.000684916	0.00704193
ENSG00000114867	EIF4G1	86.3299	-0.412101	0.000691981	0.00709623
ENSG00000135862	LAMC1	38.4583	-0.545834	0.00069317	0.00710373
ENSG00000162889	MAPKAPK2	40.1983	-0.469919	0.000695289	0.00712075
ENSG00000204520	MICA	16.5562	-0.866208	0.000697036	0.00713393
ENSG00000131504	DIAPH1	13.5215	-0.819072	0.000700258	0.00716219
ENSG00000132819	RBM38	22.4702	-0.624381	0.000708085	0.00722796
ENSG00000117139	KDM5B	65.104	-0.38553	0.000721255	0.00733827
ENSG00000134755	DSC2	3.7489	-1.55268	0.000745052	0.00753594
ENSG00000166780	C16orf45	42.1009	-0.452672	0.000768061	0.00774345
ENSG00000169504	CLIC4	25.9353	-0.629417	0.000772594	0.00777905
ENSG00000172346	CSDC2	10.0502	-0.920355	0.000784315	0.00787368
ENSG00000148926	ADM	2.01338	-2.51994	0.000789582	0.00791928
ENSG00000242173	ARHGDIG	9.71613	-0.942058	0.000795887	0.00797222
ENSG00000133275	CSNK1G2	46.4074	-0.477161	0.0008014	0.00801194
ENSG00000038427	VCAN	21.7135	-0.61449	0.000807661	0.00805913
ENSG00000100401	RANGAP1	27.9594	-0.523186	0.000807678	0.00805913
ENSG00000164125	FAM198B	8.08948	-1.23216	0.000810922	0.00808273
ENSG00000170779	CDCA4	10.3927	-0.853667	0.000811084	0.00808273
ENSG00000213281	NRAS	32.0964	-0.519813	0.000817317	0.0081344
ENSG00000125944	HNRNPR	45.8379	-0.425882	0.000822627	0.008182
ENSG00000124942	AHNAK	11.4747	-1.02845	0.000825831	0.00819287
ENSG00000143549	TPM3	34.3257	-0.513253	0.000825602	0.00819287
ENSG00000135624	CCT7	97.6469	-0.299941	0.000834627	0.00826414
ENSG00000005238	FAM214B	22.662	-0.632443	0.000837698	0.00828414
ENSG00000166197	NOLC1	30.5532	-0.514054	0.000853704	0.00840495
ENSG00000160285	LSS	43.4678	-0.519952	0.000856073	0.00842144
ENSG00000132153	DHX30	40.2106	-0.463942	0.000860412	0.00844106
ENSG00000134107	BHLHE40	10.3617	-0.977173	0.000870597	0.00850118
ENSG00000110660	SLC35F2	4.23	-1.69709	0.000874342	0.00852703
ENSG00000066032	CTNNA2	15.4206	-0.847494	0.000873996	0.00852703
ENSG00000011426	ANLN	5.47393	-1.32874	0.000885796	0.00861709
ENSG00000060982	BCAT1	33.6814	-0.536541	0.000893226	0.00868393
ENSG00000173327	MAP3K11	9.20153	-0.958387	0.000895171	0.00869195
ENSG00000132507	EIF5A	101.648	-1.0624	0.000909077	0.00881595
ENSG00000159784	FAM131B	12.1461	-0.849582	0.00090969	0.00881638
ENSG00000159164	SV2A	32.8349	-0.543917	0.000917534	0.00888132
ENSG00000177425	PAWR	35.6748	-0.47229	0.000921516	0.0089143
ENSG00000179820	MYADM	43.7043	-0.509884	0.000924535	0.00893794
ENSG00000145708	CRHBP	2.54002	-2.51967	0.000925176	0.00893857
ENSG00000088899	LZTS3	13.5725	-0.800164	0.000926008	0.00894104
ENSG00000155265	GOLGA7B	5.05355	-1.29499	0.000934365	0.00899935
ENSG00000092841	MYL6	301.81	-0.840889	0.000943975	0.00908627
ENSG00000084628	NKAIN1	20.5419	-0.694769	0.000948512	0.00912429
ENSG00000182010	RTKN2	3.015	-1.92989	0.000957512	0.00919115
ENSG00000146005	PSD2	7.19732	-1.0861	0.000961873	0.00922424
ENSG00000069275	NUCKS1	119.274	-0.289883	0.00096254	0.00922494
ENSG00000176973	FAM89B	35.3085	-0.488413	0.000968936	0.00927479
ENSG00000163508	EOMES	3.26339	-1.81418	0.00097129	0.00929159
ENSG00000068366	ACSL4	9.34781	-1.04051	0.00097723	0.00933691
ENSG00000114115	RBP1	51.7504	-0.378173	0.000978653	0.00934475
ENSG00000175220	ARHGAP1	46.46	-0.437243	0.000982036	0.00936553
ENSG00000142669	SH3BGRL3	116.15	-0.293342	0.000986368	0.0093956
ENSG00000034053	APBA2	18.0366	-0.655797	0.000988532	0.00941014
ENSG00000002587	HS3ST1	1.47241	-2.65601	0.000997865	0.00947924
ENSG00000120437	ACAT2	5.81377	-1.28439	0.000998232	0.00947924
ENSG00000181090	EHMT1	25.5096	-0.538823	0.00100158	0.00950521
ENSG00000085788	DDHD2	14.864	-0.755778	0.00102152	0.00967082
ENSG00000134369	NAV1	34.3244	-0.500616	0.00104397	0.00985931
ENSG00000131508	UBE2D2	132.649	-0.270789	0.00104391	0.00985931
ENSG00000162374	ELAVL4	22.5591	-0.616624	0.00105075	0.00991129
ENSG00000162783	IER5	12.0109	-0.906835	0.0010621	0.0100001
ENSG00000127585	FBXL16	19.3073	-0.683981	0.00106203	0.0100001
ENSG00000146670	CDCA5	7.58561	-1.2095	0.00106693	0.0100395
ENSG00000118515	SGK1	4.63583	-1.75357	0.00108142	0.0101635
ENSG00000174473	GALNTL6	2.12943	-2.16981	0.00108844	0.0102109
ENSG00000188643	S100A16	2.69066	-2.18893	0.00109612	0.0102582
ENSG00000105245	NUMBL	11.8956	-0.800614	0.00110934	0.0103632
ENSG00000077549	CAPZB	133.524	-0.256092	0.00111343	0.0103952
ENSG00000165244	ZNF367	0.905072	-3.02823	0.00111453	0.0103992
ENSG00000154217	PITPNC1	10.1598	-1.03389	0.00114444	0.0106399
ENSG00000183943	PRKX	17.8539	-0.658316	0.001144	0.0106399
ENSG00000167986	DDB1	85.3223	-0.315759	0.0011455	0.0106433
ENSG00000132437	DDC	5.28207	-1.36501	0.00115371	0.0107004
ENSG00000113161	HMGCR	75.3348	-0.366472	0.00115615	0.0107167
ENSG00000166111	SVOP	8.9442	-0.914526	0.00115994	0.0107454
ENSG00000167005	NUDT21	26.5978	-0.591567	0.0011658	0.0107932
ENSG00000100526	CDKN3	4.02102	-1.62518	0.00116926	0.010809
ENSG00000100297	MCM5	7.21746	-0.994249	0.00116933	0.010809
ENSG00000121211	MND1	4.50486	-1.31363	0.00117992	0.0108979
ENSG00000132872	SYT4	40.0338	-0.462078	0.00118188	0.0109049
ENSG00000010256	UQCRC1	92.1588	-0.291618	0.00118208	0.0109049
ENSG00000138180	CEP55	2.79581	-2.00452	0.00118768	0.0109501
ENSG00000115226	FNDC4	29.7846	-0.583142	0.0012086	0.0111166
ENSG00000130287	NCAN	6.20832	-1.07923	0.00124384	0.0114002
ENSG00000106443	PHF14	31.5834	-0.508953	0.00124298	0.0114002
ENSG00000074800	ENO1	196.519	-0.247336	0.00124383	0.0114002
ENSG00000180998	GPR137C	8.37943	-0.972151	0.00124687	0.0114106
ENSG00000162702	ZNF281	19.8066	-0.651682	0.00125441	0.0114632
ENSG00000205856	C22orf42	8.12473	-0.937811	0.00125699	0.0114751
ENSG00000079246	XRCC5	123.978	-0.298883	0.00126396	0.0115233
ENSG00000154721	JAM2	8.93029	-0.850011	0.00127292	0.0115914
ENSG00000105968	H2AFV	65.3491	-0.375426	0.00127278	0.0115914
ENSG00000170522	ELOVL6	17.1849	-0.686326	0.00127686	0.0116205
ENSG00000274374	RP5-878I13.1	17.2278	-0.684797	0.00130952	0.0118898
ENSG00000163873	GRIK3	28.6795	-0.540173	0.0013238	0.0119915
ENSG00000100065	CARD10	2.87807	-1.89339	0.00133324	0.0120629
ENSG00000120137	PANK3	29.9887	-0.55852	0.00133673	0.0120874
ENSG00000178726	THBD	1.47047	-2.62426	0.00135181	0.0121319
ENSG00000198554	WDHD1	2.75394	-1.98291	0.00135152	0.0121319
ENSG00000066279	ASPM	4.06384	-1.4531	0.00135145	0.0121319
ENSG00000151276	MAGI1	17.1956	-0.731594	0.00134824	0.0121319
ENSG00000241685	ARPC1A	55.93	-0.389079	0.00134551	0.0121319
ENSG00000101412	E2F1	4.42573	-1.31297	0.00135974	0.012184
ENSG00000099250	NRP1	17.0287	-0.681389	0.00136687	0.0122318
ENSG00000143367	TUFT1	27.5887	-0.606453	0.00137631	0.012302
ENSG00000164330	EBF1	22.6782	-0.634006	0.00139015	0.0124113
ENSG00000165801	ARHGEF40	19.6993	-0.593791	0.00139094	0.0124113
ENSG00000180739	S1PR5	1.32479	-2.7432	0.00139203	0.0124139
ENSG00000197093	GAL3ST4	3.87931	-1.4848	0.00139661	0.0124405
ENSG00000144583	2004-03-01	7.74618	-0.97179	0.00140982	0.0125294
ENSG00000177885	GRB2	55.6721	-0.413757	0.00142136	0.0126176
ENSG00000175416	CLTB	84.9147	-0.325095	0.00142661	0.0126568
ENSG00000198522	GPN1	13.2298	-0.794742	0.00143151	0.0126786
ENSG00000146955	RAB19	1.7341	-2.7077	0.0014609	0.0129094
ENSG00000177542	SLC25A22	20.3908	-0.62556	0.0014678	0.0129631
ENSG00000164823	OSGIN2	12.0607	-0.899841	0.00146871	0.0129637
ENSG00000077380	DYNC1I2	14.106	-0.719206	0.00149345	0.0131522
ENSG00000131446	MGAT1	39.2012	-0.50422	0.00149313	0.0131522
ENSG00000134001	EIF2S1	22.5539	-0.629066	0.00149522	0.0131603
ENSG00000182628	SKA2	38.5133	-0.466617	0.00149961	0.0131915
ENSG00000112699	GMDS	9.13563	-0.962909	0.0015019	0.0132042
ENSG00000168461	RAB31	15.0007	-0.786045	0.00150514	0.0132227
ENSG00000151835	SACS	10.4931	-0.901307	0.00150935	0.0132471
ENSG00000107020	PLGRKT	25.3511	-0.651075	0.00153186	0.0134219
ENSG00000119699	TGFB3	11.9884	-0.959558	0.00155428	0.013603
ENSG00000139211	AMIGO2	3.50808	-1.43312	0.00155757	0.0136219
ENSG00000197535	MYO5A	24.3394	-0.595604	0.00157572	0.0137442
ENSG00000019549	SNAI2	3.0843	-1.82212	0.00159482	0.0138874
ENSG00000061273	HDAC7	18.3416	-0.658306	0.0015945	0.0138874
ENSG00000130147	SH3BP4	36.5592	-0.518147	0.00160553	0.0139728
ENSG00000177733	HNRNPA0	110.522	-0.341218	0.00161428	0.0140411
ENSG00000184524	CEND1	8.14036	-1.01412	0.00162156	0.0140965
ENSG00000077312	SNRPA	39.1665	-0.45528	0.00163807	0.0142131
ENSG00000002834	LASP1	28.4773	-0.581768	0.00164227	0.0142229
ENSG00000112893	MAN2A1	37.428	-0.48226	0.00164252	0.0142229
ENSG00000170855	TRIAP1	29.3672	-0.487055	0.00165126	0.0142747
ENSG00000137073	UBAP2	13.2653	-0.743475	0.00165241	0.0142767
ENSG00000165863	C10orf82	3.51392	-1.63557	0.00167319	0.0144162
ENSG00000198914	POU3F3	13.9026	-0.756524	0.00170371	0.0146629
ENSG00000108262	GIT1	28.3946	-0.511458	0.00170574	0.0146722
ENSG00000134247	PTGFRN	20.6977	-0.616764	0.00173642	0.0149031
ENSG00000276043	UHRF1	3.38439	-1.63723	0.00175321	0.0150139
ENSG00000110721	CHKA	20.7393	-0.622906	0.00175814	0.0150479
ENSG00000132854	KANK4	5.33737	-1.38553	0.00178687	0.0152499
ENSG00000099204	ABLIM1	68.8707	-0.357994	0.0017904	0.0152651
ENSG00000050820	BCAR1	54.1443	-0.39362	0.00179414	0.0152802
ENSG00000065135	GNAI3	47.7174	-0.385444	0.00179353	0.0152802
ENSG00000134668	SPOCD1	1.50859	-2.57786	0.00179807	0.0152934
ENSG00000179833	SERTAD2	16.7405	-0.68009	0.00181896	0.0154531
ENSG00000117298	ECE1	16.6388	-0.681895	0.00182265	0.0154721
ENSG00000131981	LGALS3	10.0527	-1.05499	0.0018262	0.0154938
ENSG00000259527	LINC00052	2.28905	-2.41938	0.0018676	0.0158018
ENSG00000222558	RNU6-1064P	3.04537	-1.88242	0.00191951	0.0162145
ENSG00000138829	FBN2	57.4888	-0.443003	0.00192703	0.0162692
ENSG00000107819	SFXN3	19.2659	-0.602549	0.0019291	0.0162778
ENSG00000086991	NOX4	4.7022	-1.56182	0.0019341	0.0163112
ENSG00000171793	CTPS1	16.5619	-0.65547	0.00193612	0.0163194
ENSG00000112312	GMNN	5.11925	-1.26876	0.00193819	0.0163279
ENSG00000160014	CALM3	48.3966	-0.451801	0.00197911	0.0166235
ENSG00000121966	CXCR4	15.336	-0.778548	0.00198994	0.0166824
ENSG00000122861	PLAU	2.33221	-2.34399	0.0019977	0.0167371
ENSG00000136261	BZW2	27.6984	-0.483078	0.00201666	0.0168609
ENSG00000152253	SPC25	0.993182	-2.8039	0.00202842	0.016941
ENSG00000090924	PLEKHG2	11.0236	-0.778233	0.00203424	0.0169805
ENSG00000112977	DAP	105.008	-0.313866	0.00204109	0.0170284
ENSG00000089116	LHX5	5.93462	-1.20254	0.00204885	0.0170748
ENSG00000235162	C12orf75	56.3904	-0.366303	0.00205577	0.0171233
ENSG00000172380	GNG12	36.7087	-0.475137	0.00206252	0.0171622
ENSG00000178585	CTNNBIP1	40.6061	-0.431575	0.00206264	0.0171622
ENSG00000109685	WHSC1	33.8067	-0.473103	0.00208702	0.0173464
ENSG00000167325	RRM1	21.0478	-0.593835	0.00209399	0.0173857
ENSG00000261236	BOP1	12.0318	-0.847339	0.00209851	0.0174139
ENSG00000111667	USP5	27.7571	-0.48319	0.00210386	0.017449
ENSG00000120738	EGR1	9.70064	-1.03521	0.00210553	0.0174535
ENSG00000140538	NTRK3	27.9399	-0.584159	0.0021513	0.0177476
ENSG00000163431	LMOD1	4.25002	-1.53183	0.00215716	0.0177722
ENSG00000088247	KHSRP	55.0647	-0.36068	0.0021596	0.0177783
ENSG00000119185	ITGB1BP1	26.4245	-0.50757	0.00216247	0.0177925
ENSG00000158470	B4GALT5	28.9453	-0.575482	0.00218374	0.0179485
ENSG00000196361	ELAVL3	66.2028	-0.586176	0.00220451	0.0181001
ENSG00000176170	SPHK1	3.56644	-1.84185	0.00222585	0.0182657
ENSG00000013275	PSMC4	63.2297	-0.337434	0.00224449	0.0184089
ENSG00000067900	ROCK1	14.8789	-0.764514	0.00225132	0.0184551
ENSG00000054598	FOXC1	3.42972	-1.82818	0.00225637	0.0184867
ENSG00000135476	ESPL1	1.42317	-2.61165	0.00226459	0.0185166
ENSG00000181649	PHLDA2	2.9669	-1.51236	0.00226479	0.0185166
ENSG00000124209	RAB22A	16.7452	-0.683627	0.00226163	0.0185166
ENSG00000101003	GINS1	7.56052	-0.954355	0.00226897	0.0185411
ENSG00000130226	DPP6	8.39145	-0.954028	0.00228181	0.0186264
ENSG00000197102	DYNC1H1	53.8673	-0.373521	0.00228747	0.0186628
ENSG00000254584	RP1-17K7.2	12.5276	-0.80392	0.00231656	0.0188703
ENSG00000223764	RP11-54O7.3	6.2054	-1.16173	0.00231951	0.0188845
ENSG00000170390	DCLK2	11.2095	-0.843192	0.00232573	0.0189252
ENSG00000139579	NABP2	22.5969	-0.552666	0.00233275	0.0189724
ENSG00000138160	KIF11	5.2745	-1.09331	0.00233693	0.0189964
ENSG00000115266	APC2	32.6899	-0.514173	0.00234391	0.0190432
ENSG00000247763	RP11-447H19.1	2.75127	-1.76651	0.00237465	0.0192703
ENSG00000180611	MB21D2	5.79711	-1.1033	0.00237572	0.0192703
ENSG00000102317	RBM3	121.147	-0.258675	0.00237807	0.0192703
ENSG00000164970	FAM219A	15.298	-0.719997	0.00238031	0.0192784
ENSG00000271601	LIX1L	24.2931	-0.570416	0.0023879	0.0193197
ENSG00000143179	UCK2	12.795	-0.715863	0.002392	0.019326
ENSG00000101384	JAG1	11.5262	-0.760934	0.00241648	0.0195002
ENSG00000198785	GRIN3A	2.1602	-2.03416	0.00242209	0.0195353
ENSG00000125912	NCLN	22.6147	-0.557131	0.00243261	0.019591
ENSG00000123240	OPTN	42.2127	-0.505531	0.00243201	0.019591
ENSG00000066044	ELAVL1	81.0289	-0.323515	0.00243279	0.019591
ENSG00000073849	ST6GAL1	5.58132	-1.01914	0.00245946	0.0197956
ENSG00000092470	WDR76	2.60605	-2.02452	0.00248651	0.0199615
ENSG00000162614	NEXN	9.17912	-0.970434	0.00250444	0.020095
ENSG00000123933	MXD4	66.1268	-0.360302	0.00252484	0.0202274
ENSG00000105880	DLX5	3.16274	-1.87577	0.002557	0.0204357
ENSG00000175166	PSMD2	64.8314	-0.337205	0.00256193	0.0204612
ENSG00000106028	SSBP1	64.1428	-0.35659	0.00258523	0.0206337
ENSG00000139372	TDG	11.8251	-0.793734	0.00258971	0.0206512
ENSG00000104626	ERI1	4.84476	-1.25273	0.00260243	0.0207207
ENSG00000114554	PLXNA1	39.6421	-0.455076	0.00262394	0.0208705
ENSG00000108055	SMC3	26.9306	-0.560349	0.00263993	0.020987
ENSG00000165102	HGSNAT	13.6982	-0.664527	0.00264803	0.0210298
ENSG00000107758	PPP3CB	28.3204	-0.502617	0.00264734	0.0210298
ENSG00000111665	CDCA3	4.23095	-1.21324	0.00265188	0.0210377
ENSG00000164934	DCAF13	19.4829	-0.620677	0.00265237	0.0210377
ENSG00000120705	ETF1	53.3697	-0.368455	0.00265308	0.0210377
ENSG00000107771	CCSER2	20.5871	-0.67752	0.00267299	0.0211739
ENSG00000138439	FAM117B	14.1997	-0.682681	0.00269823	0.021352
ENSG00000131116	ZNF428	153.014	-0.322806	0.00270887	0.0214212
ENSG00000109332	UBE2D3	89.2997	-0.290397	0.00274766	0.0216596
ENSG00000132510	KDM6B	27.9576	-0.531546	0.00275841	0.0217066
ENSG00000112562	SMOC2	19.9817	-0.614925	0.00276756	0.021754
ENSG00000142949	PTPRF	89.5982	-0.303233	0.00278422	0.0218543
ENSG00000112139	MDGA1	8.24482	-0.828593	0.00279077	0.0218751
ENSG00000141756	FKBP10	54.6153	-0.382221	0.00279109	0.0218751
ENSG00000147155	EBP	20.7381	-0.623093	0.0027954	0.0218978
ENSG00000188486	H2AFX	37.3941	-0.51046	0.00280541	0.0219651
ENSG00000185736	ADARB2	1.41389	-2.47908	0.00282463	0.0220599
ENSG00000138794	CASP6	6.18369	-1.18591	0.0028241	0.0220599
ENSG00000198911	SREBF2	99.1677	-0.298632	0.00283036	0.0220825
ENSG00000100503	NIN	7.4913	-0.919742	0.0028586	0.0222469
ENSG00000175868	CALCB	3.448	-2.17795	0.00286943	0.0222986
ENSG00000120913	PDLIM2	47.3342	-0.409468	0.00287476	0.0223168
ENSG00000117505	DR1	29.0908	-0.471973	0.0029294	0.0226165
ENSG00000103528	SYT17	18.4945	-0.59945	0.00297568	0.022951
ENSG00000064932	SBNO2	11.2519	-0.797352	0.00299535	0.0230798
ENSG00000187017	ESPN	2.73178	-1.79637	0.00299703	0.0230813
ENSG00000178078	STAP2	6.46244	-1.13493	0.00300438	0.023115
ENSG00000138686	BBS7	11.6381	-0.751791	0.00300378	0.023115
ENSG00000173898	SPTBN2	11.6943	-0.803565	0.0030135	0.0231622
ENSG00000062725	APPBP2	29.2809	-0.484115	0.00304488	0.0233456
ENSG00000105329	TGFB1	3.24301	-1.43531	0.00307813	0.0235889
ENSG00000106268	NUDT1	9.36633	-0.812982	0.00308077	0.0235975
ENSG00000133169	BEX1	127.772	-0.307346	0.0030913	0.0236547
ENSG00000162706	CADM3	6.76889	-1.04543	0.00309432	0.0236662
ENSG00000175832	ETV4	6.12992	-1.14427	0.00311503	0.0237894
ENSG00000130222	GADD45G	34.6603	-0.488907	0.00311441	0.0237894
ENSG00000104856	RELB	2.22408	-1.69123	0.00313589	0.0239135
ENSG00000133789	SWAP70	10.4291	-0.822043	0.00316727	0.0241211
ENSG00000204138	PHACTR4	41.9708	-0.45687	0.00316802	0.0241211
ENSG00000136492	BRIP1	1.8796	-2.16646	0.00318788	0.0242148
ENSG00000108506	INTS2	2.76635	-1.74499	0.00318953	0.0242155
ENSG00000091651	ORC6	8.36123	-0.918729	0.00319592	0.0242521
ENSG00000165752	STK32C	12.6328	-0.724913	0.00320426	0.0242917
ENSG00000184402	SS18L1	15.1504	-0.685656	0.0032361	0.0245148
ENSG00000132612	VPS4A	46.9365	-0.408762	0.00323685	0.0245148
ENSG00000154734	ADAMTS1	25.6987	-0.535689	0.00324707	0.0245682
ENSG00000058272	PPP1R12A	28.7954	-0.505988	0.00327697	0.0247583
ENSG00000168061	SAC3D1	19.7275	-0.63316	0.00331971	0.0250568
ENSG00000018189	RUFY3	74.2705	-0.314987	0.00334685	0.0252494
ENSG00000122545	2007-09-01	33.3056	-0.412267	0.00335363	0.0252759
ENSG00000156587	UBE2L6	32.3972	-0.459365	0.003375	0.0254002
ENSG00000226784	PGAM4	7.0366	-0.928865	0.0033939	0.0255052
ENSG00000197283	SYNGAP1	4.49538	-1.14082	0.00342582	0.0256923
ENSG00000116191	RALGPS2	8.66226	-0.853292	0.00343902	0.0257445
ENSG00000099994	SUSD2	0.9258	-2.7998	0.00347753	0.0259702
ENSG00000099331	MYO9B	12.6114	-0.753808	0.00347683	0.0259702
ENSG00000173848	NET1	6.29623	-1.02095	0.0034831	0.0259993
ENSG00000136877	FPGS	20.1024	-0.541606	0.0035218	0.0262639
ENSG00000099956	SMARCB1	67.7808	-0.332182	0.00352193	0.0262639
ENSG00000215301	DDX3X	53.4474	-0.390676	0.00353891	0.02634
ENSG00000112249	ASCC3	12.9603	-0.789889	0.00355361	0.026424
ENSG00000112029	FBXO5	5.02426	-1.15852	0.00357126	0.0265159
ENSG00000156475	PPP2R2B	87.6081	-0.306488	0.0035728	0.0265159
ENSG00000112242	E2F3	7.40476	-1.00229	0.00358443	0.0265768
ENSG00000133107	TRPC4	0.890838	-2.69195	0.00359971	0.0266646
ENSG00000261150	EPPK1	7.87457	-0.959571	0.00362562	0.026831
ENSG00000087152	ATXN7L3	11.9443	-0.731191	0.00363094	0.0268575
ENSG00000165905	LARGE2	11.3887	-0.865765	0.00363769	0.0268819
ENSG00000131435	PDLIM4	13.849	-0.665759	0.00368802	0.027215
ENSG00000169217	CD2BP2	38.6917	-0.415744	0.00373434	0.0274902
ENSG00000185585	OLFML2A	4.83714	-1.36008	0.00375372	0.0275687
ENSG00000149187	CELF1	51.3137	-0.347342	0.00375202	0.0275687
ENSG00000011638	TMEM159	13.4252	-0.651831	0.00375786	0.0275861
ENSG00000095951	HIVEP1	8.40828	-0.889248	0.00377512	0.0276866
ENSG00000211455	STK38L	20.9715	-0.683041	0.0037917	0.027795
ENSG00000137185	ZSCAN9	8.48622	-0.872005	0.0038178	0.0279732
ENSG00000136848	DAB2IP	24.7882	-0.497817	0.00383818	0.028096
ENSG00000184371	CSF1	9.38579	-0.838229	0.00385328	0.0281932
ENSG00000174791	RIN1	2.32895	-1.89266	0.00390221	0.02846
ENSG00000185551	NR2F2	92.7078	-0.30352	0.00390838	0.028489
ENSG00000175497	DPP10	16.2404	-0.608237	0.00391205	0.0285023
ENSG00000096696	DSP	20.2294	-0.613877	0.00393604	0.0286637
ENSG00000138796	HADH	31.7603	-0.44767	0.0039379	0.0286638
ENSG00000198176	TFDP1	34.7307	-0.401746	0.00397721	0.0289363
ENSG00000184486	POU3F2	7.80964	-0.861417	0.00399713	0.0290677
ENSG00000132323	ILKAP	22.7571	-0.520067	0.00400222	0.029091
ENSG00000159409	CELF3	9.28378	-0.787109	0.00400679	0.0291031
ENSG00000113407	TARS	45.6582	-0.394889	0.00403316	0.0292338
ENSG00000132970	WASF3	16.7066	-0.606809	0.0040427	0.0292756
ENSG00000235531	MSC-AS1	3.19358	-1.75918	0.00405251	0.0293194
ENSG00000100372	SLC25A17	15.9703	-0.63431	0.00410034	0.0296378
ENSG00000159423	ALDH4A1	12.0455	-0.707395	0.00413195	0.0297969
ENSG00000176049	JAKMIP2	15.4954	-0.628718	0.00413579	0.0298107
ENSG00000163661	PTX3	4.09949	-1.3037	0.00414718	0.029865
ENSG00000157005	SST	2.89708	-1.71167	0.00423004	0.0303632
ENSG00000197620	CXorf40A	1.20047	-2.56496	0.00427574	0.0306346
ENSG00000116774	OLFML3	3.49364	-1.61358	0.00433355	0.0309551
ENSG00000176624	MEX3C	15.5477	-0.591512	0.00433443	0.0309551
ENSG00000165886	UBTD1	12.6381	-0.757791	0.00433921	0.030975
ENSG00000156299	TIAM1	5.40952	-1.17363	0.00437221	0.0311676
ENSG00000177697	CD151	105.619	-0.339102	0.00438466	0.0312276
ENSG00000048140	TSPAN17	35.4662	-0.420887	0.00440672	0.031356
ENSG00000198791	CNOT7	52.2024	-0.343991	0.00442295	0.0314571
ENSG00000167670	CHAF1A	6.67751	-0.988772	0.00443863	0.0315541
ENSG00000186591	UBE2H	45.9031	-0.392389	0.00444868	0.031611
ENSG00000139998	RAB15	26.9672	-0.486486	0.00446658	0.0316948
ENSG00000141858	SAMD1	42.2915	-0.377894	0.00446892	0.0316969
ENSG00000177119	ANO6	10.3531	-0.787912	0.00455408	0.0321892
ENSG00000134590	FAM127A	96.3126	-0.368224	0.00455594	0.0321892
ENSG00000120756	PLS1	2.08846	-2.2933	0.00456183	0.0322087
ENSG00000237649	KIFC1	4.7015	-1.16066	0.00456547	0.0322185
ENSG00000005194	CIAPIN1	32.7278	-0.44836	0.00458991	0.0323628
ENSG00000084636	COL16A1	0.863593	-2.69709	0.00465158	0.0327086
ENSG00000173530	TNFRSF10D	3.21976	-1.52792	0.00465548	0.0327212
ENSG00000169926	KLF13	21.4476	-0.518779	0.00470261	0.0330075
ENSG00000146232	NFKBIE	9.74564	-0.853713	0.00472225	0.0331005
ENSG00000050165	DKK3	60.8434	-0.32793	0.0047834	0.0334687
ENSG00000166477	LEO1	10.8439	-0.7253	0.00482332	0.0337176
ENSG00000221866	PLXNA4	2.97739	-1.4632	0.00483626	0.0337625
ENSG00000165119	HNRNPK	91.6201	-0.291529	0.00485896	0.0338908
ENSG00000138316	ADAMTS14	1.01412	-2.64482	0.00487532	0.033974
ENSG00000064419	TNPO3	15.5835	-0.621652	0.00488645	0.0340364
ENSG00000147852	VLDLR	11.1726	-0.758088	0.00489498	0.0340652
ENSG00000125868	DSTN	228.161	-0.207849	0.00491485	0.0341635
ENSG00000132017	DCAF15	12.8356	-0.680389	0.00492841	0.0342211
ENSG00000091136	LAMB1	20.759	-0.542369	0.00493275	0.034236
ENSG00000152784	PRDM8	1.48237	-2.36631	0.00493791	0.0342481
ENSG00000225663	MCRIP1	109.299	-0.35147	0.00496014	0.0343244
ENSG00000212747	FAM127C	15.1889	-0.67076	0.00503565	0.0347328
ENSG00000053372	MRTO4	21.2378	-0.631333	0.00507009	0.0349393
ENSG00000116017	ARID3A	32.8432	-0.438834	0.00511902	0.0351672
ENSG00000111696	NT5DC3	3.37718	-1.58359	0.00517937	0.0355033
ENSG00000142230	SAE1	46.0492	-0.3656	0.00521233	0.0356977
ENSG00000080986	NDC80	3.10656	-1.55876	0.00521725	0.0357156
ENSG00000165724	ZMYND19	23.3704	-0.477944	0.00523085	0.0357929
ENSG00000141448	GATA6	1.72535	-2.27034	0.00526146	0.0359422
ENSG00000137409	MTCH1	177.719	-0.20824	0.00526192	0.0359422
ENSG00000186187	ZNRF1	34.3837	-0.419447	0.00527025	0.0359833
ENSG00000170515	PA2G4	38.2702	-0.374666	0.00529149	0.0360965
ENSG00000069399	BCL3	5.02335	-1.31544	0.00535474	0.0364639
ENSG00000121152	NCAPH	4.78241	-1.02157	0.00535272	0.0364639
ENSG00000108684	ASIC2	5.35224	-1.0641	0.00538435	0.0366174
ENSG00000119280	C1orf198	43.9274	-0.339782	0.0053832	0.0366174
ENSG00000117877	CD3EAP	3.89083	-1.37381	0.00539857	0.0366819
ENSG00000140332	TLE3	16.5241	-0.623165	0.00539804	0.0366819
ENSG00000138166	DUSP5	2.03508	-2.1529	0.00544617	0.0369568
ENSG00000011304	PTBP1	70.7246	-0.300041	0.00545528	0.0369864
ENSG00000170775	GPR37	5.39885	-1.01408	0.0054895	0.0371697
ENSG00000153531	ADPRHL1	1.2114	-2.48197	0.00549226	0.0371721
ENSG00000011332	DPF1	9.10743	-0.91298	0.00549657	0.0371851
ENSG00000197933	ZNF823	1.87008	-1.88189	0.00556546	0.037552
ENSG00000123975	CKS2	29.6957	-0.506918	0.00558875	0.0376447
ENSG00000180773	SLC36A4	11.8126	-0.684714	0.00564774	0.0379761
ENSG00000100285	NEFH	3.65762	-1.35029	0.00566056	0.0380458
ENSG00000103966	EHD4	7.40124	-1.02229	0.00566666	0.0380539
ENSG00000198826	ARHGAP11A	3.30953	-1.25251	0.00567925	0.0381054
ENSG00000101220	C20orf27	32.0889	-0.437585	0.00568748	0.0381113
ENSG00000101782	RIOK3	30.0216	-0.430693	0.0057026	0.0381879
ENSG00000181467	RAP2B	17.7447	-0.5714	0.00572191	0.0382594
ENSG00000087088	BAX	25.6704	-0.531568	0.00574281	0.0383826
ENSG00000120875	DUSP4	23.1952	-0.496655	0.00575672	0.0384591
ENSG00000152503	TRIM36	13.1146	-0.706433	0.00576202	0.0384779
ENSG00000100426	ZBED4	13.3257	-0.614606	0.00577295	0.0385344
ENSG00000182541	LIMK2	23.5371	-0.508132	0.0057791	0.0385494
ENSG00000135966	TGFBRAP1	13.2022	-0.687157	0.00581001	0.0387151
ENSG00000104472	CHRAC1	12.08	-0.679619	0.0058233	0.038787
ENSG00000106244	PDAP1	68.1977	-0.302807	0.00585471	0.0389628
ENSG00000166741	NNMT	0.812243	-2.53537	0.00586575	0.0390196
ENSG00000163637	PRICKLE2	12.3063	-0.715749	0.00587558	0.0390682
ENSG00000186297	GABRA5	1.50358	-2.41968	0.00591218	0.0392779
ENSG00000167635	ZNF146	15.3227	-0.612764	0.0059697	0.0395923
ENSG00000180354	MTURN	20.7486	-0.546979	0.00599851	0.0397385
ENSG00000057935	MTA3	18.049	-0.558377	0.00600398	0.0397517
ENSG00000138399	FASTKD1	2.53674	-1.70401	0.006014	0.0397829
ENSG00000136267	DGKB	5.22242	-1.06785	0.00601637	0.0397829
ENSG00000174521	TTC9B	15.9161	-0.5816	0.00601911	0.039784
ENSG00000198853	RUSC2	14.1112	-0.63977	0.00603242	0.0398551
ENSG00000164741	DLC1	5.94486	-1.05486	0.00604396	0.0399143
ENSG00000169908	TM4SF1	9.74753	-0.856832	0.00606624	0.0400274
ENSG00000168140	VASN	53.7705	-0.349836	0.00606428	0.0400274
ENSG00000103034	NDRG4	35.0801	-0.408573	0.0061399	0.0404275
ENSG00000228974	AC006483.5	5.08647	-1.22623	0.00615872	0.0404999
ENSG00000214517	PPME1	30.576	-0.42766	0.00615819	0.0404999
ENSG00000168824	NSG1	44.337	-0.361302	0.00616429	0.0405194
ENSG00000117593	DARS2	5.63822	-0.95779	0.00618242	0.040587
ENSG00000163041	H3F3A	50.4227	-0.388668	0.00617876	0.040587
ENSG00000183688	FAM101B	12.5876	-0.644628	0.00620117	0.0406929
ENSG00000070814	TCOF1	14.1074	-0.615268	0.0062724	0.0410562
ENSG00000112079	STK38	12.6499	-0.655337	0.00627673	0.0410672
ENSG00000127314	RAP1B	21.5143	-0.498536	0.00629908	0.0411961
ENSG00000160957	RECQL4	3.80763	-1.37501	0.00632048	0.0413142
ENSG00000137571	SLCO5A1	4.16066	-1.2412	0.00632247	0.0413142
ENSG00000144354	CDCA7	4.65112	-1.03769	0.00635183	0.0414712
ENSG00000042493	CAPG	1.23101	-2.33274	0.00639525	0.0417196
ENSG00000110680	CALCA	5.53325	-1.09144	0.00643058	0.0418797
ENSG00000167654	ATCAY	32.9728	-0.49387	0.00643803	0.0418931
ENSG00000132359	RAP1GAP2	4.37545	-1.25176	0.00644818	0.0419415
ENSG00000114200	BCHE	2.38827	-1.68979	0.00649389	0.0421153
ENSG00000141622	RNF165	15.3047	-0.613604	0.00651938	0.0422277
ENSG00000180176	TH	3.77209	-1.24721	0.00658481	0.042616
ENSG00000092051	JPH4	15.4354	-0.577177	0.00658275	0.042616
ENSG00000213977	TAX1BP3	24.3438	-0.521168	0.00668747	0.0431365
ENSG00000101247	NDUFAF5	6.45285	-0.997178	0.00669436	0.0431631
ENSG00000185220	PGBD2	3.16745	-1.43587	0.00674837	0.0434031
ENSG00000196363	WDR5	23.4468	-0.464344	0.00680649	0.0437226
ENSG00000106003	LFNG	5.78309	-1.05592	0.00681997	0.0437564
ENSG00000101746	NOL4	20.1041	-0.555794	0.0068303	0.043785
ENSG00000160917	CPSF4	18.1018	-0.530415	0.0068549	0.0439064
ENSG00000138606	SHF	8.44442	-0.830624	0.00685775	0.0439065
ENSG00000174807	CD248	1.98498	-1.90738	0.00686907	0.0439428
ENSG00000163449	TMEM169	10.1979	-0.726149	0.00689645	0.0440635
ENSG00000175550	DRAP1	47.2466	-0.334934	0.00694565	0.0443129
ENSG00000186432	KPNA4	24.8967	-0.509992	0.0069527	0.0443297
ENSG00000099377	HSD3B7	5.29232	-1.13699	0.0069951	0.0445654
ENSG00000132669	RIN2	17.698	-0.654842	0.00707351	0.0449911
ENSG00000048649	RSF1	44.1299	-0.402591	0.00711579	0.045186
ENSG00000104964	AES	39.1202	-0.389081	0.00717746	0.0455217
ENSG00000255248	MIR100HG	8.73019	-0.769868	0.00725288	0.0459438
ENSG00000204209	DAXX	17.1071	-0.593264	0.00733125	0.0464024
ENSG00000106086	PLEKHA8	8.43561	-0.823106	0.00733656	0.0464171
ENSG00000136937	NCBP1	19.1527	-0.54989	0.00741454	0.046815
ENSG00000107249	GLIS3	15.7604	-0.677486	0.00742611	0.046869
ENSG00000181938	GINS3	2.15696	-1.44617	0.00747756	0.0471363
ENSG00000184489	PTP4A3	18.8238	-0.575005	0.00754937	0.0475054
ENSG00000169714	CNBP	156.327	-0.207399	0.00755141	0.0475054
ENSG00000185052	SLC24A3	2.8099	-1.47471	0.00767641	0.0480779
ENSG00000145912	NHP2	5.56167	-0.98709	0.00767648	0.0480779
ENSG00000165731	RET	4.84777	-1.2441	0.00770896	0.0482424
ENSG00000103415	HMOX2	19.1186	-0.54755	0.0078069	0.048756
ENSG00000131943	C19orf12	21.8005	-0.480521	0.00791011	0.0492218
ENSG00000076003	MCM6	8.14223	-0.800183	0.00795366	0.0494326
ENSG00000033178	UBA6	10.6456	-0.782527	0.00795646	0.0494326
ENSG00000169718	DUS1L	23.5523	-0.502906	0.00797797	0.0495281
ENSG00000137809	ITGA11	1.52343	-2.23287	0.00798273	0.0495317
ENSG00000117569	PTBP2	12.7082	-0.680904	0.00799071	0.0495462
ENSG00000173473	SMARCC1	55.811	-0.313672	0.00804642	0.0498718
ENSG00000109606	DHX15	37.0307	-0.39097	0.00813571	0.0503247
ENSG00000175505	CLCF1	1.93186	-1.98204	0.00824237	0.0509034
ENSG00000155011	DKK2	26.6453	-0.542859	0.00828422	0.0510806
ENSG00000234840	LINC01239	1.78189	-2.0579	0.00838998	0.0515887
ENSG00000103335	PIEZO1	2.95704	-1.48926	0.00843772	0.0518212
ENSG00000162419	GMEB1	7.72128	-0.843828	0.00845004	0.0518425
ENSG00000143190	POU2F1	22.4277	-0.475932	0.00849343	0.052081
ENSG00000175600	SUGCT	1.30227	-2.29966	0.00859609	0.0525652
ENSG00000176692	FOXC2	0.933172	-2.50055	0.00863155	0.0526941
ENSG00000014641	MDH1	130.504	-0.250933	0.00863414	0.0526941
ENSG00000157657	ZNF618	32.1622	-0.397636	0.00866926	0.0528178
ENSG00000132821	VSTM2L	10.0871	-0.721922	0.00869223	0.052903
ENSG00000147862	NFIB	21.3281	-0.483866	0.00869085	0.052903
ENSG00000116062	MSH6	10.7973	-0.708206	0.00871395	0.0529936
ENSG00000124422	USP22	37.2516	-0.359299	0.00871851	0.0530006
ENSG00000122254	HS3ST2	1.65615	-2.03201	0.00878244	0.0533203
ENSG00000162992	NEUROD1	3.44461	-1.35025	0.0087861	0.0533203
ENSG00000198420	TCAF1	9.45063	-0.733036	0.00877498	0.0533203
ENSG00000123737	EXOSC9	12.237	-0.651698	0.00878015	0.0533203
ENSG00000090097	PCBP4	64.1486	-0.338675	0.00878826	0.0533203
ENSG00000270039	RP11-571M6.17	1.2842	-2.22262	0.00882167	0.0535021
ENSG00000137726	FXYD6	91.7347	-0.251549	0.00891377	0.0539342
ENSG00000116962	NID1	1.24493	-2.32175	0.00892168	0.053961
ENSG00000100918	REC8	10.599	-0.705665	0.00895035	0.0541133
ENSG00000248593	DSTNP2	2.97112	-1.51972	0.00898266	0.0542665
ENSG00000100060	MFNG	2.08529	-1.61892	0.0089892	0.0542849
ENSG00000181026	AEN	19.9019	-0.528864	0.00910246	0.0549037
ENSG00000148925	BTBD10	17.6469	-0.568301	0.00915743	0.0551506
ENSG00000251022	THAP9-AS1	11.8377	-0.675134	0.00918261	0.0552594
ENSG00000184117	NIPSNAP1	60.147	-0.301714	0.00933342	0.0560583
ENSG00000131914	LIN28A	2.72628	-1.57285	0.00934246	0.0560909
ENSG00000130311	DDA1	29.1602	-0.413269	0.00938591	0.05633
ENSG00000112984	KIF20A	3.97974	-1.1872	0.0093906	0.0563363
ENSG00000130816	DNMT1	24.504	-0.452644	0.00940191	0.0563824
ENSG00000106211	HSPB1	89.0907	-0.354488	0.00940815	0.056398
ENSG00000179335	CLK3	12.6794	-0.638771	0.00941546	0.0564201
ENSG00000109743	BST1	1.10509	-2.26574	0.00942742	0.05647
ENSG00000189143	CLDN4	33.5876	-0.429707	0.00949767	0.056835
ENSG00000005075	POLR2J	41.4676	-0.378292	0.0095936	0.0572886
ENSG00000092853	CLSPN	7.61866	-0.938172	0.0095995	0.0572938
ENSG00000114503	NCBP2	47.9442	-0.323365	0.00960187	0.0572938
ENSG00000139734	DIAPH3	4.00292	-1.29429	0.00961617	0.0573572
ENSG00000049130	KITLG	13.8841	-0.614648	0.00967421	0.0576812
ENSG00000260257	RP5-1085F17.3	11.2409	-0.710677	0.00969941	0.0577649
ENSG00000129951	PLPPR3	53.8136	-0.335838	0.00970659	0.0577855
ENSG00000246089	RP11-115C21.2	4.48618	-1.02586	0.00981805	0.0582899
ENSG00000104131	EIF3J	27.4967	-0.44216	0.00982136	0.0582899
ENSG00000142227	EMP3	8.56715	-0.785891	0.00982715	0.0582938
ENSG00000156515	HK1	50.5287	-0.327246	0.00986015	0.0584308
ENSG00000105220	GPI	108.663	-0.24708	0.00986472	0.0584356
ENSG00000099992	TBC1D10A	5.16846	-1.06929	0.00993193	0.0588085
ENSG00000163950	SLBP	33.1708	-0.403785	0.00997835	0.0589512
ENSG00000101557	USP14	39.8942	-0.383484	0.00999388	0.0590125
ENSG00000126785	RHOJ	1.45863	-1.96691	0.010028	0.0590887
ENSG00000136425	CIB2	11.7282	-0.689301	0.0100276	0.0590887
ENSG00000089486	CDIP1	29.9412	-0.416269	0.0100283	0.0590887
ENSG00000067955	CBFB	27.2512	-0.460626	0.0100577	0.059217
ENSG00000174871	CNIH2	87.3454	-0.308177	0.0101119	0.0594688
ENSG00000118160	SLC8A2	3.3747	-1.18348	0.0101588	0.0596556
ENSG00000112308	C6orf62	33.7397	-0.469447	0.0101807	0.0597603
ENSG00000174099	MSRB3	14.4588	-0.681822	0.0102471	0.0600138
ENSG00000105767	CADM4	34.3168	-0.40434	0.0102857	0.0601262
ENSG00000197712	FAM114A1	14.3992	-0.695335	0.0103554	0.0604884
ENSG00000138430	OLA1	63.9999	-0.310493	0.0103612	0.0604996
ENSG00000168546	GFRA2	3.5542	-1.32342	0.0103938	0.0606112
ENSG00000123130	ACOT9	15.2208	-0.598302	0.010391	0.0606112
ENSG00000104427	ZC2HC1A	10.5592	-0.736752	0.0104005	0.0606148
ENSG00000109576	AADAT	8.28085	-0.800265	0.010435	0.0607705
ENSG00000161082	CELF5	21.6788	-0.459752	0.0104634	0.060913
ENSG00000121579	NAA50	22.6047	-0.438522	0.010469	0.0609226
ENSG00000024526	DEPDC1	2.54062	-1.3765	0.0104896	0.0609967
ENSG00000177519	RPRM	4.94394	-1.02744	0.0105057	0.0610676
ENSG00000124225	PMEPA1	34.4251	-0.437922	0.0106069	0.0615864
ENSG00000114316	USP4	11.4591	-0.660991	0.0106443	0.0617054
ENSG00000165637	VDAC2	73.5562	-0.286202	0.0106607	0.0617373
ENSG00000165443	PHYHIPL	13.1206	-0.581896	0.0107205	0.0620377
ENSG00000101265	RASSF2	4.72981	-1.0066	0.0107457	0.062137
ENSG00000172260	NEGR1	3.84405	-1.09611	0.0107574	0.0621581
ENSG00000172845	SP3	19.4862	-0.498213	0.0107986	0.0623177
ENSG00000169992	NLGN2	25.4606	-0.443547	0.0108743	0.0626707
ENSG00000129534	MIS18BP1	2.46045	-1.4413	0.0109414	0.0629405
ENSG00000105613	MAST1	10.5555	-0.681302	0.0109379	0.0629405
ENSG00000106266	SNX8	10.2923	-0.701716	0.0109659	0.063058
ENSG00000149480	MTA2	13.577	-0.637054	0.0111197	0.0637772
ENSG00000270503	YTHDF2P1	4.2982	-1.12697	0.0111406	0.0638495
ENSG00000187123	LYPD6	1.88492	-1.79306	0.0111678	0.0639351
ENSG00000137193	PIM1	10.9301	-0.707979	0.0111663	0.0639351
ENSG00000178921	PFAS	13.4106	-0.578291	0.0113701	0.0649252
ENSG00000117411	B4GALT2	54.2976	-0.30183	0.0114413	0.065212
ENSG00000160877	NACC1	11.3015	-0.619699	0.0114755	0.0653712
ENSG00000162378	ZYG11B	19.406	-0.51663	0.0115087	0.0655001
ENSG00000104112	SCG3	49.8993	-0.318554	0.0115062	0.0655001
ENSG00000096063	SRPK1	19.934	-0.598634	0.0115771	0.0658413
ENSG00000126878	AIF1L	9.79056	-0.705754	0.0115895	0.0658822
ENSG00000181965	NEUROG1	4.26735	-0.950266	0.011616	0.0659896
ENSG00000185838	GNB1L	4.13396	-1.13446	0.0117479	0.0666167
ENSG00000082497	SERTAD4	7.62394	-0.810421	0.0117521	0.0666167
ENSG00000104722	NEFM	31.6455	-0.481604	0.0117632	0.066631
ENSG00000183742	MACC1	4.42448	-1.07209	0.0118582	0.0670056
ENSG00000105976	MET	6.0297	-1.05544	0.0118532	0.0670056
ENSG00000154429	CCSAP	6.15799	-0.901441	0.0118506	0.0670056
ENSG00000176928	GCNT4	3.77972	-1.25831	0.0119774	0.0675732
ENSG00000111846	GCNT2	1.3851	-2.07036	0.0120163	0.067768
ENSG00000186862	PDZD7	2.3136	-1.88508	0.0121402	0.0684096
ENSG00000088256	GNA11	45.5906	-0.339245	0.0121782	0.0685816
ENSG00000109956	B3GAT1	11.9768	-0.593087	0.0121935	0.068618
ENSG00000115419	GLS	8.90235	-0.794281	0.0122399	0.068854
ENSG00000117481	NSUN4	7.27436	-0.865098	0.012264	0.0689621
ENSG00000177606	JUN	15.4325	-0.6263	0.0123018	0.0691091
ENSG00000066735	KIF26A	5.13383	-0.926819	0.0123216	0.0691378
ENSG00000138778	CENPE	4.71674	-0.999969	0.0123758	0.0693669
ENSG00000156802	ATAD2	4.94609	-0.952517	0.0124016	0.0694768
ENSG00000196428	TSC22D2	21.6237	-0.477844	0.0124432	0.0696253
ENSG00000078902	TOLLIP	36.2598	-0.390571	0.0124443	0.0696253
ENSG00000253729	PRKDC	26.8508	-0.475646	0.0124502	0.0696334
ENSG00000132205	EMILIN2	1.78704	-2.07054	0.0124569	0.0696458
ENSG00000111711	GOLT1B	17.6706	-0.506602	0.0124616	0.069647
ENSG00000100890	KIAA0391	1.54779	-2.04966	0.0124965	0.0698168
ENSG00000140443	IGF1R	46.4051	-0.342241	0.0125211	0.0699219
ENSG00000135346	CGA	2.16711	-1.60087	0.0125572	0.0700802
ENSG00000262814	MRPL12	29.3166	-0.399485	0.0125834	0.0701761
ENSG00000181904	C5orf24	46.2819	-0.315586	0.0126454	0.0704291
ENSG00000139220	PPFIA2	1.82198	-1.836	0.0126634	0.0704447
ENSG00000165029	ABCA1	6.07858	-0.897504	0.0126661	0.0704447
ENSG00000099804	CDC34	85.2103	-0.256494	0.0126579	0.0704447
ENSG00000107341	UBE2R2	87.595	-0.261005	0.0126789	0.0704619
ENSG00000105722	ERF	24.505	-0.436697	0.0127276	0.0706248
ENSG00000177508	IRX3	12.0493	-0.622596	0.0127922	0.070882
ENSG00000102780	DGKH	1.36625	-1.95194	0.0128769	0.0713007
ENSG00000048540	LMO3	25.1312	-0.414606	0.0130154	0.0719962
ENSG00000139970	RTN1	109.583	-0.250943	0.0130386	0.0720931
ENSG00000132589	FLOT2	35.9694	-0.390182	0.0131328	0.0725364
ENSG00000072182	ASIC4	2.87431	-1.23495	0.0132118	0.0727967
ENSG00000121769	FABP3	5.31091	-1.10732	0.0132849	0.0731423
ENSG00000176641	RNF152	12.5825	-0.602886	0.0133216	0.0732924
ENSG00000066322	ELOVL1	29.2286	-0.440228	0.0133393	0.073364
ENSG00000107863	ARHGAP21	13.3069	-0.636291	0.0133601	0.0734262
ENSG00000103342	GSPT1	44.2273	-0.349385	0.0133906	0.0735419
ENSG00000168092	PAFAH1B2	75.9709	-0.328023	0.0134107	0.0736251
ENSG00000157600	TMEM164	12.1799	-0.622496	0.013445	0.0737362
ENSG00000137337	MDC1	8.5894	-0.727896	0.0135131	0.0740837
ENSG00000148498	PARD3	19.939	-0.524539	0.0135517	0.0742571
ENSG00000141577	CEP131	5.94929	-0.849984	0.0135853	0.0743744
ENSG00000102189	EEA1	13.0108	-0.66892	0.0135846	0.0743744
ENSG00000066135	KDM4A	13.9473	-0.607399	0.0136533	0.0746937
ENSG00000262246	CORO7	12.4319	-0.634395	0.0136756	0.0747897
ENSG00000119403	PHF19	9.44131	-0.691525	0.0137849	0.0752812
ENSG00000115306	SPTBN1	66.6863	-0.290689	0.0138102	0.07534
ENSG00000074370	ATP2A3	1.5933	-2.00666	0.0138181	0.0753566
ENSG00000108654	DDX5	192.699	-0.183092	0.0138741	0.0756355
ENSG00000044115	CTNNA1	150.259	-0.205832	0.0139068	0.0757338
ENSG00000087258	GNAO1	26.0991	-0.398303	0.0139994	0.0761311
ENSG00000120820	GLT8D2	2.34616	-1.47289	0.0140351	0.0762455
ENSG00000119953	SMNDC1	19.8028	-0.520248	0.0140331	0.0762455
ENSG00000205726	ITSN1	26.4625	-0.3976	0.0140456	0.0762754
ENSG00000172534	HCFC1	32.357	-0.360847	0.0140544	0.0762823
ENSG00000141759	TXNL4A	121.425	-0.235204	0.0141047	0.0764504
ENSG00000099364	FBXL19	11.3487	-0.618943	0.0141683	0.0767275
ENSG00000183741	CBX6	112.537	-0.285423	0.0141825	0.0767775
ENSG00000170899	GSTA4	73.7607	-0.261591	0.0142373	0.0770204
ENSG00000128606	LRRC17	4.54115	-0.971889	0.0142477	0.0770497
ENSG00000196712	NF1	14.6135	-0.546052	0.0142648	0.0771153
ENSG00000112159	MDN1	8.5246	-0.862685	0.0142902	0.0772257
ENSG00000084207	GSTP1	572.752	-0.155628	0.0143239	0.0773811
ENSG00000111145	ELK3	4.71691	-1.03773	0.0143299	0.0773866
ENSG00000063244	U2AF2	16.3787	-0.528065	0.0143404	0.0774163
ENSG00000107816	LZTS2	17.0109	-0.551197	0.0143464	0.0774219
ENSG00000170681	MURC	1.81016	-1.80657	0.0143674	0.0774809
ENSG00000136114	THSD1	2.09534	-1.57706	0.0144164	0.0776912
ENSG00000051180	RAD51	2.0163	-1.68133	0.0144606	0.0778227
ENSG00000118985	ELL2	3.81429	-1.11823	0.0144644	0.0778227
ENSG00000183496	MEX3B	9.04328	-0.743547	0.0144643	0.0778227
ENSG00000100519	PSMC6	16.1911	-0.530875	0.0144975	0.0779389
ENSG00000165609	NUDT5	19.1789	-0.47265	0.0145779	0.0783442
ENSG00000143032	BARHL2	1.21239	-2.21704	0.014625	0.0785702
ENSG00000088833	NSFL1C	25.7177	-0.405069	0.0146423	0.0786357
ENSG00000187135	VSTM2B	1.44573	-2.0546	0.0146597	0.0786773
ENSG00000131467	PSME3	34.5197	-0.376826	0.0146601	0.0786773
ENSG00000078804	TP53INP2	21.4789	-0.472879	0.014734	0.0790464
ENSG00000142945	KIF2C	4.70791	-0.903438	0.0147789	0.0792139
ENSG00000109113	RAB34	46.187	-0.326825	0.0148323	0.0794092
ENSG00000136883	KIF12	0.667757	-2.44852	0.0148513	0.0794626
ENSG00000111348	ARHGDIB	1.12857	-2.13993	0.01488	0.0795548
ENSG00000125449	ARMC7	7.61566	-0.805832	0.0150111	0.0800312
ENSG00000130119	GNL3L	11.793	-0.633072	0.0150097	0.0800312
ENSG00000017797	RALBP1	23.9162	-0.42642	0.0150155	0.0800312
ENSG00000154473	BUB3	28.8552	-0.386007	0.0150106	0.0800312
ENSG00000040199	PHLPP2	4.27697	-1.20657	0.0150562	0.0801928
ENSG00000204160	ZDHHC18	18.693	-0.471307	0.0150722	0.0802204
ENSG00000204442	FAM155A	21.9259	-0.472453	0.01515	0.080582
ENSG00000113389	NPR3	2.35989	-1.71072	0.0151847	0.0807381
ENSG00000172732	MUS81	22.1973	-0.446176	0.0152082	0.0807811
ENSG00000026508	CD44	5.93385	-0.907634	0.0152137	0.0807822
ENSG00000272405	RP11-284F21.10	1.68237	-1.88734	0.0152256	0.0807906
ENSG00000189292	FAM150B	0.638668	-2.42604	0.0152643	0.080913
ENSG00000197622	CDC42SE1	14.2107	-0.581449	0.015256	0.080913
ENSG00000279369	RP11-51F16.1	2.44876	-1.47781	0.015287	0.0810054
ENSG00000137338	PGBD1	4.17505	-1.10675	0.0153416	0.0812391
ENSG00000183856	IQGAP3	3.21629	-1.15389	0.0153545	0.0812554
ENSG00000123374	CDK2	9.593	-0.651387	0.0153717	0.0812916
ENSG00000213694	S1PR3	7.25129	-0.800685	0.0154235	0.0815313
ENSG00000224078	SNHG14	40.597	-0.379304	0.0154289	0.0815313
ENSG00000189091	SF3B3	45.8515	-0.306119	0.0154335	0.0815313
ENSG00000166135	HIF1AN	19.2936	-0.476343	0.0154409	0.0815428
ENSG00000101444	AHCY	84.7387	-0.256622	0.0154555	0.0815689
ENSG00000115561	CHMP3	30.2001	-0.383342	0.0154903	0.0816646
ENSG00000043355	ZIC2	59.0906	-0.316118	0.0156204	0.0822845
ENSG00000183734	ASCL2	1.94163	-1.76857	0.0158986	0.0835618
ENSG00000127884	ECHS1	91.5137	-0.225814	0.0159946	0.0840379
ENSG00000183963	SMTN	3.69462	-1.17625	0.0161437	0.0847067
ENSG00000171224	C10orf35	25.6987	-0.383564	0.0161616	0.0847433
ENSG00000130956	HABP4	6.38798	-0.929741	0.0162436	0.0850296
ENSG00000165507	C10orf10	1.48534	-2.03309	0.0162994	0.085207
ENSG00000155561	NUP205	8.89596	-0.66916	0.0163618	0.0854466
ENSG00000163485	ADORA1	1.41875	-1.98042	0.0163958	0.085567
ENSG00000166619	BLCAP	57.8447	-0.290079	0.0164034	0.0855778
ENSG00000111799	COL12A1	6.00208	-0.851161	0.0164412	0.0857174
ENSG00000130202	NECTIN2	69.7628	-0.26616	0.0164957	0.0859403
ENSG00000154096	THY1	6.54639	-0.795801	0.0165461	0.086062
ENSG00000114529	C3orf52	2.57049	-1.33773	0.0166007	0.0862593
ENSG00000152556	PFKM	39.2615	-0.354236	0.0165953	0.0862593
ENSG00000196821	C6orf106	19.393	-0.500107	0.0166663	0.0865713
ENSG00000165688	PMPCA	24.2234	-0.429147	0.0167035	0.0867061
ENSG00000186868	MAPT	81.9132	-0.25929	0.01672	0.086763
ENSG00000100243	CYB5R3	108.939	-0.287443	0.0167363	0.0868184
ENSG00000011021	CLCN6	8.93252	-0.795217	0.0167883	0.0870008
ENSG00000168952	STXBP6	1.74168	-1.68937	0.016797	0.0870171
ENSG00000130224	LRCH2	5.95749	-0.89793	0.0169181	0.0874863
ENSG00000185480	PARPBP	1.67435	-1.7269	0.0169365	0.0875352
ENSG00000146592	CREB5	13.0904	-0.593251	0.0170209	0.0878547
ENSG00000187323	DCC	21.1419	-0.474311	0.0170316	0.0878807
ENSG00000180616	SSTR2	11.0221	-0.620706	0.01705	0.0879117
ENSG00000074047	GLI2	7.0158	-0.733424	0.0170987	0.0880805
ENSG00000171490	RSL1D1	67.1761	-0.264266	0.0171405	0.0882372
ENSG00000136098	NEK3	3.23145	-1.15652	0.0172018	0.088494
ENSG00000159166	LAD1	1.29096	-2.04985	0.0172271	0.0885655
ENSG00000198959	TGM2	0.864877	-2.13673	0.0172596	0.0887031
ENSG00000165424	ZCCHC24	1.48039	-1.97788	0.0173639	0.0891505
ENSG00000122756	CNTFR	9.85213	-0.612482	0.017414	0.0893193
ENSG00000126261	UBA2	40.9722	-0.308425	0.0174124	0.0893193
ENSG00000020577	SAMD4A	7.71412	-0.774044	0.017453	0.0894309
ENSG00000178988	MRFAP1L1	23.2014	-0.418666	0.0174504	0.0894309
ENSG00000165494	PCF11	10.1418	-0.654566	0.0174782	0.0894962
ENSG00000171953	ATPAF2	10.0791	-0.727267	0.0175841	0.0899246
ENSG00000104886	PLEKHJ1	58.5678	-0.290032	0.0176236	0.0900315
ENSG00000037474	NSUN2	11.6571	-0.570751	0.0176757	0.0902145
ENSG00000096746	HNRNPH3	51.2081	-0.278376	0.0178154	0.0908564
ENSG00000135334	AKIRIN2	31.4023	-0.378984	0.017956	0.0914648
ENSG00000278952	RP11-399J13.2	1.91476	-1.87006	0.0179827	0.0915014
ENSG00000176490	DIRAS1	14.1802	-0.578323	0.0179814	0.0915014
ENSG00000149639	SOGA1	21.365	-0.478891	0.0179867	0.0915014
ENSG00000179222	MAGED1	265.732	-0.154376	0.0180155	0.091582
ENSG00000254615	RP11-395G23.3	10.6384	-0.624413	0.0181971	0.0922419
ENSG00000279692	RP11-1055B8.1	3.10423	-1.1718	0.0182251	0.0923268
ENSG00000152192	POU4F1	1.4747	-1.9045	0.0182629	0.0924217
ENSG00000160336	ZNF761	2.17376	-1.57291	0.0182727	0.0924414
ENSG00000189221	MAOA	1.28757	-1.93756	0.0183504	0.0927438
ENSG00000102109	PCSK1N	181.957	-0.247413	0.0184753	0.0932838
ENSG00000183018	SPNS2	4.96324	-1.09303	0.0185594	0.0935563
ENSG00000129675	ARHGEF6	6.99491	-0.891615	0.0185495	0.0935563
ENSG00000126016	AMOT	11.3875	-0.580785	0.0185546	0.0935563
ENSG00000128989	ARPP19	86.1496	-0.246172	0.0185819	0.0936393
ENSG00000171608	PIK3CD	3.86273	-1.02751	0.0185883	0.0936414
ENSG00000130449	ZSWIM6	18.9421	-0.467973	0.0186156	0.0937176
ENSG00000099341	PSMD8	137.397	-0.214722	0.0186845	0.0939427
ENSG00000176915	ANKLE2	20.7053	-0.443724	0.0186937	0.0939587
ENSG00000197566	ZNF624	2.20255	-1.53686	0.0187416	0.0941387
ENSG00000136603	SKIL	27.102	-0.426616	0.018759	0.0941952
ENSG00000131475	VPS25	52.4545	-0.309487	0.0188171	0.0943454
ENSG00000204469	PRRC2A	68.8864	-0.250182	0.0188192	0.0943454
ENSG00000008294	SPAG9	28.5459	-0.389891	0.0188824	0.0946007
ENSG00000143401	ANP32E	15.6783	-0.541696	0.0189468	0.094893
ENSG00000159128	IFNGR2	30.4082	-0.36178	0.018977	0.0950137
ENSG00000168393	DTYMK	22.5581	-0.435007	0.0190112	0.0950954
ENSG00000116212	LRRC42	34.9443	-0.360421	0.0190186	0.0950993
ENSG00000115216	NRBP1	37.3832	-0.350787	0.019078	0.095335
ENSG00000145721	LIX1	6.43082	-0.886105	0.0191061	0.0953523
ENSG00000102309	PIN4	10.066	-0.675269	0.0191051	0.0953523
ENSG00000227051	C14orf132	49.5082	-0.296861	0.0191039	0.0953523
ENSG00000120509	PDZD11	22.5359	-0.411878	0.0191182	0.095382
ENSG00000095319	NUP188	13.431	-0.574631	0.019182	0.0956391
ENSG00000177551	NHLH2	2.50865	-1.35591	0.019198	0.0956534
ENSG00000168116	KIAA1586	4.17544	-1.11614	0.0192249	0.0957299
ENSG00000105499	PLA2G4C	0.966565	-2.12347	0.0192554	0.0957592
ENSG00000160208	RRP1B	18.3254	-0.500665	0.019252	0.0957592
ENSG00000143321	HDGF	89.9937	-0.221686	0.019305	0.0959176
ENSG00000159363	ATP13A2	33.8353	-0.368104	0.0193153	0.095934
ENSG00000142655	PEX14	6.94654	-0.788736	0.019344	0.0960458
ENSG00000169857	AVEN	14.2061	-0.573006	0.0193514	0.0960516
ENSG00000162613	FUBP1	59.3189	-0.262871	0.019396	0.096181
ENSG00000073792	IGF2BP2	18.5747	-0.461461	0.0194333	0.096335
ENSG00000184640	2009-09-01	50.5704	-0.295888	0.0194756	0.0964843
ENSG00000130520	LSM4	133.785	-0.192918	0.0195696	0.0968253
ENSG00000281406	BLACAT1	3.10926	-1.14688	0.0196491	0.097105
ENSG00000104332	SFRP1	7.56949	-0.847697	0.0196688	0.097105
ENSG00000170242	USP47	8.47552	-0.761034	0.0196699	0.097105
ENSG00000125656	CLPP	53.7393	-0.28064	0.0196694	0.097105
ENSG00000132780	NASP	22.3553	-0.454887	0.0197202	0.0972344
ENSG00000147548	WHSC1L1	67.0569	-0.291248	0.0197394	0.0972935
ENSG00000169083	AR	3.364	-1.04717	0.0197736	0.0974
ENSG00000115350	POLE4	14.6117	-0.605635	0.0198181	0.0975305
ENSG00000057663	ATG5	13.5461	-0.522274	0.0198189	0.0975305
ENSG00000104643	MTMR9	18.5334	-0.474393	0.0198366	0.0975575
ENSG00000235587	GAPDHP65	23.3762	-0.401097	0.0198473	0.0975772
ENSG00000006194	ZNF263	9.10244	-0.662525	0.0198736	0.0976759
ENSG00000112578	BYSL	6.96778	-0.821867	0.0199533	0.0979436
ENSG00000087085	ACHE	9.41656	-0.707948	0.0200934	0.0985066
ENSG00000132313	MRPL35	12.1383	-0.554355	0.0201124	0.0985686
ENSG00000167912	RP11-25K19.1	4.03964	-1.12152	0.0201192	0.0985706
ENSG00000104356	POP1	2.56538	-1.19321	0.0201921	0.0987617
ENSG00000185104	FAF1	21.8368	-0.398797	0.0202027	0.0987617
ENSG00000187742	SECISBP2	20.0257	-0.453336	0.0202335	0.0988811
ENSG00000136997	MYC	16.784	-0.512799	0.0202705	0.0990309
ENSG00000138448	ITGAV	22.8775	-0.431129	0.0203153	0.0991875
ENSG00000204264	PSMB8	0.97196	-2.17156	0.0203653	0.0994001
ENSG00000146426	TIAM2	2.66676	-1.30034	0.0203877	0.0994468
ENSG00000035928	RFC1	15.8716	-0.567439	0.0204305	0.0995931
ENSG00000169607	CKAP2L	3.85254	-0.931224	0.0204642	0.0996759
ENSG00000105088	OLFM2	29.3183	-0.355143	0.0204667	0.0996759
ENSG00000134644	PUM1	63.4505	-0.279124	0.020466	0.0996759
ENSG00000156052	GNAQ	35.46	-0.33776	0.0205045	0.0997973
ENSG00000168994	PXDC1	14.4083	-0.612673	0.0205672	0.10004
ENSG00000104969	SGTA	37.916	-0.305097	0.0207178	0.100678
ENSG00000196636	SDHAF3	8.82837	-0.709241	0.020769	0.100895
ENSG00000106683	LIMK1	19.0406	-0.485205	0.0207846	0.100939
ENSG00000186871	ERCC6L	1.16675	-1.89756	0.0209219	0.101479
ENSG00000155090	KLF10	8.66419	-0.675086	0.021055	0.101978
ENSG00000139083	ETV6	7.38692	-0.75413	0.0210959	0.102131
ENSG00000224051	CPTP	19.4933	-0.452927	0.0211271	0.102251
ENSG00000122958	VPS26A	14.7058	-0.603759	0.0212535	0.102703
ENSG00000165566	AMER2	5.99749	-0.825381	0.0212788	0.102772
ENSG00000077264	PAK3	27.64	-0.412004	0.021381	0.103127
ENSG00000196123	KIAA0895L	7.97024	-0.691735	0.021398	0.103176
ENSG00000164294	GPX8	54.9369	-0.314773	0.0214501	0.103331
ENSG00000138698	RAP1GDS1	26.444	-0.451053	0.0214571	0.103332
ENSG00000163848	ZNF148	19.9748	-0.418854	0.0215063	0.103537
ENSG00000188070	C11orf95	20.6734	-0.440435	0.0216106	0.10391
ENSG00000170561	IRX2	23.9883	-0.401925	0.0216506	0.104038
ENSG00000130475	FCHO1	2.51758	-1.31593	0.0216797	0.104125
ENSG00000184497	TMEM255B	2.58528	-1.44861	0.0217195	0.10424
ENSG00000127445	PIN1	57.3681	-0.288876	0.0217307	0.104262
ENSG00000147872	PLIN2	3.27087	-1.17091	0.0219177	0.104997
ENSG00000138594	TMOD3	27.1834	-0.400727	0.0220183	0.105348
ENSG00000140323	DISP2	9.63749	-0.64786	0.0220747	0.105521
ENSG00000197951	ZNF71	10.4703	-0.568896	0.022099	0.105572
ENSG00000205531	NAP1L4	56.4451	-0.293793	0.0221542	0.105803
ENSG00000166478	ZNF143	5.06582	-0.895141	0.0221917	0.10595
ENSG00000165792	METTL17	6.11381	-0.896127	0.0222581	0.106093
ENSG00000275832	ARHGAP23	18.4352	-0.47416	0.0222581	0.106093
ENSG00000122034	GTF3A	49.0069	-0.311912	0.0222939	0.106144
ENSG00000125445	MRPS7	37.7746	-0.323422	0.0223617	0.106369
ENSG00000180198	RCC1	8.68037	-0.747468	0.0224501	0.106724
ENSG00000110218	PANX1	5.31944	-0.915274	0.0225545	0.107187
ENSG00000158402	CDC25C	1.66417	-1.65133	0.0225615	0.107188
ENSG00000261008	LINC01572	0.706616	-2.40346	0.0225749	0.107219
ENSG00000169184	MN1	14.7839	-0.569865	0.022593	0.107272
ENSG00000089327	FXYD5	1.65334	-1.42348	0.022656	0.107538
ENSG00000197601	FAR1	11.9773	-0.56423	0.0226972	0.1077
ENSG00000094880	CDC23	10.9371	-0.650735	0.0227991	0.108016
ENSG00000166670	MMP10	9.32359	-0.599843	0.0227846	0.108016
ENSG00000006432	MAP3K9	10.849	-0.580955	0.0228263	0.108016
ENSG00000128872	TMOD2	17.4511	-0.480282	0.0228063	0.108016
ENSG00000137955	RABGGTB	34.1957	-0.330058	0.022948	0.10846
ENSG00000134352	IL6ST	13.4061	-0.52534	0.0229792	0.108574
ENSG00000091039	OSBPL8	21.7441	-0.410782	0.0230888	0.109026
ENSG00000004399	PLXND1	6.24047	-0.831824	0.0230997	0.109044
ENSG00000142686	C1orf216	10.3902	-0.684366	0.0233083	0.10988
ENSG00000100227	POLDIP3	27.5796	-0.355147	0.0234501	0.110296
ENSG00000029725	RABEP1	17.7832	-0.497265	0.0234732	0.110371
ENSG00000196642	RABL6	40.6317	-0.316088	0.0235163	0.11044
ENSG00000071655	MBD3	46.6485	-0.298152	0.0235065	0.11044
ENSG00000165055	METTL2B	17.5063	-0.445603	0.0236484	0.11087
ENSG00000186193	SAPCD2	4.29575	-0.903166	0.0237083	0.111059
ENSG00000107643	MAPK8	15.3433	-0.472768	0.0237221	0.11107
ENSG00000107937	GTPBP4	19.9154	-0.44191	0.0237466	0.111086
ENSG00000144029	MRPS5	19.5772	-0.428911	0.0237468	0.111086
ENSG00000150753	CCT5	15.4148	-0.487835	0.0237641	0.111133
ENSG00000160551	TAOK1	37.9421	-0.366562	0.0237995	0.111231
ENSG00000198825	INPP5F	33.8109	-0.361899	0.0238541	0.111453
ENSG00000104833	TUBB4A	6.02995	-0.878691	0.0239439	0.111805
ENSG00000075340	ADD2	21.9938	-0.406918	0.0240051	0.112024
ENSG00000133424	LARGE1	18.0217	-0.467866	0.024013	0.112027
ENSG00000139737	SLAIN1	10.6686	-0.614252	0.0240805	0.112275
ENSG00000265241	RBM8A	43.5524	-0.32348	0.0241273	0.112359
ENSG00000029153	ARNTL2	4.85038	-0.894255	0.0241929	0.112562
ENSG00000113649	TCERG1	25.5448	-0.41962	0.0241914	0.112562
ENSG00000188766	SPRED3	7.51927	-0.824228	0.0243342	0.113035
ENSG00000100300	TSPO	19.6921	-0.438529	0.0243528	0.113035
ENSG00000178950	GAK	18.3653	-0.418658	0.0243105	0.113035
ENSG00000183475	ASB7	5.1276	-1.05741	0.0244159	0.113245
ENSG00000143079	CTTNBP2NL	15.8489	-0.479369	0.0244273	0.113245
ENSG00000139428	MMAB	35.5172	-0.403961	0.0244587	0.113256
ENSG00000076604	TRAF4	10.6269	-0.585431	0.024626	0.113895
ENSG00000159842	ABR	35.3675	-0.32368	0.0247686	0.114384
ENSG00000178776	C5orf46	0.81182	-2.4365	0.0248708	0.11464
ENSG00000108774	RAB5C	83.9034	-0.219376	0.0248832	0.11464
ENSG00000158856	DMTN	14.305	-0.489529	0.0249007	0.114684
ENSG00000254377	MIR124-2HG	3.73247	-1.08616	0.0249732	0.114884
ENSG00000129158	SERGEF	13.2827	-0.554045	0.024989	0.114896
ENSG00000047410	TPR	29.6792	-0.353877	0.0250014	0.114896
ENSG00000115233	PSMD14	32.8363	-0.362156	0.0250178	0.114911
ENSG00000077274	CAPN6	3.3727	-1.09319	0.0250525	0.11501
ENSG00000186141	POLR3C	11.6945	-0.560799	0.0250872	0.115136
ENSG00000175183	CSRP2	55.4829	-0.283981	0.0251294	0.115295
ENSG00000154277	UCHL1	494.522	-0.130697	0.025212	0.115606
ENSG00000262519	TXNP4	0.902831	-2.01528	0.0252842	0.115903
ENSG00000112276	BVES	0.904149	-2.16282	0.0253815	0.116212
ENSG00000156873	PHKG2	12.9773	-0.535868	0.0254362	0.116415
ENSG00000169139	UBE2V2	25.32	-0.363737	0.0254409	0.116415
ENSG00000177105	RHOG	12.7784	-0.516929	0.0255086	0.116621
ENSG00000137507	LRRC32	0.987728	-1.9939	0.0255896	0.116824
ENSG00000115568	ZNF142	4.55798	-0.845441	0.02559	0.116824
ENSG00000176842	IRX5	9.11576	-0.677844	0.0256047	0.116824
ENSG00000105879	CBLL1	8.4875	-0.647829	0.0256223	0.116824
ENSG00000182173	TSEN54	10.863	-0.624452	0.0255899	0.116824
ENSG00000136280	CCM2	18.0779	-0.433464	0.0256094	0.116824
ENSG00000133612	AGAP3	29.8327	-0.355782	0.0256409	0.116824
ENSG00000178538	CA8	3.07569	-1.16122	0.026016	0.118037
ENSG00000135018	UBQLN1	22.0873	-0.413232	0.0260265	0.118051
ENSG00000104067	TJP1	27.5142	-0.358743	0.0260909	0.118277
ENSG00000118620	ZNF430	5.78717	-0.917071	0.0261128	0.118339
ENSG00000173960	UBXN2A	15.1538	-0.497706	0.0262171	0.118714
ENSG00000149294	NCAM1	75.0354	-0.244706	0.0264264	0.119515
ENSG00000111445	RFC5	5.90546	-0.842288	0.0264961	0.119761
ENSG00000143793	C1orf35	18.7855	-0.463764	0.0264887	0.119761
ENSG00000137841	PLCB2	1.57421	-1.54176	0.0268327	0.12086
ENSG00000179083	FAM133A	1.03266	-1.86633	0.026956	0.12131
ENSG00000088280	ASAP3	8.6724	-0.668738	0.0269798	0.121382
ENSG00000198948	MFAP3L	1.8569	-1.54326	0.0270307	0.12154
ENSG00000164182	NDUFAF2	8.96033	-0.694933	0.0270625	0.121613
ENSG00000140995	DEF8	23.7286	-0.393821	0.0271379	0.12188
ENSG00000088888	MAVS	26.4461	-0.350384	0.0271455	0.12188
ENSG00000099385	BCL7C	48.2565	-0.28719	0.0273508	0.122597
ENSG00000064666	CNN2	27.4589	-0.390633	0.027389	0.122654
ENSG00000103316	CRYM	3.40674	-1.12286	0.0274288	0.122761
ENSG00000168502	MTCL1	7.37971	-0.691348	0.027422	0.122761
ENSG00000237765	FAM200B	27.781	-0.356874	0.0275	0.123045
ENSG00000111962	UST	4.29655	-0.997302	0.0276364	0.123412
ENSG00000102738	MRPS31	10.5885	-0.559321	0.0276365	0.123412
ENSG00000118900	UBN1	24.467	-0.457277	0.0276378	0.123412
ENSG00000116729	WLS	542.374	-0.20156	0.027686	0.123577
ENSG00000107551	RASSF4	7.46462	-0.736323	0.0277559	0.123788
ENSG00000128059	PPAT	7.4855	-0.651721	0.0277643	0.123788
ENSG00000135144	DTX1	16.7228	-0.469514	0.0277772	0.123788
ENSG00000094916	CBX5	96.36	-0.256532	0.0277857	0.123788
ENSG00000105963	ADAP1	10.5499	-0.656929	0.0278425	0.123981
ENSG00000074181	NOTCH3	33.2582	-0.345245	0.027889	0.124141
ENSG00000149554	CHEK1	3.71816	-1.00661	0.0279275	0.124277
ENSG00000215424	MCM3AP-AS1	2.12716	-1.45375	0.0279714	0.124401
ENSG00000119335	SET	112.749	-0.3405	0.0280553	0.124739
ENSG00000173706	HEG1	38.1445	-0.337545	0.0280669	0.124754
ENSG00000153046	CDYL	7.83401	-0.657809	0.0283434	0.125911
ENSG00000168916	ZNF608	18.2157	-0.460138	0.0284283	0.126216
ENSG00000269416	LINC01224	1.56324	-1.70375	0.0284675	0.126282
ENSG00000157152	SYN2	11.813	-0.525242	0.0284681	0.126282
ENSG00000183696	UPP1	18.4203	-0.478279	0.0284883	0.126282
ENSG00000198837	DENND4B	8.76577	-0.737613	0.0285284	0.126401
ENSG00000160087	UBE2J2	35.2438	-0.366674	0.0285433	0.126401
ENSG00000170624	SGCD	1.10648	-2.01812	0.0285648	0.12646
ENSG00000206190	ATP10A	1.24666	-1.8192	0.0287145	0.12687
ENSG00000126767	ELK1	8.5982	-0.641929	0.0286895	0.12687
ENSG00000144597	EAF1	16.6308	-0.469208	0.0287042	0.12687
ENSG00000183248	PRR36	20.5666	-0.450741	0.0286923	0.12687
ENSG00000129245	FXR2	32.4881	-0.365587	0.0287526	0.126966
ENSG00000213949	ITGA1	3.1541	-1.39331	0.0288125	0.127077
ENSG00000159200	RCAN1	35.9809	-0.345891	0.0288149	0.127077
ENSG00000079805	DNM2	28.922	-0.33867	0.0288008	0.127077
ENSG00000154839	SKA1	2.97551	-1.10372	0.02889	0.127319
ENSG00000108175	ZMIZ1	47.1401	-0.312875	0.0289589	0.127551
ENSG00000056487	PHF21B	13.7884	-0.504458	0.0289822	0.127617
ENSG00000119866	BCL11A	13.9502	-0.50546	0.0289984	0.127652
ENSG00000154124	OTULIN	3.70206	-1.09896	0.0290143	0.127686
ENSG00000160410	SHKBP1	17.2867	-0.447255	0.0290778	0.127857
ENSG00000139726	DENR	46.8316	-0.276771	0.0292423	0.128362
ENSG00000188368	PRR19	0.809187	-2.04891	0.0293419	0.128763
ENSG00000145675	PIK3R1	29.4622	-0.421591	0.0293627	0.128781
ENSG00000122584	NXPH1	1.37439	-1.68607	0.0294013	0.128869
ENSG00000272047	GTF2H5	56.9494	-0.270879	0.0294076	0.128869
ENSG00000108094	CUL2	17.1347	-0.463309	0.0294378	0.128965
ENSG00000145908	ZNF300	2.44139	-1.17746	0.0295431	0.12939
ENSG00000148400	NOTCH1	8.08141	-0.657896	0.0296834	0.129858
ENSG00000173039	RELA	22.1526	-0.394959	0.0297006	0.129896
ENSG00000112559	MDFI	7.83386	-0.650727	0.0297197	0.129943
ENSG00000116990	MYCL	13.181	-0.550201	0.0297417	0.129966
ENSG00000125746	EML2	5.86923	-0.825969	0.0297979	0.130138
ENSG00000168090	COPS6	47.5336	-0.288386	0.0299241	0.130579
ENSG00000272341	RP1-151F17.2	1.02267	-1.84747	0.0299493	0.130653
ENSG00000114646	CSPG5	5.01064	-0.81037	0.0299898	0.130756
ENSG00000144655	CSRNP1	9.73725	-0.666441	0.0300494	0.130869
ENSG00000068323	TFE3	19.2744	-0.422366	0.0303325	0.131695
ENSG00000135250	SRPK2	33.4849	-0.336605	0.0303323	0.131695
ENSG00000030110	BAK1	11.7286	-0.532611	0.0303512	0.131703
ENSG00000183960	KCNH8	2.33889	-1.32882	0.030404	0.131858
ENSG00000161647	MPP3	5.63905	-0.820608	0.0304524	0.131906
ENSG00000151322	NPAS3	14.0933	-0.500271	0.0304429	0.131906
ENSG00000168495	POLR3D	16.8863	-0.493994	0.0304908	0.131906
ENSG00000054793	ATP9A	29.3066	-0.353007	0.0304409	0.131906
ENSG00000148334	PTGES2	22.4714	-0.387978	0.0305423	0.131916
ENSG00000006625	GGCT	26.865	-0.355766	0.0305344	0.131916
ENSG00000184787	UBE2G2	32.5767	-0.316299	0.0305449	0.131916
ENSG00000158195	WASF2	48.306	-0.304362	0.0306223	0.132141
ENSG00000213563	C8orf82	20.5146	-0.43233	0.0306518	0.132194
ENSG00000145536	ADAMTS16	1.50463	-1.79828	0.0306647	0.132213
ENSG00000115875	SRSF7	45.2505	-0.277035	0.0307223	0.132352
ENSG00000165996	HACD1	13.3955	-0.53589	0.0308119	0.132664
ENSG00000196368	NUDT11	21.1074	-0.398541	0.0308926	0.132939
ENSG00000126453	BCL2L12	7.13094	-0.662731	0.0310519	0.133475
ENSG00000115524	SF3B1	68.7883	-0.269588	0.0311411	0.13371
ENSG00000148835	TAF5	1.835	-1.33068	0.0312191	0.133971
ENSG00000163029	SMC6	8.07723	-0.611589	0.0312456	0.134041
ENSG00000157833	GAREM2	11.5927	-0.547338	0.0312527	0.134041
ENSG00000153107	ANAPC1	2.18202	-1.21207	0.0312638	0.134052
ENSG00000140262	TCF12	42.4577	-0.309299	0.0313615	0.134322
ENSG00000258947	TUBB3	6.69025	-0.728826	0.031422	0.134507
ENSG00000143369	ECM1	1.2583	-1.86425	0.0314658	0.134657
ENSG00000102359	SRPX2	1.58053	-1.76006	0.0316104	0.135165
ENSG00000112208	BAG2	4.21245	-0.921046	0.0317158	0.135365
ENSG00000075420	FNDC3B	35.077	-0.349426	0.0317103	0.135365
ENSG00000120265	PCMT1	38.4371	-0.314614	0.0317184	0.135365
ENSG00000168005	C11orf84	14.0865	-0.492295	0.0318207	0.135661
ENSG00000161981	SNRNP25	29.9816	-0.339731	0.0318226	0.135661
ENSG00000137075	RNF38	18.3285	-0.426302	0.0318819	0.135839
ENSG00000142327	RNPEPL1	18.6814	-0.455208	0.0320724	0.136379
ENSG00000130558	OLFM1	49.6406	-0.258001	0.0321362	0.136548
ENSG00000182606	TRAK1	22.0525	-0.376093	0.0321945	0.136742
ENSG00000167775	CD320	30.0625	-0.358215	0.0321995	0.136742
ENSG00000145901	TNIP1	20.6378	-0.4337	0.0322737	0.13702
ENSG00000168497	SDPR	0.789887	-2.43076	0.0322961	0.137078
ENSG00000105855	ITGB8	16.5396	-0.442866	0.0324581	0.137574
ENSG00000205903	ZNF316	19.8233	-0.393848	0.0325083	0.137715
ENSG00000172985	SH3RF3	4.67964	-0.862919	0.0325549	0.137874
ENSG00000268119	CTD-2561J22.5	1.70052	-1.49731	0.0325709	0.137904
ENSG00000078124	ACER3	10.2719	-0.575531	0.0326584	0.138011
ENSG00000165732	DDX21	29.1867	-0.339245	0.0326392	0.138011
ENSG00000231991	ANXA2P2	10.5904	-0.590839	0.03288	0.138759
ENSG00000126461	SCAF1	17.1129	-0.449695	0.0329166	0.138876
ENSG00000164082	GRM2	1.12494	-1.8922	0.03299	0.138997
ENSG00000095370	SH2D3C	11.0697	-0.571859	0.0330309	0.139131
ENSG00000168172	HOOK3	21.5095	-0.380624	0.0330399	0.139132
ENSG00000185022	MAFF	9.28442	-0.68994	0.0330743	0.139201
ENSG00000120029	C10orf76	7.33022	-0.683799	0.0330901	0.139216
ENSG00000168924	LETM1	38.7425	-0.295857	0.0331342	0.13934
ENSG00000213719	CLIC1	165.954	-0.14627	0.033325	0.140028
ENSG00000157542	KCNJ6	9.48914	-0.630951	0.0333589	0.140095
ENSG00000120278	PLEKHG1	19.2317	-0.447349	0.0333543	0.140095
ENSG00000105993	DNAJB6	25.2799	-0.366414	0.0334158	0.140296
ENSG00000185298	CCDC137	10.5722	-0.572286	0.0335037	0.140589
ENSG00000131584	ACAP3	21.021	-0.440093	0.0335953	0.140911
ENSG00000142409	ZNF787	21.6075	-0.387175	0.0337017	0.141305
ENSG00000091527	CDV3	48.6785	-0.269512	0.0338532	0.141787
ENSG00000136854	STXBP1	33.7666	-0.332245	0.0338866	0.141826
ENSG00000143494	VASH2	7.10399	-0.695204	0.0339201	0.141852
ENSG00000108010	GLRX3	40.6667	-0.297244	0.033913	0.141852
ENSG00000163249	CCNYL1	9.65648	-0.562539	0.0339688	0.141965
ENSG00000221968	FADS3	11.4684	-0.557969	0.03401	0.142061
ENSG00000054523	KIF1B	53.8868	-0.274206	0.0340782	0.142269
ENSG00000110497	AMBRA1	11.4558	-0.513323	0.0341173	0.142394
ENSG00000139350	NEDD1	6.19361	-0.70144	0.0343362	0.14323
ENSG00000204574	ABCF1	28.1003	-0.37416	0.0343739	0.143349
ENSG00000132661	NXT1	18.9655	-0.409345	0.0344645	0.143573
ENSG00000197217	ENTPD4	17.4104	-0.457875	0.0345258	0.14379
ENSG00000119446	RBM18	11.4836	-0.566866	0.0345833	0.14399
ENSG00000179841	AKAP5	1.0887	-1.91513	0.0346454	0.14421
ENSG00000116747	TROVE2	30.7679	-0.360482	0.0347435	0.14458
ENSG00000144057	ST6GAL2	5.38781	-0.826124	0.0348061	0.144801
ENSG00000128567	PODXL	18.8636	-0.421487	0.0348266	0.144848
ENSG00000197013	ZNF429	5.70486	-0.742047	0.0348582	0.144916
ENSG00000198736	MSRB1	10.5766	-0.555183	0.0348617	0.144916
ENSG00000077942	FBLN1	21.2995	-0.378889	0.0350879	0.145584
ENSG00000072062	PRKACA	33.7274	-0.356087	0.0351369	0.145748
ENSG00000185009	AP3M1	21.8426	-0.40391	0.0352303	0.146097
ENSG00000175087	PDIK1L	7.98433	-0.676454	0.0352802	0.146176
ENSG00000110931	CAMKK2	11.6188	-0.525807	0.0352871	0.146176
ENSG00000198700	IPO9	35.3132	-0.304604	0.0354504	0.146696
ENSG00000116604	MEF2D	9.3546	-0.60557	0.0354632	0.14671
ENSG00000113916	BCL6	5.08776	-0.796751	0.0355401	0.14695
ENSG00000177963	RIC8A	33.0579	-0.388461	0.0356714	0.147336
ENSG00000143434	SEMA6C	8.43254	-0.59842	0.0357806	0.147669
ENSG00000081051	AFP	2.88633	-1.23989	0.0358052	0.147731
ENSG00000180875	GREM2	1.39498	-1.57971	0.035855	0.147811
ENSG00000162664	ZNF326	12.2316	-0.592567	0.0358637	0.147811
ENSG00000117724	CENPF	15.3217	-0.522168	0.0358351	0.147811
ENSG00000111229	ARPC3	93.567	-0.197149	0.0358817	0.147811
ENSG00000184014	DENND5A	17.4347	-0.465818	0.0360117	0.148189
ENSG00000108001	EBF3	7.36924	-0.71625	0.036031	0.148229
ENSG00000277200	RP11-74E22.8	3.05207	-1.08236	0.0360565	0.148295
ENSG00000117151	CTBS	1.4614	-1.87437	0.0361258	0.148501
ENSG00000073169	SELO	6.78769	-0.732921	0.0361771	0.148673
ENSG00000100416	TRMU	7.39827	-0.632226	0.0362119	0.148737
ENSG00000149657	LSM14B	15.1223	-0.521775	0.0362041	0.148737
ENSG00000267041	ZNF850	4.69381	-0.809967	0.0362421	0.148822
ENSG00000130035	GALNT8	3.60814	-0.964483	0.0363891	0.149267
ENSG00000172932	ANKRD13D	20.2938	-0.403582	0.0364843	0.149618
ENSG00000149091	DGKZ	10.8839	-0.535499	0.036815	0.150855
ENSG00000133398	MED10	20.2513	-0.432876	0.0368534	0.150972
ENSG00000105723	GSK3A	33.8018	-0.310163	0.0368636	0.150974
ENSG00000154945	ANKRD40	10.6345	-0.546736	0.0368846	0.151
ENSG00000160888	IER2	14.8374	-0.454292	0.0368938	0.151
ENSG00000087274	ADD1	75.6841	-0.219587	0.0369687	0.151126
ENSG00000116478	HDAC1	11.7474	-0.521983	0.0369926	0.151144
ENSG00000196754	S100A2	0.754662	-2.29365	0.0370366	0.151244
ENSG00000100413	POLR3H	17.0066	-0.429364	0.037035	0.151244
ENSG00000107014	RLN2	1.63989	-1.58401	0.0370506	0.151261
ENSG00000174574	AKIRIN1	92.2591	-0.205324	0.0371374	0.151576
ENSG00000124164	VAPB	33.7313	-0.302777	0.0371606	0.151602
ENSG00000197956	S100A6	43.3875	-0.288638	0.0371632	0.151602
ENSG00000085415	SEH1L	14.2306	-0.493017	0.0372448	0.151855
ENSG00000181751	C5orf30	9.83825	-0.599979	0.0373439	0.152196
ENSG00000164938	TP53INP1	17.829	-0.423857	0.0375087	0.152748
ENSG00000249115	HAUS5	3.71702	-0.990632	0.0375345	0.152755
ENSG00000102910	LONP2	30.8944	-0.361043	0.0375287	0.152755
ENSG00000127589	TUBBP1	6.8205	-0.639661	0.0376721	0.153235
ENSG00000115825	PRKD3	6.31316	-0.691851	0.0377932	0.15354
ENSG00000111361	EIF2B1	12.7769	-0.523704	0.0378016	0.15354
ENSG00000180370	PAK2	42.5093	-0.269428	0.0377989	0.15354
ENSG00000103202	NME4	75.9083	-0.224875	0.0378064	0.15354
ENSG00000186272	ZNF17	1.91124	-1.49564	0.0379002	0.15376
ENSG00000169180	XPO6	43.809	-0.280457	0.0378951	0.15376
ENSG00000231205	ZNF826P	6.43264	-0.774789	0.0379346	0.153859
ENSG00000074416	MGLL	4.36228	-0.822882	0.0380293	0.154122
ENSG00000163435	ELF3	5.46854	-0.88452	0.0380482	0.154133
ENSG00000220586	TUBBP9	2.48326	-1.1582	0.038125	0.154269
ENSG00000134186	PRPF38B	22.1918	-0.398864	0.0381134	0.154269
ENSG00000100906	NFKBIA	21.3281	-0.390421	0.0381977	0.154485
ENSG00000165782	TMEM55B	22.6071	-0.37193	0.038266	0.154678
ENSG00000105639	JAK3	1.1995	-1.67464	0.0383038	0.15477
ENSG00000128274	A4GALT	1.14628	-1.58054	0.0383088	0.15477
ENSG00000157020	SEC13	90.2728	-0.231904	0.0383473	0.154885
ENSG00000214796	RP11-480I12.5	2.18239	-1.33687	0.038407	0.155006
ENSG00000100796	PPP4R3A	20.398	-0.390052	0.0384562	0.155164
ENSG00000175203	DCTN2	106.128	-0.20624	0.0384896	0.155258
ENSG00000114923	SLC4A3	7.2192	-0.62756	0.0385132	0.155313
ENSG00000165617	DACT1	6.95763	-0.718369	0.0386778	0.155896
ENSG00000211584	SLC48A1	29.9183	-0.322893	0.0387414	0.156022
ENSG00000152465	NMT2	8.92457	-0.645858	0.0387634	0.156029
ENSG00000156110	ADK	9.29658	-0.584471	0.038771	0.156029
ENSG00000176387	HSD11B2	1.10153	-1.67522	0.038956	0.15657
ENSG00000138771	SHROOM3	38.2051	-0.27872	0.0389745	0.156604
ENSG00000066084	DIP2B	12.3224	-0.520974	0.0389928	0.156619
ENSG00000021574	SPAST	16.0754	-0.429197	0.03903	0.156705
ENSG00000140374	ETFA	19.8056	-0.596017	0.0390592	0.156781
ENSG00000142549	IGLON5	11.7542	-0.551776	0.0390693	0.156781
ENSG00000141480	ARRB2	13.7955	-0.500841	0.0390832	0.156781
ENSG00000277791	PSMB3	28.3191	-0.360033	0.0390892	0.156781
ENSG00000151692	RNF144A	10.8615	-0.545453	0.039147	0.156926
ENSG00000174672	BRSK2	16.6673	-0.439164	0.0392094	0.156997
ENSG00000154001	PPP2R5E	25.4234	-0.372967	0.039198	0.156997
ENSG00000170891	CYTL1	0.990067	-1.88829	0.0392255	0.157003
ENSG00000159248	GJD2	2.54446	-1.39467	0.0392975	0.15717
ENSG00000166265	CYYR1	6.20304	-0.681105	0.0392877	0.15717
ENSG00000250569	NTAN1P2	0.940681	-1.83225	0.0394555	0.15771
ENSG00000180448	ARHGAP45	1.53794	-1.40026	0.0395293	0.157812
ENSG00000065328	MCM10	4.07959	-0.86094	0.0397112	0.158335
ENSG00000072518	MARK2	30.6309	-0.326382	0.0397774	0.158517
ENSG00000272654	RP11-422P24.11	0.979935	-2.06395	0.0399597	0.158999
ENSG00000181830	SLC35C1	16.8008	-0.423306	0.0399578	0.158999
ENSG00000166073	GPR176	3.02414	-0.960994	0.0400262	0.159182
ENSG00000235026	DPP10-AS1	6.03936	-0.742881	0.0400184	0.159182
ENSG00000122490	PQLC1	19.9734	-0.399484	0.0400773	0.159263
ENSG00000177565	TBL1XR1	34.4207	-0.304825	0.0401192	0.159348
ENSG00000139263	LRIG3	10.8072	-0.527266	0.0401393	0.159387
ENSG00000112679	DUSP22	14.0006	-0.514436	0.0403155	0.160005
ENSG00000025770	NCAPH2	14.0563	-0.485361	0.0403276	0.160012
ENSG00000168036	CTNNB1	196.773	-0.342075	0.0405626	0.160657
ENSG00000172575	RASGRP1	4.04022	-0.916549	0.0407416	0.16116
ENSG00000250982	RP11-159J3.1	6.25858	-0.641295	0.0408111	0.161312
ENSG00000144681	STAC	3.49742	-0.96796	0.0409878	0.161746
ENSG00000167771	RCOR2	6.5993	-0.655261	0.0409872	0.161746
ENSG00000137547	MRPL15	28.8243	-0.338008	0.0410043	0.161746
ENSG00000142544	CTU1	5.06166	-0.754946	0.0410256	0.161748
ENSG00000115514	TXNDC9	24.5699	-0.374179	0.0412243	0.162367
ENSG00000102879	CORO1A	1.79275	-1.48492	0.0412888	0.162423
ENSG00000140350	ANP32A	22.6649	-0.406838	0.0412909	0.162423
ENSG00000138604	GLCE	4.98589	-0.806265	0.0413247	0.162432
ENSG00000205639	MFSD2B	4.60773	-0.813032	0.0414825	0.162929
ENSG00000139146	FAM60A	15.3547	-0.4737	0.0414664	0.162929
ENSG00000072195	SPEG	5.50262	-0.791345	0.041534	0.16309
ENSG00000100410	PHF5A	15.6951	-0.447992	0.0417506	0.163858
ENSG00000009307	CSDE1	149.945	-0.157544	0.0417777	0.163922
ENSG00000130638	ATXN10	109.119	-0.178941	0.0418248	0.164039
ENSG00000162063	CCNF	5.16552	-0.739852	0.0418782	0.164163
ENSG00000270504	RP11-420L9.5	3.8644	-1.02255	0.0419162	0.164258
ENSG00000137817	PARP6	36.5702	-0.302752	0.0419648	0.164407
ENSG00000248869	RP11-138I17.1	1.28793	-1.50607	0.0419818	0.164432
ENSG00000152117	AC093838.4	3.61597	-0.941318	0.0421074	0.164841
ENSG00000171150	SOCS5	6.28577	-0.687919	0.042147	0.164955
ENSG00000092010	PSME1	54.39	-0.252111	0.042163	0.164976
ENSG00000163257	DCAF16	13.715	-0.458117	0.0422598	0.165293
ENSG00000145494	NDUFS6	77.7346	-0.210109	0.0422653	0.165293
ENSG00000101343	CRNKL1	9.79316	-0.567239	0.0423926	0.165665
ENSG00000144554	FANCD2	6.17056	-0.736658	0.0425143	0.166057
ENSG00000148840	PPRC1	6.43807	-0.69204	0.0425742	0.166128
ENSG00000178662	CSRNP3	11.0683	-0.526303	0.0425752	0.166128
ENSG00000135596	MICAL1	12.5334	-0.482581	0.0425969	0.166171
ENSG00000173674	EIF1AX	35.8409	-0.277213	0.0426412	0.166302
ENSG00000162607	USP1	11.3629	-0.539284	0.0427883	0.166693
ENSG00000136856	SLC2A8	19.9147	-0.388957	0.0427822	0.166693
ENSG00000107338	SHB	20.1877	-0.393378	0.042842	0.166834
ENSG00000134152	KATNBL1	9.52365	-0.605638	0.0429924	0.167335
ENSG00000213160	KLHL23	26.2479	-0.337204	0.0429864	0.167335
ENSG00000101871	MID1	38.3517	-0.327387	0.0430112	0.167366
ENSG00000260903	XKR7	5.39011	-0.740096	0.0431601	0.167729
ENSG00000100095	SEZ6L	65.8307	-0.243158	0.0432868	0.168003
ENSG00000127824	TUBA4A	3.00193	-1.03147	0.043411	0.168331
ENSG00000203867	RBM20	1.038	-1.85336	0.0435348	0.168769
ENSG00000071539	TRIP13	6.80814	-0.610743	0.0436776	0.169163
ENSG00000164932	CTHRC1	8.67496	-0.653776	0.043727	0.169177
ENSG00000162413	KLHL21	18.0791	-0.43624	0.0437121	0.169177
ENSG00000105642	KCNN1	2.94603	-1.0266	0.043762	0.169192
ENSG00000153253	SCN3A	11.0975	-0.522625	0.0437668	0.169192
ENSG00000163811	WDR43	10.0722	-0.575757	0.0438482	0.169392
ENSG00000197879	MYO1C	11.2037	-0.537357	0.0439092	0.169586
ENSG00000103174	NAGPA	5.72031	-0.721452	0.0440155	0.169895
ENSG00000067191	CACNB1	4.23345	-0.841854	0.0441662	0.170367
ENSG00000133114	GPALPP1	10.6351	-0.613829	0.0442226	0.170542
ENSG00000110876	SELPLG	0.971159	-1.97869	0.0442391	0.170563
ENSG00000180660	MAB21L1	3.63182	-0.943177	0.0442819	0.170685
ENSG00000184500	PROS1	6.03793	-0.759125	0.0443791	0.171017
ENSG00000242485	MRPL20	48.0175	-0.251598	0.0444647	0.171149
ENSG00000263464	PPIAL4C	2.35668	-1.20522	0.0444938	0.171162
ENSG00000185504	FAAP100	19.4931	-0.407233	0.0446132	0.171536
ENSG00000135838	NPL	1.21186	-1.89213	0.044697	0.171765
ENSG00000170265	ZNF282	14.9808	-0.441394	0.044694	0.171765
ENSG00000014216	CAPN1	46.5096	-0.267657	0.04472	0.171777
ENSG00000141522	ARHGDIA	7.55775	-0.622384	0.0447719	0.171892
ENSG00000108947	EFNB3	40.3355	-0.308629	0.0448251	0.172053
ENSG00000170144	HNRNPA3	37.2784	-0.307139	0.0448965	0.172242
ENSG00000187522	HSPA14	6.16432	-0.714753	0.0450205	0.172618
ENSG00000124207	CSE1L	23.7472	-0.399003	0.045028	0.172618
ENSG00000100220	RTCB	29.5572	-0.335089	0.0450791	0.172706
ENSG00000188986	NELFB	40.4007	-0.260124	0.0451363	0.172778
ENSG00000116701	NCF2	0.785427	-1.93999	0.0452133	0.172945
ENSG00000075218	GTSE1	5.71469	-0.739772	0.0452311	0.17297
ENSG00000279365	KB-176G8.1	2.6633	-1.01047	0.0453905	0.173459
ENSG00000222041	LINC00152	3.51052	-0.986009	0.0453925	0.173459
ENSG00000215421	ZNF407	2.91195	-1.12531	0.0454135	0.173474
ENSG00000136709	WDR33	19.9365	-0.418192	0.0454422	0.173507
ENSG00000121892	PDS5A	16.8722	-0.41191	0.0454932	0.173545
ENSG00000148426	PROSER2	4.27441	-0.811229	0.0456314	0.173986
ENSG00000152969	JAKMIP1	1.90646	-1.19762	0.0456854	0.174064
ENSG00000197081	IGF2R	30.6578	-0.318486	0.0457077	0.174106
ENSG00000101443	WFDC2	41.5795	-0.355405	0.0458112	0.174415
ENSG00000151725	CENPU	6.984	-0.60817	0.0458826	0.174601
ENSG00000111300	NAA25	12.0235	-0.510048	0.0460796	0.175265
ENSG00000135316	SYNCRIP	36.9758	-0.298365	0.0462657	0.175844
ENSG00000204389	HSPA1A	9.09057	-0.5669	0.0463806	0.176111
ENSG00000181195	PENK	2.88505	-1.08511	0.0464687	0.176399
ENSG00000163781	TOPBP1	10.1227	-0.546922	0.0464841	0.176415
ENSG00000012232	EXTL3	23.3848	-0.338945	0.0465049	0.176451
ENSG00000198208	RPS6KL1	5.78984	-0.825586	0.0465488	0.176514
ENSG00000213398	LCAT	1.66687	-1.50936	0.0466059	0.176618
ENSG00000172007	RAB33B	4.5776	-0.915305	0.0466592	0.176763
ENSG00000163159	VPS72	30.0502	-0.318015	0.0466836	0.176763
ENSG00000085224	ATRX	54.3634	-0.246478	0.046978	0.177595
ENSG00000074219	TEAD2	7.30163	-0.639952	0.0472016	0.178266
ENSG00000163507	KIAA1524	2.51445	-1.16459	0.0472505	0.178364
ENSG00000198836	OPA1	15.229	-0.445662	0.0472832	0.178433
ENSG00000138663	COPS4	30.1352	-0.320302	0.0473147	0.178433
ENSG00000115694	STK25	62.0786	-0.231475	0.0473097	0.178433
ENSG00000143398	PIP5K1A	6.84145	-0.745646	0.0473858	0.178528
ENSG00000141959	PFKL	31.7609	-0.355317	0.0474572	0.178666
ENSG00000282164	PEG13	1.09188	-1.74479	0.0474852	0.178728
ENSG00000152492	CCDC50	28.893	-0.32683	0.0474965	0.178728
ENSG00000085840	ORC1	1.86863	-1.31203	0.0476872	0.179151
ENSG00000134758	RNF138	15.1087	-0.469828	0.0476718	0.179151
ENSG00000112182	BACH2	21.3163	-0.376304	0.0476898	0.179151
ENSG00000086589	RBM22	13.8452	-0.466471	0.0477811	0.179407
ENSG00000069011	PITX1	4.21936	-0.888651	0.047811	0.179443
ENSG00000106144	CASP2	20.7495	-0.426487	0.0478252	0.179443
ENSG00000114648	KLHL18	11.2108	-0.501508	0.0478985	0.179674
ENSG00000102178	UBL4A	15.6274	-0.436161	0.0481017	0.180263
ENSG00000146352	CLVS2	1.35993	-1.68825	0.0481307	0.180284
ENSG00000151929	BAG3	12.0898	-0.495526	0.0482738	0.180646
ENSG00000173559	NABP1	2.04389	-1.15371	0.0483117	0.180725
ENSG00000163605	PPP4R2	21.8956	-0.361046	0.048418	0.180924
ENSG00000134030	CTIF	20.5256	-0.36668	0.0484699	0.181074
ENSG00000164134	NAA15	15.3553	-0.499992	0.0485184	0.181125
ENSG00000182195	LDOC1	66.3088	-0.259623	0.048516	0.181125
ENSG00000077150	NFKB2	4.89881	-0.712595	0.0487007	0.181718
ENSG00000168874	ATOH8	8.24811	-0.614441	0.0488754	0.182282
ENSG00000158526	TSR2	12.4666	-0.484629	0.0489527	0.182526
ENSG00000125531	FNDC11	1.4732	-1.49836	0.0490239	0.18266
ENSG00000139364	TMEM132B	0.968547	-1.85336	0.0490694	0.182779
ENSG00000167193	CRK	38.2528	-0.26705	0.0490835	0.182779
ENSG00000182795	C1orf116	1.8559	-1.67184	0.0492407	0.183292
ENSG00000180008	SOCS4	7.35474	-0.632042	0.0492536	0.183296
ENSG00000138411	HECW2	2.6189	-1.01622	0.0495891	0.184441
ENSG00000197694	SPTAN1	65.4324	-0.233834	0.0496454	0.184533
ENSG00000270885	RASL10B	15.0071	-0.444366	0.0496897	0.184554
ENSG00000253368	TRNP1	21.5418	-0.358363	0.0498597	0.184975
ENSG00000165264	NDUFB6	49.5655	-0.27803	0.0498856	0.185024
ENSG00000124762	CDKN1A	85.0379	-0.236767	0.0498967	0.185024
ENSG00000145934	TENM2	17.51	-0.430751	0.0499239	0.185081
ENSG00000135083	CCNJL	3.39206	-0.928437	0.0500368	0.185455
ENSG00000106341	PPP1R17	1.19941	-1.57455	0.0500944	0.185493
ENSG00000172081	MOB3A	21.3035	-0.394556	0.0500948	0.185493
ENSG00000279140	RP11-477I4.4	1.03053	-1.66046	0.0502133	0.185773
ENSG00000197321	SVIL	6.57384	-0.643931	0.050186	0.185773
ENSG00000205268	PDE7A	11.6664	-0.520393	0.0502059	0.185773
ENSG00000141568	FOXK2	32.6744	-0.314255	0.0502184	0.185773
ENSG00000198039	ZNF273	4.55817	-0.840692	0.0502662	0.185817
ENSG00000079332	SAR1A	55.6491	-0.263975	0.0502563	0.185817
ENSG00000278129	ZNF8	5.98685	-0.678494	0.0503655	0.18614
ENSG00000121058	COIL	16.6553	-0.40829	0.0503907	0.186189
ENSG00000275764	RP11-582E3.6	2.01884	-1.30081	0.0504907	0.186381
ENSG00000100813	ACIN1	35.1681	-0.328356	0.0505494	0.186509
ENSG00000164091	WDR82	63.3107	-0.264815	0.0505437	0.186509
ENSG00000112078	KCTD20	19.2922	-0.391998	0.0506115	0.18665
ENSG00000100241	SBF1	21.5675	-0.367017	0.0506053	0.18665
ENSG00000140067	FAM181A	4.25747	-0.820727	0.050665	0.186676
ENSG00000085377	PREP	21.7403	-0.348389	0.0506481	0.186676
ENSG00000167178	ISLR2	8.53462	-0.597218	0.0507927	0.186796
ENSG00000100592	DAAM1	43.0473	-0.263159	0.0507779	0.186796
ENSG00000085063	CD59	88.6468	-0.176823	0.0507956	0.186796
ENSG00000125166	GOT2	38.9146	-0.266891	0.0508176	0.186832
ENSG00000185338	SOCS1	3.13483	-0.961052	0.0508869	0.18687
ENSG00000103855	CD276	91.378	-0.200356	0.05095	0.187054
ENSG00000136051	KIAA1033	6.57448	-0.768942	0.0510703	0.187407
ENSG00000172992	DCAKD	35.1458	-0.358913	0.0515164	0.18871
ENSG00000168843	FSTL5	1.49246	-1.47667	0.0516291	0.188835
ENSG00000184635	ZNF93	3.32083	-1.09463	0.0516239	0.188835
ENSG00000161800	RACGAP1	2.97659	-0.956827	0.0516915	0.188863
ENSG00000172893	DHCR7	45.257	-0.264077	0.0517954	0.189173
ENSG00000167889	MGAT5B	2.92648	-0.944815	0.0520541	0.189775
ENSG00000188976	NOC2L	6.98133	-0.646742	0.052111	0.189862
ENSG00000198142	SOWAHC	6.24754	-0.645788	0.0521735	0.189939
ENSG00000247596	TWF2	29.9287	-0.35737	0.0521764	0.189939
ENSG00000260563	RP13-516M14.1	1.15522	-1.49111	0.0521975	0.189972
ENSG00000132646	PCNA	26.7681	-0.357526	0.0524098	0.190614
ENSG00000198373	WWP2	12.8459	-0.44829	0.052476	0.190762
ENSG00000172687	ZNF738	16.3383	-0.418595	0.052521	0.190836
ENSG00000177084	POLE	4.44186	-0.791932	0.0525836	0.190929
ENSG00000169045	HNRNPH1	98.2018	-0.25755	0.0526562	0.191148
ENSG00000165527	ARF6	19.4852	-0.365829	0.0526737	0.191167
ENSG00000172965	MIR4435-2HG	5.56642	-0.752907	0.0527349	0.191344
ENSG00000039123	SKIV2L2	9.2755	-0.55217	0.0527711	0.191386
ENSG00000260838	RP11-531A24.3	1.67892	-1.28903	0.0528166	0.191458
ENSG00000174943	KCTD13	12.0301	-0.460989	0.0529521	0.191684
ENSG00000159199	ATP5G1	32.911	-0.291733	0.0529774	0.191731
ENSG00000111679	PTPN6	2.90237	-0.968009	0.0532189	0.192381
ENSG00000078328	RBFOX1	6.31521	-0.707621	0.0533503	0.192677
ENSG00000141027	NCOR1	38.813	-0.296169	0.0533977	0.192803
ENSG00000228499	TMSB10P1	4.22197	-0.789661	0.0534837	0.193024
ENSG00000214226	C17orf67	1.0816	-1.88572	0.0535616	0.19326
ENSG00000130477	UNC13A	5.93429	-0.693518	0.0535747	0.193262
ENSG00000234912	SNHG20	5.4833	-0.655298	0.0536412	0.193457
ENSG00000136999	NOV	1.90462	-1.39327	0.0537003	0.193536
ENSG00000160352	ZNF714	6.37384	-0.702171	0.0536913	0.193536
ENSG00000253626	EIF5AL1	8.30479	-0.555322	0.05374	0.193634
ENSG00000155545	MIER3	6.61247	-0.621627	0.0538319	0.19376
ENSG00000140553	UNC45A	14.372	-0.44969	0.0538675	0.193823
ENSG00000065057	NTHL1	10.4953	-0.511872	0.054178	0.194715
ENSG00000133247	KMT5C	6.79524	-0.587769	0.0542431	0.194814
ENSG00000184113	CLDN5	2.14848	-1.35083	0.0542639	0.194843
ENSG00000265452	MIR3682	0.875451	-1.85673	0.054547	0.195453
ENSG00000137312	FLOT1	50.66	-0.250368	0.054749	0.196041
ENSG00000183570	PCBP3	9.8519	-0.541768	0.0547886	0.196092
ENSG00000135363	LMO2	9.80194	-0.521102	0.05499	0.196541
ENSG00000184887	BTBD6	34.9151	-0.320916	0.0550416	0.19668
ENSG00000248540	RP11-247C2.2	2.73627	-1.02574	0.055101	0.196845
ENSG00000183049	CAMK1D	25.0826	-0.336973	0.0551131	0.196845
ENSG00000110921	MVK	14.0723	-0.432745	0.0551696	0.196911
ENSG00000166130	IKBIP	22.2057	-0.381412	0.0552256	0.196984
ENSG00000115828	QPCT	6.8236	-0.746109	0.0553542	0.197343
ENSG00000177706	FAM20C	12.6753	-0.441196	0.0555827	0.19793
ENSG00000204103	MAFB	6.03739	-0.784746	0.0556542	0.19814
ENSG00000172974	AC007318.5	3.39686	-0.824739	0.0557233	0.19834
ENSG00000165804	ZNF219	12.1504	-0.457534	0.0559618	0.198961
ENSG00000007168	PAFAH1B1	43.0368	-0.278821	0.0559537	0.198961
ENSG00000140950	TLDC1	12.1061	-0.506613	0.0561878	0.199581
ENSG00000028203	VEZT	25.4595	-0.31802	0.0562004	0.199581
ENSG00000156925	ZIC3	4.70324	-0.780003	0.0562172	0.199595
ENSG00000168758	SEMA4C	19.0826	-0.365368	0.0562632	0.199667
[truncated: 5,247 more rows]

## Sheet: TUN_vs_UNT-UP
Column1	gene_name	baseMean	log2FoldChange	pvalue	padj
ENSG00000155660	PDIA4	318.307	2.32792	5.67e-220	8.8e-216
ENSG00000184164	CRELD2	125.487	2.71528	4.18e-166	2.16e-162
ENSG00000166598	HSP90B1	391.638	2.37806	3.71e-166	2.16e-162
ENSG00000044574	HSPA5	185.81	2.02498	8.42e-127	2.18e-123
ENSG00000180879	SSR4	376.415	1.23738	2.04e-119	4.52e-116
ENSG00000127022	CANX	302.082	1.21023	8.97e-94	1.27e-90
ENSG00000152669	CCNO	46.6316	2.54341	2.21e-77	2.45e-74
ENSG00000129654	FOXJ1	100.4	2.05501	9.07e-71	9.39e-68
ENSG00000145050	MANF	69.7299	2.29241	3.61e-63	3.3e-60
ENSG00000166562	SEC11C	204.983	1.33631	3.05e-62	2.63e-59
ENSG00000128228	SDF2L1	58.0521	2.0974	1.62e-61	1.26e-58
ENSG00000159713	TPPP3	45.3581	2.25732	3.26e-60	2.41e-57
ENSG00000179218	CALR	97.0825	1.58451	5.17e-54	3.09e-51
ENSG00000083067	TRPM3	70.5247	1.78892	1.35e-53	7.77e-51
ENSG00000138074	SLC5A6	55.7127	1.89355	8.49e-48	3.66e-45
ENSG00000102580	DNAJC3	58.991	1.93597	2.85e-47	1.19e-44
ENSG00000128590	DNAJB9	52.3862	2.14452	2.93e-47	1.2e-44
ENSG00000173947	PIFO	46.1944	1.9018	1.84e-45	7.14e-43
ENSG00000147655	RSPO2	37.734	1.99875	9.01e-45	3.41e-42
ENSG00000070081	NUCB2	52.046	1.9846	2.39e-44	8.84e-42
ENSG00000169136	ATF5	33.9542	2.57126	6.88e-44	2.48e-41
ENSG00000090520	DNAJB11	56.3347	1.91439	3.22e-42	1.11e-39
ENSG00000197696	NMB	34.0492	1.92448	1.24e-40	4.18e-38
ENSG00000142188	TMEM50B	40.2538	1.84497	1.19e-38	3.62e-36
ENSG00000215217	C5orf49	31.4424	1.98968	7.15e-36	2.1e-33
ENSG00000163902	RPN1	198.841	1.15479	9.25e-36	2.66e-33
ENSG00000168003	SLC3A2	124.939	1.29899	7.42e-35	2.06e-32
ENSG00000104805	NUCB1	91.6227	1.23155	3.76e-33	9.57e-31
ENSG00000118271	TTR	180.141	2.08917	6.19e-32	1.48e-29
ENSG00000175197	DDIT3	36.3256	1.89665	1.1e-31	2.52e-29
ENSG00000147246	HTR2C	14.0882	3.33521	5.11e-31	1.13e-28
ENSG00000170348	TMED10	144.256	0.872907	8.78e-31	1.92e-28
ENSG00000133115	STOML3	16.695	2.63902	9.14e-31	1.97e-28
ENSG00000133872	SARAF	302.12	0.691499	3.74e-30	7.85e-28
ENSG00000167526	RPL13	816.456	0.476907	3.95e-30	8.17e-28
ENSG00000277639	RP11-467J12.4	16.4531	2.55281	1.73e-29	3.5e-27
ENSG00000122406	RPL5	523.185	0.480727	2.86e-29	5.69e-27
ENSG00000243927	MRPS6	138.588	0.945561	4.43e-29	8.71e-27
ENSG00000205084	TMEM231	35.9457	1.66679	5.47e-29	1.06e-26
ENSG00000052841	TTC17	48.3612	1.51632	4.6e-28	8.6e-26
ENSG00000173511	VEGFB	115.476	1.02919	7.36e-28	1.36e-25
ENSG00000167797	CDK2AP2	74.2682	2.20725	1.03e-26	1.81e-24
ENSG00000119655	NPC2	102.44	0.994777	4.45e-26	7.76e-24
ENSG00000120697	ALG5	30.7886	1.74405	6.81e-26	1.17e-23
ENSG00000156508	EEF1A1	650.009	0.594691	6.91e-25	1.1e-22
ENSG00000188010	MORN2	87.5989	1.06822	8.12e-25	1.26e-22
ENSG00000160345	C9orf116	44.0891	1.37237	1.45e-24	2.21e-22
ENSG00000142937	RPS8	1661.16	0.521834	7.62e-24	1.15e-21
ENSG00000092096	SLC22A17	91.598	0.973284	1.08e-23	1.61e-21
ENSG00000100234	TIMP3	63.8209	1.09506	1.24e-23	1.83e-21
ENSG00000162148	PPP1R32	13.8705	2.4709	1.72e-23	2.52e-21
ENSG00000163346	PBXIP1	59.7641	1.06667	3.84e-23	5.47e-21
ENSG00000145491	ROPN1L	14.354	2.28953	5.75e-22	7.69e-20
ENSG00000066468	FGFR2	45.8384	1.21924	6.33e-22	8.32e-20
ENSG00000125991	ERGIC3	155.985	0.729388	8.58e-22	1.11e-19
ENSG00000104267	CA2	40.9467	1.6148	1.28e-21	1.64e-19
ENSG00000164287	CDC20B	11.9845	2.63402	1.3e-21	1.65e-19
ENSG00000067167	TRAM1	64.4704	1.16781	1.54e-21	1.94e-19
ENSG00000181019	NQO1	41.0167	1.34842	3.97e-20	4.74e-18
ENSG00000100979	PLTP	77.4362	0.99064	4.42e-20	5.2e-18
ENSG00000102158	MAGT1	50.6596	1.27015	8.9e-20	1.02e-17
ENSG00000092068	SLC7A8	44.2034	1.21819	1.02e-19	1.16e-17
ENSG00000120885	CLU	197.511	0.747429	1.31e-19	1.47e-17
ENSG00000196683	TOMM7	72.3246	0.885291	6.48e-19	7.13e-17
ENSG00000004838	ZMYND10	10.5159	2.49233	1.13e-18	1.2e-16
ENSG00000167658	EEF2	450.111	0.61565	1.56e-18	1.65e-16
ENSG00000153347	FAM81B	9.54601	2.81603	1.58e-18	1.66e-16
ENSG00000244038	DDOST	95.2632	0.941479	1.64e-18	1.71e-16
ENSG00000183644	C11orf88	15.9018	2.17277	1.81e-18	1.87e-16
ENSG00000150873	C2orf50	12.5943	2.10862	1.9e-18	1.94e-16
ENSG00000160188	RSPH1	17.048	1.8116	1.98e-18	2.01e-16
ENSG00000051108	HERPUD1	71.4076	1.82838	2.47e-18	2.49e-16
ENSG00000108641	B9D1	49.5704	1.03372	2.72e-18	2.73e-16
ENSG00000141294	LRRC46	8.96901	2.77686	3.02e-18	3e-16
ENSG00000164707	SLC13A4	16.6079	1.98821	3.99e-18	3.94e-16
ENSG00000164587	RPS14	633.433	0.485635	6.56e-18	6.41e-16
ENSG00000188523	CFAP77	14.8029	2.10564	9.47e-18	9.15e-16
ENSG00000128581	IFT22	52.1779	1.03355	1.11e-17	1.06e-15
ENSG00000115902	SLC1A4	26.7259	1.45178	1.33e-17	1.25e-15
ENSG00000101294	HM13	93.3798	0.991225	1.41e-17	1.31e-15
ENSG00000129128	SPCS3	59.2334	0.98858	1.74e-17	1.61e-15
ENSG00000132386	SERPINF1	73.2735	0.968111	1.79e-17	1.64e-15
ENSG00000172037	LAMB2	44.3224	1.07347	2.73e-17	2.49e-15
ENSG00000105193	RPS16	755.937	0.577294	3.25e-17	2.93e-15
ENSG00000116209	TMEM59	112.222	0.736481	1.67e-16	1.46e-14
ENSG00000149273	RPS3	879.655	0.377678	1.8e-16	1.57e-14
ENSG00000163694	RBM47	37.6764	1.11992	2.31e-16	2e-14
ENSG00000167004	PDIA3	366.499	1.33045	4.05e-16	3.48e-14
ENSG00000174748	RPL15	1007.58	0.460043	4.16e-16	3.55e-14
ENSG00000112715	VEGFA	19.7231	1.80496	4.68e-16	3.97e-14
ENSG00000145592	RPL37	732.053	0.47493	5.57e-16	4.7e-14
ENSG00000086598	TMED2	164.681	0.690169	6.13e-16	5.14e-14
ENSG00000186973	FAM183A	13.2865	1.9281	7.22e-16	6.03e-14
ENSG00000198856	OSTC	89.6488	1.13905	9.28e-16	7.71e-14
ENSG00000269893	SNHG8	31.865	1.2925	9.6e-16	7.93e-14
ENSG00000071082	RPL31	704.993	0.581009	1.35e-15	1.09e-13
ENSG00000170382	LRRN2	48.5214	0.932914	1.92e-15	1.55e-13
ENSG00000173852	DPY19L1	20.6615	1.41056	2.47e-15	1.97e-13
ENSG00000105518	TMEM205	38.2633	1.12285	2.51e-15	2e-13
ENSG00000177954	RPS27	61.1056	0.892396	2.81e-15	2.23e-13
ENSG00000198743	SLC5A3	17.1547	1.6613	2.88e-15	2.26e-13
ENSG00000089248	ERP29	112.785	0.726777	3.53e-15	2.76e-13
ENSG00000111834	RSPH4A	10.1487	2.13814	6.13e-15	4.71e-13
ENSG00000118705	RPN2	161.167	0.655564	6.88e-15	5.26e-13
ENSG00000198034	RPS4X	412.85	0.518167	9.55e-15	7.23e-13
ENSG00000033627	ATP6V0A1	65.1806	0.872488	1.09e-14	8.2e-13
ENSG00000165349	SLC7A3	9.3483	2.55588	1.24e-14	9.24e-13
ENSG00000163071	SPATA18	10.2064	2.30971	2.2e-14	1.63e-12
ENSG00000169223	LMAN2	74.5836	0.752447	2.82e-14	2.07e-12
ENSG00000165588	OTX2	67.5159	0.950972	3.29e-14	2.41e-12
ENSG00000172301	COPRS	70.9652	0.858071	3.32e-14	2.42e-12
ENSG00000103811	CTSH	37.275	1.12088	3.79e-14	2.75e-12
ENSG00000165309	ARMC3	10.2276	2.25816	4e-14	2.89e-12
ENSG00000230734	RPL10P3	77.7312	0.800964	4.69e-14	3.36e-12
ENSG00000112394	SLC16A10	14.19	1.67785	5.79e-14	4.13e-12
ENSG00000245910	SNHG6	99.6992	0.819561	7.09e-14	5e-12
ENSG00000148303	RPL7A	710.952	0.403774	7.15e-14	5.02e-12
ENSG00000065911	MTHFD2	73.7704	0.78562	7.38e-14	5.16e-12
ENSG00000123496	IL13RA2	15.4908	1.61695	7.89e-14	5.5e-12
ENSG00000063241	ISOC2	35.9485	1.06447	8.47e-14	5.87e-12
ENSG00000166441	RPL27A	911.919	0.497286	1.1e-13	7.55e-12
ENSG00000142541	RPL13A	335.838	0.600308	1.21e-13	8.25e-12
ENSG00000100219	XBP1	163.697	0.618524	2.02e-13	1.35e-11
ENSG00000116857	TMEM9	52.2321	0.909241	3.19e-13	2.09e-11
ENSG00000101255	TRIB3	24.2916	1.4451	4.69e-13	3.02e-11
ENSG00000135205	CCDC146	7.02591	2.52896	5.15e-13	3.3e-11
ENSG00000087494	PTHLH	8.12151	2.31066	5.29e-13	3.38e-11
ENSG00000071537	SEL1L	25.6785	1.37897	5.31e-13	3.38e-11
ENSG00000005486	RHBDD2	106.9	0.678351	5.8e-13	3.66e-11
ENSG00000118181	RPS25	234.035	0.556515	6.45e-13	4.02e-11
ENSG00000116745	RPE65	7.11671	2.82783	9.6e-13	5.91e-11
ENSG00000078808	SDF4	74.0174	0.767661	1.38e-12	8.2e-11
ENSG00000134419	RPS15A	226.578	0.603833	1.5e-12	8.83e-11
ENSG00000177133	LINC00982	9.86461	2.0245	1.73e-12	1.01e-10
ENSG00000166340	TPP1	39.6779	1.04078	1.91e-12	1.11e-10
ENSG00000112306	RPS12	728.702	0.717036	2.12e-12	1.23e-10
ENSG00000110492	MDK	571.404	0.620388	2.6e-12	1.49e-10
ENSG00000086619	ERO1B	8.99871	2.45303	3.11e-12	1.77e-10
ENSG00000169116	PARM1	23.3245	1.1247	3.41e-12	1.93e-10
ENSG00000130382	MLLT1	100.252	0.651863	3.52e-12	1.98e-10
ENSG00000169100	SLC25A6	352.908	0.356835	3.65e-12	2.05e-10
ENSG00000165698	SPACA9	19.5842	1.29539	4.06e-12	2.27e-10
ENSG00000185681	MORN5	9.39814	1.94398	4.19e-12	2.33e-10
ENSG00000077327	SPAG6	14.4504	1.6598	4.45e-12	2.47e-10
ENSG00000184840	TMED9	128.888	0.71434	4.87e-12	2.67e-10
ENSG00000144713	RPL32	547.284	0.371322	4.87e-12	2.67e-10
ENSG00000147400	CETN2	46.8905	0.918949	4.96e-12	2.71e-10
ENSG00000167858	TEKT1	7.10377	2.31959	5.5e-12	2.99e-10
ENSG00000131871	VIMP	76.6557	0.748027	5.57e-12	3.01e-10
ENSG00000121073	SLC35B1	83.8212	0.707953	5.95e-12	3.19e-10
ENSG00000104408	EIF3E	37.2177	1.00155	6.01e-12	3.22e-10
ENSG00000147535	PLPP5	24.3807	1.23933	6.72e-12	3.57e-10
ENSG00000123349	PFDN5	262.974	0.487033	6.97e-12	3.69e-10
ENSG00000234268	AP000936.1	47.0419	0.971289	7.19e-12	3.8e-10
ENSG00000137161	CNPY3	39.6113	1.00782	7.84e-12	4.11e-10
ENSG00000108231	LGI1	16.8412	1.44182	8.14e-12	4.26e-10
ENSG00000120694	HSPH1	45.2757	0.826196	9.71e-12	5.04e-10
ENSG00000120725	SIL1	31.0994	1.07336	1e-11	5.19e-10
ENSG00000168216	LMBRD1	27.7158	1.11431	1.26e-11	6.44e-10
ENSG00000149809	TM7SF2	57.51	0.849859	1.45e-11	7.38e-10
ENSG00000025796	SEC63	49.6376	0.807986	2.24e-11	1.12e-09
ENSG00000185624	P4HB	135.345	0.757535	2.34e-11	1.16e-09
ENSG00000162298	SYVN1	19.2849	1.30994	2.41e-11	1.2e-09
ENSG00000172216	CEBPB	21.01	1.48583	2.87e-11	1.42e-09
ENSG00000185250	PPIL6	13.2661	1.4941	3.15e-11	1.55e-09
ENSG00000164746	C7orf57	4.61424	3.7813	3.19e-11	1.57e-09
ENSG00000134910	STT3A	53.7873	0.915385	3.71e-11	1.8e-09
ENSG00000058056	USP13	20.2307	1.10949	3.72e-11	1.81e-09
ENSG00000178467	P4HTM	43.3236	0.823012	4.63e-11	2.22e-09
ENSG00000108298	RPL19	1012.27	0.30251	6.01e-11	2.86e-09
ENSG00000093010	COMT	48.8875	0.792653	6.69e-11	3.17e-09
ENSG00000172053	QARS	40.3056	0.940991	7.5e-11	3.53e-09
ENSG00000145354	CISD2	30.2195	0.982304	8.14e-11	3.82e-09
ENSG00000163479	SSR2	130.383	0.556583	8.38e-11	3.92e-09
ENSG00000153789	FAM92B	6.37589	2.32936	8.42e-11	3.93e-09
ENSG00000130175	PRKCSH	124.157	0.694361	9.94e-11	4.62e-09
ENSG00000176463	SLCO3A1	13.6858	1.7238	1.33e-10	6.09e-09
ENSG00000142534	RPS11	503.005	0.446121	1.4e-10	6.34e-09
ENSG00000171867	PRNP	95.3943	0.675043	2.15e-10	9.75e-09
ENSG00000112378	PERP	61.6769	0.928608	2.28e-10	1.03e-08
ENSG00000160180	TFF3	26.3452	1.23185	2.44e-10	1.1e-08
ENSG00000182199	SHMT2	35.1412	0.978088	2.49e-10	1.12e-08
ENSG00000164949	GEM	16.673	1.39835	2.88e-10	1.29e-08
ENSG00000165891	E2F7	11.0163	1.61055	3.07e-10	1.37e-08
ENSG00000123989	CHPF	80.9498	0.603903	3.25e-10	1.44e-08
ENSG00000198682	PAPSS2	12.4419	1.53088	3.27e-10	1.44e-08
ENSG00000163132	MSX1	33.4003	0.93378	3.54e-10	1.55e-08
ENSG00000174437	ATP2A2	72.2395	0.689823	3.92e-10	1.71e-08
ENSG00000204852	TCTN1	39.4767	0.900036	5.18e-10	2.25e-08
ENSG00000151012	SLC7A11	7.65186	2.14034	5.44e-10	2.35e-08
ENSG00000141349	G6PC3	59.5411	0.669087	5.54e-10	2.38e-08
ENSG00000114670	NEK11	6.93874	2.24098	6.33e-10	2.71e-08
ENSG00000140941	MAP1LC3B	90.7418	0.617729	7.31e-10	3.12e-08
ENSG00000197756	RPL37A	1319.25	0.433992	7.32e-10	3.12e-08
ENSG00000163879	DNALI1	30.4412	0.905356	7.62e-10	3.24e-08
ENSG00000112514	CUTA	209.314	0.520203	8.94e-10	3.78e-08
ENSG00000142611	PRDM16	12.6163	1.49206	9.1e-10	3.84e-08
ENSG00000181085	MAPK15	6.23172	2.19484	9.64e-10	4.06e-08
ENSG00000187730	GABRD	3.97464	3.17648	1.13e-09	4.72e-08
ENSG00000147257	GPC3	52.419	0.666053	1.14e-09	4.75e-08
ENSG00000166596	CFAP52	5.5289	2.46199	1.16e-09	4.82e-08
ENSG00000099622	CIRBP	163.69	0.474805	1.2e-09	4.96e-08
ENSG00000227615	RP11-864N7.2	94.52	0.751532	1.25e-09	5.17e-08
ENSG00000220205	VAMP2	113.211	0.511546	1.44e-09	5.92e-08
ENSG00000120262	CCDC170	5.90743	2.22832	1.55e-09	6.35e-08
ENSG00000152582	SPEF2	10.5576	1.72175	1.6e-09	6.52e-08
ENSG00000184154	LRTOMT	13.6176	1.39749	1.64e-09	6.63e-08
ENSG00000171551	ECEL1	17.7193	1.22549	2.14e-09	8.48e-08
ENSG00000152611	CAPSL	4.98476	2.72112	2.37e-09	9.36e-08
ENSG00000157330	C1orf158	5.14305	2.32453	2.48e-09	9.77e-08
ENSG00000163527	STT3B	58.8261	0.691497	2.59e-09	1.02e-07
ENSG00000183044	ABAT	32.1325	0.925926	2.68e-09	1.05e-07
ENSG00000250479	CHCHD10	17.0649	1.27635	2.71e-09	1.06e-07
ENSG00000089009	RPL6	193.803	0.437995	2.96e-09	1.16e-07
ENSG00000130702	LAMA5	53.1286	0.701767	3.15e-09	1.22e-07
ENSG00000103021	CCDC113	10.9612	1.38504	3.75e-09	1.44e-07
ENSG00000218426	RP11-475C16.1	120.857	0.660191	4.02e-09	1.53e-07
ENSG00000026297	RNASET2	18.0827	1.16946	4.16e-09	1.58e-07
ENSG00000150594	ADRA2A	4.65711	2.67378	4.2e-09	1.6e-07
ENSG00000133640	LRRIQ1	10.1159	1.76326	4.26e-09	1.61e-07
ENSG00000197746	PSAP	313.82	0.356997	4.49e-09	1.7e-07
ENSG00000186468	RPS23	199.8	0.601773	4.54e-09	1.71e-07
ENSG00000184205	TSPYL2	7.42684	2.22335	4.97e-09	1.86e-07
ENSG00000089157	RPLP0	280.761	0.525367	5.07e-09	1.89e-07
ENSG00000133265	HSPBP1	30.6061	0.881863	5.7e-09	2.11e-07
ENSG00000186471	AKAP14	7.29659	2.02887	5.83e-09	2.15e-07
ENSG00000134970	TMED7	49.8235	0.715551	5.89e-09	2.17e-07
ENSG00000213593	TMX2	39.3808	0.770901	6.04e-09	2.21e-07
ENSG00000109180	OCIAD1	121.175	0.550898	6.22e-09	2.27e-07
ENSG00000101974	ATP11C	16.811	1.13678	6.35e-09	2.31e-07
ENSG00000135916	ITM2C	113.183	0.613482	6.59e-09	2.38e-07
ENSG00000279865	RP11-69M1.6	98.614	0.575623	6.78e-09	2.44e-07
ENSG00000110917	MLEC	54.7522	0.746052	6.98e-09	2.5e-07
ENSG00000069696	DRD4	6.43595	2.31925	7.34e-09	2.61e-07
ENSG00000214063	TSPAN4	68.6873	0.601704	7.38e-09	2.62e-07
ENSG00000249855	EEF1A1P19	75.0655	0.596269	7.67e-09	2.71e-07
ENSG00000174444	RPL4	264.258	0.397387	8.39e-09	2.95e-07
ENSG00000175161	CADM2	35.9677	0.875799	8.8e-09	3.08e-07
ENSG00000136521	NDUFB5	73.7843	0.587977	9.58e-09	3.33e-07
ENSG00000147403	RPL10	87.3566	0.632639	1.19e-08	4.11e-07
ENSG00000006042	TMEM98	97.5696	0.539474	1.31e-08	4.48e-07
ENSG00000203778	FAM229B	25.571	1.05641	1.5e-08	5.1e-07
ENSG00000156482	RPL30	217.548	0.502049	1.79e-08	6.03e-07
ENSG00000178202	KDELC2	11.6531	1.47055	1.92e-08	6.42e-07
ENSG00000115677	HDLBP	141.263	0.501188	2.05e-08	6.86e-07
ENSG00000100380	ST13	89.5026	0.500316	2.13e-08	7.1e-07
ENSG00000124237	C20orf85	8.31961	1.49278	2.23e-08	7.39e-07
ENSG00000143162	CREG1	34.9663	0.755682	2.4e-08	7.91e-07
ENSG00000168309	FAM107A	10.3044	1.50445	2.63e-08	8.66e-07
ENSG00000114251	WNT5A	15.2298	1.23348	2.72e-08	8.94e-07
ENSG00000010626	LRRC23	12.7314	1.31136	2.9e-08	9.42e-07
ENSG00000109475	RPL34	226.906	0.495324	3.19e-08	1.03e-06
ENSG00000140526	ABHD2	54.9626	0.704561	3.24e-08	1.05e-06
ENSG00000137098	SPAG8	3.85896	2.65203	3.31e-08	1.07e-06
ENSG00000154640	BTG3	55.4294	0.652068	3.35e-08	1.08e-06
ENSG00000179902	C1orf194	7.98062	1.6474	3.47e-08	1.11e-06
ENSG00000100228	RAB36	21.5348	0.932896	3.64e-08	1.16e-06
ENSG00000137154	RPS6	623.216	0.366215	3.64e-08	1.16e-06
ENSG00000135047	CTSL	26.8065	0.953646	3.85e-08	1.22e-06
ENSG00000133112	TPT1	300.33	0.830459	4.08e-08	1.28e-06
ENSG00000129824	RPS4Y1	215.486	0.546578	4.13e-08	1.3e-06
ENSG00000118292	C1orf54	13.809	1.38113	4.3e-08	1.35e-06
ENSG00000088727	KIF9	21.1332	1.08986	4.33e-08	1.35e-06
ENSG00000178053	MLF1	22.1132	0.918812	4.52e-08	1.41e-06
ENSG00000125848	FLRT3	22.6566	0.979758	4.64e-08	1.44e-06
ENSG00000240376	RP11-36C20.1	68.5619	0.552466	4.65e-08	1.44e-06
ENSG00000249264	EEF1A1P9	35.4452	0.768322	4.71e-08	1.45e-06
ENSG00000136156	ITM2B	330.039	0.359814	5.11e-08	1.57e-06
ENSG00000141582	CBX4	18.7979	1.11538	5.16e-08	1.58e-06
ENSG00000159212	CLIC6	18.3806	1.11379	6.21e-08	1.88e-06
ENSG00000116157	GPX7	30.7626	0.839318	6.23e-08	1.89e-06
ENSG00000167113	COQ4	45.3596	0.737992	6.5e-08	1.96e-06
ENSG00000182093	WRB	52.6461	0.709328	6.79e-08	2.04e-06
ENSG00000204628	RACK1	563.47	0.459038	7.45e-08	2.23e-06
ENSG00000248487	ABHD14A	44.6266	0.674396	7.9e-08	2.35e-06
ENSG00000264449	RP11-945C19.4	3.78259	2.49932	8.85e-08	2.62e-06
ENSG00000100124	ANKRD54	28.428	0.918007	9.66e-08	2.85e-06
ENSG00000107223	EDF1	270.731	0.300693	1.05e-07	3.08e-06
ENSG00000234742	AC144530.1	36.3181	0.739444	1.13e-07	3.29e-06
ENSG00000063177	RPL18	498.413	0.546242	1.21e-07	3.51e-06
ENSG00000161970	RPL26	104.557	0.609889	1.36e-07	3.93e-06
ENSG00000100528	CNIH1	76.1165	0.581874	1.4e-07	4.02e-06
ENSG00000143870	PDIA6	6.31851	1.83194	1.49e-07	4.27e-06
ENSG00000110318	CEP126	8.94905	1.4177	1.53e-07	4.36e-06
ENSG00000128408	RIBC2	3.24313	2.75295	1.57e-07	4.47e-06
ENSG00000096093	EFHC1	25.6073	0.867921	1.58e-07	4.48e-06
ENSG00000138078	PREPL	48.1109	0.668761	1.6e-07	4.54e-06
ENSG00000164114	MAP9	66.3173	0.68049	1.73e-07	4.91e-06
ENSG00000188846	RPL14	134.263	0.467723	1.75e-07	4.95e-06
ENSG00000234017	RP11-214N15.5	60.5497	0.561897	1.82e-07	5.13e-06
ENSG00000153266	FEZF2	8.52778	1.44741	1.84e-07	5.17e-06
ENSG00000242808	SOX2-OT	15.404	1.10182	1.92e-07	5.37e-06
ENSG00000181458	TMEM45A	6.47548	2.01511	1.93e-07	5.39e-06
ENSG00000112149	CD83	12.7612	1.2754	1.93e-07	5.39e-06
ENSG00000102760	RGCC	5.21944	2.02902	2e-07	5.55e-06
ENSG00000112530	PACRG	10.5682	1.31754	2e-07	5.55e-06
ENSG00000174684	B4GAT1	51.264	0.614256	2.06e-07	5.69e-06
ENSG00000125037	EMC3	36.1863	0.734624	2.3e-07	6.31e-06
ENSG00000092621	PHGDH	79.6704	0.534583	2.39e-07	6.56e-06
ENSG00000109971	HSPA8	349.377	0.351282	2.45e-07	6.7e-06
ENSG00000205929	C21orf62	12.8975	1.18191	2.71e-07	7.35e-06
ENSG00000105677	TMEM147	98.3155	0.454655	2.8e-07	7.59e-06
ENSG00000180398	MCFD2	61.3784	0.722287	2.91e-07	7.85e-06
ENSG00000110697	PITPNM1	37.714	0.717973	2.95e-07	7.93e-06
ENSG00000234965	SHISA8	5.23301	1.95418	3.01e-07	8.09e-06
ENSG00000129353	SLC44A2	152.525	0.391896	3.36e-07	8.96e-06
ENSG00000229117	RPL41	162.798	0.572594	3.46e-07	9.21e-06
ENSG00000064199	SPA17	14.6187	1.10307	3.59e-07	9.53e-06
ENSG00000239881	RPS27P25	6.87338	1.59491	3.65e-07	9.67e-06
ENSG00000213614	HEXA	30.4472	0.78104	3.74e-07	9.88e-06
ENSG00000164185	ZNF474	2.1552	4.02789	4.02e-07	1.06e-05
ENSG00000166482	MFAP4	6.45363	1.6455	4.14e-07	1.09e-05
ENSG00000231064	MIR92B	5.82407	1.78867	4.21e-07	1.1e-05
ENSG00000205129	C4orf47	3.4676	2.50696	4.33e-07	1.13e-05
ENSG00000121898	CPXM2	4.65404	2.02796	4.64e-07	1.2e-05
ENSG00000142089	IFITM3	88.8989	0.489553	5.07e-07	1.31e-05
ENSG00000010017	RANBP9	14.189	1.24484	5.23e-07	1.34e-05
ENSG00000183346	C10orf107	2.1812	4.162	5.36e-07	1.38e-05
ENSG00000144867	SRPRB	24.9042	0.867318	5.64e-07	1.44e-05
ENSG00000109771	LRP2BP	5.14034	1.86354	5.68e-07	1.45e-05
ENSG00000162733	DDR2	4.04131	2.33202	6.47e-07	1.64e-05
ENSG00000156976	EIF4A2	39.8548	0.685914	6.49e-07	1.64e-05
ENSG00000063046	EIF4B	43.0502	0.645314	6.56e-07	1.65e-05
ENSG00000064218	DMRT3	10.1275	1.3427	6.68e-07	1.68e-05
ENSG00000105519	CAPS	8.58177	1.4334	6.73e-07	1.69e-05
ENSG00000111452	ADGRD1	3.54159	3.31079	6.96e-07	1.74e-05
ENSG00000214293	APTR	8.66493	1.52247	7.05e-07	1.76e-05
ENSG00000039319	ZFYVE16	14.2992	1.06532	7.34e-07	1.82e-05
ENSG00000179520	SLC17A8	7.43313	1.61859	7.39e-07	1.83e-05
ENSG00000204052	LRRC73	7.9328	1.5399	7.42e-07	1.84e-05
ENSG00000143772	ITPKB	12.1774	1.22502	8.25e-07	2.03e-05
ENSG00000204950	LRRC10B	14.0805	1.09575	8.44e-07	2.07e-05
ENSG00000171811	CFAP46	5.17046	1.81656	8.75e-07	2.14e-05
ENSG00000136918	WDR38	2.80205	2.7114	8.82e-07	2.15e-05
ENSG00000152763	WDR78	7.20757	1.45973	9.5e-07	2.31e-05
ENSG00000165502	RPL36AL	70.3828	0.584804	1.02e-06	2.48e-05
ENSG00000102024	PLS3	71.3375	0.541203	1.03e-06	2.48e-05
ENSG00000090263	MRPS33	28.0274	0.788885	1.04e-06	2.5e-05
ENSG00000181744	C3orf58	22.7308	0.89132	1.04e-06	2.51e-05
ENSG00000198759	EGFL6	8.34223	1.67569	1.05e-06	2.53e-05
ENSG00000049656	CLPTM1L	83.6714	0.525922	1.1e-06	2.62e-05
ENSG00000101680	LAMA1	13.2893	1.17622	1.12e-06	2.67e-05
ENSG00000111907	TPD52L1	21.298	0.951509	1.12e-06	2.67e-05
ENSG00000136110	LECT1	2.34238	3.96638	1.14e-06	2.7e-05
ENSG00000092850	TEKT2	4.18565	2.25166	1.14e-06	2.7e-05
ENSG00000187098	MITF	3.94045	2.41441	1.18e-06	2.78e-05
ENSG00000138085	ATRAID	68.3072	0.616996	1.2e-06	2.81e-05
ENSG00000171724	VAT1L	40.7201	0.694815	1.22e-06	2.86e-05
ENSG00000129596	CDO1	65.1422	0.568956	1.25e-06	2.93e-05
ENSG00000198088	NUP62CL	5.14831	1.95633	1.27e-06	2.95e-05
ENSG00000164972	C9orf24	4.91445	1.92464	1.27e-06	2.95e-05
ENSG00000213942	RP1-102E24.1	22.9165	0.925554	1.26e-06	2.95e-05
ENSG00000177410	ZFAS1	20.6762	0.948889	1.31e-06	3.03e-05
ENSG00000137824	RMDN3	16.7768	1.03143	1.31e-06	3.03e-05
ENSG00000143819	EPHX1	21.2291	0.883261	1.35e-06	3.13e-05
ENSG00000113805	CNTN3	4.31586	2.19788	1.46e-06	3.36e-05
ENSG00000105373	GLTSCR2	71.6377	0.657463	1.47e-06	3.38e-05
ENSG00000214160	ALG3	29.5055	0.760982	1.51e-06	3.46e-05
ENSG00000196531	NACA	434.722	0.367147	1.53e-06	3.5e-05
ENSG00000179163	FUCA1	16.2116	1.0474	1.58e-06	3.6e-05
ENSG00000147676	MAL2	23.8085	0.888001	1.59e-06	3.63e-05
ENSG00000163686	ABHD6	13.0383	1.16365	1.63e-06	3.7e-05
ENSG00000163001	CFAP36	39.5042	0.695059	1.63e-06	3.7e-05
ENSG00000233016	SNHG7	76.8864	0.517632	1.63e-06	3.7e-05
ENSG00000114391	RPL24	163.019	0.34744	1.64e-06	3.7e-05
ENSG00000206432	TMEM200C	11.7036	1.11882	1.8e-06	4.03e-05
ENSG00000134575	ACP2	21.2274	0.912385	1.85e-06	4.15e-05
ENSG00000106477	CEP41	23.2142	0.844065	1.87e-06	4.2e-05
ENSG00000138036	DYNC2LI1	19.2218	0.951395	1.92e-06	4.29e-05
ENSG00000196517	SLC6A9	8.5109	1.68017	2.07e-06	4.59e-05
ENSG00000177600	RPLP2	565.553	0.28454	2.19e-06	4.83e-05
ENSG00000150527	CTAGE5	10.4507	1.24603	2.2e-06	4.86e-05
ENSG00000108984	MAP2K6	11.0269	1.21072	2.24e-06	4.92e-05
ENSG00000088986	DYNLL1	470.381	0.355152	2.39e-06	5.24e-05
ENSG00000203952	CCDC160	7.26884	1.55634	2.59e-06	5.64e-05
ENSG00000214389	RPS3AP26	69.4726	0.530042	2.65e-06	5.74e-05
ENSG00000232713	AC010733.5	16.5009	0.993242	2.76e-06	5.97e-05
ENSG00000137818	RPLP1	853.515	0.380077	2.76e-06	5.97e-05
ENSG00000247271	ZBED5-AS1	10.8165	1.26109	2.92e-06	6.3e-05
ENSG00000184613	NELL2	100.404	0.454143	2.93e-06	6.31e-05
ENSG00000213757	CTC-451P13.1	55.9966	0.544248	3.04e-06	6.53e-05
ENSG00000173812	EIF1	620.883	0.23422	3.09e-06	6.63e-05
ENSG00000105404	RABAC1	76.6194	0.482768	3.17e-06	6.78e-05
ENSG00000116885	OSCP1	17.7752	0.983208	3.21e-06	6.86e-05
ENSG00000256338	RPL41P2	217.966	0.440464	3.27e-06	6.97e-05
ENSG00000134153	EMC7	43.1692	0.58286	3.48e-06	7.38e-05
ENSG00000119514	GALNT12	9.3228	1.36842	3.63e-06	7.66e-05
ENSG00000140391	TSPAN3	192.224	0.345064	3.75e-06	7.89e-05
ENSG00000169314	C22orf15	3.90408	1.84683	3.79e-06	7.94e-05
ENSG00000125743	SNRPD2	166.701	0.382733	3.79e-06	7.94e-05
ENSG00000227081	RP11-543P15.1	15.6659	0.999362	3.98e-06	8.3e-05
ENSG00000102924	CBLN1	49.1348	0.568186	4.05e-06	8.41e-05
ENSG00000257698	RP11-620J15.3	15.7179	1.41942	4.11e-06	8.51e-05
ENSG00000260916	CCPG1	8.3582	1.34491	4.12e-06	8.52e-05
ENSG00000198832	SELM	30.5597	0.747358	4.2e-06	8.68e-05
ENSG00000162599	NFIA	53.2004	0.57151	4.3e-06	8.87e-05
ENSG00000234741	GAS5	20.7307	0.987422	4.41e-06	9.09e-05
ENSG00000157856	DRC1	7.0913	1.37606	4.47e-06	9.18e-05
ENSG00000166471	TMEM41B	26.2199	0.73883	4.5e-06	9.23e-05
ENSG00000173660	UQCRH	128.936	0.46028	4.53e-06	9.25e-05
ENSG00000135677	GNS	79.1363	0.516807	4.82e-06	9.83e-05
ENSG00000114902	SPCS1	160.425	0.396689	4.88e-06	9.95e-05
ENSG00000241061	RPL5P1	11.8277	1.09176	4.92e-06	0.000100142
ENSG00000137473	TTC29	4.14544	1.79284	4.94e-06	0.000100405
ENSG00000158014	SLC30A2	3.12353	2.73751	4.95e-06	0.000100456
ENSG00000101310	SEC23B	37.3218	0.650781	5.05e-06	0.000102431
ENSG00000186952	TMEM232	3.30729	2.19513	5.13e-06	0.000103885
ENSG00000178125	PPP1R42	4.85202	1.81518	5.19e-06	0.000104957
ENSG00000007174	DNAH9	6.62095	1.41471	5.26e-06	0.000106283
ENSG00000160179	ABCG1	15.4187	0.94155	5.45e-06	0.000109704
ENSG00000023318	ERP44	37.7989	0.644782	5.52e-06	0.000111007
ENSG00000197157	SND1	68.2397	0.517514	5.62e-06	0.000112754
ENSG00000139537	CCDC65	5.1612	1.76643	5.69e-06	0.000113934
ENSG00000168589	DYNLRB2	6.27087	1.44763	5.87e-06	0.000117373
ENSG00000110958	PTGES3	153.43	0.349812	6e-06	0.000119587
ENSG00000101144	BMP7	167.609	0.377258	6.2e-06	0.00012335
ENSG00000135218	CD36	5.1332	1.8819	6.31e-06	0.000125511
ENSG00000071553	ATP6AP1	130.589	0.409895	6.7e-06	0.000132934
ENSG00000141012	GALNS	27.1747	0.715681	6.81e-06	0.000134949
ENSG00000068912	ERLEC1	42.8979	0.663786	6.88e-06	0.00013613
ENSG00000215187	FAM166B	3.68206	2.31795	7.28e-06	0.000143015
ENSG00000237550	RPL9P9	93.7516	0.435094	7.42e-06	0.000145312
ENSG00000137509	PRCP	56.1489	0.514902	7.52e-06	0.000147115
ENSG00000183671	GPR1	15.6181	0.904708	7.73e-06	0.000150382
ENSG00000250182	EEF1A1P13	45.8362	0.691059	7.8e-06	0.000151558
ENSG00000127184	COX7C	284.324	0.374261	8.11e-06	0.000156591
ENSG00000179603	GRM8	11.437	1.11265	8.2e-06	0.000157965
ENSG00000167703	SLC43A2	106.242	0.409418	8.3e-06	0.000159425
ENSG00000001460	STPG1	5.61513	1.76698	8.55e-06	0.000163666
ENSG00000128536	CDHR3	2.61365	2.58509	8.75e-06	0.000167107
ENSG00000151023	ENKUR	5.78336	1.73968	8.86e-06	0.000168944
ENSG00000261557	EEF1A1P38	15.7716	0.86954	8.93e-06	0.000170166
ENSG00000091181	IL5RA	2.60267	2.58556	9.28e-06	0.000176407
ENSG00000117335	CD46	41.9271	0.639845	9.29e-06	0.000176407
ENSG00000115268	RPS15	360.751	0.263279	9.28e-06	0.000176407
ENSG00000125772	GPCPD1	19.4593	0.878791	9.65e-06	0.000182751
ENSG00000244361	RPL30P7	7.55849	1.26554	1e-05	0.00018947
ENSG00000031698	SARS	66.9967	0.48729	1.02e-05	0.000192181
ENSG00000166794	PPIB	6.13316	1.66015	1.02e-05	0.000192696
ENSG00000234335	RPS4XP11	14.8755	0.923567	1.02e-05	0.000192794
ENSG00000016864	GLT8D1	36.573	0.634428	1.03e-05	0.000194675
ENSG00000144061	NPHP1	10.2811	1.14456	1.04e-05	0.000195568
ENSG00000203875	SNHG5	14.8096	0.951469	1.05e-05	0.00019754
ENSG00000214535	RPS15AP1	30.9867	0.763087	1.06e-05	0.000197782
ENSG00000163040	CCDC74A	13.2197	0.974195	1.08e-05	0.00020145
ENSG00000165948	IFI27L1	20.6176	0.941119	1.08e-05	0.000201722
ENSG00000107281	NPDC1	93.8736	0.417248	1.1e-05	0.000204625
ENSG00000123977	DAW1	3.24988	2.26734	1.11e-05	0.000206494
ENSG00000169567	HINT1	372.483	0.315743	1.11e-05	0.000206494
ENSG00000230062	ANKRD66	3.41908	2.19278	1.13e-05	0.000208752
ENSG00000135842	FAM129A	4.11495	2.07858	1.13e-05	0.000208752
ENSG00000087903	RFX2	8.71983	1.24632	1.16e-05	0.000214042
ENSG00000147677	EIF3H	199.654	0.290128	1.18e-05	0.000217147
ENSG00000079974	RABL2B	15.8894	0.924089	1.22e-05	0.000224711
ENSG00000239559	RPL37P2	19.4755	0.87927	1.23e-05	0.000226923
ENSG00000230207	RPL4P5	34.6922	0.607011	1.24e-05	0.000227134
ENSG00000156171	DRAM2	10.4054	1.18624	1.28e-05	0.000235195
ENSG00000196502	SULT1A1	4.07126	2.14448	1.28e-05	0.000235469
ENSG00000139116	KIF21A	44.1358	0.605388	1.29e-05	0.000235902
ENSG00000276045	ORAI1	15.5925	1.06757	1.29e-05	0.000236601
ENSG00000197121	PGAP1	19.3964	0.850185	1.34e-05	0.000243968
ENSG00000204186	ZDBF2	15.614	0.946883	1.42e-05	0.000258736
ENSG00000164574	GALNT10	52.1275	0.573789	1.49e-05	0.000269334
ENSG00000177674	AGTRAP	46.9211	0.618535	1.51e-05	0.000273186
ENSG00000105640	RPL18A	185.231	0.423656	1.52e-05	0.000274663
ENSG00000145425	RPS3A	73.4331	0.480504	1.55e-05	0.000279126
ENSG00000166734	CASC4	38.2293	0.606111	1.58e-05	0.000283199
ENSG00000231164	RPL7P56	17.7642	0.836078	1.59e-05	0.000284894
ENSG00000163263	C1orf189	1.48114	3.78996	1.64e-05	0.000293853
ENSG00000135390	ATP5G2	257.056	0.397399	1.67e-05	0.000298214
ENSG00000244740	RP11-463H24.1	16.0109	0.914504	1.7e-05	0.00030213
ENSG00000112759	SLC29A1	14.8668	0.953629	1.7e-05	0.000302419
ENSG00000178982	EIF3K	90.8411	0.401656	1.7e-05	0.000302419
ENSG00000166228	PCBD1	94.6712	0.439927	1.72e-05	0.000305905
ENSG00000188229	TUBB4B	82.688	0.432868	1.77e-05	0.00031276
ENSG00000197858	GPAA1	68.3919	0.455458	1.82e-05	0.000320973
ENSG00000213085	CFAP45	4.00304	1.6996	1.87e-05	0.000328968
ENSG00000214381	LINC00488	3.17939	2.16888	1.91e-05	0.000335863
ENSG00000100938	GMPR2	24.2382	0.712351	1.91e-05	0.000335863
ENSG00000162643	WDR63	3.58528	2.04658	1.92e-05	0.000336763
ENSG00000153707	PTPRD	16.5194	0.944992	1.96e-05	0.000342516
ENSG00000203666	EFCAB2	6.15551	1.62407	1.97e-05	0.000344382
ENSG00000077585	GPR137B	8.19202	1.39461	1.99e-05	0.000347837
ENSG00000087086	FTL	1776.78	0.387514	2.01e-05	0.000351277
ENSG00000155324	GRAMD3	16.681	0.834174	2.04e-05	0.000355716
ENSG00000146242	TPBG	238.315	0.372209	2.09e-05	0.000362961
ENSG00000050426	LETMD1	23.0714	0.811024	2.11e-05	0.000365019
ENSG00000130707	ASS1	22.0133	0.822563	2.13e-05	0.000368777
ENSG00000172426	RSPH9	11.5961	1.08028	2.16e-05	0.000372048
ENSG00000111897	SERINC1	99.7348	0.503014	2.16e-05	0.000372048
ENSG00000148248	SURF4	101.077	0.433933	2.17e-05	0.000372887
ENSG00000153071	DAB2	26.2589	0.719564	2.23e-05	0.000383004
ENSG00000149806	FAU	156.885	0.390388	2.23e-05	0.000383004
ENSG00000173320	STOX2	21.3353	0.760016	2.29e-05	0.000391613
ENSG00000162244	RPL29	243.134	0.309343	2.38e-05	0.000405001
ENSG00000130714	POMT1	22.1558	0.782768	2.38e-05	0.000405215
ENSG00000129562	DAD1	152.397	0.381434	2.4e-05	0.000408104
ENSG00000197958	RPL12	210.85	0.573962	2.42e-05	0.000411039
ENSG00000109501	WFS1	7.18072	1.33121	2.43e-05	0.000411524
ENSG00000100211	CBY1	21.2024	0.753126	2.43e-05	0.000411639
ENSG00000188243	COMMD6	170.024	0.343594	2.47e-05	0.000416487
ENSG00000114850	SSR3	88.6096	0.47045	2.47e-05	0.000417407
ENSG00000077232	DNAJC10	43.8407	0.655889	2.55e-05	0.000429229
ENSG00000158270	COLEC12	38.1434	0.639042	2.58e-05	0.000432379
ENSG00000137210	TMEM14B	51.2145	0.561883	2.6e-05	0.000435153
ENSG00000189077	TMEM120A	19.3896	0.807846	2.63e-05	0.000439758
ENSG00000137198	GMPR	4.45335	1.76493	2.68e-05	0.000447574
ENSG00000170270	GON7	10.0674	1.16494	2.73e-05	0.000454403
ENSG00000142676	RPL11	551.564	0.795171	2.78e-05	0.000462446
ENSG00000131469	RPL27	558.012	0.286322	2.8e-05	0.000465534
ENSG00000227939	RPL3P2	14.6161	1.11295	2.85e-05	0.00047244
ENSG00000105438	KDELR1	135.928	0.392944	2.85e-05	0.000472779
ENSG00000013288	MAN2B2	15.7964	0.88665	2.9e-05	0.000480062
ENSG00000185339	TCN2	15.2635	0.931376	2.92e-05	0.000482678
ENSG00000233476	EEF1A1P6	29.1279	0.666833	2.94e-05	0.000484956
ENSG00000226360	RPL10AP6	74.0977	0.523042	3.01e-05	0.000494504
ENSG00000139445	FOXN4	2.03264	3.30121	3.05e-05	0.000500594
ENSG00000153879	CEBPG	22.1518	0.757716	3.1e-05	0.000508369
ENSG00000256043	CTSO	3.76828	1.85389	3.19e-05	0.000521792
ENSG00000158062	UBXN11	8.45389	1.19196	3.19e-05	0.000521792
ENSG00000104946	TBC1D17	9.8476	1.13154	3.2e-05	0.000521792
ENSG00000173258	ZNF483	9.07952	1.09722	3.39e-05	0.000551659
ENSG00000074695	LMAN1	42.2639	0.67383	3.41e-05	0.000553063
ENSG00000173376	NDNF	3.8642	1.90388	3.53e-05	0.00057257
ENSG00000196205	EEF1A1P5	28.4601	0.667053	3.66e-05	0.000591488
ENSG00000135404	CD63	380.932	0.308478	3.68e-05	0.00059322
ENSG00000114439	BBX	30.7709	0.610748	3.7e-05	0.000595904
ENSG00000167779	IGFBP6	6.96774	1.27635	3.71e-05	0.000596362
ENSG00000113141	IK	38.4827	0.595931	3.73e-05	0.000599414
ENSG00000164081	TEX264	31.9885	0.651742	3.74e-05	0.000600203
ENSG00000167874	TMEM88	36.6496	0.564145	3.75e-05	0.000600203
ENSG00000107560	RAB11FIP2	18.2594	0.836865	3.78e-05	0.000603502
ENSG00000166436	TRIM66	3.17749	2.03871	3.81e-05	0.000608213
ENSG00000157423	HYDIN	4.08609	1.80871	3.83e-05	0.000608559
ENSG00000219023	RP3-340B19.2	10.2389	1.11161	3.83e-05	0.000608559
ENSG00000198171	DDRGK1	27.2305	0.623842	3.83e-05	0.000608559
ENSG00000114779	ABHD14B	8.0735	1.29536	3.95e-05	0.00062688
ENSG00000171791	BCL2	5.78301	1.46697	4.01e-05	0.000634652
ENSG00000214194	LINC00998	39.5803	0.721071	4.04e-05	0.000638725
ENSG00000164199	ADGRV1	14.3361	0.918663	4.06e-05	0.000640895
ENSG00000155957	TMBIM4	17.0236	0.82381	4.06e-05	0.000640895
ENSG00000168028	RPSA	71.1587	0.446608	4.06e-05	0.000640895
ENSG00000140057	AK7	6.06654	1.39034	4.11e-05	0.00064593
ENSG00000120742	SERP1	91.0248	0.484468	4.1e-05	0.00064593
ENSG00000104450	SPAG1	8.62126	1.16244	4.26e-05	0.000667111
ENSG00000238103	RPL9P7	41.4653	0.54457	4.31e-05	0.000672671
ENSG00000172361	CFAP53	5.38138	1.54992	4.33e-05	0.000676091
ENSG00000110700	RPS13	118.439	0.449492	4.35e-05	0.000678174
ENSG00000117154	IGSF21	21.0661	0.891881	4.44e-05	0.000689693
ENSG00000176978	DPP7	19.4771	0.851078	4.45e-05	0.000690298
ENSG00000136003	ISCU	75.3603	0.442826	4.46e-05	0.000690298
ENSG00000090581	GNPTG	18.141	0.791536	4.48e-05	0.000691499
ENSG00000125430	HS3ST3B1	3.94137	1.74162	4.49e-05	0.000692829
ENSG00000101096	NFATC2	3.00628	2.16919	4.61e-05	0.000709435
ENSG00000229994	RPL5P4	30.8674	0.580335	4.62e-05	0.000709641
ENSG00000241494	RP11-796G6.1	7.75866	1.19389	4.63e-05	0.000711086
ENSG00000204386	NEU1	47.8494	0.677814	4.66e-05	0.000714205
ENSG00000169515	CCDC8	11.1974	1.00029	4.72e-05	0.000721231
ENSG00000219133	RP11-203F10.6	51.1406	0.488895	4.72e-05	0.000721231
ENSG00000231748	RP11-227H15.5	7.57127	1.35031	4.81e-05	0.000733721
ENSG00000178425	NT5DC1	21.3797	0.798694	4.81e-05	0.00073384
ENSG00000129625	REEP5	97.8834	0.356216	4.87e-05	0.000740658
ENSG00000074410	CA12	7.84108	1.31253	4.91e-05	0.000744533
ENSG00000116299	KIAA1324	21.8718	0.792299	4.91e-05	0.000744533
ENSG00000213875	AC005019.2	7.56834	1.26378	4.92e-05	0.000746419
ENSG00000187860	CCDC157	9.53576	1.09097	4.94e-05	0.000749028
ENSG00000162761	LMX1A	57.0414	0.50795	5.01e-05	0.000757428
ENSG00000236552	RPL13AP5	26.7349	0.698227	5.08e-05	0.000766048
ENSG00000174844	DNAH12	1.84817	3.54388	5.09e-05	0.000767201
ENSG00000244716	RP11-20O24.4	23.6856	0.723244	5.12e-05	0.000770187
ENSG00000131620	ANO1	2.95799	2.15186	5.14e-05	0.000773042
ENSG00000143183	TMCO1	31.0082	0.695092	5.17e-05	0.000775843
ENSG00000204525	HLA-C	53.1221	0.506623	5.22e-05	0.00078134
ENSG00000080823	MOK	5.27618	1.51004	5.3e-05	0.000793204
ENSG00000117691	NENF	100.478	0.398066	5.34e-05	0.000798665
ENSG00000145147	SLIT2	79.4629	0.515716	5.36e-05	0.000800607
ENSG00000205981	DNAJC19	13.1792	0.993065	5.45e-05	0.000811879
ENSG00000034239	EFCAB1	5.20691	1.41845	5.47e-05	0.000814589
ENSG00000226690	AC005281.1	2.85697	1.82959	5.51e-05	0.000818229
ENSG00000236801	RPL24P8	9.21417	1.08832	5.55e-05	0.000824156
ENSG00000106948	AKNA	9.83643	1.00299	5.85e-05	0.000864763
ENSG00000131143	COX4I1	248.027	0.324111	6.16e-05	0.000905814
ENSG00000178715	RP11-169K16.8	12.5596	0.896102	6.2e-05	0.000911412
ENSG00000123892	RAB38	2.80275	2.05081	6.27e-05	0.000917882
ENSG00000154479	CCDC173	5.09292	1.49192	6.27e-05	0.000917882
ENSG00000160972	PPP1R16A	25.2471	0.636727	6.27e-05	0.000917882
ENSG00000243710	CFAP57	2.74167	2.16756	6.3e-05	0.000921009
ENSG00000122026	RPL21	63.4383	0.437668	6.36e-05	0.000928422
ENSG00000143575	HAX1	46.7384	0.496197	6.45e-05	0.000941165
ENSG00000205277	MUC12	5.82136	1.36338	6.52e-05	0.00095069
ENSG00000164713	BRI3	192.622	0.263099	6.77e-05	0.000985785
ENSG00000213235	EEF1A1P16	6.11073	1.44584	6.85e-05	0.000995222
ENSG00000180447	GAS1	16.358	0.874222	6.92e-05	0.00100209
ENSG00000196305	IARS	52.9655	0.540917	6.92e-05	0.00100209
ENSG00000163617	CCDC191	5.01172	1.53869	6.98e-05	0.00101006
ENSG00000149599	DUSP15	20.6129	0.815529	7.12e-05	0.00102824
ENSG00000130766	SESN2	22.2213	0.778271	7.26e-05	0.00104796
ENSG00000214199	EEF1A1P12	24.6355	0.664581	7.38e-05	0.00106438
ENSG00000131196	NFATC1	6.04225	1.24953	7.42e-05	0.00106849
ENSG00000197748	CFAP43	4.28422	1.64695	7.46e-05	0.0010719
ENSG00000113269	RNF130	74.0544	0.449692	7.48e-05	0.00107266
ENSG00000038002	AGA	3.45442	2.25973	7.49e-05	0.00107281
ENSG00000048342	CC2D2A	20.4198	0.734141	7.64e-05	0.00109222
ENSG00000089101	CFAP61	2.24812	2.35909	7.7e-05	0.00109749
ENSG00000172809	RPL38	274.953	0.38656	7.76e-05	0.00110409
ENSG00000155304	HSPA13	40.2599	0.541015	7.77e-05	0.00110497
ENSG00000100612	DHRS7	33.5521	0.640747	7.88e-05	0.00111841
ENSG00000134882	UBAC2	38.2182	0.595964	7.94e-05	0.0011262
ENSG00000259706	HSP90B2P	2.68868	2.19006	8.16e-05	0.00115369
ENSG00000134548	SPX	8.13335	1.16012	8.45e-05	0.0011919
ENSG00000170266	GLB1	60.6071	0.475253	8.56e-05	0.0012036
ENSG00000182103	FAM181B	28.2036	0.599837	8.59e-05	0.00120756
ENSG00000105948	TTC26	6.10401	1.46315	9.31e-05	0.00129953
ENSG00000263011	RP11-473M20.11	1.7937	3.34123	9.37e-05	0.00130755
ENSG00000171105	INSR	38.5835	0.615533	9.41e-05	0.00131146
ENSG00000064651	SLC12A2	37.2008	0.6683	9.49e-05	0.00132208
ENSG00000186710	CFAP73	1.50053	3.16635	9.57e-05	0.0013318
ENSG00000091622	PITPNM3	1.15178	3.62622	9.69e-05	0.00134463
ENSG00000136840	ST6GALNAC4	9.96324	1.09689	9.71e-05	0.00134545
ENSG00000188687	SLC4A5	3.1532	2.00409	0.000100964	0.00139712
ENSG00000158423	RIBC1	2.97029	2.06297	0.000101748	0.00140672
ENSG00000257057	C11orf97	2.45905	1.96564	0.000102594	0.00141588
ENSG00000134285	FKBP11	5.43701	1.39817	0.000103363	0.00142397
ENSG00000223822	EEF1A1P1	19.9898	0.766278	0.000103345	0.00142397
ENSG00000049192	ADAMTS6	3.02733	1.92683	0.000104132	0.00143087
ENSG00000144647	POMGNT2	26.2526	0.66874	0.00010414	0.00143087
ENSG00000198886	MT-ND4	1364.21	0.404306	0.000105141	0.00144207
ENSG00000140105	WARS	25.2088	0.639356	0.000108204	0.00148015
ENSG00000185442	FAM174B	13.9666	0.899807	0.000108527	0.00148327
ENSG00000163870	TPRA1	17.7554	0.79015	0.000109598	0.00149527
ENSG00000123131	PRDX4	89.2918	0.428479	0.000111615	0.00151879
ENSG00000173826	KCNH6	8.09843	1.18882	0.000113404	0.00154178
ENSG00000163975	MELTF	1.90057	2.61567	0.000113783	0.00154423
ENSG00000197496	SLC2A10	5.60726	1.38572	0.000113729	0.00154423
ENSG00000150995	ITPR1	3.56616	1.85307	0.000114224	0.0015475
ENSG00000188732	FAM221A	4.93104	1.68028	0.000114175	0.0015475
ENSG00000261409	RP6-24A23.7	11.1239	0.914312	0.00011512	0.00155693
ENSG00000170153	RNF150	24.918	0.740992	0.000115531	0.00156113
ENSG00000140092	FBLN5	15.2643	0.997611	0.000116056	0.00156686
ENSG00000087842	PIR	4.30428	1.47379	0.00011679	0.00157402
ENSG00000130005	GAMT	45.6336	0.563705	0.000117011	0.00157564
ENSG00000141504	SAT2	55.911	0.438152	0.000118317	0.00159184
ENSG00000153774	CFDP1	54.555	0.468543	0.000119817	0.00161064
ENSG00000132639	SNAP25	26.4962	0.718428	0.000121511	0.00163199
ENSG00000117899	MESDC2	43.1856	0.494745	0.000127696	0.00170328
ENSG00000169692	AGPAT2	13.119	0.859445	0.000129941	0.00172876
ENSG00000152661	GJA1	50.0955	0.516143	0.000133284	0.00176869
ENSG00000103260	METRN	156.096	0.404453	0.000134652	0.00178379
ENSG00000162604	TM2D1	26.0161	0.62179	0.000135133	0.00178864
ENSG00000205133	TRIQK	10.1312	1.08511	0.000135579	0.00179302
ENSG00000102904	TSNAXIP1	2.87518	1.83398	0.000136729	0.00180668
ENSG00000105135	ILVBL	23.3401	0.62951	0.000138861	0.00183329
ENSG00000114446	IFT57	28.5582	0.680468	0.000140062	0.00184758
ENSG00000164211	STARD4	27.5244	0.677662	0.000140198	0.00184781
ENSG00000110711	AIP	20.7994	0.661126	0.000141085	0.00185791
ENSG00000118276	B4GALT6	8.14045	1.24149	0.000141766	0.0018653
ENSG00000117984	CTSD	158.871	0.540959	0.000146511	0.00191637
ENSG00000177989	ODF3B	4.60521	1.49731	0.000157063	0.00204577
ENSG00000213553	RPLP0P6	35.5684	0.604013	0.00015906	0.00207004
ENSG00000247746	USP51	3.92475	1.82145	0.000162251	0.00210981
ENSG00000115474	KCNJ13	3.36143	1.80402	0.000162556	0.00211201
ENSG00000100316	RPL3	73.8148	0.816329	0.000164131	0.00213069
ENSG00000196659	TTC30B	7.64316	1.21777	0.000166898	0.00216082
ENSG00000130313	PGLS	96.795	0.37778	0.000167544	0.00216594
ENSG00000243746	EEF1A1P10	33.4639	0.587785	0.000168956	0.00217693
ENSG00000120594	PLXDC2	36.3994	0.60273	0.000171094	0.00220266
ENSG00000145685	LHFPL2	5.89032	1.36083	0.000171865	0.00221057
ENSG00000163913	IFT122	10.6179	0.943182	0.000171993	0.00221057
ENSG00000025039	RRAGD	25.0811	0.672473	0.00017279	0.00221898
ENSG00000121753	ADGRB2	24.6909	0.637845	0.00017322	0.00222265
ENSG00000164751	PEX2	31.7019	0.641393	0.000173481	0.00222417
ENSG00000225971	CTA-85E5.6	20.5599	0.666403	0.000174264	0.00222932
ENSG00000115423	DNAH6	3.25798	1.83574	0.000179897	0.00229694
ENSG00000119650	IFT43	29.5166	0.585185	0.000180287	0.00230003
ENSG00000108107	RPL28	157.965	0.38861	0.000181179	0.00230951
ENSG00000173890	GPR160	4.43245	1.79606	0.000181449	0.00231106
ENSG00000157637	SLC38A10	37.0522	0.548671	0.000185755	0.00236396
ENSG00000173264	GPR137	24.526	0.639975	0.000187526	0.00238259
ENSG00000154099	DNAAF1	2.13398	2.29967	0.000188104	0.00238603
ENSG00000136960	ENPP2	10.045	1.06333	0.000188037	0.00238603
ENSG00000197375	SLC22A5	5.06491	1.44431	0.000190609	0.00240885
ENSG00000150961	SEC24D	22.1337	0.66435	0.000190587	0.00240885
ENSG00000163682	RPL9	33.7408	0.540177	0.000190571	0.00240885
ENSG00000111276	CDKN1B	29.7741	0.574047	0.000192656	0.00242988
ENSG00000258752	RP11-356K23.1	6.02633	1.38822	0.000193205	0.00243483
ENSG00000172771	EFCAB12	3.21707	1.73989	0.000193533	0.00243698
ENSG00000176209	SMIM19	30.9509	0.577369	0.000194229	0.00244377
ENSG00000152583	SPARCL1	2.97719	1.99217	0.000195058	0.00245221
ENSG00000119703	ZC2HC1C	1.79786	2.96025	0.000195448	0.00245511
ENSG00000134825	TMEM258	59.3312	0.447131	0.000199221	0.0025005
ENSG00000162543	UBXN10	5.71342	1.2566	0.000202019	0.00253356
ENSG00000081237	PTPRC	1.89124	3.28473	0.000203151	0.00254032
ENSG00000166578	IQCD	3.66162	1.77272	0.000204176	0.00254826
ENSG00000205544	TMEM256	25.5336	0.667662	0.000205206	0.00255701
ENSG00000010219	DYRK4	18.7146	0.748475	0.000208263	0.00258887
ENSG00000130150	MOSPD2	11.339	1.04165	0.000209629	0.0025996
ENSG00000110011	DNAJC4	22.6669	0.637729	0.000210202	0.00260463
ENSG00000132694	ARHGEF11	18.2095	0.782829	0.000211243	0.00261544
ENSG00000104290	FZD3	82.0451	0.420369	0.000212474	0.00262649
ENSG00000198755	RPL10A	268.279	0.520893	0.000213695	0.00263949
ENSG00000162961	DPY30	22.7803	0.709002	0.000214034	0.00264157
ENSG00000159348	CYB5R1	40.1742	0.537812	0.000215296	0.00265503
ENSG00000100099	HPS4	15.2943	0.821986	0.000217113	0.00267531
ENSG00000005448	WDR54	28.4905	0.642037	0.000217303	0.00267553
ENSG00000174456	C12orf76	16.4932	0.820312	0.00022416	0.00274905
ENSG00000103502	CDIPT	39.0077	0.480823	0.000229964	0.00281579
ENSG00000185737	NRG3	3.8328	1.67807	0.000231545	0.00283212
ENSG00000101222	SPEF1	4.08067	1.5106	0.000231662	0.00283212
ENSG00000254682	RP11-660L16.2	6.40743	1.29482	0.000233218	0.0028489
ENSG00000255717	SNHG1	24.1379	0.66516	0.000234959	0.00286109
ENSG00000100360	IFT27	26.3793	0.62863	0.000235054	0.00286109
ENSG00000112539	C6orf118	3.65105	1.75381	0.000236965	0.00287881
ENSG00000183690	EFHC2	2.97777	1.97976	0.000241193	0.00292332
ENSG00000129295	LRRC6	5.26219	1.3949	0.000243108	0.00294193
ENSG00000112981	NME5	9.47727	1.05777	0.000244214	0.00294842
ENSG00000179813	FAM216B	2.10033	2.49906	0.000245069	0.00295644
ENSG00000162407	PLPP3	8.96	1.03179	0.000249185	0.00300143
ENSG00000103064	SLC7A6	13.3401	0.875328	0.000250738	0.0030178
ENSG00000137970	RPL7P9	30.4456	0.597792	0.000251344	0.00302275
ENSG00000251562	MALAT1	521.845	0.743103	0.000276074	0.00329211
ENSG00000164056	SPRY1	36.1753	0.514158	0.000276624	0.00329613
ENSG00000080298	RFX3	25.2374	0.622506	0.000278311	0.0033137
ENSG00000164307	ERAP1	6.57372	1.4043	0.000282238	0.00335531
ENSG00000114650	SCAP	46.3084	0.467676	0.000286752	0.00340376
ENSG00000125901	MRPS26	49.0554	0.466942	0.000287737	0.00341284
ENSG00000197448	GSTK1	42.915	0.5486	0.000288678	0.00342138
ENSG00000237676	RPL30P4	42.0358	0.485023	0.000292619	0.00346545
ENSG00000178429	RPS3AP5	17.5162	0.694837	0.000293085	0.00346798
ENSG00000088179	PTPN4	6.1941	1.33949	0.000298545	0.00350887
ENSG00000236468	RP11-104D3.2	6.02377	1.19602	0.000297879	0.00350887
ENSG00000247400	DNAJC3-AS1	8.75155	1.02879	0.000297452	0.00350887
ENSG00000079739	PGM1	11.0299	0.913682	0.000298507	0.00350887
ENSG00000163956	LRPAP1	85.5817	0.423249	0.000297888	0.00350887
ENSG00000133256	PDE6B	7.04744	1.1641	0.000305993	0.00359097
ENSG00000138193	PLCE1	8.92208	1.00344	0.000307271	0.00360324
ENSG00000226701	RP11-570G20.1	40.3609	0.492597	0.000310603	0.00363408
ENSG00000175390	EIF3F	71.5833	0.398541	0.000312538	0.0036538
ENSG00000226950	DANCR	124.333	0.321673	0.00031276	0.0036538
ENSG00000170315	UBB	25.8277	0.66601	0.000314076	0.00366643
ENSG00000126391	FRMD8	10.2543	0.957188	0.000317322	0.00370153
ENSG00000232442	CTD-3184A7.4	3.89725	1.6551	0.000321669	0.00374662
ENSG00000169359	SLC33A1	12.3603	0.861683	0.00032876	0.00382346
ENSG00000233762	AC007969.5	102.649	0.346237	0.000330082	0.00383597
ENSG00000072849	DERL2	25.3567	0.695033	0.000333273	0.00386438
ENSG00000149084	HSD17B12	18.1842	0.813011	0.000336516	0.00389907
ENSG00000102100	SLC35A2	21.1538	0.654065	0.000339489	0.00393058
ENSG00000106803	SEC61B	104.114	0.320814	0.000343334	0.00397213
ENSG00000114473	IQCG	13.4275	0.811762	0.000345344	0.00398944
ENSG00000113048	MRPS27	28.5891	0.595454	0.000348379	0.00401835
ENSG00000215030	RPL13P12	92.4306	0.425836	0.000348623	0.00401835
ENSG00000108176	DNAJC12	7.42864	1.26393	0.000351594	0.00404658
ENSG00000173141	MRPL57	68.409	0.427644	0.000364035	0.00416814
ENSG00000159079	C21orf59	19.5056	0.648286	0.000379772	0.00433236
ENSG00000118363	SPCS2	10.1634	1.02883	0.000382416	0.00435292
ENSG00000112812	PRSS16	2.22184	2.3276	0.000385235	0.0043786
ENSG00000173113	TRMT112	57.143	0.457839	0.00038707	0.00438981
ENSG00000107290	SETX	14.7539	0.765301	0.00038856	0.00439707
ENSG00000169738	DCXR	59.28	0.415451	0.00038991	0.00440913
ENSG00000136149	RPL13AP25	25.7757	0.558133	0.000397376	0.00449029
ENSG00000243680	RPL37P23	19.4098	0.643483	0.000398231	0.00449668
ENSG00000172594	SMPDL3A	7.89637	0.991002	0.000404108	0.00455973
ENSG00000237232	ZNF295-AS1	0.836469	3.54058	0.000406767	0.0045864
ENSG00000139410	SDSL	26.6281	0.589288	0.000408764	0.00460557
ENSG00000118762	PKD2	7.81074	1.0903	0.000412976	0.00464965
ENSG00000230989	HSBP1	209.461	0.246467	0.000413979	0.00465756
ENSG00000183291	2015-09-01	56.9583	0.456797	0.000420083	0.00471258
ENSG00000163624	CDS1	8.53221	1.04584	0.000422286	0.00473387
ENSG00000159625	DRC7	2.12095	2.58746	0.000427155	0.004785
ENSG00000178104	PDE4DIP	16.7478	0.733652	0.0004296	0.00480892
ENSG00000170275	CRTAP	32.7192	0.5637	0.000430239	0.0048126
ENSG00000126861	OMG	2.1598	2.35594	0.000431643	0.00482483
ENSG00000204347	BTBD17	14.853	0.685926	0.000433445	0.00484149
ENSG00000117477	CCDC181	11.7432	0.837221	0.000434954	0.00485136
ENSG00000074842	MYDGF	48.3121	0.484319	0.000435352	0.00485232
ENSG00000148290	SURF1	49.1491	0.460195	0.000438962	0.00488905
ENSG00000238150	AC008753.3	10.8619	0.892994	0.000440465	0.00490226
ENSG00000235552	RPL6P27	56.2192	0.410253	0.000443338	0.00492717
ENSG00000121871	SLITRK3	3.79431	1.4521	0.000445005	0.00494216
ENSG00000101327	PDYN	2.44329	2.24412	0.000454451	0.00503626
ENSG00000100218	RSPH14	1.70208	2.81728	0.000457589	0.00506349
ENSG00000118402	ELOVL4	15.3608	0.753807	0.000462485	0.00511071
ENSG00000106772	PRUNE2	12.6789	0.987318	0.000464933	0.00513411
ENSG00000008952	SEC62	37.8042	0.463739	0.000465442	0.00513607
ENSG00000090273	NUDC	36.2433	0.507008	0.000468152	0.00515498
ENSG00000115548	KDM3A	13.8395	0.839559	0.000468818	0.00515866
ENSG00000144320	LNPK	16.0475	0.813598	0.000473184	0.00519933
ENSG00000183172	SMDT1	44.186	0.455646	0.000474841	0.00521162
ENSG00000171174	RBKS	4.10968	1.65127	0.000479738	0.00525435
ENSG00000121039	RDH10	13.5302	0.806048	0.000488425	0.00533659
ENSG00000149483	TMEM138	12.2522	0.817366	0.000493965	0.00538575
ENSG00000110195	FOLR1	4.00552	1.44544	0.00049466	0.00538954
ENSG00000224032	EPB41L4A-AS1	3.67316	2.01148	0.000495938	0.00539589
ENSG00000089289	IGBP1	44.229	0.487466	0.000498837	0.00541983
ENSG00000089057	SLC23A2	12.0128	1.24022	0.000503151	0.00545145
ENSG00000182950	ODF3L1	1.85133	2.19363	0.000504107	0.00545419
ENSG00000234287	RP11-761N21.2	15.8294	0.778289	0.000503973	0.00545419
ENSG00000120805	ARL1	39.5472	0.508051	0.000505473	0.00546516
ENSG00000250366	TUNAR	7.40004	1.24713	0.000508903	0.0054887
ENSG00000138587	MNS1	5.83825	1.23906	0.000509064	0.0054887
ENSG00000140848	CPNE2	17.9569	0.687613	0.000513523	0.00553293
ENSG00000124155	PIGT	47.5885	0.433433	0.000519421	0.0055926
ENSG00000163491	NEK10	1.23578	3.03404	0.000523669	0.00562663
ENSG00000165476	REEP3	45.4757	0.461832	0.000533194	0.00571711
ENSG00000065518	NDUFB4	94.2571	0.329974	0.000534801	0.00573038
ENSG00000096872	IFT74	8.57349	1.06801	0.000536699	0.00574279
ENSG00000136436	CALCOCO2	13.77	0.7831	0.000548543	0.00586548
ENSG00000115307	AUP1	59.4953	0.402454	0.000549219	0.00586867
ENSG00000069188	SDK2	29.2111	0.54584	0.000557468	0.00594863
ENSG00000185475	TMEM179B	11.568	0.855036	0.000566674	0.00603028
ENSG00000124783	SSR1	71.1661	0.367539	0.000566663	0.00603028
ENSG00000163882	POLR2H	43.9709	0.481299	0.00057024	0.00606407
ENSG00000125691	RPL23	83.7527	0.467597	0.000571162	0.00606971
ENSG00000143337	TOR1AIP1	15.5894	0.731888	0.000581205	0.00616379
ENSG00000054983	GALC	16.333	0.723673	0.000581798	0.00616587
ENSG00000203780	FANK1	6.86364	1.1243	0.000583741	0.00617803
ENSG00000104324	CPQ	3.61595	1.58998	0.000593777	0.00627568
ENSG00000168792	ABHD15	6.50554	1.06989	0.000593737	0.00627568
ENSG00000177728	TMEM94	19.6597	0.674083	0.000601291	0.00634646
ENSG00000099219	ERMP1	4.77201	1.45434	0.000602923	0.00634747
ENSG00000234797	RPS3AP6	23.2651	0.647425	0.000602675	0.00634747
ENSG00000119820	YIPF4	31.6679	0.49505	0.000602067	0.00634747
ENSG00000198804	MT-CO1	215.643	0.488015	0.000604609	0.00635719
ENSG00000160801	PTH1R	19.6919	0.829047	0.000611895	0.0064249
ENSG00000215845	TSTD1	42.2227	0.508169	0.00061426	0.00643523
ENSG00000119711	ALDH6A1	22.5141	0.653679	0.000618404	0.00647427
ENSG00000107242	PIP5K1B	4.158	1.48633	0.000623622	0.00652011
ENSG00000183023	SLC8A1	17.7205	0.665997	0.000634491	0.00662037
ENSG00000175061	LRRC75A-AS1	30.5617	0.776112	0.000639206	0.00666509
ENSG00000106638	TBL2	27.0765	0.581131	0.000641847	0.00668813
ENSG00000165115	KIF27	3.98386	1.35654	0.000648944	0.00675611
ENSG00000116251	RPL22	49.6128	0.466491	0.000649241	0.00675611
ENSG00000163818	LZTFL1	18.7792	0.679315	0.000654195	0.00679855
ENSG00000182158	CREB3L2	18.8077	0.734367	0.000662602	0.00687591
ENSG00000108932	SLC16A6	5.46538	1.47277	0.000668898	0.00692354
ENSG00000145416	2001-03-01	7.86728	1.05475	0.00067023	0.00693271
ENSG00000181045	SLC26A11	18.1135	0.676	0.000671938	0.00694574
ENSG00000206503	HLA-A	33.6914	0.521297	0.000679201	0.00699692
ENSG00000241431	RPL37P6	22.9144	0.598889	0.000682577	0.00702298
ENSG00000184709	LRRC26	3.0757	1.75824	0.000685325	0.00704193
ENSG00000198855	FICD	4.17483	1.50065	0.000689361	0.00707871
ENSG00000113811	SELK	29.9398	0.697275	0.000690494	0.00708566
ENSG00000138400	MDH1B	4.67183	1.31793	0.000702536	0.00718076
ENSG00000231500	RPS18	277.018	0.752699	0.000705996	0.00721138
ENSG00000239305	RNF103	10.7412	0.888482	0.000711053	0.00725348
ENSG00000243660	ZNF487	5.72464	1.13094	0.000712387	0.00726233
ENSG00000146013	GFRA3	7.2935	1.08192	0.000717583	0.00731049
ENSG00000224383	PRR29	2.03739	1.9295	0.000720096	0.00733128
ENSG00000234009	RPL5P34	22.2599	0.568915	0.000723096	0.00735219
ENSG00000198380	GFPT1	37.487	0.50117	0.000724875	0.00736545
ENSG00000187244	BCAM	21.3764	0.598087	0.000726507	0.0073772
ENSG00000248008	NRAV	9.63745	0.902544	0.000727065	0.00737804
ENSG00000171119	NRTN	5.50367	1.24475	0.000731636	0.00741958
ENSG00000233668	RP11-571F15.3	47.2242	0.425726	0.000734289	0.00744163
ENSG00000079215	SLC1A3	4.19633	1.38368	0.000740696	0.00750166
ENSG00000188175	HEPACAM2	6.23042	1.22963	0.000744741	0.00753594
ENSG00000172270	BSG	135.262	0.313856	0.000747471	0.00755549
ENSG00000181444	ZNF467	6.98183	1.05544	0.000757742	0.00765433
ENSG00000234450	AC005534.6	1.94909	2.44749	0.000758947	0.00766152
ENSG00000153832	FBXO36	3.74799	1.47003	0.000767316	0.00774097
ENSG00000113013	HSPA9	79.9344	0.332802	0.000770073	0.0077587
ENSG00000163638	ADAMTS9	6.55994	1.02056	0.000775206	0.00780029
ENSG00000164168	TMEM184C	14.4527	0.754805	0.000783437	0.00787324
ENSG00000169084	DHRSX	27.1341	0.585305	0.00078347	0.00787324
ENSG00000197976	AKAP17A	16.2718	0.750135	0.000784529	0.00787368
ENSG00000181163	NPM1	84.7956	0.31129	0.000790764	0.00792602
ENSG00000079691	CARMIL1	10.4114	0.92476	0.000798947	0.00799771
ENSG00000223745	CCDC18-AS1	6.53769	1.14416	0.000799739	0.00800048
ENSG00000218175	AC016739.2	24.4044	0.564134	0.000804186	0.00803462
ENSG00000132199	ENOSF1	9.34528	1.00701	0.000814773	0.00811428
ENSG00000181856	SLC2A4	3.77743	1.51796	0.000825124	0.00819287
ENSG00000146677	AC004453.8	29.2414	0.55086	0.000824989	0.00819287
ENSG00000235169	SMIM1	2.84095	1.78241	0.000826646	0.00819572
ENSG00000109572	CLCN3	35.8401	0.506363	0.000827353	0.0081975
ENSG00000083535	PIBF1	5.76001	1.21414	0.000835144	0.00826414
ENSG00000254170	CTD-2073O6.1	6.92179	1.04943	0.000840799	0.00830952
ENSG00000153944	MSI2	53.3026	0.436883	0.00084327	0.00832863
ENSG00000168658	VWA3B	1.11811	3.13864	0.000845654	0.00834687
ENSG00000101052	IFT52	43.6613	0.457356	0.000846258	0.00834711
ENSG00000178057	NDUFAF3	60.2505	0.392843	0.000846754	0.00834711
ENSG00000214784	AC010468.1	22.5098	0.565214	0.00084987	0.00837251
ENSG00000204323	SMIM5	4.59156	1.2713	0.000856693	0.00842144
ENSG00000135968	GCC2	13.4981	0.784563	0.000857006	0.00842144
ENSG00000182518	FAM104B	12.7144	0.845629	0.000858742	0.00843317
ENSG00000090013	BLVRB	23.6828	0.620477	0.000861177	0.00844106
ENSG00000210082	MT-RNR2	5393.99	0.294854	0.000860646	0.00844106
ENSG00000162736	NCSTN	65.3928	0.355433	0.000862602	0.00844969
ENSG00000055483	USP36	11.7325	0.8485	0.000864077	0.0084588
ENSG00000104412	EMC2	20.5671	0.700643	0.000865135	0.00846382
ENSG00000172269	DPAGT1	15.7646	0.730861	0.000867377	0.00848042
ENSG00000125629	INSIG2	5.20845	1.2822	0.000869441	0.00849525
ENSG00000152760	TCTEX1D1	2.7039	1.91576	0.000877498	0.00855244
ENSG00000139117	CPNE8	3.88366	1.62807	0.000884112	0.00861149
ENSG00000145284	SCD5	79.7216	0.313504	0.000884728	0.0086121
ENSG00000148834	GSTO1	48.7561	0.418811	0.000894314	0.00868906
ENSG00000248550	OTX2-AS1	4.54647	1.2731	0.000905409	0.00878586
ENSG00000165409	TSHR	2.12867	2.12151	0.000916878	0.00888051
ENSG00000215895	RP11-334L9.1	2.70192	1.91816	0.000927572	0.00895021
ENSG00000143158	MPC2	49.7931	0.466109	0.00092811	0.00895021
ENSG00000240036	RP11-587D21.1	29.0624	0.601704	0.000932971	0.0089915
ENSG00000150893	FREM2	7.4174	1.11688	0.000952065	0.00915279
ENSG00000095380	NANS	8.70905	1.00838	0.000957831	0.00919115
ENSG00000185825	BCAP31	28.1659	0.524453	0.000957688	0.00919115
ENSG00000074696	HACD3	150.153	0.35848	0.000964452	0.00923756
ENSG00000187109	NAP1L1	150.424	0.297345	0.000976137	0.0093322
ENSG00000204711	C9orf135	2.39278	1.92641	0.000979355	0.00934571
ENSG00000147224	PRPS1	28.2545	0.558571	0.000986399	0.0093956
ENSG00000231369	RP1-40G4P.1	12.7517	0.703389	0.000992093	0.00943826
ENSG00000185909	KLHDC8B	54.3804	0.373798	0.000997587	0.00947924
ENSG00000230383	AC009245.3	9.14549	0.919835	0.00100621	0.00954336
ENSG00000151779	NBAS	16.9229	0.698214	0.00100786	0.00955318
ENSG00000189343	RPS2P46	168.022	0.300837	0.00101614	0.00962575
ENSG00000132329	RAMP1	3.34907	1.56795	0.00103832	0.00981788
ENSG00000121691	CAT	22.3684	0.609322	0.00103822	0.00981788
ENSG00000224843	LINC00240	0.83364	3.3597	0.00104749	0.0098865
ENSG00000008283	CYB561	41.9326	0.420562	0.00105704	0.00996452
ENSG00000182379	NXPH4	5.00386	1.20344	0.00108105	0.0101635
ENSG00000227770	RPL7P12	4.35303	1.29944	0.00108273	0.0101696
ENSG00000211459	MT-RNR1	155.438	0.37347	0.00108673	0.010201
ENSG00000110057	UNC93B1	4.65233	1.24736	0.00109183	0.0102366
ENSG00000133134	BEX2	57.5243	0.458225	0.00109518	0.0102582
ENSG00000187472	RP11-67P15.1	38.0753	0.442611	0.0010959	0.0102582
ENSG00000183971	NPW	5.5214	1.18443	0.0011007	0.0102948
ENSG00000112319	EYA4	6.74258	1.10536	0.00110434	0.0103227
ENSG00000243181	RP11-734J24.1	5.00209	1.23036	0.00112471	0.0104878
ENSG00000109016	DHRS7B	9.08447	0.993151	0.00112746	0.0105071
ENSG00000134440	NARS	46.8615	0.429286	0.00112944	0.0105194
ENSG00000173714	WFIKKN2	0.848088	3.21844	0.00113305	0.0105466
ENSG00000272514	CFAP206	2.02708	1.93937	0.00114643	0.0106456
ENSG00000171243	SOSTDC1	7.06922	1.55044	0.0011495	0.0106678
ENSG00000233057	EEF1A1P14	9.30668	0.873575	0.00116959	0.010809
ENSG00000156687	UNC5D	11.5049	0.777074	0.00119968	0.0110541
ENSG00000153822	KCNJ16	1.87437	2.20442	0.00120527	0.0110991
ENSG00000085741	WNT11	1.28148	2.93245	0.0012082	0.0111166
ENSG00000119328	FAM206A	9.3695	0.834709	0.00121906	0.0112061
ENSG00000111186	WNT5B	8.91871	0.909439	0.00122021	0.0112101
ENSG00000205835	GMNC	2.72334	1.68677	0.00122123	0.0112128
ENSG00000165633	VSTM4	3.74643	1.53853	0.0012457	0.0114104
ENSG00000241961	RP11-7F18.1	3.40112	1.48095	0.00124718	0.0114106
ENSG00000198121	LPAR1	2.29293	2.00348	0.00124881	0.0114187
ENSG00000187609	EXD3	6.98051	0.983161	0.00125719	0.0114751
ENSG00000119977	TCTN3	53.4715	0.416948	0.00126082	0.0115015
ENSG00000197826	C4orf22	0.96261	3.30771	0.00127886	0.0116319
ENSG00000138640	FAM13A	7.67277	1.05573	0.00128979	0.0117244
ENSG00000146416	AIG1	34.9232	0.45987	0.00129682	0.0117814
ENSG00000072210	ALDH3A2	29.6223	0.511023	0.00131881	0.0119602
ENSG00000169976	SF3B5	103.017	0.309545	0.0013182	0.0119602
ENSG00000235225	AC016712.2	29.9763	0.47728	0.0013208	0.0119713
ENSG00000164985	PSIP1	54.7458	0.469211	0.00133004	0.012041
ENSG00000168702	LRP1B	4.23889	1.28027	0.00133949	0.0121053
ENSG00000178951	ZBTB7A	32.5475	0.493811	0.00134318	0.0121316
ENSG00000188921	HACD4	0.913951	3.11897	0.00134875	0.0121319
ENSG00000250956	CTB-88F18.3	6.93726	0.987207	0.00134969	0.0121319
ENSG00000185024	BRF1	12.6765	0.822116	0.00135009	0.0121319
ENSG00000187735	TCEA1	16.7626	0.647711	0.0013442	0.0121319
ENSG00000117500	TMED5	22.5802	0.578288	0.0013461	0.0121319
ENSG00000109814	UGDH	24.9059	0.563976	0.00135021	0.0121319
ENSG00000163683	SMIM14	56.2291	0.446394	0.00135465	0.0121504
ENSG00000030304	MUSK	0.935038	3.14973	0.00135997	0.012184
ENSG00000085365	SCAMP1	47.8993	0.394808	0.00136236	0.0121984
ENSG00000167157	PRRX2	1.37817	2.54207	0.00136839	0.0122383
ENSG00000119636	BBOF1	4.83755	1.23863	0.00138913	0.0124095
ENSG00000254427	RP11-430H10.1	5.90797	1.16543	0.00139602	0.0124405
ENSG00000232093	RP11-307C12.11	2.54957	1.67962	0.00139943	0.0124585
ENSG00000170962	PDGFD	4.70765	1.28985	0.00140274	0.0124807
ENSG00000125304	TM9SF2	75.4362	0.311071	0.00140518	0.0124953
ENSG00000203914	HSP90B3P	1.19706	2.75149	0.00141468	0.0125654
ENSG00000259803	SLC22A31	0.907272	2.93669	0.00142927	0.0126732
ENSG00000140612	SEC11A	72.5281	0.313719	0.00143009	0.0126733
ENSG00000204104	TRAF3IP1	17.4476	0.607346	0.00144086	0.0127542
ENSG00000013583	HEBP1	36.1784	0.458209	0.00144499	0.0127834
ENSG00000188817	SNTN	1.78666	2.12872	0.00144829	0.0128053
ENSG00000140905	GCSH	17.0794	0.670068	0.00147244	0.0129892
ENSG00000125611	CHCHD5	28.9701	0.500807	0.0014875	0.0131147
ENSG00000166173	LARP6	22.9132	0.601715	0.00150572	0.0132227
ENSG00000198468	FLVCR1-AS1	1.76851	2.22622	0.0015136	0.0132769
ENSG00000183207	RUVBL2	63.5047	0.391396	0.00152609	0.0133789
ENSG00000198795	ZNF521	29.2439	0.571474	0.00153473	0.0134395
ENSG00000189058	APOD	1.11941	2.85777	0.00155931	0.0136219
ENSG00000159063	ALG8	15.4273	0.67914	0.00155995	0.0136219
ENSG00000078114	NEBL	43	0.449423	0.00155978	0.0136219
ENSG00000144674	GOLGA4	25.9621	0.552978	0.00156307	0.0136415
ENSG00000259612	EEF1A1P22	13.0114	0.754573	0.00158954	0.013857
ENSG00000157985	AGAP1	26.7979	0.517462	0.00163594	0.0142075
ENSG00000121413	ZSCAN18	53.2972	0.403566	0.00163616	0.0142075
ENSG00000213885	RPL13AP7	20.3634	0.560393	0.00163864	0.0142131
ENSG00000083845	RPS5	357.614	0.252724	0.00164133	0.0142229
ENSG00000143603	KCNN3	5.52482	1.07966	0.00164764	0.0142593
ENSG00000175938	ORAI3	19.3141	0.606386	0.00164996	0.0142715
ENSG00000171492	LRRC8D	20.2821	0.592079	0.0016535	0.0142782
ENSG00000189157	FAM47E	4.37141	1.1556	0.00166247	0.0143433
ENSG00000100532	CGRRF1	14.4781	0.690626	0.00166288	0.0143433
ENSG00000213625	LEPROT	51.7812	0.388976	0.00166973	0.0143943
ENSG00000244538	RP11-10G12.1	6.37322	1.01657	0.00168433	0.0145041
ENSG00000181218	HIST3H2A	19.6154	0.680647	0.00170673	0.0146726
ENSG00000215003	RPL15P20	7.90484	0.854044	0.00172439	0.0148162
ENSG00000226608	FTLP3	37.269	0.462294	0.00173044	0.0148599
ENSG00000240087	RPSAP12	26.9967	0.522904	0.00174463	0.0149652
ENSG00000058262	SEC61A1	145.447	0.29117	0.0017512	0.015005
ENSG00000146540	C7orf50	153.931	0.285232	0.00175086	0.015005
ENSG00000166352	C11orf74	9.89475	0.800006	0.00176563	0.0151037
ENSG00000121005	CRISPLD1	33.2138	0.505383	0.00177282	0.0151568
ENSG00000174938	SEZ6L2	76.5772	0.331391	0.00177894	0.0152008
ENSG00000163817	SLC6A20	0.843721	3.13535	0.00178724	0.0152499
ENSG00000181378	CFAP65	2.69317	1.60139	0.00178763	0.0152499
ENSG00000255135	RP11-111M22.3	6.18059	1.08791	0.00179764	0.0152934
ENSG00000127914	AKAP9	85.4339	0.34489	0.00179864	0.0152934
ENSG00000248275	TRIM52-AS1	28.7063	0.478092	0.00181942	0.0154531
ENSG00000161395	PGAP3	8.90371	0.890122	0.00184565	0.0156502
ENSG00000179523	EIF3J-AS1	10.6079	0.819579	0.00185678	0.015736
ENSG00000197063	MAFG	32.3128	0.582042	0.00186548	0.0157925
ENSG00000114784	EIF1B	120.173	0.273115	0.00186479	0.0157925
ENSG00000126773	PCNX4	27.9192	0.58042	0.00187587	0.0158632
ENSG00000023171	GRAMD1B	7.93138	0.918179	0.00189395	0.0160073
ENSG00000125084	WNT1	1.00183	3.03337	0.00196642	0.0165568
ENSG00000186300	ZNF555	5.3469	1.21704	0.00196933	0.0165632
ENSG00000234498	RPL13AP20	28.0088	0.536904	0.00196904	0.0165632
ENSG00000152620	NADK2	16.1189	0.644367	0.00197041	0.0165634
ENSG00000198947	DMD	9.34933	0.872218	0.0019797	0.0166235
ENSG00000178464	RPL10P16	13.6506	0.753427	0.00198453	0.0166551
ENSG00000135750	KCNK1	6.77014	1.08081	0.00198984	0.0166824
ENSG00000188153	COL4A5	33.0625	0.535615	0.0019997	0.0167371
ENSG00000205871	RPS3AP47	21.7486	0.512377	0.0019993	0.0167371
ENSG00000246016	LINC01513	1.39072	2.46862	0.00201124	0.0168246
ENSG00000108179	PPIF	27.9049	0.474749	0.00202561	0.0169266
ENSG00000162631	NTNG1	14.9952	0.678628	0.00204652	0.0170646
ENSG00000147592	LACTB2	5.49128	1.11471	0.00208278	0.0173205
ENSG00000100575	TIMM9	16.7486	0.705038	0.00209066	0.0173674
ENSG00000128185	DGCR6L	18.5408	0.627602	0.00210815	0.0174659
ENSG00000114805	PLCH1	3.52945	1.3036	0.00211131	0.0174828
ENSG00000105370	LIM2	2.32688	1.68519	0.00211345	0.0174912
ENSG00000187514	PTMA	128.607	0.247088	0.00212493	0.0175768
ENSG00000105516	DBP	2.55332	1.83291	0.00213301	0.0176342
ENSG00000229965	RP11-118H4.1	24.8393	0.483812	0.00213634	0.0176524
ENSG00000142609	CFAP74	3.29171	1.25729	0.00213976	0.0176712
ENSG00000168234	TTC39C	17.2051	0.634927	0.00215083	0.0177476
ENSG00000220749	RPL21P28	6.19685	0.960547	0.00215583	0.0177722
ENSG00000072778	ACADVL	29.1804	0.516328	0.00215771	0.0177722
ENSG00000265778	RP11-17M16.2	1.04604	2.88104	0.0021727	0.0178672
ENSG00000103351	CLUAP1	13.9085	0.719379	0.00218803	0.0179743
ENSG00000143947	RPS27A	102.469	0.348276	0.0022646	0.0185166
ENSG00000184792	OSBP2	7.99388	0.846761	0.00227921	0.018615
ENSG00000161558	TMEM143	2.66557	1.90296	0.00228947	0.0186693
ENSG00000101230	ISM1	1.02622	2.86378	0.00231096	0.0188347
ENSG00000142156	COL6A1	58.8217	0.366253	0.00236108	0.0191727
ENSG00000135837	CEP350	18.6425	0.561247	0.0023778	0.0192703
ENSG00000213939	RP11-314A20.1	5.58908	1.04391	0.00238235	0.0192849
ENSG00000225828	FAM229A	3.16567	1.58786	0.00239241	0.019326
ENSG00000132600	PRMT7	20.7417	0.596432	0.00239131	0.019326
ENSG00000133318	RTN3	116.275	0.247786	0.00241565	0.0195002
ENSG00000234456	MAGI2-AS3	20.9667	0.679277	0.00246917	0.0198634
ENSG00000133027	PEMT	19.0425	0.569729	0.00247179	0.0198742
ENSG00000067842	ATP2B3	1.14789	2.83644	0.0024738	0.0198801
ENSG00000164978	NUDT2	14.6818	0.712339	0.00247701	0.0198956
ENSG00000175928	LRRN1	93.7652	0.291351	0.00251648	0.0201812
ENSG00000198695	MT-ND6	146.517	0.455634	0.00251964	0.0201961
ENSG00000118096	IFT46	13.0682	0.690853	0.00253142	0.0202696
ENSG00000197479	PCDHB11	11.4301	0.701711	0.00255742	0.0204357
ENSG00000001036	FUCA2	44.2944	0.451318	0.00255543	0.0204357
ENSG00000170540	ARL6IP1	82.8958	0.338999	0.00255654	0.0204357
ENSG00000175886	RPL7AP66	8.98741	0.772582	0.00258618	0.0206337
ENSG00000257727	CNPY2	43.4528	0.473556	0.00259378	0.020673
ENSG00000197444	OGDHL	5.77165	1.18185	0.00260187	0.0207207
ENSG00000110077	MS4A6A	4.64069	1.22232	0.00261638	0.020821
ENSG00000176601	MAP3K19	1.65236	1.93828	0.00265864	0.021071
ENSG00000106537	TSPAN13	72.2353	0.343961	0.00268971	0.0212955
ENSG00000181038	METTL23	20.178	0.723553	0.00270972	0.0214212
ENSG00000078081	LAMP3	1.96915	2.14761	0.00272212	0.0215082
ENSG00000133636	NTS	3.30768	1.34434	0.002733	0.0215831
ENSG00000197168	NEK5	2.33128	1.723	0.00274825	0.0216596
ENSG00000064300	NGFR	9.91831	0.879235	0.00274454	0.0216596
ENSG00000166557	TMED3	77.0883	0.313003	0.00274775	0.0216596
ENSG00000105877	DNAH11	1.15644	3.00135	0.0027548	0.0217002
ENSG00000164142	FAM160A1	1.11515	2.9318	0.00275672	0.0217043
ENSG00000099326	MZF1	10.5852	0.778382	0.00276331	0.0217341
ENSG00000214413	BBIP1	11.1013	0.7718	0.00276864	0.021754
ENSG00000234745	HLA-B	30.4873	0.477651	0.00277009	0.0217544
ENSG00000124370	MCEE	2.33361	1.86141	0.00279037	0.0218751
ENSG00000198189	HSD17B11	5.58869	1.14514	0.00281311	0.0220143
ENSG00000272970	RP11-329B9.4	1.41307	3.00676	0.00281727	0.0220246
ENSG00000255920	CCND2-AS2	2.13281	1.91439	0.0028164	0.0220246
ENSG00000262902	MTCO1P40	20.1529	0.660106	0.00283031	0.0220825
ENSG00000169955	ZNF747	5.85325	1.05959	0.00283265	0.0220893
ENSG00000142687	KIAA0319L	35.1513	0.430137	0.00283841	0.022123
ENSG00000141378	PTRH2	4.21201	1.31345	0.00284426	0.0221575
ENSG00000232587	EEF1A1P3	14.3736	0.681226	0.00285648	0.0222416
ENSG00000133678	TMEM254	18.5397	0.564629	0.00286954	0.0222986
ENSG00000235106	LINC00094	37.9212	0.435372	0.0028695	0.0222986
ENSG00000101638	ST8SIA5	2.44962	1.61344	0.00287145	0.0223022
ENSG00000110422	HIPK3	13.5998	0.754801	0.00288064	0.0223512
ENSG00000186815	TPCN1	8.60239	0.815684	0.0028873	0.0223917
ENSG00000234602	MCIDAS	1.49415	2.04231	0.00288993	0.0224009
ENSG00000129055	ANAPC13	60.4256	0.463605	0.00289916	0.0224613
ENSG00000168135	KCNJ4	3.53555	1.33356	0.00290087	0.0224633
ENSG00000147100	SLC16A2	26.6125	0.503474	0.00290295	0.0224682
ENSG00000167380	ZNF226	11.2701	0.692805	0.00291382	0.0225411
ENSG00000088882	CPXM1	21.2391	0.535169	0.00291816	0.0225634
ENSG00000155761	SPAG17	1.83288	1.91829	0.00292115	0.0225753
ENSG00000236813	BTF3P8	1.5554	2.37306	0.00292469	0.0225914
ENSG00000118418	HMGN3	77.9573	0.30405	0.00294675	0.0227392
ENSG00000267119	RPL10P15	11.487	0.738221	0.00299089	0.0230569
ENSG00000172746	RPL12P13	6.46712	0.974748	0.00301298	0.0231622
ENSG00000064601	CTSA	10.8475	0.762442	0.00301847	0.0231889
ENSG00000182899	RPL35A	212.131	0.288719	0.00303409	0.0232973
ENSG00000137494	ANKRD42	7.60084	0.921168	0.00303898	0.0233191
ENSG00000140988	RPS2	523.42	0.166636	0.00303992	0.0233191
ENSG00000156521	TYSND1	7.5627	0.876862	0.00308547	0.0236218
ENSG00000064115	TM7SF3	62.5277	0.335762	0.00311158	0.0237865
ENSG00000173013	CCDC96	4.54095	1.14531	0.00311812	0.0238014
ENSG00000137720	C11orf1	15.3847	0.625554	0.00312522	0.0238438
ENSG00000186409	CCDC30	10.7951	0.747714	0.00315012	0.0240102
ENSG00000186976	EFCAB6	0.967855	2.73952	0.00317038	0.0241211
ENSG00000152932	RAB3C	30.2439	0.448953	0.00317089	0.0241211
ENSG00000080503	SMARCA2	12.9632	0.659126	0.00318219	0.0241952
ENSG00000186998	EMID1	9.28915	0.75569	0.00318708	0.0242148
ENSG00000081138	CDH7	4.08878	1.21494	0.00320366	0.0242917
ENSG00000135338	LCA5	8.06791	0.89162	0.00324686	0.0245682
ENSG00000124635	HIST1H2BJ	0.940905	2.85279	0.00325347	0.0246047
ENSG00000030582	GRN	119.128	0.2465	0.00327172	0.0247307
ENSG00000008394	MGST1	37.63	0.438201	0.0032865	0.0248182
ENSG00000085719	CPNE3	40.4941	0.390248	0.00335013	0.0252618
ENSG00000109445	ZNF330	9.00616	0.822248	0.00337502	0.0254002
ENSG00000196183	RPS2P4	77.6054	0.286765	0.00337255	0.0254002
ENSG00000276846	CTD-3220F14.3	0.975655	2.92229	0.00338336	0.0254383
ENSG00000145703	IQGAP2	5.77107	1.1779	0.003382	0.0254383
ENSG00000163568	AIM2	1.24801	2.63289	0.0034008	0.0255446
ENSG00000134109	EDEM1	8.07312	0.90043	0.0034046	0.0255608
ENSG00000130513	GDF15	24.8251	0.54753	0.00341612	0.025635
ENSG00000155463	OXA1L	34.6399	0.451344	0.00342707	0.0256923
ENSG00000107331	ABCA2	7.49776	0.87623	0.00343104	0.0257096
ENSG00000206113	CFAP99	1.43924	2.39972	0.00343854	0.0257445
ENSG00000214548	MEG3	55.2001	0.461257	0.00345144	0.0258251
ENSG00000031823	RANBP3	17.9435	0.595366	0.00345623	0.0258485
ENSG00000167037	SGSM1	2.66989	1.86229	0.00346791	0.0259233
ENSG00000214193	SH3D21	1.21932	2.77956	0.00352816	0.0262977
ENSG00000139714	MORN3	2.63033	1.56394	0.00353451	0.0263234
ENSG00000166946	CCNDBP1	23.2626	0.513623	0.00353499	0.0263234
ENSG00000196998	WDR45	14.7277	0.652357	0.00354199	0.0263502
ENSG00000085871	MGST2	10.959	0.721383	0.00355595	0.0264288
ENSG00000156206	CFAP161	1.72771	2.05531	0.00357269	0.0265159
ENSG00000088970	KIZ	5.4681	1.07969	0.00357611	0.0265278
ENSG00000150764	DIXDC1	16.5725	0.569521	0.00359798	0.0266646
ENSG00000093072	CECR1	17.6076	0.573884	0.00360763	0.0267106
ENSG00000163885	CFAP100	1.31694	2.64215	0.0036374	0.0268819
ENSG00000164346	NSA2	53.2009	0.348505	0.00364314	0.0269093
ENSG00000205155	PSENEN	31.5521	0.832132	0.00366238	0.0270386
ENSG00000111275	ALDH2	43.9763	0.414595	0.00370778	0.0273478
ENSG00000032742	IFT88	12.2571	0.716324	0.00371159	0.0273629
ENSG00000166407	LMO1	1.04969	2.73281	0.00371451	0.0273714
ENSG00000176204	LRRTM4	3.68873	1.18982	0.00371741	0.0273798
ENSG00000135365	PHF21A	17.9746	0.586434	0.00373594	0.0274902
ENSG00000120915	EPHX2	9.06842	0.843638	0.00374054	0.0275109
ENSG00000127419	TMEM175	11.3498	0.731216	0.00375128	0.0275687
ENSG00000226396	RP5-1056L3.3	13.3612	0.629241	0.00376474	0.0276235
ENSG00000112561	TFEB	2.59686	1.53539	0.00383409	0.0280793
ENSG00000107537	PHYH	19.1536	0.550429	0.00385774	0.0282125
ENSG00000111863	ADTRP	0.784141	3.14064	0.00387223	0.0282918
ENSG00000212978	AC016747.3	6.74656	1.00632	0.0038716	0.0282918
ENSG00000233913	RPL10P9	8.79948	0.820065	0.00388129	0.0283448
ENSG00000197557	TTC30A	7.31201	0.926539	0.00389052	0.0283988
ENSG00000126062	TMEM115	24.4572	0.494024	0.00390257	0.02846
ENSG00000149292	TTC12	7.55451	0.844315	0.00400763	0.0291031
ENSG00000176532	PRR15	6.54966	1.0402	0.00401481	0.0291416
ENSG00000254780	RP11-793I11.1	4.80199	1.17677	0.00401742	0.029147
ENSG00000183283	DAZAP2	39.9314	0.429352	0.00402012	0.0291529
ENSG00000243859	RPL5P17	12.7987	0.654781	0.00403582	0.0292395
ENSG00000242852	ZNF709	3.92243	1.23885	0.00404743	0.0292962
ENSG00000230873	STMND1	1.49886	2.34424	0.0040951	0.0296137
ENSG00000112782	CLIC5	1.55451	2.25724	0.00410369	0.0296482
ENSG00000148090	AUH	6.58636	1.06727	0.00411198	0.0296942
ENSG00000134853	PDGFRA	4.59855	1.13839	0.00411493	0.0297017
ENSG00000141665	FBXO15	1.96519	1.7319	0.00412997	0.0297964
ENSG00000143486	EIF2D	13.5607	0.667514	0.00413938	0.0298228
ENSG00000214253	FIS1	94.9174	0.265515	0.00414941	0.0298673
ENSG00000168701	TMEM208	25.551	0.477109	0.00416499	0.0299656
ENSG00000138463	DIRC2	14.2272	0.681681	0.00417795	0.0300449
ENSG00000166295	ANAPC16	61.4829	0.332752	0.00418454	0.0300783
ENSG00000230897	RPS18P12	6.69091	0.882117	0.00420794	0.0302325
ENSG00000121680	PEX16	12.5412	0.686039	0.00422369	0.0303316
ENSG00000230507	RPL7AP8	7.67014	0.833226	0.00424352	0.0304459
ENSG00000181524	RPL24P4	16.9088	0.630185	0.00426255	0.0305683
ENSG00000103024	NME3	31.2515	0.423235	0.00427144	0.0306179
ENSG00000177640	CASC2	3.49192	1.24909	0.00427817	0.0306378
ENSG00000214401	KANSL1-AS1	3.67069	1.26412	0.00428778	0.0306784
ENSG00000099260	PALMD	4.80051	1.23853	0.00428725	0.0306784
ENSG00000213087	RP11-613F7.1	9.61069	0.766444	0.00429395	0.0307084
ENSG00000137843	PAK6	4.8902	1.10477	0.00432055	0.0308843
ENSG00000177042	TMEM80	16.4897	0.602185	0.00435911	0.0311027
ENSG00000135535	CD164	70.991	0.337867	0.00436758	0.0311488
ENSG00000234692	RP11-445L6.3	0.797141	2.97329	0.00438379	0.0312276
ENSG00000122644	ARL4A	11.5737	0.726031	0.00440131	0.0313318
ENSG00000233426	EIF3FP3	10.7476	0.68623	0.00446091	0.031683
ENSG00000176845	METRNL	76.3672	0.318685	0.00446288	0.031683
ENSG00000186638	KIF24	2.427	1.43707	0.00447475	0.0317237
ENSG00000167862	MRPL58	16.9737	0.554863	0.00448337	0.0317703
ENSG00000007541	PIGQ	26.9825	0.548354	0.00448681	0.0317802
ENSG00000255991	RP11-242C24.2	3.56026	1.2084	0.00449716	0.031839
ENSG00000113272	THG1L	11.2253	0.696765	0.00450492	0.0318794
ENSG00000233954	UQCRHL	10.2342	0.734109	0.00454991	0.0321831
ENSG00000144567	FAM134A	66.1799	0.304996	0.004557	0.0321892
ENSG00000237109	RPL21P111	0.980687	2.69597	0.00456737	0.0322185
ENSG00000165449	SLC16A9	24.7497	0.523613	0.00462316	0.0325824
ENSG00000114405	C3orf14	27.1698	0.470368	0.00462968	0.0326136
ENSG00000001561	ENPP4	3.97138	1.19248	0.00463412	0.0326301
ENSG00000119698	PPP4R4	2.06098	2.14702	0.00463716	0.0326367
ENSG00000198919	DZIP3	18.4427	0.568804	0.00464098	0.0326488
ENSG00000070214	SLC44A1	14.9204	0.608635	0.00465868	0.0327288
ENSG00000198663	C6orf89	31.6925	0.414684	0.00466845	0.0327826
ENSG00000169064	ZBBX	1.65631	1.87016	0.00470786	0.0330295
ENSG00000227376	FTH1P16	5.17186	1.13586	0.0047125	0.0330471
ENSG00000126709	IFI6	65.907	0.792124	0.00474497	0.0332448
ENSG00000136731	UGGT1	30.9262	0.475476	0.00475732	0.0333163
ENSG00000115661	STK16	9.41679	0.769002	0.00476196	0.0333337
ENSG00000147394	ZNF185	25.1157	0.558184	0.00481535	0.0336771
ENSG00000235297	FAUP1	5.1456	1.04922	0.00483408	0.0337625
ENSG00000226243	RPL37AP1	19.5086	0.587367	0.00483485	0.0337625
ENSG00000177994	C2orf73	2.06088	1.70074	0.004859	0.0338908
ENSG00000149577	SIDT2	17.315	0.558366	0.00487266	0.0339708
ENSG00000133460	SLC2A11	7.06589	0.864492	0.0048917	0.0340577
ENSG00000170889	RPS9	56.7729	0.380942	0.00491201	0.0341635
ENSG00000104723	TUSC3	188.76	0.196493	0.0049157	0.0341635
ENSG00000246982	RP1-179N16.6	0.994519	2.73364	0.00492475	0.034211
ENSG00000108018	SORCS1	10.8423	0.722471	0.00493891	0.0342481
ENSG00000145476	CYP4V2	6.41493	1.05334	0.0049414	0.0342501
ENSG00000137166	FOXP4	41.0032	0.383778	0.00494425	0.0342546
ENSG00000256552	RP11-113C12.4	1.09062	2.50643	0.00495844	0.0343244
ENSG00000255074	RP11-140L24.3	2.29596	1.47679	0.00496096	0.0343244
ENSG00000004848	ARX	13.7012	0.644171	0.00496941	0.0343675
ENSG00000070756	PABPC1	389.937	0.199063	0.00497219	0.0343714
ENSG00000229358	DPY19L1P1	1.64606	2.40896	0.0049755	0.034379
ENSG00000141232	TOB1	15.6451	0.604009	0.004998	0.0345191
ENSG00000151726	ACSL1	14.378	0.617734	0.0050217	0.0346674
ENSG00000116574	RHOU	11.0004	0.739823	0.00503352	0.0347328
ENSG00000143222	UFC1	29.19	0.476704	0.00505803	0.0348717
ENSG00000206530	CFAP44	1.46602	2.33883	0.00509313	0.0350669
ENSG00000116171	SCP2	21.2174	0.570448	0.00509103	0.0350669
ENSG00000143418	CERS2	4.36197	1.2196	0.00509983	0.0350975
ENSG00000111879	FAM184A	6.12187	0.918126	0.00511395	0.035163
ENSG00000135052	GOLM1	81.7911	0.275151	0.00511614	0.035163
ENSG00000132475	H3F3B	264.403	0.199672	0.00511517	0.035163
ENSG00000010361	FUZ	2.42704	1.66238	0.00515762	0.0354167
ENSG00000225591	RP11-360D2.2	7.63894	0.793326	0.00516906	0.0354796
ENSG00000187608	ISG15	11.0501	0.707093	0.0051719	0.0354834
ENSG00000168569	TMEM223	14.2975	0.65669	0.00517597	0.0354957
ENSG00000185565	LSAMP	23.5195	0.500007	0.00518218	0.0355068
ENSG00000253661	ZFHX4-AS1	4.55735	1.04803	0.0052395	0.0358363
ENSG00000136935	GOLGA1	6.52185	0.925859	0.00524806	0.0358791
ENSG00000258708	SLC25A21-AS1	3.98684	1.39803	0.00528527	0.03607
ENSG00000169347	GP2	0.667875	2.85152	0.00532965	0.0363409
ENSG00000234062	RP11-308D16.2	2.09588	1.75204	0.00534247	0.0364123
ENSG00000257210	NACAP3	11.6404	0.79932	0.00535946	0.0364801
ENSG00000124587	PEX6	3.38161	1.29369	0.0054033	0.036698
ENSG00000242247	ARFGAP3	25.0843	0.45691	0.0054103	0.0367295
ENSG00000115685	PPP1R7	13.5405	0.642081	0.00545303	0.0369864
ENSG00000240759	RP11-25I15.1	5.8297	0.980945	0.00546239	0.0370083
ENSG00000174165	ZDHHC24	22.4677	0.501233	0.00546329	0.0370083
ENSG00000235750	KIAA0040	0.79492	2.74013	0.00550833	0.0372484
ENSG00000177830	CHID1	44.0228	0.465338	0.00551745	0.0372939
ENSG00000101850	GPR143	3.35622	1.35365	0.00552247	0.0373115
ENSG00000104044	OCA2	3.17552	1.33617	0.00554951	0.0374779
ENSG00000134900	TPP2	12.5075	0.661205	0.00555913	0.0375266
ENSG00000007255	TRAPPC6A	4.63619	1.08039	0.00556774	0.037552
ENSG00000140807	NKD1	10.1962	0.683492	0.00557336	0.0375736
ENSG00000150627	WDR17	5.93862	1.0793	0.00558611	0.0376432
ENSG00000168077	SCARA3	6.06635	0.872356	0.00559337	0.0376594
ENSG00000171723	GPHN	10.5587	0.703512	0.00561533	0.0377909
ENSG00000151414	NEK7	8.49861	0.766179	0.00562427	0.0378347
ENSG00000242060	RPS3AP49	26.525	0.431488	0.00566527	0.0380539
ENSG00000225200	AB019441.29	10.8011	0.682609	0.00567834	0.0381054
ENSG00000071967	CYBRD1	7.5131	0.852905	0.00568498	0.0381109
ENSG00000115084	SLC35F5	38.2406	0.381712	0.00568276	0.0381109
ENSG00000137207	YIPF3	81.7666	0.266442	0.00570384	0.0381879
ENSG00000169884	WNT10B	6.36446	0.853396	0.00571179	0.0382247
ENSG00000170417	TMEM182	2.77334	1.62382	0.00571873	0.0382546
ENSG00000175279	APITD1	5.3873	0.944438	0.00578018	0.0385494
ENSG00000186510	CLCNKA	0.814838	2.80796	0.00580859	0.0387151
ENSG00000234782	TPT1P9	3.10394	1.27101	0.00583406	0.038842
ENSG00000129244	ATP1B2	26.9775	0.450853	0.0058978	0.0391991
ENSG00000175691	ZNF77	2.88352	1.48246	0.00591594	0.0392861
ENSG00000232573	RPL3P4	15.4191	0.651025	0.00592512	0.0393302
ENSG00000186889	TMEM17	5.59153	0.923359	0.00594166	0.0394232
ENSG00000229022	RP11-553N16.1	14.6195	0.601851	0.00599447	0.0397385
ENSG00000241741	RPL7AP30	25.3	0.480588	0.00599942	0.0397385
ENSG00000242067	RPL9P28	3.91625	1.06821	0.00601224	0.0397829
ENSG00000066583	ISOC1	13.8208	0.595559	0.00607636	0.0400771
ENSG00000271133	CTA-293F17.1	3.29513	1.46621	0.0061043	0.0402443
ENSG00000141905	NFIC	22.8065	0.505733	0.00610867	0.040256
ENSG00000166033	HTRA1	20.8987	0.514721	0.00612289	0.0403326
ENSG00000166450	PRTG	9.47247	0.697434	0.00614972	0.040475
ENSG00000150403	TMCO3	46.0418	0.344263	0.00618117	0.040587
ENSG00000276842	RP11-713N11.6	1.01057	2.41456	0.00621443	0.0407533
ENSG00000215375	MYL5	5.13529	1.11852	0.00621563	0.0407533
ENSG00000135324	MRAP2	3.18759	1.30406	0.00622623	0.0408056
ENSG00000087111	PIGS	47.4993	0.389241	0.006245	0.0409113
ENSG00000160606	TLCD1	4.77312	1.14769	0.00626204	0.0410056
ENSG00000239483	RPS15AP16	6.68782	0.944008	0.00634318	0.0414321
ENSG00000226644	RP11-128M1.1	2.02516	1.57207	0.00639298	0.0417196
ENSG00000125827	TMX4	39.9483	0.409614	0.00640615	0.0417732
ENSG00000233927	RPS28	49.6401	0.402078	0.00641454	0.0418103
ENSG00000170385	SLC30A1	21.3991	0.491291	0.00641909	0.0418224
ENSG00000262686	GLIS2-AS1	0.882422	2.61364	0.00643357	0.0418816
ENSG00000177058	SLC38A9	6.9376	0.819444	0.00645791	0.0419872
ENSG00000163293	NIPAL1	1.32619	2.15669	0.0064615	0.041993
ENSG00000174080	CTSF	15.059	0.610615	0.00647866	0.0420869
ENSG00000165868	HSPA12A	8.07151	0.811251	0.00648299	0.0420974
ENSG00000106460	TMEM106B	27.5118	0.462252	0.00648784	0.0421113
ENSG00000163273	NPPC	2.66182	1.40784	0.00649211	0.0421153
ENSG00000132196	HSD17B7	5.328	1.08561	0.00650437	0.0421657
ENSG00000108946	PRKAR1A	114.015	0.23211	0.00651114	0.042192
ENSG00000146350	TBC1D32	2.19851	1.79234	0.00659463	0.0426618
ENSG00000143315	PIGM	16.7112	0.530477	0.00660355	0.0427017
ENSG00000185716	C16orf52	9.44023	0.762389	0.00661204	0.0427388
ENSG00000143149	ALDH9A1	41.6498	0.356034	0.0066235	0.042795
ENSG00000232368	FTLP2	16.8132	0.592424	0.00663615	0.0428589
ENSG00000234107	TPT1P1	1.0998	2.40523	0.00667147	0.0430691
ENSG00000079156	OSBPL6	4.19345	1.18063	0.00667532	0.0430761
ENSG00000204677	FAM153C	3.07964	1.43144	0.00670925	0.0432053
ENSG00000213432	RP11-624L12.1	14.5802	0.600812	0.00670421	0.0432053
ENSG00000160194	NDUFV3	43.9222	0.398344	0.00670675	0.0432053
ENSG00000153132	CLGN	6.43447	0.882031	0.006718	0.0432437
ENSG00000119632	IFI27L2	14.8375	0.579961	0.00674021	0.0433686
ENSG00000137038	TMEM261	40.3683	0.403973	0.00675471	0.0434259
ENSG00000196376	SLC35F1	11.6865	0.63805	0.00680067	0.0437033
ENSG00000228205	RP11-778D9.4	16.8605	0.52922	0.00681774	0.0437564
ENSG00000228502	EEF1A1P11	39.3785	0.407825	0.00682021	0.0437564
ENSG00000182383	RPL27AP5	8.86489	0.711384	0.00682516	0.0437701
ENSG00000110148	CCKBR	3.91449	1.18037	0.00683772	0.0438144
ENSG00000090863	GLG1	92.2542	0.252096	0.00686378	0.0439271
ENSG00000111218	PRMT8	1.60366	2.0678	0.00687684	0.0439744
ENSG00000163093	BBS5	5.90567	0.869884	0.00689398	0.0440635
ENSG00000104205	SGK3	4.49555	1.07665	0.00691409	0.044158
ENSG00000165280	VCP	188.734	0.204536	0.00693488	0.0442726
ENSG00000107742	SPOCK2	3.85163	1.11656	0.0069469	0.0443129
ENSG00000268222	EEF1A1P7	13.367	0.596026	0.00695524	0.0443297
ENSG00000260630	SNAI3-AS1	4.18185	1.40132	0.0070318	0.0447625
ENSG00000107960	OBFC1	9.52946	0.811861	0.00703145	0.0447625
ENSG00000236330	RPL5P9	8.08182	0.778825	0.0070669	0.0449675
ENSG00000113721	PDGFRB	25.9846	0.526488	0.00707825	0.0450029
ENSG00000160838	LRRC71	1.08503	2.24678	0.00710523	0.0451487
ENSG00000084234	APLP2	166.907	0.240123	0.007107	0.0451487
ENSG00000140527	WDR93	1.26135	2.13201	0.00714355	0.0453252
ENSG00000163349	HIPK1	21.2981	0.48983	0.0071412	0.0453252
ENSG00000107736	CDH23	1.63116	1.85424	0.00721009	0.04571
ENSG00000133028	SCO1	12.9399	0.684877	0.00721559	0.0457262
ENSG00000124357	NAGK	14.4426	0.605088	0.00728855	0.0461509
ENSG00000087076	HSD17B14	5.72906	1.02626	0.00735857	0.0465373
ENSG00000182492	BGN	2.399	1.51538	0.00736697	0.0465715
ENSG00000000457	SCYL3	3.6208	1.23129	0.00738771	0.0466836
ENSG00000141627	DYM	27.672	0.440572	0.00740624	0.0467816
ENSG00000108639	SYNGR2	45.4395	0.367009	0.00746414	0.0470899
ENSG00000006016	CRLF1	2.05663	1.82835	0.00747166	0.0471182
ENSG00000104870	FCGRT	13.5939	0.627489	0.00748647	0.0471733
ENSG00000157087	ATP2B2	1.68967	2.04684	0.00754563	0.0475054
ENSG00000115652	UXS1	16.5478	0.545787	0.00754341	0.0475054
ENSG00000131373	HACL1	4.11819	1.21003	0.00757659	0.0476444
ENSG00000111261	MANSC1	7.56481	0.797744	0.00758436	0.047674
ENSG00000237757	EEF1A1P30	4.71587	1.00902	0.00759185	0.0476967
ENSG00000119523	ALG2	12.0393	0.654221	0.00759718	0.0476967
ENSG00000136938	ANP32B	113.999	0.233702	0.00759686	0.0476967
ENSG00000213442	RPL18AP3	64.7583	0.352748	0.00760873	0.0477499
ENSG00000213152	RPL7AP60	7.67377	0.746029	0.0076228	0.0478188
ENSG00000136052	SLC41A2	3.90554	1.23533	0.00763685	0.0478876
ENSG00000116663	FBXO6	2.43276	2.09885	0.00766094	0.0480193
ENSG00000118307	CASC1	2.85592	1.3804	0.00768312	0.0481
ENSG00000162040	HS3ST6	3.179	1.45572	0.00771834	0.0482816
ENSG00000112964	GHR	6.00588	1.00538	0.00778214	0.0486611
ENSG00000091542	ALKBH5	42.3637	0.351153	0.00778693	0.0486715
ENSG00000156931	VPS8	8.16433	0.767064	0.00780987	0.048756
ENSG00000152700	SAR1B	22.6625	0.482872	0.00780573	0.048756
ENSG00000115112	TFCP2L1	0.785732	2.72485	0.00783468	0.0488912
ENSG00000113621	TXNDC15	24.2551	0.464801	0.00783791	0.0488917
ENSG00000085231	AK6	21.04	0.498635	0.00785501	0.0489787
ENSG00000090674	MCOLN1	3.98117	1.18193	0.00787718	0.0490775
ENSG00000143786	CNIH3	2.83301	1.17673	0.00787441	0.0490775
ENSG00000178460	MCMDC2	0.969686	2.42689	0.00790022	0.0492013
ENSG00000186231	KLHL32	1.17847	2.35239	0.00791257	0.0492218
ENSG00000174599	TRAM1L1	4.14839	1.14055	0.00791303	0.0492218
ENSG00000274588	DGKK	0.892789	2.43283	0.00794008	0.0493703
ENSG00000135063	FAM189A2	4.88014	1.04526	0.00797822	0.0495281
ENSG00000131263	RLIM	25.0643	0.428488	0.00798518	0.0495317
ENSG00000153066	TXNDC11	11.4473	0.655989	0.00810062	0.050184
ENSG00000147654	EBAG9	16.588	0.500576	0.00810326	0.050184
ENSG00000163110	PDLIM5	50.9599	0.339845	0.00812306	0.0502865
ENSG00000181929	PRKAG1	21.7128	0.497832	0.00812845	0.0502999
ENSG00000134198	TSPAN2	11.4475	0.684724	0.00814747	0.0503774
ENSG00000158966	CACHD1	19.3304	0.476423	0.00817584	0.0505327
ENSG00000114544	SLC41A3	31.3837	0.406702	0.00820439	0.0506889
ENSG00000108582	CPD	22.187	0.519124	0.00825512	0.0509618
ENSG00000253716	MINCR	2.25811	1.55122	0.00827268	0.0510309
ENSG00000079101	CLUL1	4.21933	1.19138	0.00827288	0.0510309
ENSG00000213123	TCTEX1D2	31.3242	0.41783	0.00830325	0.0511775
ENSG00000095777	MYO3A	0.708761	2.83259	0.00830702	0.0511805
ENSG00000110013	SIAE	5.54151	0.975151	0.00831671	0.051214
ENSG00000223668	EEF1A1P24	20.992	0.531346	0.00831907	0.051214
ENSG00000081059	TCF7	5.7726	1.08715	0.00837118	0.0515145
ENSG00000234710	AC060834.3	2.85829	1.27438	0.00838635	0.0515874
ENSG00000165215	CLDN3	8.7639	0.754614	0.00839321	0.0515887
ENSG00000213881	NPM1P6	0.707355	2.70322	0.00840723	0.0516544
ENSG00000100246	DNAL4	23.8317	0.47502	0.0084512	0.0518425
ENSG00000106771	TMEM245	58.6275	0.392004	0.00844538	0.0518425
ENSG00000114023	FAM162A	32.7787	0.420397	0.0085034	0.0521215
ENSG00000135541	AHI1	11.1229	0.64731	0.0085157	0.0521557
ENSG00000091317	CMTM6	44.2176	0.352298	0.00851367	0.0521557
ENSG00000224892	RPS4XP16	6.8693	0.811007	0.00852925	0.0522181
ENSG00000165282	PIGO	7.97753	0.745442	0.00856596	0.0524222
ENSG00000168038	ULK4	3.12037	1.31232	0.00859593	0.0525652
ENSG00000164366	CCDC127	11.9368	0.665947	0.00861402	0.0526333
ENSG00000120306	CYSTM1	81.0362	0.314649	0.00861134	0.0526333
ENSG00000117525	F3	8.40346	0.784492	0.00863269	0.0526941
ENSG00000124733	MEA1	41.3204	0.421367	0.00863913	0.0527038
ENSG00000279118	RP11-517I3.2	1.21704	2.49459	0.00865516	0.0527808
ENSG00000132541	RIDA	20.2876	0.586105	0.00866309	0.0528085
ENSG00000169826	CSGALNACT2	7.22605	0.843785	0.00867142	0.0528178
ENSG00000121089	NACA3P	37.2299	0.389009	0.00870308	0.0529483
ENSG00000164944	KIAA1429	15.5563	0.545618	0.00884051	0.0535954
ENSG00000178035	IMPDH2	54.41	0.319546	0.00884471	0.0535999
ENSG00000068903	SIRT2	24.6309	0.482961	0.00885595	0.0536471
ENSG00000101474	APMAP	41.0551	0.406282	0.00886555	0.0536843
ENSG00000172292	CERS6	8.67969	0.718095	0.00889078	0.0538161
ENSG00000183298	RPSAP19	5.17085	0.936585	0.00897094	0.0542168
ENSG00000182118	FAM89A	8.33113	0.801608	0.00900705	0.0543715
ENSG00000241250	RPL17P20	3.79038	1.17442	0.00908685	0.0548319
ENSG00000165164	CFAP47	1.3198	2.37966	0.00910582	0.0549037
ENSG00000250786	SNHG18	5.28011	0.982979	0.00912249	0.0549828
ENSG00000235354	CTA-276O3.4	2.82302	1.43511	0.00914778	0.0551139
ENSG00000068697	LAPTM4A	85.1452	0.245248	0.00917614	0.0552419
ENSG00000164220	F2RL2	10.5398	0.689574	0.00927053	0.0557535
ENSG00000126870	WDR60	16.6408	0.575432	0.00927189	0.0557535
ENSG00000180044	C3orf80	1.10694	2.36718	0.00929083	0.0558457
ENSG00000165630	PRPF18	1.71535	1.78535	0.00933004	0.0560583
ENSG00000011114	BTBD7	12.8913	0.64001	0.0094913	0.0568306
ENSG00000135506	OS9	2.93698	1.34006	0.00949935	0.056835
ENSG00000162004	CCDC78	1.17888	2.34052	0.00950617	0.0568539
ENSG00000160226	C21orf2	1.77802	1.85122	0.00952682	0.0569555
ENSG00000232083	RPL31P7	2.60719	1.44155	0.00953314	0.0569714
ENSG00000168556	ING2	8.65971	0.710209	0.00955643	0.0570885
ENSG00000130208	APOC1	1.06935	2.47315	0.00969452	0.0577649
ENSG00000273344	PAXIP1-AS1	7.57015	0.768486	0.00969703	0.0577649
ENSG00000135776	ABCB10	5.96213	0.868026	0.00971126	0.0577911
ENSG00000132004	FBXW9	3.64733	1.06654	0.00972152	0.05783
ENSG00000243279	PRAF2	22.8202	0.471957	0.00973331	0.057878
ENSG00000186951	PPARA	4.63855	1.16772	0.0097433	0.0579152
ENSG00000105726	ATP13A1	20.9327	0.533793	0.00976669	0.058032
ENSG00000182858	ALG12	1.07523	2.45956	0.00977098	0.0580353
ENSG00000153885	KCTD15	19.2066	0.503744	0.00983186	0.0582938
ENSG00000123562	MORF4L2	78.5972	0.291181	0.00983327	0.0582938
ENSG00000147604	RPL7	13.4701	0.5853	0.00993525	0.0588085
ENSG00000113732	ATP6V0E1	45.6387	0.352068	0.00994595	0.0588494
ENSG00000139644	TMBIM6	284.121	0.234934	0.00995147	0.0588596
ENSG00000232346	SC22CB-1E7.1	16.6657	0.552315	0.00997094	0.0589512
ENSG00000111961	SASH1	19.2331	0.481563	0.00997661	0.0589512
ENSG00000119915	ELOVL3	0.718985	2.91054	0.00999633	0.0590125
ENSG00000100852	ARHGAP5	22.6053	0.461706	0.0100043	0.0590369
ENSG00000231437	RP11-88H9.2	2.24116	1.703	0.0100124	0.0590625
ENSG00000108406	DHX40	35.5495	0.422461	0.0100497	0.0591926
ENSG00000173156	RHOD	9.56845	0.702718	0.0100655	0.0592405
ENSG00000164828	SUN1	29.394	0.389861	0.0101031	0.0594396
ENSG00000198270	TMEM116	3.88718	1.10144	0.0101329	0.059547
ENSG00000142168	SOD1	61.5081	0.517542	0.0101304	0.059547
ENSG00000110090	CPT1A	2.25182	1.28855	0.0101591	0.0596556
ENSG00000068078	FGFR3	7.22711	0.811937	0.0101994	0.0598021
ENSG00000205763	RP9P	7.9085	0.768747	0.0101971	0.0598021
ENSG00000196151	WDSUB1	9.20881	0.723108	0.0101937	0.0598021
ENSG00000067064	IDI1	46.583	0.34504	0.010222	0.0599119
ENSG00000131558	EXOC4	15.2635	0.56969	0.0102403	0.0599967
ENSG00000220370	RP3-399J4.2	23.5225	0.422419	0.0102517	0.0600183
ENSG00000144895	EIF2A	29.3169	0.409941	0.0102646	0.0600707
ENSG00000183793	NPIPA5	1.76814	1.83259	0.0102769	0.0600979
ENSG00000155850	SLC26A2	10.7973	0.704157	0.0102757	0.0600979
ENSG00000154620	TMSB4Y	1.62947	2.0705	0.0103433	0.0604406
ENSG00000138738	PRDM5	1.84564	1.67975	0.0103899	0.0606112
ENSG00000023909	GCLM	11.7224	0.701327	0.010396	0.0606112
ENSG00000171806	METTL18	3.3317	1.1738	0.0104061	0.0606248
ENSG00000109458	GAB1	6.58617	0.864125	0.0104819	0.0609751
ENSG00000113583	C5orf15	59.2212	0.283555	0.0105473	0.0612867
ENSG00000256045	MTRNR2L10	5.47225	0.973355	0.0105955	0.0615436
ENSG00000266916	ZNF793-AS1	3.1938	1.37473	0.0106208	0.0616215
ENSG00000159346	ADIPOR1	64.7177	0.279256	0.0106181	0.0616215
ENSG00000073350	LLGL2	11.7099	0.632607	0.0106348	0.0616794
ENSG00000154059	IMPACT	19.2546	0.526697	0.0106472	0.0617054
ENSG00000181004	BBS12	5.04518	0.957632	0.0106593	0.0617373
ENSG00000161277	THAP8	7.68035	0.771168	0.0106954	0.0619154
ENSG00000182704	TSKU	31.8443	0.403264	0.0107451	0.062137
ENSG00000136040	PLXNC1	16.8733	0.534322	0.0107572	0.0621581
ENSG00000106355	LSM5	24.6275	0.436459	0.0107645	0.0621763
ENSG00000270916	RPL12P50	1.13994	2.25387	0.0107919	0.062311
ENSG00000145919	BOD1	45.6224	0.332255	0.010801	0.0623177
ENSG00000184828	ZBTB7C	3.69402	1.34074	0.0108218	0.0624141
ENSG00000132849	PATJ	8.94585	0.697736	0.0108721	0.0626707
ENSG00000148019	CEP78	27.3293	0.410218	0.0109119	0.0628405
ENSG00000166797	FAM96A	44.0838	0.331992	0.0109081	0.0628405
ENSG00000168769	TET2	11.5987	0.602954	0.0109281	0.0629105
ENSG00000181619	GPR135	3.55768	1.10557	0.0110178	0.0633328
ENSG00000181523	SGSH	7.40898	0.840494	0.0110597	0.0635266
ENSG00000229638	RPL4P4	12.7533	0.566431	0.0110583	0.0635266
ENSG00000169609	C15orf40	11.7985	0.59268	0.0110677	0.0635493
ENSG00000091947	TMEM101	18.1366	0.491483	0.0111035	0.0637314
ENSG00000078177	N4BP2	14.6343	0.531441	0.0111167	0.0637772
ENSG00000112167	SAYSD1	5.74496	0.867807	0.0111277	0.0637994
ENSG00000163521	GLB1L	4.76708	0.959808	0.0111605	0.0639351
ENSG00000100554	ATP6V1D	41.2974	0.33712	0.0112198	0.0642089
ENSG00000179131	RP11-458F8.3	10.7407	0.695747	0.0112671	0.0644557
ENSG00000185561	TLCD2	4.57539	1.05606	0.0112774	0.0644908
ENSG00000112357	PEX7	4.10505	1.21176	0.0112903	0.0645411
ENSG00000106733	NMRK1	6.19668	0.893911	0.0113261	0.0647216
ENSG00000081803	CADPS2	8.74919	0.698427	0.0113434	0.0647968
ENSG00000170271	FAXDC2	4.14002	1.02198	0.0113879	0.0650031
ENSG00000128254	C22orf24	1.091	2.26106	0.0114047	0.0650515
ENSG00000136868	SLC31A1	12.3367	0.576837	0.011402	0.0650515
ENSG00000125812	GZF1	7.63589	0.813167	0.0114328	0.0651875
ENSG00000237686	RP5-1120P11.1	2.25518	1.53366	0.0114776	0.0653712
ENSG00000138722	MMRN1	13.042	0.634124	0.0115342	0.0656213
ENSG00000133665	DYDC2	1.11684	2.10099	0.0115928	0.0658822
ENSG00000239223	RPL34P31	11.8163	0.596279	0.0116397	0.0661
ENSG00000183666	GUSBP1	2.23097	1.50689	0.0116693	0.0662438
ENSG00000179314	WSCD1	18.8709	0.519054	0.0117023	0.0664074
ENSG00000259291	RP11-617F23.1	6.26916	0.948452	0.0117126	0.0664413
ENSG00000204623	ZNRD1ASP	0.650426	2.71146	0.0117598	0.066631
ENSG00000241429	EEF1A1P25	28.0015	0.413899	0.0117872	0.0667423
ENSG00000242992	FTH1P4	5.48846	0.895183	0.0118195	0.0669008
ENSG00000170293	CMTM8	9.53137	0.804112	0.0118411	0.0669989
ENSG00000153485	TMEM251	11.6267	0.631388	0.0118596	0.0670056
ENSG00000165959	CLMN	13.4484	0.563074	0.0118997	0.0672081
ENSG00000250144	RP11-553P9.1	6.83603	0.781109	0.0119119	0.0672525
ENSG00000204228	HSD17B8	8.40848	0.672975	0.0119411	0.0673928
ENSG00000197565	COL4A6	18.9915	0.474918	0.0120273	0.0678056
ENSG00000172469	MANEA	5.79641	0.820613	0.0121433	0.0684096
ENSG00000139173	TMEM117	6.01465	0.940638	0.0121865	0.0686035
ENSG00000154305	MIA3	16.1434	0.549137	0.012268	0.0689621
ENSG00000249307	LINC01088	2.62114	1.5338	0.0123031	0.0691091
ENSG00000230487	PSMG3-AS1	4.26916	1.07574	0.0123138	0.0691192
ENSG00000241680	RPL31P49	5.68734	0.818724	0.0123109	0.0691192
ENSG00000140876	NUDT7	1.7865	1.65036	0.0123399	0.0692158
ENSG00000214688	C10orf105	0.722358	3.14561	0.0123677	0.0693465
ENSG00000101134	DOK5	13.6539	0.566063	0.0124043	0.0694768
ENSG00000180964	TCEAL8	31.7448	0.396836	0.0124167	0.069521
ENSG00000223496	EXOSC6	39.8558	0.356391	0.0125243	0.0699219
ENSG00000188596	CFAP54	1.84236	1.47482	0.0125664	0.0701062
ENSG00000161682	FAM171A2	40.1672	0.331095	0.0125895	0.0701846
ENSG00000139826	ABHD13	9.81379	0.705772	0.0126401	0.0704291
ENSG00000165030	NFIL3	10.3801	0.680351	0.0126469	0.0704291
ENSG00000118997	DNAH7	1.75356	1.60513	0.0126679	0.0704447
ENSG00000146555	SDK1	9.68333	0.675108	0.0126801	0.0704619
ENSG00000108950	FAM20A	3.52564	1.1167	0.0126918	0.0705018
ENSG00000105671	DDX49	26.8318	0.408833	0.0127082	0.0705445
ENSG00000123384	LRP1	40.3425	0.378659	0.0127086	0.0705445
ENSG00000176809	LRRC37A3	2.20293	1.44756	0.0127425	0.070657
ENSG00000186501	TMEM222	37.2733	0.34505	0.0127403	0.070657
ENSG00000171488	LRRC8C	3.54701	1.13652	0.0127587	0.0707218
ENSG00000008988	RPS20	47.7443	0.556051	0.0127995	0.0708974
ENSG00000106077	ABHD11	8.42003	0.774735	0.0129035	0.0714221
ENSG00000106153	CHCHD2	121.835	0.285144	0.0130164	0.0719962
ENSG00000138190	EXOC6	7.65021	0.870826	0.0130934	0.072365
ENSG00000110048	OSBP	20.1922	0.462919	0.0130971	0.072365
ENSG00000094975	SUCO	18.6108	0.518061	0.0131476	0.0725926
ENSG00000115239	ASB3	14.1886	0.563257	0.01317	0.0726902
ENSG00000117152	RGS4	14.0462	0.598185	0.013176	0.0726975
ENSG00000100802	C14orf93	2.30817	1.40817	0.0132174	0.0727967
ENSG00000167920	TMEM99	10.6022	0.646294	0.0132051	0.0727967
ENSG00000152518	ZFP36L2	23.2822	0.519566	0.0132162	0.0727967
ENSG00000196776	CD47	40.8744	0.319541	0.0132071	0.0727967
ENSG00000122884	P4HA1	24.1194	0.425456	0.013305	0.0732272
ENSG00000234715	CTB-107G13.1	2.07561	1.76334	0.0133566	0.0734262
ENSG00000153721	CNKSR3	8.31851	0.754161	0.0133706	0.0734578
ENSG00000184575	XPOT	28.4023	0.402495	0.0134153	0.0736251
ENSG00000146376	ARHGAP18	3.25481	1.11022	0.0134272	0.0736643
ENSG00000198221	AFDN-AS1	2.50162	1.29817	0.0135543	0.0742571
ENSG00000189350	FAM179A	0.800499	2.53882	0.0136163	0.0745178
ENSG00000070159	PTPN3	2.72475	1.24424	0.0137088	0.0749446
ENSG00000228474	OST4	50.8667	0.325457	0.0137631	0.0752151
ENSG00000130724	CHMP2A	50.1995	0.32486	0.0137756	0.0752568
ENSG00000128833	MYO5C	5.79058	0.917852	0.0137956	0.075313
ENSG00000151665	PIGF	3.61206	1.19829	0.0138091	0.07534
ENSG00000106012	IQCE	17.847	0.56419	0.0138831	0.0756579
ENSG00000130255	RPL36	320.828	0.218705	0.0138885	0.0756607
ENSG00000123810	B9D2	5.85617	0.829006	0.0139201	0.0757797
ENSG00000016391	CHDH	1.0494	2.32499	0.0139283	0.0757979
ENSG00000167646	DNAAF3	3.87885	0.996761	0.0139928	0.0761222
ENSG00000188659	SAXO2	1.60596	1.80005	0.0140123	0.0761747
ENSG00000006210	CX3CL1	8.99025	0.671709	0.0140567	0.0762823
ENSG00000184669	OR7E14P	5.00988	0.918197	0.0140646	0.0762987
ENSG00000065621	GSTO2	1.41986	1.96141	0.0140989	0.0764504
ENSG00000111058	ACSS3	2.88126	1.23099	0.0141073	0.0764504
ENSG00000229847	EMX2OS	5.63616	0.797945	0.0141529	0.0766708
ENSG00000169302	STK32A	3.74214	1.03321	0.0142307	0.0770114
ENSG00000185559	DLK1	2150.05	0.171947	0.0143617	0.0774772
ENSG00000070770	CSNK2A2	12.6104	0.547537	0.0143891	0.077571
ENSG00000196090	PTPRT	7.14504	0.744343	0.0144324	0.0777506
ENSG00000123992	DNPEP	10.7957	0.679223	0.0144658	0.0778227
ENSG00000111481	COPZ1	71.8568	0.247537	0.0144774	0.0778581
ENSG00000251062	CTD-2218G20.1	0.686169	2.56157	0.0147668	0.0791949
ENSG00000198786	MT-ND5	47.037	0.345088	0.0147805	0.0792139
ENSG00000227500	SCAMP4	23.272	0.423852	0.0147936	0.0792564
ENSG00000140463	BBS4	22.6189	0.432502	0.0147994	0.0792601
ENSG00000140284	SLC27A2	5.91887	0.879712	0.0148525	0.0794626
ENSG00000118513	MYB	1.69668	1.3772	0.0148758	0.0795548
ENSG00000143537	ADAM15	16.8839	0.544265	0.0148953	0.0796092
ENSG00000133687	TMTC1	7.77078	0.772618	0.01491	0.0796605
ENSG00000198648	STK39	29.7132	0.384697	0.0149406	0.0797965
ENSG00000234785	EEF1GP5	6.41494	0.753573	0.0149643	0.0798955
ENSG00000213315	CTD-3035D6.1	18.9724	0.513022	0.0149803	0.0799532
ENSG00000218472	RP1-140K8.2	1.82578	1.57872	0.0150257	0.0800582
ENSG00000168056	LTBP3	17.597	0.527351	0.0150624	0.0801986
ENSG00000130037	KCNA5	0.723801	2.46672	0.0150768	0.0802204
ENSG00000213253	RPL12P42	9.68922	0.707449	0.0151923	0.0807381
ENSG00000065154	OAT	23.0047	0.620874	0.015195	0.0807381
ENSG00000166997	CNPY4	11.4336	0.588751	0.0152195	0.0807855
ENSG00000213362	FTH1P12	1.87979	1.79495	0.0152603	0.080913
ENSG00000240674	RP11-366M4.1	3.4651	1.02694	0.0153313	0.0812123
ENSG00000050393	MCUR1	28.5333	0.394617	0.0153551	0.0812554
ENSG00000198774	RASSF9	4.2613	0.990187	0.0153724	0.0812916
ENSG00000256061	DYX1C1	4.47999	1.06748	0.0154564	0.0815689
ENSG00000178149	DALRD3	5.15503	0.984931	0.0154618	0.08157
ENSG00000147813	NAPRT	6.6525	0.822179	0.0154746	0.0816097
ENSG00000214259	RP11-568J23.1	6.98861	0.74692	0.0155364	0.0818801
ENSG00000151498	ACAD8	8.85178	0.669143	0.0156238	0.0822845
ENSG00000273576	RP11-390P24.1	1.44556	1.88064	0.0157053	0.0826856
ENSG00000104218	CSPP1	8.07742	0.653003	0.0157935	0.0831218
ENSG00000137868	STRA6	4.69921	0.894283	0.0158049	0.0831536
ENSG00000259485	CTD-2147F2.1	1.6597	1.75619	0.0158162	0.0831853
ENSG00000240388	CTD-2061E19.1	5.96693	1.22617	0.0158347	0.083254
ENSG00000141526	SLC16A3	3.73339	1.14279	0.0160019	0.0840479
ENSG00000251669	FAM86EP	2.61144	1.26733	0.0160371	0.0842043
ENSG00000232228	RP11-77O7.1	3.33384	1.04134	0.0161059	0.0845367
ENSG00000184719	RNLS	3.38367	1.22067	0.0161609	0.0847433
ENSG00000148057	IDNK	1.96103	1.48318	0.0161724	0.0847713
ENSG00000277447	RP11-193E15.4	3.66397	1.07991	0.0161802	0.0847838
ENSG00000171695	LKAAEAR1	1.12234	2.28955	0.0162145	0.0849348
ENSG00000082996	RNF13	21.9365	0.532909	0.016223	0.0849503
ENSG00000265752	RP11-403A21.1	0.753681	2.41833	0.0162764	0.0851151
ENSG00000100593	ISM2	1.13185	2.24695	0.0162658	0.0851151
ENSG00000169814	BTD	5.6805	0.91266	0.0162743	0.0851151
ENSG00000086666	ZFAND6	20.5105	0.434532	0.0163074	0.0852199
ENSG00000136542	GALNT5	1.52584	1.71488	0.0163308	0.0853138
ENSG00000258498	DIO3OS	0.810477	2.69277	0.0163692	0.0854569
ENSG00000240023	RP11-561B11.1	2.76665	1.21037	0.0164319	0.0856977
ENSG00000176124	DLEU1	1.37713	1.85479	0.0164768	0.0858743
ENSG00000259985	RP11-549B18.1	2.73036	1.1792	0.0165061	0.0859403
ENSG00000198431	TXNRD1	85.0647	0.261156	0.016505	0.0859403
ENSG00000102007	PLP2	2.76545	1.2177	0.0165176	0.0859425
ENSG00000170430	MGMT	30.402	0.370912	0.0165138	0.0859425
ENSG00000010310	GIPR	2.24303	1.25184	0.0165734	0.086175
ENSG00000118965	WDR35	6.26614	0.790168	0.0166727	0.0865752
ENSG00000171962	DRC3	5.17635	0.888038	0.0167607	0.0869161
ENSG00000214174	AMZ2P1	4.49277	1.10642	0.0167791	0.0869824
ENSG00000110628	SLC22A18	6.92624	0.783031	0.0168164	0.0870883
ENSG00000183508	FAM46C	1.28244	1.99485	0.0168346	0.0871414
ENSG00000164463	CREBRF	7.16611	0.809924	0.0168378	0.0871414
ENSG00000106052	TAX1BP1	39.7963	0.322492	0.0168905	0.0873846
ENSG00000163596	ICA1L	11.7102	0.590186	0.0169214	0.0874863
ENSG00000269293	ZSCAN16-AS1	7.11079	0.841375	0.0169421	0.0875352
ENSG00000138613	APH1B	5.84259	0.892486	0.0169654	0.0876266
ENSG00000197006	METTL9	88.833	0.221073	0.016983	0.0876879
ENSG00000230370	RPL23AP52	3.25379	1.11231	0.0170512	0.0879117
ENSG00000162814	SPATA17	4.96909	0.939612	0.0170546	0.0879117
ENSG00000070761	CFAP20	31.621	0.340741	0.0170636	0.0879289
ENSG00000230614	DYNLL1P7	1.89275	1.38905	0.0171091	0.0881046
ENSG00000096060	FKBP5	4.52496	0.919291	0.0171901	0.0884631
ENSG00000106400	ZNHIT1	55.6497	0.302064	0.0172207	0.0885622
ENSG00000111554	MDM1	11.1547	0.603511	0.0173065	0.088915
ENSG00000170412	GPRC5C	23.8816	0.409215	0.0173456	0.0890863
ENSG00000143951	WDPCP	6.0743	0.859534	0.0173722	0.0891641
ENSG00000139651	ZNF740	9.5288	0.65903	0.0174364	0.0894046
ENSG00000157470	FAM81A	1.69105	1.65338	0.0174818	0.0894962
ENSG00000167695	FAM57A	12.2063	0.537994	0.0174831	0.0894962
ENSG00000245532	NEAT1	33.1177	0.47527	0.0174954	0.08953
ENSG00000261534	RP11-244O19.1	2.49324	1.39084	0.0175382	0.0897191
ENSG00000106125	FAM188B	3.99959	1.01304	0.0175951	0.0899512
ENSG00000146872	TLK2	13.0991	0.552809	0.0176021	0.0899575
ENSG00000198961	PJA2	52.669	0.286544	0.0176282	0.0900315
ENSG00000101844	ATG4A	4.27747	0.985228	0.0176511	0.0901188
ENSG00000255277	ABCC6P2	0.774717	2.4134	0.0176909	0.0902623
ENSG00000179104	TMTC2	3.0104	1.12661	0.017819	0.0908564
ENSG00000102934	PLLP	28.9468	0.408653	0.0178264	0.0908641
ENSG00000242259	C22orf39	28.3871	0.385819	0.0179486	0.091457
ENSG00000187240	DYNC2H1	9.4725	0.616756	0.0179671	0.0914914
ENSG00000042317	SPATA7	9.26535	0.604378	0.0180145	0.091582
ENSG00000228477	RP3-342P20.2	88.0655	0.225304	0.0180203	0.091582
ENSG00000150471	ADGRL3	36.4126	0.373382	0.0180359	0.0916313
ENSG00000149100	EIF3M	28.881	0.358875	0.0180422	0.0916332
ENSG00000173540	GMPPB	7.4397	0.693171	0.0180914	0.091853
ENSG00000214530	STARD10	42.3951	0.327702	0.0181183	0.0919595
ENSG00000243069	ARHGEF26-AS1	0.749544	2.46821	0.0181242	0.0919598
ENSG00000165695	AK8	3.1058	1.14729	0.0181977	0.0922419
ENSG00000168209	DDIT4	10.7277	0.622201	0.0181865	0.0922419
ENSG00000127980	PEX1	5.64118	0.955042	0.0182297	0.0923268
ENSG00000164604	GPR85	12.9784	0.654463	0.0182323	0.0923268
ENSG00000231028	LINC00271	1.97082	1.51683	0.0182517	0.0923951
ENSG00000117305	HMGCL	17.7028	0.467765	0.0182877	0.0924872
ENSG00000161912	ADCY10P1	1.07157	2.33625	0.0183451	0.0927438
ENSG00000237753	AC079922.3	2.20319	1.33706	0.0183625	0.0927743
ENSG00000242858	CTC-484M2.1	5.74986	0.832578	0.0183939	0.0929028
ENSG00000213862	CTD-2270N23.1	26.2638	0.37	0.0184814	0.093284
ENSG00000064042	LIMCH1	18.0892	0.459085	0.0185541	0.0935563
ENSG00000100650	SRSF5	59.8769	0.303013	0.0186016	0.0936776
ENSG00000240392	RPL9P3	4.45012	0.877619	0.018642	0.0938081
ENSG00000152082	MZT2B	113.49	0.236713	0.0186456	0.0938081
ENSG00000137821	LRRC49	15.9574	0.544822	0.0186795	0.0939427
ENSG00000111837	MAK	2.38475	1.33657	0.0187235	0.0940781
ENSG00000167925	GHDC	2.58863	1.1365	0.0188137	0.0943454
ENSG00000198198	SZT2	3.08653	1.10095	0.0188035	0.0943454
ENSG00000230188	RP11-405L18.4	5.21565	0.826371	0.0187958	0.0943454
ENSG00000109436	TBC1D9	28.7162	0.379455	0.0188614	0.0945262
ENSG00000185808	PIGP	16.6814	0.497856	0.0190052	0.0950954
ENSG00000082781	ITGB5	28.6647	0.369157	0.0190117	0.0950954
ENSG00000109794	FAM149A	3.31714	1.17602	0.0190381	0.0951661
ENSG00000230615	RP5-1198O20.4	2.26057	1.28081	0.0190975	0.0953523
ENSG00000227525	RPL7P6	4.21235	0.946651	0.0191763	0.0956391
ENSG00000217004	RP3-329A5.1	1.19692	2.20811	0.0191998	0.0956534
ENSG00000272990	RP11-305K5.1	1.71807	1.67512	0.0192034	0.0956534
ENSG00000172456	FGGY	2.63724	1.3243	0.01924	0.0957592
ENSG00000250317	SMIM20	24.4723	0.410322	0.0192533	0.0957592
ENSG00000102393	GLA	9.85175	0.671256	0.0192729	0.0958153
ENSG00000236533	AC009413.2	5.05232	0.875352	0.0193058	0.0959176
ENSG00000130023	ERMARD	3.74239	1.11544	0.0193852	0.096158
ENSG00000138685	FGF2	4.52214	0.946554	0.0193808	0.096158
ENSG00000235332	RPSAP76	12.3454	0.560457	0.0194758	0.0964843
ENSG00000173889	PHC3	9.19588	0.695015	0.0194873	0.0965102
ENSG00000172183	ISG20	1.11911	2.01358	0.0195033	0.0965279
ENSG00000197324	LRP10	58.8868	0.260798	0.0194992	0.0965279
ENSG00000244363	RPL7P23	7.47685	0.694089	0.0196033	0.0969609
ENSG00000231160	KLF3-AS1	1.1647	2.11749	0.0196462	0.097105
ENSG00000177283	FZD8	12.5359	0.560077	0.0196528	0.097105
ENSG00000073150	PANX2	3.65613	1.08517	0.0196763	0.0971057
ENSG00000169744	LDB2	3.22406	0.983461	0.0196923	0.0971538
ENSG00000196159	FAT4	4.65014	0.90011	0.0197212	0.0972344
ENSG00000277654	RP11-255M2.3	1.43129	1.68276	0.0197663	0.0973949
ENSG00000267121	CTD-2020K17.1	0.864489	2.29435	0.0198	0.0974989
ENSG00000110442	COMMD9	38.3837	0.311254	0.019837	0.0975575
ENSG00000161040	FBXL13	0.830258	2.22085	0.0199401	0.0979098
ENSG00000176401	EID2B	4.99067	0.969345	0.0199396	0.0979098
ENSG00000163053	SLC16A14	23.5489	0.409937	0.0199368	0.0979098
ENSG00000146556	WASH2P	1.97844	1.40837	0.019962	0.0979553
ENSG00000142765	SYTL1	5.46188	0.846161	0.0199706	0.0979666
ENSG00000237668	RPS15AP38	6.66953	0.732961	0.0200456	0.098303
ENSG00000099800	TIMM13	80.7954	0.224841	0.0201288	0.0985866
ENSG00000243679	RP11-274B21.3	0.870718	2.31956	0.0201433	0.0985957
ENSG00000196352	CD55	7.35994	0.797835	0.0201409	0.0985957
ENSG00000196476	C20orf96	3.43809	1.02486	0.0202021	0.0987617
ENSG00000054148	PHPT1	79.7541	0.221395	0.0201934	0.0987617
ENSG00000267855	NDUFA7	2.92327	1.16675	0.0203054	0.09917
ENSG00000164674	SYTL3	1.01796	2.0372	0.0203858	0.0994468
ENSG00000232385	RPS3AP25	17.8081	0.442957	0.0204006	0.0994785
ENSG00000255794	RMST	9.53324	0.664624	0.0204995	0.0997973
ENSG00000269951	RP11-797A18.6	0.692117	2.54547	0.0205248	0.0998649
ENSG00000131375	CAPN7	12.2741	0.521295	0.0205758	0.10005
ENSG00000203644	RP11-332M2.1	6.70841	0.728043	0.0206506	0.100382
ENSG00000245556	SCAMP1-AS1	8.86489	0.695889	0.0207916	0.100941
ENSG00000178381	ZFAND2A	9.80777	0.658519	0.0208371	0.101131
ENSG00000115255	REEP6	7.64707	0.681746	0.0208672	0.101245
ENSG00000105612	DNASE2	15.6785	0.552498	0.0210178	0.101912
ENSG00000164087	POC1A	4.07187	0.941542	0.0210266	0.101923
ENSG00000213309	RPL9P18	3.65558	0.980339	0.0210434	0.101973
ENSG00000176723	ZNF843	1.08814	2.26306	0.0210577	0.101978
ENSG00000204070	SYS1	22.5348	0.403525	0.0211389	0.102276
ENSG00000104691	UBXN8	6.09926	0.870969	0.0211566	0.102329
ENSG00000121749	TBC1D15	7.07872	0.846389	0.021178	0.102401
ENSG00000198162	MAN1A2	33.8263	0.349363	0.0212537	0.102703
ENSG00000168490	PHYHIP	0.830112	2.25513	0.0212818	0.102772
ENSG00000169241	SLC50A1	12.8475	0.528876	0.0212877	0.102772
ENSG00000188811	NHLRC3	6.00972	0.873295	0.0213688	0.103127
ENSG00000066629	EML1	20.0135	0.445322	0.0213813	0.103127
ENSG00000187624	C17orf97	8.61844	0.782958	0.0214155	0.103228
ENSG00000235706	DICER1-AS1	3.84643	0.981767	0.0214489	0.103331
ENSG00000249592	RP11-440L14.1	1.89299	1.30788	0.0215202	0.103572
ENSG00000233357	RPL30P15	4.21453	0.977464	0.0215366	0.103618
ENSG00000170312	CDK1	10.7937	0.62645	0.0215794	0.103792
ENSG00000080189	SLC35C2	22.3774	0.41406	0.0216422	0.10403
ENSG00000198075	SULT1C4	7.8463	0.680647	0.0216821	0.104125
ENSG00000203930	LINC00632	5.78558	0.784759	0.0217133	0.10424
ENSG00000148700	ADD3	27.3623	0.393461	0.0217427	0.104287
ENSG00000165660	FAM175B	5.25895	0.857415	0.021804	0.104549
ENSG00000255561	FDXACB1	1.94279	1.42317	0.021893	0.104943
ENSG00000055211	GINM1	30.6303	0.337062	0.0219044	0.104966
ENSG00000056972	TRAF3IP2	5.0617	0.819873	0.0219623	0.105178
ENSG00000213302	RP11-560I19.2	6.42663	0.770427	0.0219735	0.105199
ENSG00000122970	IFT81	14.7499	0.489102	0.0219865	0.105229
ENSG00000198003	CCDC151	1.58391	1.64698	0.0220361	0.105401
ENSG00000184564	SLITRK6	3.0075	1.20745	0.0220639	0.105502
ENSG00000225830	ERCC6	4.31976	0.952608	0.0220965	0.105572
ENSG00000185345	PARK2	2.10198	1.42004	0.0222031	0.105972
ENSG00000141034	GID4	5.08432	0.891747	0.0222138	0.10599
ENSG00000256683	ZNF350	2.16669	1.37855	0.022269	0.106093
ENSG00000099797	TECR	4.08139	1.04045	0.0222764	0.106093
ENSG00000156313	RPGR	3.67594	0.939059	0.022274	0.106093
ENSG00000095209	TMEM38B	8.56701	0.698656	0.0222451	0.106093
ENSG00000100600	LGMN	55.5317	0.298879	0.0223103	0.106189
ENSG00000112902	SEMA5A	5.26896	0.814943	0.0223593	0.106369
ENSG00000240616	RPS6P25	27.7092	0.368053	0.0223949	0.106494
ENSG00000214073	RPL21P17	0.706256	2.35202	0.0228167	0.108016
ENSG00000235701	PCBP2P1	1.59576	1.8081	0.0228207	0.108016
ENSG00000164989	CCDC171	3.14826	1.28416	0.0227927	0.108016
ENSG00000251580	RP11-539L10.3	3.97056	1.09866	0.022798	0.108016
ENSG00000179454	KLHL28	14.1165	0.529646	0.0227965	0.108016
ENSG00000116406	EDEM3	9.02258	0.714985	0.0228452	0.108073
ENSG00000089820	ARHGAP4	1.02435	1.95924	0.0229445	0.10846
ENSG00000225156	AC012354.6	7.83396	0.665068	0.0229446	0.10846
ENSG00000242445	RPL7AP11	15.6375	0.486112	0.0230526	0.108888
ENSG00000167434	CA4	5.50962	0.781319	0.0231605	0.109298
ENSG00000117408	IPO13	14.4978	0.504403	0.023252	0.109696
ENSG00000242439	CTD-2349P21.1	3.46616	0.958161	0.023297	0.109875
ENSG00000157429	ZNF19	2.29856	1.28835	0.0233239	0.10988
ENSG00000141519	CCDC40	4.17547	0.8685	0.0233173	0.10988
ENSG00000244398	RP11-466H18.1	18.8602	0.455666	0.0233263	0.10988
ENSG00000181804	SLC9A9	1.08167	2.1328	0.0233365	0.109895
ENSG00000234152	TCEB2P1	0.780263	2.25001	0.0233565	0.109922
ENSG00000130731	METTL26	74.1897	0.234567	0.0233538	0.109922
ENSG00000245205	EEF1A1P4	9.91316	0.585678	0.0233865	0.11003
ENSG00000100883	SRP54	14.9835	0.485242	0.0234807	0.110373
ENSG00000137834	SMAD6	12.9248	0.539006	0.0235155	0.11044
ENSG00000101464	PIGU	20.4342	0.436946	0.0235321	0.110481
ENSG00000092054	MYH7	0.923017	2.13109	0.0235572	0.110565
ENSG00000135314	KHDC1	3.37124	1.05561	0.0235725	0.110603
ENSG00000224114	RP11-343H5.4	2.01092	1.28842	0.0236508	0.11087
ENSG00000158467	AHCYL2	14.3793	0.51661	0.0236408	0.11087
ENSG00000173599	PC	4.87407	0.869124	0.0237119	0.111059
ENSG00000071073	MGAT4A	6.43203	0.720506	0.0237126	0.111059
ENSG00000029364	SLC39A9	33.3099	0.383498	0.0237354	0.111086
ENSG00000247627	MTND4P12	30.1373	0.399559	0.0237929	0.111231
ENSG00000137842	TMEM62	1.794	1.55729	0.0238791	0.111536
ENSG00000131779	PEX11B	13.2405	0.575723	0.0239959	0.112015
ENSG00000172115	CYCS	27.232	0.408543	0.024038	0.11211
ENSG00000181690	PLAG1	4.6321	0.91274	0.0241029	0.112345
ENSG00000267640	CTD-2554C21.2	2.66941	1.19378	0.0241138	0.112359
ENSG00000137288	UQCC2	50.5418	0.314686	0.0241276	0.112359
ENSG00000272128	KB-1836B5.4	0.697891	2.73034	0.0241548	0.112452
ENSG00000101745	ANKRD12	25.1803	0.387393	0.0242174	0.112642
ENSG00000129493	HEATR5A	7.84464	0.766288	0.0243243	0.113035
ENSG00000185100	ADSSL1	5.73129	0.763262	0.0243527	0.113035
ENSG00000213421	RP11-84O12.2	16.953	0.43338	0.0243488	0.113035
ENSG00000136942	RPL35	244.848	0.212459	0.0243188	0.113035
ENSG00000081052	COL4A4	1.09339	2.10415	0.0244147	0.113245
ENSG00000226564	FTH1P20	2.58124	1.25131	0.0244214	0.113245
ENSG00000179029	TMEM107	13.4974	0.517802	0.0244422	0.113247
ENSG00000152467	ZSCAN1	14.076	0.502004	0.0244417	0.113247
ENSG00000157796	WDR19	7.65603	0.7777	0.0244525	0.113256
ENSG00000149257	SERPINH1	162.61	0.271903	0.0244935	0.113383
ENSG00000250878	METTL21EP	0.920538	2.13441	0.0245553	0.113601
ENSG00000239983	RP11-79E3.1	7.7118	0.661477	0.0245549	0.113601
ENSG00000124440	HIF3A	5.07072	0.803705	0.0246932	0.114171
ENSG00000198938	MT-CO3	1267.46	0.231966	0.0247173	0.114248
ENSG00000213598	RP11-112J1.1	13.2854	0.518465	0.0247406	0.114322
ENSG00000148719	DNAJB12	22.8492	0.42597	0.0247616	0.114384
ENSG00000151090	THRB	1.51994	1.68898	0.0248032	0.114509
ENSG00000006740	ARHGAP44	3.70012	0.973947	0.0248326	0.114611
ENSG00000243824	RPL12P6	5.30039	0.821594	0.0248786	0.11464
ENSG00000171453	POLR1C	6.8648	0.811641	0.0248522	0.11464
ENSG00000138650	PCDH10	15.0165	0.528427	0.0248579	0.11464
ENSG00000171298	GAA	29.2367	0.377618	0.0248758	0.11464
ENSG00000138768	USO1	26.5434	0.410871	0.0249076	0.114684
ENSG00000219758	RP1-249H1.3	2.13919	1.29905	0.0249563	0.114858
ENSG00000164889	SLC4A2	4.68674	0.89709	0.0249601	0.114858
ENSG00000107968	MAP3K8	2.35215	1.24863	0.0249975	0.114896
ENSG00000143379	SETDB1	8.05996	0.615731	0.0250053	0.114896
ENSG00000114125	RNF7	190.598	0.176164	0.0250235	0.114911
ENSG00000125967	NECAB3	13.0143	0.535469	0.0251891	0.115535
ENSG00000005206	SPPL2B	22.2201	0.385822	0.0252964	0.115924
ENSG00000253948	RP11-410L14.2	1.55563	1.82596	0.02536	0.116151
ENSG00000242667	RP11-745A24.2	2.17803	1.27699	0.0253609	0.116151
ENSG00000100908	EMC9	11.7219	0.550478	0.0254505	0.116425
ENSG00000175782	SLC35E3	17.6625	0.451337	0.0254804	0.116527
ENSG00000229956	ZRANB2-AS2	0.664741	2.66742	0.0256286	0.116824
ENSG00000239809	RP11-51L5.2	0.655361	2.39813	0.0256432	0.116824
ENSG00000115295	CLIP4	5.26394	0.886833	0.0256241	0.116824
ENSG00000107731	UNC5B	11.2492	0.527619	0.025615	0.116824
ENSG00000198888	MT-ND1	291.013	0.227391	0.0256167	0.116824
ENSG00000132305	IMMT	34.5065	0.317632	0.0256589	0.116861
ENSG00000160746	ANO10	14.9715	0.476245	0.0256702	0.116879
ENSG00000166387	PPFIBP2	2.37215	1.47781	0.0257042	0.116999
ENSG00000133794	ARNTL	2.42087	1.27542	0.0257453	0.117118
ENSG00000204130	RUFY2	9.3048	0.600665	0.0257421	0.117118
ENSG00000243844	RPL17P33	1.73953	1.30374	0.0257759	0.117163
ENSG00000178904	DPY19L3	7.7471	0.675962	0.0257693	0.117163
ENSG00000214485	RPL7P1	9.10835	0.575704	0.025778	0.117163
ENSG00000236976	RP11-165H4.2	4.1051	0.856024	0.0257903	0.117185
ENSG00000121940	CLCC1	1.40805	1.65763	0.0258073	0.117228
ENSG00000236058	RP11-215A21.2	4.54616	0.823945	0.02582	0.117251
ENSG00000231531	HINT1P1	3.51875	0.955675	0.0260079	0.118036
ENSG00000166169	POLL	15.0884	0.464194	0.0260081	0.118036
ENSG00000135116	HRK	9.21278	0.660493	0.0260917	0.118277
ENSG00000164609	SLU7	19.0704	0.449009	0.026132	0.118391
ENSG00000117410	ATP6V0B	235.549	0.163111	0.0262186	0.118714
ENSG00000150551	LYPD1	48.4176	0.298238	0.0262475	0.11881
ENSG00000157379	DHRS1	12.071	0.53758	0.0263506	0.119242
ENSG00000144451	SPAG16	11.3029	0.562338	0.0263782	0.119332
ENSG00000092140	G2E3	6.00992	0.745566	0.0265127	0.119801
ENSG00000258960	CTD-2014B16.2	0.719882	2.27268	0.0265406	0.119854
ENSG00000273802	HIST1H2BG	2.24441	1.20678	0.0265472	0.119854
ENSG00000185641	CTD-2287O16.1	9.48388	0.556619	0.0265475	0.119854
ENSG00000134709	HOOK1	6.00998	0.747586	0.0265744	0.11994
ENSG00000128602	SMO	14.0248	0.555208	0.0266469	0.120232
ENSG00000102312	PORCN	5.91157	0.75843	0.0266694	0.120299
ENSG00000165923	AGBL2	1.06664	1.80692	0.0267452	0.120595
ENSG00000187713	TMEM203	14.4207	0.494128	0.0267505	0.120595
ENSG00000158985	CDC42SE2	22.157	0.430224	0.0267692	0.120644
ENSG00000131188	PRR7	29.94	0.342109	0.0268099	0.120792
ENSG00000173950	XXYLT1	29.7542	0.3496	0.0268598	0.120947
ENSG00000175309	PHYKPL	6.39008	0.688866	0.026896	0.121075
ENSG00000241511	RPS15AP24	5.29215	0.750984	0.0270225	0.121539
ENSG00000034533	ASTE1	2.74948	1.21428	0.0270393	0.121544
ENSG00000164300	SERINC5	21.6756	0.462591	0.0271226	0.121848
ENSG00000187783	TMEM72	0.624626	2.50475	0.0271627	0.121922
ENSG00000157404	KIT	3.48969	1.01925	0.0272415	0.122215
ENSG00000219747	RP1-292B18.1	5.624	0.795442	0.0272438	0.122215
ENSG00000272275	RP11-791G15.2	1.7729	1.53413	0.0272805	0.122345
ENSG00000169218	RSPO1	2.88112	0.986173	0.0273526	0.122597
ENSG00000218265	RPS4XP7	4.08613	0.925929	0.0273792	0.122646
ENSG00000144645	OSBPL10	11.2032	0.563329	0.0273716	0.122646
ENSG00000178882	FAM101A	7.83011	0.654867	0.0275358	0.123169
ENSG00000228451	SDAD1P1	1.47542	1.6246	0.0275464	0.123176
ENSG00000126756	UXT	27.4087	0.391648	0.0275532	0.123176
ENSG00000138326	RPS24	296.462	0.211706	0.0276343	0.123412
ENSG00000143106	PSMA5	38.18	0.33513	0.0276906	0.123577
ENSG00000184060	ADAP2	0.940512	2.0098	0.0277476	0.123788
ENSG00000232134	RPS15AP12	5.08128	0.789122	0.0277821	0.123788
ENSG00000124222	STX16	11.8826	0.600621	0.0278451	0.123981
ENSG00000178498	DTX3	37.3411	0.330607	0.0279613	0.124392
ENSG00000161016	RPL8	685.861	0.175726	0.0281829	0.125234
ENSG00000188493	C19orf54	6.08178	0.752595	0.0284077	0.126161
ENSG00000272758	RP11-299J3.8	1.54707	1.64547	0.0284699	0.126282
ENSG00000065485	PDIA5	6.13032	0.71478	0.0284804	0.126282
ENSG00000136986	DERL1	27.2347	0.372892	0.028492	0.126282
ENSG00000115257	PCSK4	1.91254	1.404	0.0285424	0.126401
ENSG00000164181	ELOVL7	2.9645	1.1816	0.0286375	0.126719
ENSG00000176485	PLA2G16	4.95898	0.948168	0.0286394	0.126719
ENSG00000198814	GK	1.48738	1.67579	0.0287124	0.12687
ENSG00000198125	MB	4.95746	0.883662	0.0287394	0.126944
ENSG00000112874	NUDT12	5.18555	0.740069	0.0287769	0.127037
ENSG00000170260	ZNF212	7.21884	0.717754	0.0288187	0.127077
ENSG00000101843	PSMD10	15.3272	0.685696	0.0288857	0.127319
ENSG00000171311	EXOSC1	13.687	0.488201	0.0289354	0.127483
ENSG00000062194	GPBP1	22.1179	0.400266	0.0290634	0.127857
ENSG00000100335	MIEF1	19.9369	0.398659	0.0290719	0.127857
ENSG00000154274	C4orf19	2.11114	1.27555	0.0291152	0.127985
ENSG00000130751	NPAS1	2.20115	1.22392	0.029151	0.128106
ENSG00000278238	RP11-245D16.4	1.37179	1.5385	0.0291695	0.128151
ENSG00000005175	RPAP3	7.6817	0.635591	0.029226	0.128326
ENSG00000180694	TMEM64	35.3958	0.319177	0.0292249	0.128326
ENSG00000215386	MIR99AHG	5.0818	0.85264	0.0293541	0.12878
ENSG00000251322	SHANK3	12.2671	0.51296	0.0294047	0.128869
ENSG00000232388	LINC00493	39.5554	0.315909	0.0295548	0.129404
ENSG00000144827	ABHD10	10.04	0.632688	0.0296466	0.12977
ENSG00000255618	RP11-357K6.1	1.66977	1.58156	0.0296786	0.129858
ENSG00000134330	IAH1	24.1298	0.371593	0.0297381	0.129966
ENSG00000169255	B3GALNT1	15.7246	0.479321	0.0297614	0.130016
ENSG00000157388	CACNA1D	1.37679	1.72415	0.0298579	0.130364
ENSG00000188002	RP11-43F13.1	6.73736	0.687935	0.0298853	0.130447
ENSG00000180573	HIST1H2AC	8.94066	0.57958	0.029963	0.130676
ENSG00000118600	TMEM5	3.72855	0.917334	0.0300216	0.130821
ENSG00000117682	DHDDS	12.3208	0.55073	0.0300192	0.130821
ENSG00000120008	WDR11	16.0621	0.448499	0.0300467	0.130869
ENSG00000119917	IFIT3	0.895632	2.20069	0.0300682	0.130884
ENSG00000096070	BRPF3	13.6364	0.461404	0.0300783	0.130884
ENSG00000132432	SEC61G	34.3373	0.354517	0.0300754	0.130884
ENSG00000249464	LINC01091	6.03317	0.726933	0.0301131	0.130999
ENSG00000115541	HSPE1	24.4927	0.387721	0.0301363	0.131064
ENSG00000153896	ZNF599	6.44401	0.730151	0.0301554	0.13111
ENSG00000156345	CDK20	8.70044	0.687075	0.0302118	0.131318
ENSG00000003989	SLC7A2	3.40297	1.07405	0.0302404	0.131406
ENSG00000105829	BET1	5.63928	0.77293	0.0302506	0.131413
ENSG00000103248	MTHFSD	5.42743	0.801998	0.03035	0.131703
ENSG00000272163	GS1-72M22.1	4.48311	0.827922	0.0303997	0.131858
ENSG00000171227	TMEM37	1.57914	1.48248	0.0304732	0.131906
ENSG00000172817	CYP7B1	2.10722	1.46918	0.0304603	0.131906
ENSG00000215093	EEF1A1P29	4.04874	0.838812	0.0305085	0.131906
ENSG00000235962	RP11-462L8.2	5.97251	0.717632	0.030463	0.131906
ENSG00000105053	VRK3	14.0862	0.465921	0.0305035	0.131906
ENSG00000132561	MATN2	26.327	0.347135	0.0305032	0.131906
ENSG00000147649	MTDH	80.3373	0.227939	0.0304918	0.131906
ENSG00000250802	ZBED3-AS1	1.92517	1.36379	0.0305335	0.131916
ENSG00000196369	SRGAP2B	1.12769	2.0686	0.0305564	0.131929
ENSG00000243592	RPL17P22	1.79557	1.31822	0.0305684	0.131945
ENSG00000224415	RP11-401L13.4	6.39468	0.682551	0.030635	0.132159
ENSG00000084092	NOA1	13.7997	0.492025	0.03071	0.132335
ENSG00000104549	SQLE	56.1136	0.283572	0.0307058	0.132335
ENSG00000003056	M6PR	2.98031	1.06042	0.0307354	0.132371
ENSG00000227583	RP11-119F7.3	2.51114	1.03499	0.0308944	0.132939
ENSG00000110328	GALNT18	13.1097	0.454309	0.0309015	0.132939
ENSG00000107554	DNMBP	4.04152	0.976023	0.0309615	0.13316
ENSG00000089091	DZANK1	3.43474	1.02883	0.0310375	0.13345
ENSG00000134684	YARS	44.2973	0.314504	0.0310736	0.133531
ENSG00000185340	GAS2L1	8.09035	0.680255	0.0311225	0.133704
ENSG00000165175	MID1IP1	16.7067	0.456597	0.0311372	0.13371
ENSG00000150433	TMEM218	7.13546	0.666672	0.0312041	0.133944
ENSG00000124523	SIRT5	4.52771	0.892385	0.0313113	0.134182
ENSG00000154975	CA10	3.95521	0.859858	0.0313103	0.134182
ENSG00000205593	DENND6B	16.0837	0.442315	0.0313598	0.134322
ENSG00000106571	GLI3	15.53	0.449955	0.0314186	0.134507
ENSG00000074603	DPP8	13.1769	0.599645	0.0315238	0.134869
ENSG00000272335	RP11-53O19.3	2.09899	1.32369	0.0315462	0.134927
ENSG00000197008	ZNF138	3.27163	1.02167	0.0316226	0.13518
ENSG00000164675	IQUB	1.02127	2.03081	0.0317094	0.135365
ENSG00000160298	C21orf58	3.19175	0.981585	0.0316774	0.135365
ENSG00000153130	SCOC	53.4683	0.273798	0.0317142	0.135365
ENSG00000164815	ORC5	8.30867	0.613142	0.0318162	0.135661
ENSG00000243199	RP11-408P14.1	10.049	0.535228	0.0318202	0.135661
ENSG00000014123	UFL1	21.176	0.397394	0.0318582	0.135775
ENSG00000272905	RP11-265E18.1	0.86788	2.05451	0.0319089	0.135917
ENSG00000135299	ANKRD6	6.88943	0.720867	0.0319537	0.136061
ENSG00000179152	TCAIM	10.341	0.569173	0.0319602	0.136061
[truncated: 6,281 more rows]

## Sheet: TUN_vs_TUN+LM-DOWN
Column1	gene_name	baseMean	log2FoldChange	pvalue	padj
ENSG00000129654	FOXJ1	100.4	-1.98382	5.36e-32	9.61e-29
ENSG00000159713	TPPP3	45.3581	-2.2594	1.23e-30	1.96e-27
ENSG00000152669	CCNO	46.6316	-2.23504	6.54e-28	7.82e-25
ENSG00000118271	TTR	180.141	-2.57299	7.18e-25	7.37e-22
ENSG00000083067	TRPM3	70.5247	-1.48462	1.73e-20	1.08e-17
ENSG00000173947	PIFO	46.1944	-1.72741	6.1e-20	3.65e-17
ENSG00000147655	RSPO2	37.734	-1.87712	8.68e-19	4.8e-16
ENSG00000215217	C5orf49	31.4424	-2.00811	6.16e-18	3.16e-15
ENSG00000197696	NMB	34.0492	-1.88025	9.45e-17	3.99e-14
ENSG00000180879	SSR4	376.415	-0.609443	4.15e-16	1.65e-13
ENSG00000147246	HTR2C	14.0882	-3.09152	2.03e-14	6.34e-12
ENSG00000162148	PPP1R32	13.8705	-2.64142	4.97e-14	1.52e-11
ENSG00000004838	ZMYND10	10.5159	-2.9938	8.64e-14	2.59e-11
ENSG00000184164	CRELD2	125.487	-1.01248	6.46e-13	1.6e-10
ENSG00000277639	RP11-467J12.4	16.4531	-2.23929	1.24e-12	2.96e-10
ENSG00000145491	ROPN1L	14.354	-2.46759	1.55e-12	3.59e-10
ENSG00000138074	SLC5A6	55.7127	-1.26933	5.21e-12	1.13e-09
ENSG00000092096	SLC22A17	91.598	-0.934595	1.44e-11	3.09e-09
ENSG00000133115	STOML3	16.695	-2.23055	1.5e-11	3.18e-09
ENSG00000164287	CDC20B	11.9845	-2.67158	1.85e-11	3.74e-09
ENSG00000160188	RSPH1	17.048	-2.02867	2.1e-11	4.2e-09
ENSG00000167526	RPL13	816.456	-0.387847	4.42e-11	8.58e-09
ENSG00000104267	CA2	40.9467	-1.50263	2.94e-10	5.21e-08
ENSG00000141294	LRRC46	8.96901	-2.93463	4.39e-10	7.41e-08
ENSG00000119655	NPC2	102.44	-0.780365	5.47e-10	9.13e-08
ENSG00000188523	CFAP77	14.8029	-2.11168	1.15e-09	1.79e-07
ENSG00000188010	MORN2	87.5989	-0.889378	1.18e-09	1.83e-07
ENSG00000205084	TMEM231	35.9457	-1.33237	1.33e-09	2.02e-07
ENSG00000166598	HSP90B1	391.638	-0.737586	2.05e-09	3e-07
ENSG00000111834	RSPH4A	10.1487	-2.35421	2.07e-09	3e-07
ENSG00000187730	GABRD	3.97464	-4.51941	6.01e-09	8.37e-07
ENSG00000133265	HSPBP1	30.6061	-1.20589	7.13e-09	9.66e-07
ENSG00000155660	PDIA4	318.307	-0.604009	8.28e-09	1.1e-06
ENSG00000130382	MLLT1	100.252	-0.760469	9.69e-09	1.26e-06
ENSG00000135205	CCDC146	7.02591	-2.88338	1.35e-08	1.71e-06
ENSG00000066468	FGFR2	45.8384	-1.03521	1.77e-08	2.19e-06
ENSG00000164707	SLC13A4	16.6079	-1.77816	2.4e-08	2.89e-06
ENSG00000125991	ERGIC3	155.985	-0.592155	3.06e-08	3.66e-06
ENSG00000196683	TOMM7	72.3246	-0.745258	5.94e-08	6.66e-06
ENSG00000127022	CANX	302.082	-0.449395	6.12e-08	6.82e-06
ENSG00000112394	SLC16A10	14.19	-1.76433	7.08e-08	7.82e-06
ENSG00000122406	RPL5	523.185	-0.321541	8.27e-08	9e-06
ENSG00000243927	MRPS6	138.588	-0.642026	8.35e-08	9.01e-06
ENSG00000120885	CLU	197.511	-0.622611	8.51e-08	9.12e-06
ENSG00000163071	SPATA18	10.2064	-2.28958	8.75e-08	9.31e-06
ENSG00000165698	SPACA9	19.5842	-1.37298	9.25e-08	9.76e-06
ENSG00000142188	TMEM50B	40.2538	-1.05182	1.16e-07	1.21e-05
ENSG00000172037	LAMB2	44.3224	-0.917379	2e-07	2.03e-05
ENSG00000167858	TEKT1	7.10377	-2.67624	2.13e-07	2.13e-05
ENSG00000104805	NUCB1	91.6227	-0.747351	2.15e-07	2.14e-05
ENSG00000171551	ECEL1	17.7193	-1.54941	2.22e-07	2.18e-05
ENSG00000133872	SARAF	302.12	-0.438126	2.47e-07	2.41e-05
ENSG00000173511	VEGFB	115.476	-0.64953	3.65e-07	3.5e-05
ENSG00000152582	SPEF2	10.5576	-2.03377	3.83e-07	3.62e-05
ENSG00000186973	FAM183A	13.2865	-1.82334	4.26e-07	3.98e-05
ENSG00000128581	IFT22	52.1779	-0.856885	4.8e-07	4.44e-05
ENSG00000110697	PITPNM1	37.714	-0.998356	5.67e-07	5.22e-05
ENSG00000160345	C9orf116	44.0891	-0.983419	7.79e-07	7.04e-05
ENSG00000164746	C7orf57	4.61424	-3.57476	7.9e-07	7.09e-05
ENSG00000170382	LRRN2	48.5214	-0.819225	8.35e-07	7.4e-05
ENSG00000147257	GPC3	52.419	-0.777787	9.32e-07	8.21e-05
ENSG00000166340	TPP1	39.6779	-1.00322	9.47e-07	8.29e-05
ENSG00000123496	IL13RA2	15.4908	-1.48903	9.92e-07	8.63e-05
ENSG00000183644	C11orf88	15.9018	-1.80366	1.01e-06	8.66e-05
ENSG00000172301	COPRS	70.9652	-0.763561	1e-06	8.66e-05
ENSG00000116209	TMEM59	112.222	-0.611676	1.09e-06	9.33e-05
ENSG00000114670	NEK11	6.93874	-2.3068	1.34e-06	0.000112938
ENSG00000108641	B9D1	49.5704	-0.793226	1.64e-06	0.000136579
ENSG00000099622	CIRBP	163.69	-0.517271	2.04e-06	0.000164574
ENSG00000172053	QARS	40.3056	-0.965837	2.07e-06	0.000166243
ENSG00000177954	RPS27	61.1056	-0.764493	2.21e-06	0.000176649
ENSG00000153347	FAM81B	9.54601	-2.23798	2.61e-06	0.00020287
ENSG00000087494	PTHLH	8.12151	-2.14549	2.59e-06	0.00020287
ENSG00000165588	OTX2	67.5159	-0.830499	2.93e-06	0.000223648
ENSG00000123349	PFDN5	262.974	-0.463797	2.96e-06	0.000224486
ENSG00000163132	MSX1	33.4003	-0.981867	3.36e-06	0.000250302
ENSG00000101974	ATP11C	16.811	-1.34325	3.49e-06	0.000258359
ENSG00000163346	PBXIP1	59.7641	-0.703827	3.71e-06	0.000273263
ENSG00000157423	HYDIN	4.08609	-2.87038	3.94e-06	0.000287325
ENSG00000142937	RPS8	1661.16	-0.337318	4.05e-06	0.000293351
ENSG00000150873	C2orf50	12.5943	-1.69821	4.36e-06	0.000314665
ENSG00000134419	RPS15A	226.578	-0.54986	4.88e-06	0.000343326
ENSG00000169116	PARM1	23.3245	-1.09972	5.64e-06	0.000393039
ENSG00000108231	LGI1	16.8412	-1.35069	5.87e-06	0.000406957
ENSG00000173852	DPY19L1	20.6615	-1.17693	6.77e-06	0.000464914
ENSG00000142611	PRDM16	12.6163	-1.53607	6.87e-06	0.000467514
ENSG00000165309	ARMC3	10.2276	-1.89582	7.13e-06	0.000480455
ENSG00000140807	NKD1	10.1962	-1.60524	7.2e-06	0.000482909
ENSG00000100979	PLTP	77.4362	-0.6771	7.41e-06	0.000485506
ENSG00000230734	RPL10P3	77.7312	-0.671086	7.37e-06	0.000485506
ENSG00000145592	RPL37	732.053	-0.370566	7.37e-06	0.000485506
ENSG00000234268	AP000936.1	47.0419	-0.88371	7.61e-06	0.000494254
ENSG00000142534	RPS11	503.005	-0.436823	8.08e-06	0.000522426
ENSG00000164949	GEM	16.673	-1.35007	8.51e-06	0.000548085
ENSG00000112530	PACRG	10.5682	-1.62583	8.63e-06	0.000552956
ENSG00000116745	RPE65	7.11671	-2.23192	9.04e-06	0.000566857
ENSG00000177133	LINC00982	9.86461	-1.80807	9.41e-06	0.000584686
ENSG00000166596	CFAP52	5.5289	-2.4776	9.86e-06	0.000610319
ENSG00000105518	TMEM205	38.2633	-0.850104	1.01e-05	0.000618247
ENSG00000167658	EEF2	450.111	-0.433348	1.11e-05	0.000670922
ENSG00000183346	C10orf107	2.1812	-4.5106	1.18e-05	0.000706901
ENSG00000100234	TIMP3	63.8209	-0.673458	1.17e-05	0.000706901
ENSG00000064199	SPA17	14.6187	-1.3202	1.19e-05	0.000713651
ENSG00000168309	FAM107A	10.3044	-1.71165	1.24e-05	0.000740266
ENSG00000149809	TM7SF2	57.51	-0.754161	1.26e-05	0.000744889
ENSG00000205544	TMEM256	25.5336	-1.05828	1.47e-05	0.000854327
ENSG00000164587	RPS14	633.433	-0.343608	1.49e-05	0.000861099
ENSG00000157330	C1orf158	5.14305	-2.44091	1.58e-05	0.000910016
ENSG00000092068	SLC7A8	44.2034	-0.799619	1.6e-05	0.00091587
ENSG00000185681	MORN5	9.39814	-1.81291	1.77e-05	0.000997677
ENSG00000162599	NFIA	53.2004	-0.747685	1.82e-05	0.00102143
ENSG00000109971	HSPA8	349.377	-0.410303	1.93e-05	0.00107512
ENSG00000185250	PPIL6	13.2661	-1.39021	2.07e-05	0.00114939
ENSG00000198759	EGFL6	8.34223	-1.83555	2.13e-05	0.00116985
ENSG00000141349	G6PC3	59.5411	-0.62394	2.42e-05	0.00132528
ENSG00000103811	CTSH	37.275	-0.869439	2.56e-05	0.00138931
ENSG00000105193	RPS16	755.937	-0.40268	3.18e-05	0.0016997
ENSG00000126391	FRMD8	10.2543	-1.54488	3.8e-05	0.00199355
ENSG00000112514	CUTA	209.314	-0.488204	3.97e-05	0.0020645
ENSG00000120697	ALG5	30.7886	-0.92232	4.12e-05	0.00213426
ENSG00000171811	CFAP46	5.17046	-2.19591	4.66e-05	0.00239671
ENSG00000181085	MAPK15	6.23172	-2.09575	4.72e-05	0.00241454
ENSG00000120262	CCDC170	5.90743	-2.20969	4.75e-05	0.00242006
ENSG00000110492	MDK	571.404	-0.507358	4.87e-05	0.00246029
ENSG00000264449	RP11-945C19.4	3.78259	-2.87253	4.94e-05	0.00246294
ENSG00000071082	RPL31	704.993	-0.415665	4.91e-05	0.00246294
ENSG00000005486	RHBDD2	106.9	-0.531115	5.02e-05	0.00248695
ENSG00000187098	MITF	3.94045	-2.67078	5.23e-05	0.00256429
ENSG00000153789	FAM92B	6.37589	-2.09395	5.3e-05	0.00256442
ENSG00000093010	COMT	48.8875	-0.698177	5.33e-05	0.00257003
ENSG00000234742	AC144530.1	36.3181	-0.782877	5.51e-05	0.00264742
ENSG00000144061	NPHP1	10.2811	-1.52484	5.76e-05	0.00275688
ENSG00000186471	AKAP14	7.29659	-1.87256	5.92e-05	0.0028156
ENSG00000139537	CCDC65	5.1612	-2.24433	6.05e-05	0.00286726
ENSG00000179218	CALR	97.0825	-0.576387	6.36e-05	0.00299397
ENSG00000162643	WDR63	3.58528	-2.60063	6.38e-05	0.00299548
ENSG00000171724	VAT1L	40.7201	-0.801161	6.51e-05	0.00303672
ENSG00000104408	EIF3E	37.2177	-0.825249	6.6e-05	0.00306727
ENSG00000121898	CPXM2	4.65404	-2.32875	6.73e-05	0.00311776
ENSG00000136110	LECT1	2.34238	-3.79624	6.83e-05	0.00314241
ENSG00000102024	PLS3	71.3375	-0.613413	6.82e-05	0.00314241
ENSG00000181019	NQO1	41.0167	-0.76379	7.24e-05	0.0032681
ENSG00000147400	CETN2	46.8905	-0.737678	7.21e-05	0.0032681
ENSG00000136521	NDUFB5	73.7843	-0.569681	7.2e-05	0.0032681
ENSG00000204950	LRRC10B	14.0805	-1.28717	7.32e-05	0.00329548
ENSG00000152611	CAPSL	4.98476	-2.53128	7.38e-05	0.00330273
ENSG00000145354	CISD2	30.2195	-0.850125	7.58e-05	0.00337081
ENSG00000179314	WSCD1	18.8709	-1.09722	8.24e-05	0.00361797
ENSG00000197756	RPL37A	1319.25	-0.391125	8.41e-05	0.00368335
ENSG00000233927	RPS28	49.6401	-0.799702	8.56e-05	0.00372259
ENSG00000110195	FOLR1	4.00552	-2.29475	8.64e-05	0.00374652
ENSG00000184154	LRTOMT	13.6176	-1.26772	8.76e-05	0.00378778
ENSG00000157856	DRC1	7.0913	-1.76628	8.83e-05	0.00380714
ENSG00000052841	TTC17	48.3612	-0.774764	9.23e-05	0.00393188
ENSG00000092850	TEKT2	4.18565	-2.42844	9.33e-05	0.00396212
ENSG00000167797	CDK2AP2	74.2682	-1.13605	9.4e-05	0.00398248
ENSG00000100228	RAB36	21.5348	-0.971738	9.62e-05	0.004062
ENSG00000234965	SHISA8	5.23301	-2.22346	9.74e-05	0.0040987
ENSG00000236552	RPL13AP5	26.7349	-0.934881	0.00010127	0.00421429
ENSG00000187860	CCDC157	9.53576	-1.44512	0.000110875	0.00454809
ENSG00000163879	DNALI1	30.4412	-0.821326	0.000111688	0.00456838
ENSG00000229117	RPL41	162.798	-0.610211	0.000113806	0.00462865
ENSG00000064218	DMRT3	10.1275	-1.48486	0.000115706	0.00467941
ENSG00000174748	RPL15	1007.58	-0.306183	0.000125111	0.0050034
ENSG00000160180	TFF3	26.3452	-0.972921	0.000126137	0.0050304
ENSG00000232442	CTD-3184A7.4	3.89725	-2.41241	0.000134879	0.0053346
ENSG00000100380	ST13	89.5026	-0.46718	0.000139926	0.00551901
ENSG00000243710	CFAP57	2.74167	-2.97743	0.000143405	0.00564071
ENSG00000183044	ABAT	32.1325	-0.834157	0.000145861	0.00572165
ENSG00000215187	FAM166B	3.68206	-2.82423	0.000150285	0.0058757
ENSG00000203778	FAM229B	25.571	-1.01185	0.000150755	0.0058757
ENSG00000242808	SOX2-OT	15.404	-1.18778	0.000151933	0.00587795
ENSG00000164185	ZNF474	2.1552	-3.84812	0.000157341	0.00602385
ENSG00000163902	RPN1	198.841	-0.492713	0.000157085	0.00602385
ENSG00000121753	ADGRB2	24.6909	-0.906924	0.000159373	0.00608541
ENSG00000247271	ZBED5-AS1	10.8165	-1.38139	0.000162861	0.00616939
ENSG00000144713	RPL32	547.284	-0.284949	0.000163774	0.00618763
ENSG00000152932	RAB3C	30.2439	-0.794157	0.000166184	0.00626223
ENSG00000236801	RPL24P8	9.21417	-1.4497	0.000166776	0.00626807
ENSG00000106477	CEP41	23.2142	-0.957854	0.000168009	0.00629794
ENSG00000204852	TCTN1	39.4767	-0.759242	0.000170962	0.0063588
ENSG00000214063	TSPAN4	68.6873	-0.551258	0.000177052	0.00653455
ENSG00000172361	CFAP53	5.38138	-2.17436	0.000182162	0.00670591
ENSG00000170962	PDGFD	4.70765	-2.04765	0.00018737	0.00684498
ENSG00000034239	EFCAB1	5.20691	-1.85222	0.00019109	0.0069455
ENSG00000156508	EEF1A1	650.009	-0.303978	0.000192848	0.00699172
ENSG00000161970	RPL26	104.557	-0.601029	0.000194446	0.00703189
ENSG00000128408	RIBC2	3.24313	-2.85523	0.000198395	0.00710312
ENSG00000179520	SLC17A8	7.43313	-1.73068	0.000201859	0.00717347
ENSG00000159212	CLIC6	18.3806	-0.99711	0.000226379	0.00802501
ENSG00000136542	GALNT5	1.52584	-4.0407	0.000229449	0.00811378
ENSG00000135916	ITM2C	113.183	-0.546397	0.00024676	0.00864081
ENSG00000163694	RBM47	37.6764	-0.719805	0.000250772	0.00873867
ENSG00000240376	RP11-36C20.1	68.5619	-0.519392	0.00025748	0.0089291
ENSG00000089101	CFAP61	2.24812	-3.3146	0.000264463	0.00908347
ENSG00000079691	CARMIL1	10.4114	-1.34629	0.000277999	0.00948037
ENSG00000136918	WDR38	2.80205	-2.8628	0.000288383	0.00976489
ENSG00000169314	C22orf15	3.90408	-2.22854	0.000290635	0.00979495
ENSG00000263011	RP11-473M20.11	1.7937	-3.84595	0.000292761	0.00982049
ENSG00000245910	SNHG6	99.6992	-0.557806	0.000292747	0.00982049
ENSG00000204052	LRRC73	7.9328	-1.50715	0.000297822	0.00996696
ENSG00000169136	ATF5	33.9542	-0.9189	0.000308057	0.0102589
ENSG00000196531	NACA	434.722	-0.386881	0.000314266	0.0103484
ENSG00000170348	TMED10	144.256	-0.37685	0.000333321	0.0109258
ENSG00000108298	RPL19	1012.27	-0.23191	0.000342853	0.0112126
ENSG00000132386	SERPINF1	73.2735	-0.53723	0.000351218	0.0113569
ENSG00000168216	LMBRD1	27.7158	-0.809119	0.000356924	0.0115154
ENSG00000179902	C1orf194	7.98062	-1.56945	0.000365032	0.0116392
ENSG00000039319	ZFYVE16	14.2992	-1.0559	0.000364102	0.0116392
ENSG00000171105	INSR	38.5835	-0.783601	0.000375261	0.011867
ENSG00000113141	IK	38.4827	-0.7116	0.000382018	0.0120541
ENSG00000198034	RPS4X	412.85	-0.334693	0.000385102	0.0120718
ENSG00000115474	KCNJ13	3.36143	-2.4155	0.000391344	0.0122408
ENSG00000088986	DYNLL1	470.381	-0.375281	0.000401005	0.0124886
ENSG00000230989	HSBP1	209.461	-0.344333	0.000402596	0.0125098
ENSG00000219023	RP3-340B19.2	10.2389	-1.32564	0.000404403	0.0125129
ENSG00000058056	USP13	20.2307	-0.903659	0.000412577	0.0126298
ENSG00000077327	SPAG6	14.4504	-1.19358	0.000419671	0.0128196
ENSG00000087903	RFX2	8.71983	-1.44675	0.000428479	0.0130056
ENSG00000173258	ZNF483	9.07952	-1.29989	0.000427933	0.0130056
ENSG00000122026	RPL21	63.4383	-0.539111	0.000436965	0.0131945
ENSG00000116857	TMEM9	52.2321	-0.592988	0.000449203	0.0134921
ENSG00000163263	C1orf189	1.48114	-4.20369	0.000464896	0.0139052
ENSG00000112539	C6orf118	3.65105	-2.51335	0.000473162	0.0140355
ENSG00000001460	STPG1	5.61513	-1.8124	0.000472196	0.0140355
ENSG00000149273	RPS3	879.655	-0.226095	0.000482906	0.0142656
ENSG00000182518	FAM104B	12.7144	-1.16536	0.000484142	0.0142727
ENSG00000127184	COX7C	284.324	-0.4089	0.000489514	0.0144015
ENSG00000141837	CACNA1A	12.0298	-1.1657	0.000498611	0.0145602
ENSG00000088727	KIF9	21.1332	-1.03098	0.000497267	0.0145602
ENSG00000107560	RAB11FIP2	18.2594	-0.959884	0.000519503	0.0151285
ENSG00000105519	CAPS	8.58177	-1.44084	0.00055991	0.0161095
ENSG00000183971	NPW	5.5214	-1.74126	0.000571849	0.0163873
ENSG00000142541	RPL13A	335.838	-0.393836	0.0005869	0.0167517
ENSG00000197858	GPAA1	68.3919	-0.507146	0.000588492	0.0167638
ENSG00000156976	EIF4A2	39.8548	-0.678955	0.000597145	0.0169621
ENSG00000145147	SLIT2	79.4629	-0.620725	0.000597816	0.0169621
ENSG00000108179	PPIF	27.9049	-0.736782	0.000607806	0.0171777
ENSG00000177674	AGTRAP	46.9211	-0.670684	0.000606668	0.0171777
ENSG00000205981	DNAJC19	13.1792	-1.12044	0.000632999	0.0177847
ENSG00000137098	SPAG8	3.85896	-2.21216	0.000636753	0.0178552
ENSG00000213085	CFAP45	4.00304	-2.16795	0.000676327	0.0187815
ENSG00000163975	MELTF	1.90057	-3.29137	0.000680921	0.0188726
ENSG00000167703	SLC43A2	106.242	-0.429092	0.000692764	0.0191638
ENSG00000173826	KCNH6	8.09843	-1.34534	0.000710817	0.0195128
ENSG00000150594	ADRA2A	4.65711	-2.17831	0.000718104	0.0196377
ENSG00000031823	RANBP3	17.9435	-0.94816	0.000751599	0.0203598
ENSG00000158062	UBXN11	8.45389	-1.38177	0.000781257	0.0210494
ENSG00000166441	RPL27A	911.919	-0.317884	0.000781454	0.0210494
ENSG00000010626	LRRC23	12.7314	-1.1239	0.00079616	0.0212858
ENSG00000168658	VWA3B	1.11811	-4.3876	0.000815046	0.0216697
ENSG00000198743	SLC5A3	17.1547	-1.04728	0.000814195	0.0216697
ENSG00000256338	RPL41P2	217.966	-0.44546	0.000818971	0.0217338
ENSG00000188229	TUBB4B	82.688	-0.48136	0.000823043	0.0218015
ENSG00000114251	WNT5A	15.2298	-1.06847	0.00082612	0.0218427
ENSG00000139116	KIF21A	44.1358	-0.656054	0.00083379	0.021948
ENSG00000105677	TMEM147	98.3155	-0.40707	0.00083627	0.0219494
ENSG00000150551	LYPD1	48.4176	-0.63112	0.000845295	0.0221055
ENSG00000153266	FEZF2	8.52778	-1.41171	0.000887597	0.0231275
ENSG00000114439	BBX	30.7709	-0.672669	0.000899592	0.0233975
ENSG00000141012	GALNS	27.1747	-0.732118	0.000917914	0.0237931
ENSG00000186952	TMEM232	3.30729	-2.30968	0.000934408	0.0241282
ENSG00000069696	DRD4	6.43595	-1.89389	0.000946878	0.0243215
ENSG00000243660	ZNF487	5.72464	-1.59725	0.000948893	0.0243215
ENSG00000205593	DENND6B	16.0837	-0.974406	0.000950361	0.0243215
ENSG00000026297	RNASET2	18.0827	-0.923863	0.000952543	0.0243339
ENSG00000229358	DPY19L1P1	1.64606	-3.55984	0.000959136	0.0244588
ENSG00000102580	DNAJC3	58.991	-0.611806	0.00096776	0.0245914
ENSG00000137210	TMEM14B	51.2145	-0.60838	0.00100199	0.0253073
ENSG00000145425	RPS3A	73.4331	-0.521281	0.00100299	0.0253073
ENSG00000186710	CFAP73	1.50053	-3.83878	0.00100784	0.0253852
ENSG00000140848	CPNE2	17.9569	-0.907974	0.00102319	0.0256575
ENSG00000248487	ABHD14A	44.6266	-0.583386	0.00103346	0.0257593
ENSG00000197121	PGAP1	19.3964	-0.903533	0.00103721	0.0258081
ENSG00000185565	LSAMP	23.5195	-0.833643	0.00106167	0.0262347
ENSG00000115423	DNAH6	3.25798	-2.17952	0.00107189	0.0264419
ENSG00000088179	PTPN4	6.1941	-1.57735	0.00108089	0.026618
ENSG00000125691	RPL23	83.7527	-0.61627	0.00110589	0.0270942
ENSG00000173141	MRPL57	68.409	-0.536106	0.00110461	0.0270942
ENSG00000174456	C12orf76	16.4932	-1.00929	0.00111646	0.0273066
ENSG00000239559	RPL37P2	19.4755	-0.892035	0.00115396	0.0280329
ENSG00000103363	TCEB2	240.943	-0.348611	0.00116416	0.0281852
ENSG00000078808	SDF4	74.0174	-0.48785	0.00117322	0.0283569
ENSG00000169100	SLC25A6	352.908	-0.231197	0.0011867	0.0285385
ENSG00000204104	TRAF3IP1	17.4476	-0.873311	0.00122263	0.0292556
ENSG00000163001	CFAP36	39.5042	-0.646013	0.00124349	0.0296066
ENSG00000144840	RABL3	7.18738	-1.38955	0.00127209	0.0301875
ENSG00000164114	MAP9	66.3173	-0.581136	0.00129581	0.0306995
ENSG00000254682	RP11-660L16.2	6.40743	-1.49615	0.00130833	0.0309451
ENSG00000154640	BTG3	55.4294	-0.541556	0.00131507	0.0310282
ENSG00000166562	SEC11C	204.983	-0.361536	0.00131953	0.0310282
ENSG00000178715	RP11-169K16.8	12.5596	-1.03389	0.0013389	0.0314093
ENSG00000169738	DCXR	59.28	-0.514158	0.00135597	0.0317063
ENSG00000123977	DAW1	3.24988	-2.33742	0.00142343	0.0330684
ENSG00000104946	TBC1D17	9.8476	-1.18483	0.00143015	0.0331708
ENSG00000091181	IL5RA	2.60267	-2.64093	0.00145503	0.0336391
ENSG00000163686	ABHD6	13.0383	-1.07281	0.00147281	0.0339408
ENSG00000111452	ADGRD1	3.54159	-2.58676	0.0014824	0.0340525
ENSG00000100124	ANKRD54	28.428	-0.778436	0.00148182	0.0340525
ENSG00000159140	SON	55.0044	-0.503722	0.00150422	0.0344435
ENSG00000120725	SIL1	31.0994	-0.686629	0.00151021	0.0345256
ENSG00000204711	C9orf135	2.39278	-2.87182	0.00152008	0.0346409
ENSG00000067842	ATP2B3	1.14789	-4.07732	0.00152449	0.0346863
ENSG00000110011	DNAJC4	22.6669	-0.766559	0.00153438	0.0347011
ENSG00000105948	TTC26	6.10401	-1.58709	0.00154527	0.0348828
ENSG00000153707	PTPRD	16.5194	-0.956999	0.00158376	0.0356955
ENSG00000205929	C21orf62	12.8975	-1.06838	0.00159197	0.0358243
ENSG00000162604	TM2D1	26.0161	-0.703925	0.00161256	0.0361672
ENSG00000145284	SCD5	79.7216	-0.420466	0.00162736	0.0363925
ENSG00000170889	RPS9	56.7729	-0.593623	0.0016361	0.0364743
ENSG00000204130	RUFY2	9.3048	-1.1945	0.00164844	0.0366924
ENSG00000174844	DNAH12	1.84817	-3.5512	0.00171811	0.0381251
ENSG00000206432	TMEM200C	11.7036	-1.05418	0.00173489	0.0383788
ENSG00000156171	DRAM2	10.4054	-1.16081	0.00176152	0.038908
ENSG00000258752	RP11-356K23.1	6.02633	-1.71424	0.00176911	0.0390156
ENSG00000213942	RP1-102E24.1	22.9165	-0.845866	0.00177778	0.0390867
ENSG00000152661	GJA1	50.0955	-0.605446	0.00180306	0.039402
ENSG00000038002	AGA	3.45442	-2.24435	0.00182978	0.0399241
ENSG00000112715	VEGFA	19.7231	-0.948579	0.00183834	0.0399291
ENSG00000115548	KDM3A	13.8395	-1.01977	0.00189176	0.0409036
ENSG00000186468	RPS23	199.8	-0.449584	0.0019007	0.0410351
ENSG00000131242	RAB11FIP4	13.1057	-0.98165	0.00193819	0.0416567
ENSG00000107281	NPDC1	93.8736	-0.402406	0.00198079	0.0424117
ENSG00000078053	AMPH	21.879	-0.8448	0.00202497	0.0431982
ENSG00000231721	LINC-PINT	1.24891	-3.62194	0.00210664	0.0446092
ENSG00000172270	BSG	135.262	-0.399302	0.0021009	0.0446092
ENSG00000179029	TMEM107	13.4974	-0.990236	0.00214451	0.045211
ENSG00000203952	CCDC160	7.26884	-1.37575	0.00217193	0.045722
ENSG00000218426	RP11-475C16.1	120.857	-0.488423	0.00217738	0.0457225
ENSG00000177410	ZFAS1	20.6762	-0.82867	0.00219352	0.0459743
ENSG00000125430	HS3ST3B1	3.94137	-1.91386	0.00220025	0.0459797
ENSG00000006210	CX3CL1	8.99025	-1.12872	0.00220433	0.0459797
ENSG00000162631	NTNG1	14.9952	-0.966471	0.00221579	0.0459797
ENSG00000065526	SPEN	21.3405	-0.74447	0.00220888	0.0459797
ENSG00000163491	NEK10	1.23578	-3.61225	0.00223718	0.0462812
ENSG00000143772	ITPKB	12.1774	-1.04805	0.00226867	0.0467308
ENSG00000126062	TMEM115	24.4572	-0.70277	0.00229167	0.0470022
ENSG00000248092	NNT-AS1	8.90621	-1.1286	0.00234033	0.0476647
ENSG00000116157	GPX7	30.7626	-0.668835	0.00234057	0.0476647
ENSG00000164985	PSIP1	54.7458	-0.632012	0.00240297	0.0485908
ENSG00000176956	LY6H	72.0704	-0.466808	0.00242363	0.0488709
ENSG00000234335	RPS4XP11	14.8755	-0.918153	0.0024461	0.0491857
ENSG00000008513	ST3GAL1	5.90589	-1.41751	0.00246125	0.0492833
ENSG00000117477	CCDC181	11.7432	-0.988485	0.00250873	0.0499554
ENSG00000215845	TSTD1	42.2227	-0.602545	0.00253416	0.0502527
ENSG00000111907	TPD52L1	21.298	-0.812737	0.00254824	0.0504622
ENSG00000119703	ZC2HC1C	1.79786	-2.93891	0.00256466	0.0506476
ENSG00000179163	FUCA1	16.2116	-0.907452	0.00256389	0.0506476
ENSG00000215003	RPL15P20	7.90484	-1.19235	0.0025922	0.0511211
ENSG00000081138	CDH7	4.08878	-1.69981	0.00259944	0.0511937
ENSG00000137824	RMDN3	16.7768	-0.855948	0.00261536	0.0513662
ENSG00000183207	RUVBL2	63.5047	-0.527188	0.00265549	0.0518705
ENSG00000197557	TTC30A	7.31201	-1.3996	0.00266319	0.0519503
ENSG00000223745	CCDC18-AS1	6.53769	-1.38651	0.0026835	0.0522336
ENSG00000148303	RPL7A	710.952	-0.228155	0.00268499	0.0522336
ENSG00000237550	RPL9P9	93.7516	-0.402797	0.00272735	0.0529142
ENSG00000184709	LRRC26	3.0757	-2.11047	0.00273224	0.0529377
ENSG00000149084	HSD17B12	18.1842	-0.909831	0.00276344	0.053398
ENSG00000125743	SNRPD2	166.701	-0.345198	0.00278811	0.0538024
ENSG00000213875	AC005019.2	7.56834	-1.28387	0.00280623	0.0540792
ENSG00000213593	TMX2	39.3808	-0.562354	0.00283316	0.0545251
ENSG00000173950	XXYLT1	29.7542	-0.639071	0.00287723	0.0552991
ENSG00000244716	RP11-20O24.4	23.6856	-0.748795	0.0028963	0.0555209
ENSG00000161682	FAM171A2	40.1672	-0.547454	0.0029124	0.0556028
ENSG00000204323	SMIM5	4.59156	-1.65376	0.00294028	0.055838
ENSG00000120915	EPHX2	9.06842	-1.1734	0.0029365	0.055838
ENSG00000160194	NDUFV3	43.9222	-0.595638	0.00297858	0.0563419
ENSG00000165948	IFI27L1	20.6176	-0.882697	0.0030205	0.0569846
ENSG00000105370	LIM2	2.32688	-2.43203	0.00304183	0.0573117
ENSG00000132694	ARHGEF11	18.2095	-0.891287	0.00305732	0.0575282
ENSG00000123892	RAB38	2.80275	-2.1842	0.00306172	0.0575355
ENSG00000164713	BRI3	192.622	-0.261864	0.00309001	0.0578458
ENSG00000104450	SPAG1	8.62126	-1.15197	0.00314093	0.0586403
ENSG00000188687	SLC4A5	3.1532	-2.16675	0.00315229	0.0587259
ENSG00000135390	ATP5G2	257.056	-0.383572	0.00318218	0.0591794
ENSG00000178202	KDELC2	11.6531	-1.13009	0.00320894	0.0593696
ENSG00000236468	RP11-104D3.2	6.02377	-1.37575	0.00321928	0.0594077
ENSG00000069188	SDK2	29.2111	-0.632877	0.00321848	0.0594077
ENSG00000114391	RPL24	163.019	-0.29917	0.00322742	0.0594815
ENSG00000174599	TRAM1L1	4.14839	-1.63372	0.00326063	0.059863
ENSG00000240392	RPL9P3	4.45012	-1.57594	0.00325891	0.059863
ENSG00000184613	NELL2	100.404	-0.412233	0.00327199	0.0599949
ENSG00000089157	RPLP0	280.761	-0.372262	0.00329402	0.0603217
ENSG00000196659	TTC30B	7.64316	-1.28694	0.00331983	0.0605626
ENSG00000137161	CNPY3	39.6113	-0.605982	0.00335261	0.061083
ENSG00000122644	ARL4A	11.5737	-0.990817	0.00336972	0.0611619
ENSG00000136379	ABHD17C	17.2356	-0.812757	0.00336135	0.0611619
ENSG00000153071	DAB2	26.2589	-0.664167	0.0033681	0.0611619
ENSG00000179085	DPM3	5.55071	-1.39322	0.00341266	0.0617072
ENSG00000227081	RP11-543P15.1	15.6659	-0.901506	0.00340985	0.0617072
ENSG00000105771	SMG9	7.28265	-1.24957	0.00341793	0.0617248
ENSG00000256061	DYX1C1	4.47999	-1.82093	0.00350028	0.0630533
ENSG00000196159	FAT4	4.65014	-1.65203	0.00351773	0.0632883
ENSG00000005448	WDR54	28.4905	-0.70972	0.0035322	0.0633897
ENSG00000121039	RDH10	13.5302	-0.940003	0.00354686	0.0635734
ENSG00000205133	TRIQK	10.1312	-1.07987	0.00364565	0.0652626
ENSG00000256043	CTSO	3.76828	-1.91151	0.00365796	0.0653389
ENSG00000183172	SMDT1	44.186	-0.522455	0.0036872	0.0655163
ENSG00000108107	RPL28	157.965	-0.422374	0.0036861	0.0655163
ENSG00000250479	CHCHD10	17.0649	-0.825304	0.00376054	0.0666544
ENSG00000172809	RPL38	274.953	-0.398294	0.00377621	0.0667673
ENSG00000111879	FAM184A	6.12187	-1.31259	0.00378584	0.0668553
ENSG00000146376	ARHGAP18	3.25481	-1.82734	0.00382417	0.0673937
ENSG00000113583	C5orf15	59.2212	-0.446821	0.00382676	0.0673937
ENSG00000109475	RPL34	226.906	-0.36251	0.00383042	0.0673937
ENSG00000106125	FAM188B	3.99959	-1.66809	0.00384032	0.0674852
ENSG00000080823	MOK	5.27618	-1.49689	0.00389818	0.0676738
ENSG00000100099	HPS4	15.2943	-0.877747	0.00388783	0.0676738
ENSG00000063241	ISOC2	35.9485	-0.567335	0.00389101	0.0676738
ENSG00000138078	PREPL	48.1109	-0.502428	0.00389544	0.0676738
ENSG00000198682	PAPSS2	12.4419	-1.03341	0.00405286	0.0699361
ENSG00000070081	NUCB2	52.046	-0.578158	0.00404303	0.0699361
ENSG00000081237	PTPRC	1.89124	-3.34616	0.00409016	0.0704951
ENSG00000234062	RP11-308D16.2	2.09588	-2.36947	0.00409882	0.0705597
ENSG00000237676	RPL30P4	42.0358	-0.543215	0.00413984	0.0711804
ENSG00000204186	ZDBF2	15.614	-0.849353	0.00420262	0.0721212
ENSG00000126870	WDR60	16.6408	-0.878511	0.00423869	0.0726192
ENSG00000206113	CFAP99	1.43924	-3.61405	0.00426239	0.0728514
ENSG00000179603	GRM8	11.437	-1.01759	0.00427392	0.0729616
ENSG00000249855	EEF1A1P19	75.0655	-0.416145	0.00430806	0.0732829
ENSG00000103021	CCDC113	10.9612	-1.01552	0.00435019	0.0738246
ENSG00000172426	RSPH9	11.5961	-1.06754	0.00436264	0.0739486
ENSG00000151414	NEK7	8.49861	-1.13435	0.0043732	0.0740402
ENSG00000109771	LRP2BP	5.14034	-1.59524	0.00441952	0.0745606
ENSG00000204628	RACK1	563.47	-0.342261	0.00441464	0.0745606
ENSG00000101638	ST8SIA5	2.44962	-2.19682	0.00445022	0.0749025
ENSG00000100218	RSPH14	1.70208	-2.87757	0.00456639	0.0767489
ENSG00000164972	C9orf24	4.91445	-1.55275	0.00457061	0.0767489
ENSG00000241061	RPL5P1	11.8277	-0.954197	0.00458674	0.0769297
ENSG00000145685	LHFPL2	5.89032	-1.36168	0.00463201	0.0773277
ENSG00000128294	TPST2	15.0826	-0.838802	0.00465185	0.0775686
ENSG00000229965	RP11-118H4.1	24.8393	-0.622782	0.0046796	0.0779408
ENSG00000215030	RPL13P12	92.4306	-0.473256	0.00469492	0.0781054
ENSG00000062194	GPBP1	22.1179	-0.732318	0.00475479	0.0790099
ENSG00000171174	RBKS	4.10968	-1.81234	0.00478287	0.079293
ENSG00000231064	MIR92B	5.82407	-1.4719	0.00485361	0.0800957
ENSG00000116885	OSCP1	17.7752	-0.837739	0.00484867	0.0800957
ENSG00000188846	RPL14	134.263	-0.351913	0.00489199	0.0806364
ENSG00000234009	RPL5P34	22.2599	-0.659739	0.00494803	0.0813732
ENSG00000115970	THADA	9.41055	-1.03537	0.00496377	0.0815387
ENSG00000130005	GAMT	45.6336	-0.560355	0.00497649	0.0816542
ENSG00000133640	LRRIQ1	10.1159	-1.16907	0.00499971	0.0819416
ENSG00000141232	TOB1	15.6451	-0.843304	0.00501737	0.0821373
ENSG00000090263	MRPS33	28.0274	-0.620492	0.00503427	0.0823201
ENSG00000007541	PIGQ	26.9825	-0.74944	0.00508948	0.0830338
ENSG00000176209	SMIM19	30.9509	-0.594739	0.00534985	0.0866906
ENSG00000007516	BAIAP3	8.61939	-1.06836	0.00535618	0.0866953
ENSG00000010017	RANBP9	14.189	-0.983105	0.00537332	0.0868247
ENSG00000230062	ANKRD66	3.41908	-1.96371	0.00543256	0.0873407
ENSG00000065518	NDUFB4	94.2571	-0.369118	0.00544436	0.0874325
ENSG00000128590	DNAJB9	52.3862	-0.584819	0.00550037	0.0882333
ENSG00000180155	LYNX1	1.69407	-2.50329	0.00554344	0.088825
ENSG00000181004	BBS12	5.04518	-1.45186	0.00556848	0.0890274
ENSG00000185339	TCN2	15.2635	-0.843487	0.00559327	0.0893243
ENSG00000243680	RPL37P23	19.4098	-0.712915	0.00561055	0.0895007
ENSG00000110318	CEP126	8.94905	-1.10439	0.00563078	0.0897238
ENSG00000053747	LAMA3	0.977116	-3.53931	0.00566985	0.0900572
ENSG00000271895	RP4-635E18.8	1.1764	-3.28116	0.00567052	0.0900572
ENSG00000181856	SLC2A4	3.77743	-1.68121	0.00568077	0.0901203
ENSG00000137818	RPLP1	853.515	-0.316057	0.00570962	0.0902799
ENSG00000230188	RP11-405L18.4	5.21565	-1.37504	0.00580477	0.0912908
ENSG00000140391	TSPAN3	192.224	-0.286793	0.00583577	0.0916271
ENSG00000235225	AC016712.2	29.9763	-0.56657	0.00585764	0.0917101
ENSG00000120694	HSPH1	45.2757	-0.487869	0.0058865	0.0920614
ENSG00000160298	C21orf58	3.19175	-1.84852	0.00591697	0.0923118
ENSG00000142687	KIAA0319L	35.1513	-0.543945	0.00591943	0.0923118
ENSG00000106078	COBL	3.56274	-1.72669	0.00598423	0.093184
ENSG00000181744	C3orf58	22.7308	-0.690742	0.00599796	0.0931955
ENSG00000116251	RPL22	49.6128	-0.523082	0.00599257	0.0931955
ENSG00000115042	FAHD2A	2.99345	-1.83227	0.00607932	0.0939805
ENSG00000138640	FAM13A	7.67277	-1.24307	0.00608726	0.0939805
ENSG00000171791	BCL2	5.78301	-1.40897	0.00613018	0.0945338
ENSG00000169884	WNT10B	6.36446	-1.32457	0.0061778	0.0951659
ENSG00000096093	EFHC1	25.6073	-0.637802	0.00619479	0.0953255
ENSG00000138231	DBR1	6.54989	-1.19948	0.00620428	0.0953502
ENSG00000105404	RABAC1	76.6194	-0.389513	0.00620968	0.0953502
ENSG00000276846	CTD-3220F14.3	0.975655	-3.74513	0.00622034	0.0954118
ENSG00000154099	DNAAF1	2.13398	-2.35463	0.00630025	0.0964314
ENSG00000227770	RPL7P12	4.35303	-1.51489	0.00630795	0.0964465
ENSG00000129244	ATP1B2	26.9775	-0.631011	0.00635568	0.0969697
ENSG00000025039	RRAGD	25.0811	-0.645747	0.0064111	0.0977114
ENSG00000105323	HNRNPUL1	72.2581	-0.407021	0.00649357	0.0985499
ENSG00000011465	DCN	1.36369	-3.14045	0.00652601	0.0989376
ENSG00000198468	FLVCR1-AS1	1.76851	-2.62894	0.0065641	0.0993054
ENSG00000182362	YBEY	8.82587	-1.04226	0.00662088	0.0999537
ENSG00000244538	RP11-10G12.1	6.37322	-1.23113	0.00669734	0.100896
ENSG00000158014	SLC30A2	3.12353	-2.03571	0.00674353	0.100957
ENSG00000234287	RP11-761N21.2	15.8294	-0.868601	0.00676021	0.100957
ENSG00000168003	SLC3A2	124.939	-0.402596	0.00674133	0.100957
ENSG00000140463	BBS4	22.6189	-0.67012	0.00683039	0.101621
ENSG00000235706	DICER1-AS1	3.84643	-1.5797	0.00687267	0.101878
ENSG00000160179	ABCG1	15.4187	-0.785627	0.00687608	0.101878
ENSG00000159625	DRC7	2.12095	-2.58233	0.00696944	0.103155
ENSG00000279118	RP11-517I3.2	1.21704	-3.62209	0.00703326	0.103885
ENSG00000118705	RPN2	161.167	-0.317504	0.00704939	0.104017
ENSG00000197826	C4orf22	0.96261	-3.92696	0.00710172	0.104253
ENSG00000144674	GOLGA4	25.9621	-0.627124	0.00716372	0.104949
ENSG00000169021	UQCRFS1	55.2673	-0.472058	0.0071613	0.104949
ENSG00000137154	RPS6	623.216	-0.250751	0.00730674	0.106826
ENSG00000123179	EBPL	27.8583	-0.590045	0.0074508	0.10849
ENSG00000198886	MT-ND4	1364.21	-0.393385	0.00746868	0.10853
ENSG00000143786	CNIH3	2.83301	-1.90159	0.0075581	0.109719
ENSG00000177989	ODF3B	4.60521	-1.49967	0.00757045	0.109787
ENSG00000280128	XXbac-BPG283O16.9	3.98226	-1.69667	0.0076436	0.110291
ENSG00000239881	RPS27P25	6.87338	-1.2312	0.00763864	0.110291
ENSG00000197444	OGDHL	5.77165	-1.35142	0.00768218	0.110514
ENSG00000091622	PITPNM3	1.15178	-3.19705	0.00770488	0.11066
ENSG00000160972	PPP1R16A	25.2471	-0.603246	0.00770774	0.11066
ENSG00000081052	COL4A4	1.09339	-3.17539	0.00772272	0.110764
ENSG00000197748	CFAP43	4.28422	-1.61514	0.00777824	0.111202
ENSG00000130255	RPL36	320.828	-0.331882	0.00776964	0.111202
ENSG00000118402	ELOVL4	15.3608	-0.786745	0.00781513	0.111533
ENSG00000169064	ZBBX	1.65631	-2.47612	0.00792052	0.112893
ENSG00000177776	RPS2P2	2.22065	-2.02209	0.0079262	0.112893
ENSG00000196177	ACADSB	5.48002	-1.34315	0.00800553	0.113685
ENSG00000121871	SLITRK3	3.79431	-1.61623	0.00804802	0.113966
ENSG00000162761	LMX1A	57.0414	-0.46529	0.00804911	0.113966
ENSG00000153832	FBXO36	3.74799	-1.578	0.00818808	0.11544
ENSG00000163624	CDS1	8.53221	-1.08215	0.00817128	0.11544
ENSG00000140092	FBLN5	15.2643	-0.912653	0.00819346	0.11544
ENSG00000089248	ERP29	112.785	-0.331013	0.00818979	0.11544
ENSG00000133256	PDE6B	7.04744	-1.13857	0.00822957	0.115835
ENSG00000241431	RPL37P6	22.9144	-0.651686	0.00827175	0.116315
ENSG00000274020	LINC01138	3.5919	-1.64687	0.00828332	0.116364
ENSG00000169744	LDB2	3.22406	-1.73322	0.0083017	0.116508
ENSG00000243279	PRAF2	22.8202	-0.660393	0.00833187	0.116652
ENSG00000181163	NPM1	84.7956	-0.343561	0.00833637	0.116652
ENSG00000238103	RPL9P7	41.4653	-0.487815	0.00834502	0.11666
ENSG00000135968	GCC2	13.4981	-0.847958	0.00839559	0.117139
ENSG00000139445	FOXN4	2.03264	-2.86911	0.00845227	0.1177
ENSG00000165476	REEP3	45.4757	-0.488703	0.00845094	0.1177
ENSG00000172771	EFCAB12	3.21707	-1.72621	0.0085824	0.119315
ENSG00000178982	EIF3K	90.8411	-0.336578	0.00858668	0.119315
ENSG00000227615	RP11-864N7.2	94.52	-0.460704	0.00862631	0.119345
ENSG00000257057	C11orf97	2.45905	-2.2453	0.00865693	0.119381
ENSG00000181619	GPR135	3.55768	-1.6157	0.00865334	0.119381
ENSG00000163617	CCDC191	5.01172	-1.45568	0.00864805	0.119381
ENSG00000147592	LACTB2	5.49128	-1.32172	0.00870972	0.119685
ENSG00000142528	ZNF473	6.27407	-1.2183	0.0087115	0.119685
ENSG00000205129	C4orf47	3.4676	-1.87017	0.00875188	0.12001
ENSG00000231748	RP11-227H15.5	7.57127	-1.18637	0.00881454	0.120295
ENSG00000168778	TCTN2	8.03629	-1.15386	0.00878163	0.120295
ENSG00000115268	RPS15	360.751	-0.217171	0.00880342	0.120295
ENSG00000182492	BGN	2.399	-2.06109	0.00885453	0.120611
ENSG00000182132	KCNIP1	8.85433	-1.03642	0.00887685	0.120744
ENSG00000114902	SPCS1	160.425	-0.315026	0.00889705	0.120847
ENSG00000132199	ENOSF1	9.34528	-1.06993	0.00893009	0.121181
ENSG00000134575	ACP2	21.2274	-0.68095	0.0089949	0.121715
ENSG00000177830	CHID1	44.0228	-0.609273	0.00901268	0.121751
ENSG00000176809	LRRC37A3	2.20293	-2.07266	0.00905413	0.122057
ENSG00000188732	FAM221A	4.93104	-1.56475	0.0091339	0.122671
ENSG00000077585	GPR137B	8.19202	-1.16909	0.00923143	0.123865
ENSG00000105877	DNAH11	1.15644	-3.72254	0.00929573	0.124333
ENSG00000146677	AC004453.8	29.2414	-0.595537	0.00931121	0.124333
ENSG00000244038	DDOST	95.2632	-0.393497	0.00931829	0.124333
ENSG00000182093	WRB	52.6461	-0.481236	0.00934714	0.124355
ENSG00000164346	NSA2	53.2009	-0.434083	0.00935458	0.124355
ENSG00000186231	KLHL32	1.17847	-3.15327	0.00944304	0.124972
ENSG00000242439	CTD-2349P21.1	3.46616	-1.53442	0.00946587	0.124972
ENSG00000016391	CHDH	1.0494	-3.05489	0.00948439	0.125039
ENSG00000116489	CAPZA1	43.0541	-0.503486	0.00960767	0.126072
ENSG00000110700	RPS13	118.439	-0.39604	0.00960466	0.126072
ENSG00000227376	FTH1P16	5.17186	-1.36164	0.00966978	0.126669
ENSG00000167113	COQ4	45.3596	-0.494929	0.00968211	0.126715
ENSG00000142609	CFAP74	3.29171	-1.64997	0.00969936	0.126825
ENSG00000138685	FGF2	4.52214	-1.41427	0.00970848	0.126829
ENSG00000183690	EFHC2	2.97777	-1.91208	0.00996688	0.129615
ENSG00000167779	IGFBP6	6.96774	-1.17715	0.0100363	0.1301
ENSG00000198804	MT-CO1	215.643	-0.514366	0.0100405	0.1301
ENSG00000000457	SCYL3	3.6208	-1.56965	0.010059	0.130222
ENSG00000133112	TPT1	300.33	-0.549233	0.010084	0.130428
ENSG00000184205	TSPYL2	7.42684	-1.2986	0.0101661	0.13137
ENSG00000175691	ZNF77	2.88352	-1.76884	0.0102902	0.132153
ENSG00000269893	SNHG8	31.865	-0.578286	0.0102909	0.132153
ENSG00000173156	RHOD	9.56845	-0.938102	0.0103064	0.132234
ENSG00000188817	SNTN	1.78666	-2.56313	0.0104428	0.133864
ENSG00000112306	RPS12	728.702	-0.369701	0.0104586	0.133946
ENSG00000033627	ATP6V0A1	65.1806	-0.400611	0.0104892	0.134219
ENSG00000186638	KIF24	2.427	-1.99555	0.0105558	0.134545
ENSG00000198189	HSD17B11	5.58869	-1.38452	0.0105383	0.134545
ENSG00000238150	AC008753.3	10.8619	-0.931093	0.0105615	0.134545
ENSG00000125084	WNT1	1.00183	-3.52934	0.0105732	0.134573
ENSG00000244361	RPL30P7	7.55849	-1.04134	0.0106021	0.134747
ENSG00000173889	PHC3	9.19588	-1.036	0.0106415	0.134747
ENSG00000119820	YIPF4	31.6679	-0.504965	0.0106295	0.134747
ENSG00000173660	UQCRH	128.936	-0.356857	0.0106564	0.134797
ENSG00000155324	GRAMD3	16.681	-0.726282	0.0106765	0.134932
ENSG00000104205	SGK3	4.49555	-1.39965	0.0108345	0.136364
ENSG00000152763	WDR78	7.20757	-1.1175	0.0108468	0.136364
ENSG00000235169	SMIM1	2.84095	-1.86814	0.0108966	0.13675
ENSG00000196502	SULT1A1	4.07126	-1.65717	0.0108922	0.13675
ENSG00000247746	USP51	3.92475	-1.56928	0.0109109	0.13681
ENSG00000124237	C20orf85	8.31961	-1.09281	0.0109849	0.137396
ENSG00000143337	TOR1AIP1	15.5894	-0.766336	0.0109863	0.137396
ENSG00000141504	SAT2	55.911	-0.390561	0.0110038	0.137493
ENSG00000131469	RPL27	558.012	-0.24412	0.0110158	0.137493
ENSG00000128536	CDHR3	2.61365	-2.01121	0.0110544	0.137768
ENSG00000100593	ISM2	1.13185	-3.01818	0.0111337	0.138395
ENSG00000112561	TFEB	2.59686	-1.88782	0.011126	0.138395
ENSG00000125629	INSIG2	5.20845	-1.33321	0.011184	0.138873
ENSG00000176463	SLCO3A1	13.6858	-0.932902	0.0111915	0.138873
ENSG00000257337	RP11-983P16.4	1.74994	-2.39239	0.0114	0.140008
ENSG00000272086	CTD-2186M15.3	3.77505	-1.47169	0.0113517	0.140008
ENSG00000250510	GPR162	14.6718	-0.756314	0.0113392	0.140008
ENSG00000185909	KLHDC8B	54.3804	-0.405167	0.0113957	0.140008
ENSG00000168556	ING2	8.65971	-0.993883	0.011474	0.140437
ENSG00000165115	KIF27	3.98386	-1.44127	0.0115876	0.141466
ENSG00000129295	LRRC6	5.26219	-1.39456	0.0116337	0.141826
ENSG00000142156	COL6A1	58.8217	-0.416104	0.0117111	0.142488
ENSG00000178125	PPP1R42	4.85202	-1.42582	0.0117789	0.14295
ENSG00000156482	RPL30	217.548	-0.318302	0.011902	0.143722
ENSG00000116663	FBXO6	2.43276	-2.30181	0.0119247	0.143868
ENSG00000227939	RPL3P2	14.6161	-0.920946	0.0119702	0.143969
ENSG00000267640	CTD-2554C21.2	2.66941	-1.83222	0.0120587	0.144755
ENSG00000168077	SCARA3	6.06635	-1.11259	0.012078	0.144865
ENSG00000174165	ZDHHC24	22.4677	-0.62105	0.0121244	0.14518
ENSG00000101222	SPEF1	4.08067	-1.50499	0.0121457	0.145249
ENSG00000050438	SLC4A8	8.94399	-0.977918	0.0122168	0.1458
ENSG00000145050	MANF	69.7299	-0.493844	0.0122749	0.14625
ENSG00000130175	PRKCSH	124.157	-0.379072	0.0122726	0.14625
ENSG00000183486	MX2	1.76662	-2.29665	0.0123258	0.146406
ENSG00000175390	EIF3F	71.5833	-0.388265	0.0123192	0.146406
ENSG00000136942	RPL35	244.848	-0.331003	0.0123288	0.146406
ENSG00000197168	NEK5	2.33128	-2.02576	0.0124013	0.147024
ENSG00000132938	MTUS2	10.9203	-0.889459	0.0124306	0.147249
ENSG00000144867	SRPRB	24.9042	-0.601033	0.0125485	0.148279
ENSG00000169398	PTK2	22.5813	-0.594286	0.0125392	0.148279
ENSG00000126861	OMG	2.1598	-2.16229	0.0125868	0.148487
ENSG00000095574	IKZF5	3.86416	-1.48659	0.0125801	0.148487
ENSG00000132004	FBXW9	3.64733	-1.55669	0.0126243	0.148807
ENSG00000256552	RP11-113C12.4	1.09062	-3.23945	0.0126489	0.148975
ENSG00000267939	CTD-2325M2.1	1.67567	-2.38059	0.0127237	0.14939
ENSG00000142046	TMEM91	2.41895	-1.96017	0.0127071	0.14939
ENSG00000257698	RP11-620J15.3	15.7179	-1.0937	0.0126977	0.14939
ENSG00000182383	RPL27AP5	8.86489	-0.91752	0.0127258	0.14939
ENSG00000166578	IQCD	3.66162	-1.55048	0.0129763	0.15171
ENSG00000143819	EPHX1	21.2291	-0.630382	0.0130144	0.151909
ENSG00000139714	MORN3	2.63033	-1.87312	0.013113	0.152913
ENSG00000170745	KCNS3	4.5562	-1.47111	0.0131738	0.153112
ENSG00000138400	MDH1B	4.67183	-1.37983	0.0131815	0.153112
ENSG00000108406	DHX40	35.5495	-0.572412	0.0131625	0.153112
ENSG00000272970	RP11-329B9.4	1.41307	-3.18578	0.0132239	0.153143
ENSG00000107537	PHYH	19.1536	-0.631346	0.0132292	0.153143
ENSG00000105373	GLTSCR2	71.6377	-0.478829	0.0132736	0.153437
ENSG00000154620	TMSB4Y	1.62947	-2.49733	0.0133097	0.153731
ENSG00000088882	CPXM1	21.2391	-0.638971	0.0135289	0.156011
ENSG00000089737	DDX24	46.335	-0.444313	0.013623	0.156685
ENSG00000109016	DHRS7B	9.08447	-1.04165	0.0137062	0.157298
ENSG00000090273	NUDC	36.2433	-0.492967	0.0137043	0.157298
ENSG00000063177	RPL18	498.413	-0.35938	0.013736	0.157514
ENSG00000214193	SH3D21	1.21932	-3.01113	0.0137745	0.157615
ENSG00000007174	DNAH9	6.62095	-1.22164	0.0137742	0.157615
ENSG00000089177	KIF16B	2.34754	-1.87959	0.0138126	0.157763
ENSG00000241961	RP11-7F18.1	3.40112	-1.53949	0.013852	0.157836
ENSG00000181523	SGSH	7.40898	-1.05192	0.0138441	0.157836
ENSG00000170312	CDK1	10.7937	-0.990232	0.0139041	0.157993
ENSG00000104973	MED25	17.5789	-0.693019	0.013897	0.157993
ENSG00000178057	NDUFAF3	60.2505	-0.384841	0.0139052	0.157993
ENSG00000148948	LRRC4C	6.41767	-1.07972	0.0139778	0.15864
ENSG00000237109	RPL21P111	0.980687	-3.42969	0.0139946	0.158705
ENSG00000110013	SIAE	5.54151	-1.21264	0.0140244	0.158917
ENSG00000083535	PIBF1	5.76001	-1.23322	0.0140921	0.159432
ENSG00000100528	CNIH1	76.1165	-0.378204	0.0142578	0.160548
ENSG00000237409	RP11-226L15.1	1.11588	-2.90854	0.0142912	0.160798
ENSG00000137802	MAPKBP1	2.4701	-1.83516	0.0143462	0.160913
ENSG00000275807	RP11-1348G14.8	7.18634	-1.04362	0.0143397	0.160913
ENSG00000230207	RPL4P5	34.6922	-0.486017	0.0143298	0.160913
ENSG00000254170	CTD-2073O6.1	6.92179	-1.06472	0.0143602	0.160926
ENSG00000160226	C21orf2	1.77802	-2.21714	0.0144299	0.161194
ENSG00000237668	RPS15AP38	6.66953	-1.08303	0.0144498	0.161194
ENSG00000104290	FZD3	82.0451	-0.390689	0.0145693	0.162274
ENSG00000119632	IFI27L2	14.8375	-0.697796	0.0146396	0.162678
ENSG00000163900	TMEM41A	18.8562	-0.640546	0.0147269	0.163143
ENSG00000143947	RPS27A	102.469	-0.3856	0.0147499	0.163147
ENSG00000226644	RP11-128M1.1	2.02516	-2.3708	0.0147714	0.163233
ENSG00000174684	B4GAT1	51.264	-0.407243	0.0148091	0.163233
ENSG00000162244	RPL29	243.134	-0.250282	0.0148325	0.163233
ENSG00000242259	C22orf39	28.3871	-0.557294	0.0148548	0.1633
ENSG00000213235	EEF1A1P16	6.11073	-1.23691	0.0149621	0.163764
ENSG00000162849	KIF26B	6.18114	-1.09114	0.0149654	0.163764
ENSG00000139117	CPNE8	3.88366	-1.51345	0.0150208	0.163995
ENSG00000177600	RPLP2	565.553	-0.20524	0.0150172	0.163995
ENSG00000241680	RPL31P49	5.68734	-1.19552	0.0150641	0.164343
ENSG00000174437	ATP2A2	72.2395	-0.378927	0.015095	0.164555
ENSG00000134882	UBAC2	38.2182	-0.518325	0.0151111	0.164606
ENSG00000144504	ANKMY1	1.53665	-2.35981	0.0151381	0.16465
ENSG00000089335	ZNF302	11.0112	-0.823103	0.0152025	0.1651
ENSG00000175606	TMEM70	20.3651	-0.653437	0.015201	0.1651
ENSG00000155957	TMBIM4	17.0236	-0.682243	0.0152439	0.165424
ENSG00000255794	RMST	9.53324	-0.9622	0.0153005	0.165663
ENSG00000181929	PRKAG1	21.7128	-0.607229	0.0153489	0.165812
ENSG00000181444	ZNF467	6.98183	-1.04081	0.0153674	0.165887
ENSG00000172717	FAM71D	1.99116	-2.17862	0.0153852	0.165913
ENSG00000114541	FRMD4B	4.23955	-1.39463	0.0154031	0.165913
ENSG00000214548	MEG3	55.2001	-0.532981	0.0154156	0.165913
ENSG00000168421	RHOH	3.08237	-1.69052	0.0154709	0.166065
ENSG00000243181	RP11-734J24.1	5.00209	-1.23911	0.0154788	0.166065
ENSG00000146007	ZMAT2	17.1595	-0.719877	0.0155367	0.166065
ENSG00000169783	LINGO1	28.6537	-0.538604	0.0154506	0.166065
ENSG00000153774	CFDP1	54.555	-0.406563	0.0155034	0.166065
ENSG00000134698	AGO4	8.0181	-1.07304	0.0155871	0.166258
ENSG00000103064	SLC7A6	13.3401	-0.781904	0.0157152	0.167501
ENSG00000187109	NAP1L1	150.424	-0.306047	0.0157331	0.167567
ENSG00000133636	NTS	3.30768	-1.66954	0.0157826	0.16797
ENSG00000213695	RPS7P14	1.55631	-2.28854	0.0158326	0.168252
ENSG00000240828	RPL21P4	5.30123	-1.2916	0.0158589	0.168407
ENSG00000164168	TMEM184C	14.4527	-0.742704	0.0158855	0.168564
ENSG00000132475	H3F3B	264.403	-0.239481	0.0159875	0.169522
ENSG00000179813	FAM216B	2.10033	-2.15637	0.0160332	0.169526
ENSG00000146350	TBC1D32	2.19851	-2.05522	0.0160354	0.169526
ENSG00000104324	CPQ	3.61595	-1.52938	0.0160961	0.16992
ENSG00000119328	FAM206A	9.3695	-0.898215	0.0161294	0.17006
ENSG00000130714	POMT1	22.1558	-0.61608	0.0162253	0.170408
ENSG00000105640	RPL18A	185.231	-0.332871	0.016218	0.170408
ENSG00000137509	PRCP	56.1489	-0.393454	0.0163058	0.170878
ENSG00000135837	CEP350	18.6425	-0.625959	0.0163361	0.17107
ENSG00000064651	SLC12A2	37.2008	-0.582474	0.0164101	0.171557
ENSG00000157985	AGAP1	26.7979	-0.548652	0.0164471	0.171557
ENSG00000100554	ATP6V1D	41.2974	-0.429615	0.0164336	0.171557
ENSG00000110958	PTGES3	153.43	-0.262915	0.0165444	0.172207
ENSG00000272338	RP11-722E23.2	1.01827	-2.96839	0.0166314	0.172277
ENSG00000102904	TSNAXIP1	2.87518	-1.74757	0.0165967	0.172277
ENSG00000065154	OAT	23.0047	-0.854323	0.0166234	0.172277
ENSG00000136868	SLC31A1	12.3367	-0.75334	0.0165717	0.172277
ENSG00000089057	SLC23A2	12.0128	-1.18453	0.0166605	0.172455
ENSG00000171695	LKAAEAR1	1.12234	-3.16034	0.0167616	0.172503
ENSG00000183682	BMP8A	1.38069	-2.68822	0.0167807	0.172503
ENSG00000273576	RP11-390P24.1	1.44556	-2.4245	0.0167143	0.172503
ENSG00000234741	GAS5	20.7307	-0.713946	0.0167853	0.172503
ENSG00000118181	RPS25	234.035	-0.261205	0.0167401	0.172503
ENSG00000100938	GMPR2	24.2382	-0.564011	0.0168094	0.172628
ENSG00000125651	GTF2F1	31.4726	-0.562947	0.0169075	0.173511
ENSG00000213741	RPS29	57.5425	-0.535287	0.0169288	0.173525
ENSG00000230614	DYNLL1P7	1.89275	-2.03255	0.0170439	0.173808
ENSG00000138193	PLCE1	8.92208	-0.958807	0.017026	0.173808
ENSG00000196581	AJAP1	8.59735	-0.950196	0.0170338	0.173808
ENSG00000159214	CCDC24	10.1526	-0.892142	0.0171514	0.174516
ENSG00000185278	ZBTB37	5.83958	-1.10824	0.0173015	0.175175
ENSG00000224892	RPS4XP16	6.8693	-1.01632	0.0172944	0.175175
ENSG00000170315	UBB	25.8277	-0.605887	0.0174496	0.176426
ENSG00000134198	TSPAN2	11.4475	-0.8573	0.0174849	0.176533
ENSG00000198221	AFDN-AS1	2.50162	-1.80074	0.0175311	0.176862
ENSG00000166946	CCNDBP1	23.2626	-0.572285	0.017542	0.176862
ENSG00000111554	MDM1	11.1547	-0.834919	0.0176414	0.177614
ENSG00000174799	CEP135	3.61081	-1.45908	0.017661	0.177687
ENSG00000155850	SLC26A2	10.7973	-0.869874	0.0178062	0.178397
ENSG00000153558	FBXL2	13.7864	-0.784419	0.0178893	0.178778
ENSG00000147100	SLC16A2	26.6125	-0.565903	0.017894	0.178778
ENSG00000169567	HINT1	372.483	-0.23756	0.0178765	0.178778
ENSG00000143149	ALDH9A1	41.6498	-0.435007	0.01791	0.178813
ENSG00000071553	ATP6AP1	130.589	-0.295979	0.0179292	0.17888
ENSG00000079101	CLUL1	4.21933	-1.40372	0.0179706	0.179169
ENSG00000088881	EBF4	9.67632	-0.942424	0.0180296	0.179528
ENSG00000103260	METRN	156.096	-0.35206	0.0180315	0.179528
ENSG00000161277	THAP8	7.68035	-0.951857	0.0180935	0.17997
ENSG00000138162	TACC2	21.1218	-0.598777	0.0181135	0.17997
ENSG00000173214	MFSD4B	5.53768	-1.14322	0.0181868	0.180572
ENSG00000279159	RP3-394A18.1	1.66886	-2.1853	0.0183816	0.182184
ENSG00000233426	EIF3FP3	10.7476	-0.805172	0.0183872	0.182184
ENSG00000180398	MCFD2	61.3784	-0.460568	0.0184109	0.182293
ENSG00000120594	PLXDC2	36.3994	-0.523255	0.0184571	0.182557
ENSG00000246016	LINC01513	1.39072	-2.5419	0.0185313	0.182981
ENSG00000160838	LRRC71	1.08503	-2.92482	0.0186479	0.183879
ENSG00000161243	FBXO27	3.21344	-1.51448	0.0186715	0.18396
ENSG00000198695	MT-ND6	146.517	-0.497526	0.0186817	0.18396
ENSG00000167037	SGSM1	2.66989	-1.87045	0.0187171	0.184182
ENSG00000070159	PTPN3	2.72475	-1.70147	0.0190329	0.186777
ENSG00000226396	RP5-1056L3.3	13.3612	-0.726297	0.019104	0.187347
ENSG00000156206	CFAP161	1.72771	-2.26092	0.0192941	0.188824
ENSG00000169515	CCDC8	11.1974	-0.818969	0.0193433	0.189048
ENSG00000111011	RSRC2	22.5707	-0.600424	0.0194137	0.189221
ENSG00000168056	LTBP3	17.597	-0.716506	0.0194931	0.189722
ENSG00000178429	RPS3AP5	17.5162	-0.656092	0.0194815	0.189722
ENSG00000187609	EXD3	6.98051	-1.00264	0.0196411	0.190919
ENSG00000169814	BTD	5.6805	-1.16854	0.0197891	0.191968
ENSG00000124214	STAU1	48.285	-0.47626	0.019843	0.192112
ENSG00000260852	FBXL19-AS1	1.23979	-2.7505	0.0199021	0.192226
ENSG00000240652	RP11-832N8.1	9.05851	-0.913668	0.0200028	0.192998
ENSG00000167523	SPATA33	17.1893	-0.663188	0.0200532	0.193224
ENSG00000163904	SENP2	19.049	-0.658577	0.0200519	0.193224
ENSG00000049192	ADAMTS6	3.02733	-1.6505	0.0201272	0.193807
ENSG00000153822	KCNJ16	1.87437	-2.07769	0.0204491	0.195519
ENSG00000100433	KCNK10	1.89108	-1.89525	0.0204548	0.195519
ENSG00000185825	BCAP31	28.1659	-0.511503	0.0204299	0.195519
ENSG00000135063	FAM189A2	4.88014	-1.21456	0.0205105	0.195563
ENSG00000125901	MRPS26	49.0554	-0.411555	0.020502	0.195563
ENSG00000132541	RIDA	20.2876	-0.718264	0.0205451	0.195731
ENSG00000119650	IFT43	29.5166	-0.49513	0.0205963	0.195959
ENSG00000176601	MAP3K19	1.65236	-2.25366	0.0206204	0.196057
ENSG00000102924	CBLN1	49.1348	-0.41542	0.0206873	0.19652
ENSG00000185559	DLK1	2150.05	-0.229077	0.0207606	0.196713
ENSG00000110696	C11orf58	49.6461	-0.403368	0.020798	0.196834
ENSG00000100629	CEP128	1.62338	-2.34366	0.0208904	0.197318
ENSG00000178951	ZBTB7A	32.5475	-0.485496	0.0209997	0.198089
ENSG00000067715	SYT1	24.9952	-0.634434	0.021016	0.198113
ENSG00000113838	TBCCD1	2.54731	-1.59235	0.0212815	0.19996
ENSG00000127980	PEX1	5.64118	-1.19464	0.0212741	0.19996
ENSG00000205155	PSENEN	31.5521	-0.928413	0.0212767	0.19996
ENSG00000151773	CCDC122	2.5309	-1.6892	0.0213263	0.20025
ENSG00000228224	NACAP1	13.9912	-0.749735	0.021373	0.200426
ENSG00000255618	RP11-357K6.1	1.66977	-2.25932	0.0214942	0.201124
ENSG00000145335	SNCA	15.078	-0.712657	0.0215218	0.201124
ENSG00000183023	SLC8A1	17.7205	-0.634234	0.0215554	0.201124
ENSG00000149806	FAU	156.885	-0.294655	0.0215382	0.201124
ENSG00000164142	FAM160A1	1.11515	-3.01045	0.0215758	0.201145
ENSG00000214535	RPS15AP1	30.9867	-0.564601	0.0215959	0.201202
ENSG00000116455	WDR77	15.1498	-0.664811	0.0218583	0.202857
ENSG00000170852	KBTBD2	12.9211	-0.736395	0.0218893	0.203014
ENSG00000272163	GS1-72M22.1	4.48311	-1.26845	0.0220064	0.203539
ENSG00000105171	POP4	10.2913	-0.804601	0.0219937	0.203539
ENSG00000169692	AGPAT2	13.119	-0.744389	0.0220169	0.203539
ENSG00000135314	KHDC1	3.37124	-1.48958	0.0220663	0.203734
ENSG00000152620	NADK2	16.1189	-0.664669	0.0222982	0.205347
ENSG00000220842	RP11-572P18.1	28.3327	-0.55775	0.0222927	0.205347
ENSG00000124733	MEA1	41.3204	-0.503421	0.022328	0.205489
ENSG00000122970	IFT81	14.7499	-0.683865	0.022437	0.206096
ENSG00000067167	TRAM1	64.4704	-0.389107	0.0224619	0.206193
ENSG00000224631	RPS27AP16	29.9838	-0.544134	0.0225117	0.206518
ENSG00000170906	NDUFA3	53.0724	-0.376537	0.0225848	0.206924
ENSG00000170921	TANC2	20.076	-0.63501	0.022606	0.206987
ENSG00000137142	IGFBPL1	76.5861	-0.559381	0.0227161	0.207621
ENSG00000119636	BBOF1	4.83755	-1.27486	0.0227562	0.207831
ENSG00000111837	MAK	2.38475	-1.81896	0.0227925	0.208031
ENSG00000168234	TTC39C	17.2051	-0.6304	0.0229095	0.208701
ENSG00000090013	BLVRB	23.6828	-0.572067	0.0229561	0.208936
ENSG00000198171	DDRGK1	27.2305	-0.491603	0.0229645	0.208936
ENSG00000251580	RP11-539L10.3	3.97056	-1.59318	0.0230491	0.20944
ENSG00000184840	TMED9	128.888	-0.327739	0.0231853	0.210412
ENSG00000160948	VPS28	77.6057	-0.314699	0.0232149	0.210547
ENSG00000204438	GPANK1	8.55284	-0.955423	0.0233503	0.211398
ENSG00000249222	ATP5L2	7.38135	-0.967087	0.0234972	0.21257
ENSG00000259985	RP11-549B18.1	2.73036	-1.66783	0.0236257	0.213464
ENSG00000103502	CDIPT	39.0077	-0.405693	0.0236138	0.213464
ENSG00000150471	ADGRL3	36.4126	-0.508791	0.0237035	0.214033
ENSG00000181690	PLAG1	4.6321	-1.28985	0.0238221	0.214564
ENSG00000196183	RPS2P4	77.6054	-0.312052	0.0238054	0.214564
ENSG00000131188	PRR7	29.94	-0.487427	0.0238431	0.214618
ENSG00000240204	SMKR1	7.65102	-0.992449	0.0238831	0.214843
ENSG00000156521	TYSND1	7.5627	-0.902248	0.0242872	0.217932
ENSG00000188596	CFAP54	1.84236	-2.01907	0.0244369	0.218728
ENSG00000119514	GALNT12	9.3228	-0.97114	0.0244998	0.218746
ENSG00000005175	RPAP3	7.6817	-0.900388	0.0245361	0.218794
ENSG00000068903	SIRT2	24.6309	-0.564959	0.0245509	0.218794
ENSG00000233762	AC007969.5	102.649	-0.300624	0.0246616	0.219499
ENSG00000215386	MIR99AHG	5.0818	-1.23439	0.0246973	0.21952
ENSG00000119508	NR4A3	2.97222	-1.46703	0.0247414	0.219673
ENSG00000198169	ZNF251	6.69097	-1.03049	0.0247598	0.219701
ENSG00000157064	NMNAT2	19.6111	-0.598803	0.024808	0.219993
ENSG00000119682	AREL1	15.6891	-0.704184	0.0249303	0.220397
ENSG00000008988	RPS20	47.7443	-0.697287	0.0248878	0.220397
ENSG00000218472	RP1-140K8.2	1.82578	-2.0539	0.0250608	0.221414
ENSG00000126773	PCNX4	27.9192	-0.574196	0.0250978	0.221604
ENSG00000165349	SLC7A3	9.3483	-0.998454	0.0252126	0.222208
ENSG00000145495	2006-03-01	87.9488	-0.440528	0.0252667	0.222324
ENSG00000085719	CPNE3	40.4941	-0.400523	0.0252564	0.222324
ENSG00000171533	MAP6	143.888	-0.253457	0.0252722	0.222324
ENSG00000273218	LLNLR-246C6.1	1.35983	-2.37344	0.0256547	0.224134
ENSG00000235354	CTA-276O3.4	2.82302	-1.65006	0.0256195	0.224134
ENSG00000073150	PANX2	3.65613	-1.38115	0.0257006	0.224134
ENSG00000144228	SPOPL	6.51283	-0.99752	0.0256871	0.224134
ENSG00000176834	VSIG10	8.40836	-0.878701	0.025724	0.224134
ENSG00000143379	SETDB1	8.05996	-0.847192	0.0257118	0.224134
ENSG00000178307	TMEM11	15.8363	-0.635031	0.0257277	0.224134
ENSG00000120519	SLC10A7	1.87039	-2.13554	0.0258339	0.224922
ENSG00000065413	ANKRD44	2.28166	-1.7759	0.0259683	0.225704
ENSG00000272335	RP11-53O19.3	2.09899	-1.82531	0.0262314	0.227693
ENSG00000166407	LMO1	1.04969	-3.04149	0.0265723	0.229446
ENSG00000188396	TCTEX1D4	1.12454	-2.82854	0.0266357	0.229446
ENSG00000260259	RP11-368I7.4	2.15231	-1.77076	0.0265193	0.229446
ENSG00000253716	MINCR	2.25811	-1.74369	0.0266544	0.229446
ENSG00000181378	CFAP65	2.69317	-1.67758	0.0265673	0.229446
ENSG00000221923	ZNF880	2.36382	-1.64121	0.0266305	0.229446
ENSG00000165282	PIGO	7.97753	-0.877878	0.026641	0.229446
ENSG00000103154	NECAB2	9.6579	-0.790291	0.0265121	0.229446
ENSG00000125772	GPCPD1	19.4593	-0.598478	0.0266571	0.229446
ENSG00000125378	BMP4	22.1485	-0.567679	0.026519	0.229446
ENSG00000256045	MTRNR2L10	5.47225	-1.14503	0.026679	0.229497
ENSG00000121310	ECHDC2	1.83889	-2.00558	0.0267682	0.230067
ENSG00000176225	RTTN	1.83871	-1.88528	0.0267773	0.230067
ENSG00000090674	MCOLN1	3.98117	-1.35197	0.0269248	0.230919
ENSG00000096070	BRPF3	13.6364	-0.673541	0.0269235	0.230919
ENSG00000071537	SEL1L	25.6785	-0.579427	0.0271542	0.232331
ENSG00000172817	CYP7B1	2.10722	-2.11156	0.027244	0.232546
ENSG00000106012	IQCE	17.847	-0.705894	0.0273055	0.232794
ENSG00000132604	TERF2	19.0914	-0.570285	0.0273782	0.233275
ENSG00000280234	RP11-145P16.2	2.6974	-1.88843	0.0274251	0.233398
ENSG00000100316	RPL3	73.8148	-0.672352	0.0274727	0.233664
ENSG00000099308	MAST3	2.65749	-1.62062	0.0275176	0.233908
ENSG00000185340	GAS2L1	8.09035	-0.94139	0.0278861	0.236201
ENSG00000181524	RPL24P4	16.9088	-0.68431	0.0279251	0.236252
ENSG00000141519	CCDC40	4.17547	-1.21187	0.0279722	0.236372
ENSG00000131732	ZCCHC9	8.87994	-0.941858	0.0279679	0.236372
ENSG00000204961	PCDHA9	1.35552	-2.29041	0.028067	0.237034
ENSG00000225200	AB019441.29	10.8011	-0.732124	0.0282002	0.237879
ENSG00000148842	CNNM2	9.2994	-0.822979	0.0282815	0.237914
ENSG00000150527	CTAGE5	10.4507	-0.802622	0.0282223	0.237914
ENSG00000135541	AHI1	11.1229	-0.755697	0.0282872	0.237914
ENSG00000063046	EIF4B	43.0502	-0.396435	0.0282426	0.237914
ENSG00000157379	DHRS1	12.071	-0.714439	0.0283833	0.238165
ENSG00000272514	CFAP206	2.02708	-1.89892	0.0284278	0.238398
ENSG00000261557	EEF1A1P38	15.7716	-0.610516	0.0284846	0.238457
ENSG00000170340	B3GNT2	5.66807	-1.11951	0.028765	0.240384
ENSG00000166669	ATF7IP2	3.56967	-1.42874	0.0288695	0.240697
ENSG00000109501	WFS1	7.18072	-0.9539	0.0289257	0.240885
ENSG00000080824	HSP90AA1	219.637	-0.243536	0.0289098	0.240885
ENSG00000168135	KCNJ4	3.53555	-1.35754	0.028995	0.241043
ENSG00000016864	GLT8D1	36.573	-0.434985	0.029358	0.243216
ENSG00000105655	ISYNA1	87.874	-0.327322	0.0293772	0.243234
ENSG00000143315	PIGM	16.7112	-0.593091	0.029463	0.243557
ENSG00000203880	PCMTD2	13.1841	-0.686115	0.0296998	0.245339
ENSG00000241494	RP11-796G6.1	7.75866	-0.890127	0.0297381	0.245373
ENSG00000175792	RUVBL1	30.3744	-0.445456	0.0297888	0.245651
ENSG00000104490	NCALD	24.2113	-0.478517	0.0298117	0.245698
ENSG00000214253	FIS1	94.9174	-0.273707	0.0298837	0.24601
ENSG00000210082	MT-RNR2	5393.99	-0.271438	0.0299434	0.246218
ENSG00000187244	BCAM	21.3764	-0.54323	0.0300353	0.24641
ENSG00000178149	DALRD3	5.15503	-1.18641	0.030227	0.24695
ENSG00000168792	ABHD15	6.50554	-1.0102	0.0302244	0.24695
ENSG00000169964	TMEM42	12.5823	-0.721205	0.0301798	0.24695
ENSG00000167123	CERCAM	16.5115	-0.679178	0.0302864	0.24695
ENSG00000080298	RFX3	25.2374	-0.528865	0.0301492	0.24695
ENSG00000214194	LINC00998	39.5803	-0.521023	0.0302889	0.24695
ENSG00000198088	NUP62CL	5.14831	-1.25112	0.0303279	0.246976
ENSG00000006042	TMEM98	97.5696	-0.291788	0.0303273	0.246976
ENSG00000261558	CTD-2291D10.2	1.05005	-2.54134	0.0303986	0.247145
ENSG00000161996	WDR90	4.64766	-1.12865	0.0305177	0.247818
ENSG00000164463	CREBRF	7.16611	-1.0052	0.0307654	0.248985
ENSG00000129562	DAD1	152.397	-0.27039	0.030759	0.248985
ENSG00000279673	RP11-185E8.2	1.83689	-1.91294	0.0308321	0.249067
ENSG00000164081	TEX264	31.9885	-0.469357	0.030824	0.249067
ENSG00000107263	RAPGEF1	31.3734	-0.437942	0.030809	0.249067
ENSG00000182183	FAM159A	1.13779	-2.43992	0.0309476	0.249475
ENSG00000249264	EEF1A1P9	35.4452	-0.439682	0.0309192	0.249475
ENSG00000243943	ZNF512	21.5962	-0.547039	0.0310301	0.25
ENSG00000130150	MOSPD2	11.339	-0.822144	0.0310555	0.250042
ENSG00000244740	RP11-463H24.1	16.0109	-0.626999	0.0310852	0.250042
ENSG00000119685	TTLL5	6.42386	-0.9914	0.0311692	0.250242
ENSG00000251562	MALAT1	521.845	-0.62221	0.0311731	0.250242
ENSG00000189157	FAM47E	4.37141	-1.16194	0.031249	0.250498
ENSG00000150672	DLG2	2.93617	-1.42595	0.031376	0.251236
ENSG00000176472	ZNF575	1.35075	-2.37473	0.0316446	0.252822
ENSG00000008952	SEC62	37.8042	-0.390919	0.0317082	0.253189
ENSG00000214293	APTR	8.66493	-0.914866	0.0317399	0.253302
ENSG00000104218	CSPP1	8.07742	-0.887222	0.0317929	0.253584
ENSG00000256683	ZNF350	2.16669	-1.83702	0.0318179	0.253642
ENSG00000156050	FAM161B	4.65895	-1.13424	0.0318476	0.253738
ENSG00000272572	RP11-179B2.2	2.32651	-1.67164	0.0319091	0.254087
ENSG00000079974	RABL2B	15.8894	-0.62853	0.0319445	0.254228
ENSG00000213152	RPL7AP60	7.67377	-0.873561	0.0320801	0.254665
ENSG00000102100	SLC35A2	21.1538	-0.541099	0.0320881	0.254665
ENSG00000214029	ZNF891	2.80322	-1.54776	0.0322715	0.255274
ENSG00000214016	RPSAP61	4.55932	-1.21534	0.0322963	0.255329
ENSG00000137494	ANKRD42	7.60084	-0.891281	0.0323235	0.255404
ENSG00000212978	AC016747.3	6.74656	-1.01322	0.0324051	0.255626
ENSG00000151553	FAM160B1	6.83532	-0.925929	0.032398	0.255626
ENSG00000183298	RPSAP19	5.17085	-1.02387	0.0324741	0.25603
ENSG00000127419	TMEM175	11.3498	-0.755867	0.0325014	0.256104
ENSG00000150991	UBC	125.688	-0.495573	0.0327103	0.257045
ENSG00000137100	DCTN3	47.7025	-0.377013	0.0327554	0.257259
ENSG00000175264	CHST1	3.44489	-1.28789	0.0328444	0.257453
ENSG00000166482	MFAP4	6.45363	-0.984571	0.0328338	0.257453
ENSG00000149179	C11orf49	48.7004	-0.391451	0.0328518	0.257453
ENSG00000188295	ZNF669	1.26546	-2.31192	0.033009	0.258402
ENSG00000151067	CACNA1C	2.85106	-1.40744	0.033055	0.258622
ENSG00000105472	CLEC11A	18.3908	-0.622049	0.0331135	0.258908
ENSG00000243964	RPL23AP65	5.85047	-0.986002	0.0333884	0.26052
ENSG00000163913	IFT122	10.6179	-0.723729	0.0335021	0.26084
ENSG00000108018	SORCS1	10.8423	-0.785859	0.0336234	0.261501
ENSG00000183718	TRIM52	2.52741	-1.47012	0.0336518	0.26158
ENSG00000104044	OCA2	3.17552	-1.48	0.0338518	0.262567
ENSG00000136935	GOLGA1	6.52185	-0.945784	0.0338244	0.262567
ENSG00000111261	MANSC1	7.56481	-0.878014	0.0339313	0.263041
ENSG00000225968	ELFN1	23.6173	-0.514163	0.0339812	0.263286
ENSG00000160808	MYL3	1.86357	-1.91007	0.0343051	0.264985
ENSG00000175806	MSRA	5.7222	-1.0715	0.0343522	0.264985
ENSG00000255135	RP11-111M22.3	6.18059	-1.06574	0.0344774	0.264985
ENSG00000123810	B9D2	5.85617	-0.985227	0.034428	0.264985
ENSG00000116406	EDEM3	9.02258	-0.90422	0.0344358	0.264985
ENSG00000232713	AC010733.5	16.5009	-0.6566	0.0343966	0.264985
ENSG00000169020	ATP5I	25.7152	-0.566755	0.0344547	0.264985
ENSG00000144567	FAM134A	66.1799	-0.312238	0.034318	0.264985
ENSG00000219758	RP1-249H1.3	2.13919	-1.77412	0.0345517	0.265272
ENSG00000125848	FLRT3	22.6566	-0.54527	0.0345369	0.265272
ENSG00000185737	NRG3	3.8328	-1.29547	0.0346097	0.265549
ENSG00000164199	ADGRV1	14.3361	-0.658135	0.0346305	0.265549
ENSG00000150459	SAP18	67.5663	-0.32216	0.0346617	0.265549
ENSG00000136003	ISCU	75.3603	-0.315117	0.0347225	0.265731
ENSG00000180447	GAS1	16.358	-0.621368	0.0347792	0.26574
ENSG00000142676	RPL11	551.564	-0.566152	0.0348096	0.26583
ENSG00000131013	PPIL4	14.5453	-0.693582	0.0348433	0.265888
ENSG00000099219	ERMP1	4.77201	-1.21132	0.0349312	0.266193
ENSG00000143183	TMCO1	31.0082	-0.506275	0.0350784	0.267139
ENSG00000086619	ERO1B	8.99871	-1.01984	0.0351493	0.267287
ENSG00000166402	TUB	10.2717	-0.793768	0.0351708	0.267309
ENSG00000003989	SLC7A2	3.40297	-1.36773	0.0352069	0.267442
ENSG00000158623	COPG2	2.9215	-1.43413	0.0353741	0.268286
ENSG00000114446	IFT57	28.5582	-0.523406	0.0355014	0.26911
ENSG00000163273	NPPC	2.66182	-1.54755	0.035535	0.269222
ENSG00000242071	RPL7AP6	17.4087	-0.600912	0.0355744	0.269378
ENSG00000237991	RPL35P1	23.4276	-0.496769	0.0356644	0.269917
ENSG00000278765	RP5-890E16.5	0.999059	-2.75037	0.0358122	0.270608
ENSG00000226243	RPL37AP1	19.5086	-0.626616	0.035883	0.270716
ENSG00000123908	AGO2	20.3742	-0.560345	0.0358819	0.270716
ENSG00000141582	CBX4	18.7979	-0.602235	0.035943	0.271026
ENSG00000184838	PRR16	1.32311	-2.53923	0.0359838	0.271191
ENSG00000167434	CA4	5.50962	-1.02896	0.0360935	0.27178
ENSG00000171492	LRRC8D	20.2821	-0.533151	0.0360997	0.27178
ENSG00000204386	NEU1	47.8494	-0.473556	0.0361538	0.271902
ENSG00000213291	RP11-420H19.3	1.38102	-2.07914	0.0363398	0.273014
ENSG00000101144	BMP7	167.609	-0.24443	0.0364694	0.273416
ENSG00000248008	NRAV	9.63745	-0.778829	0.0365971	0.274087
ENSG00000165288	BRWD3	5.92409	-0.95268	0.0366961	0.274399
ENSG00000130702	LAMA5	53.1286	-0.346255	0.0367186	0.274424
ENSG00000138326	RPS24	296.462	-0.281679	0.0367513	0.274526
ENSG00000204347	BTBD17	14.853	-0.627181	0.0367945	0.274675
ENSG00000130208	APOC1	1.06935	-2.50583	0.0369691	0.275351
ENSG00000153896	ZNF599	6.44401	-0.972753	0.0369769	0.275351
ENSG00000170260	ZNF212	7.21884	-0.937266	0.0370551	0.275785
ENSG00000152558	TMEM123	50.3848	-0.339587	0.0370774	0.275785
ENSG00000261409	RP6-24A23.7	11.1239	-0.723913	0.03718	0.276178
ENSG00000243667	WDR92	3.57916	-1.41323	0.037226	0.276347
ENSG00000176978	DPP7	19.4771	-0.593484	0.0373815	0.27719
ENSG00000212789	ST13P5	0.978281	-2.66056	0.0374886	0.277269
ENSG00000111676	ATN1	43.0063	-0.473027	0.0375189	0.277269
ENSG00000174938	SEZ6L2	76.5772	-0.303851	0.0375201	0.277269
ENSG00000240509	RPL34P18	2.47773	-1.4698	0.0376158	0.277803
ENSG00000166033	HTRA1	20.8987	-0.522871	0.0378787	0.279194
ENSG00000269028	MTRNR2L12	6.50557	-0.949844	0.0379675	0.279682
ENSG00000124155	PIGT	47.5885	-0.351059	0.0380566	0.28005
ENSG00000154080	CHST9	1.30233	-2.27992	0.0380897	0.280151
ENSG00000255074	RP11-140L24.3	2.29596	-1.55292	0.0384683	0.282088
ENSG00000164743	C8orf48	2.77293	-1.52191	0.0385781	0.282088
ENSG00000131018	SYNE1	12.7974	-0.689665	0.0384875	0.282088
ENSG00000100211	CBY1	21.2024	-0.523035	0.0387139	0.282714
ENSG00000254780	RP11-793I11.1	4.80199	-1.10466	0.0388703	0.283567
ENSG00000109794	FAM149A	3.31714	-1.31378	0.0388962	0.283613
ENSG00000218175	AC016739.2	24.4044	-0.487228	0.0389878	0.283874
ENSG00000162733	DDR2	4.04131	-1.31292	0.0391192	0.284512
ENSG00000245248	USP2-AS1	1.05036	-2.80217	0.0392232	0.284722
ENSG00000135346	CGA	2.16711	-2.17832	0.0392864	0.284722
ENSG00000128185	DGCR6L	18.5408	-0.567007	0.0392834	0.284722
ENSG00000275385	CCL18	1.45631	-2.23509	0.0393135	0.284775
ENSG00000131697	NPHP4	5.14828	-1.03042	0.0395054	0.285302
ENSG00000250182	EEF1A1P13	45.8362	-0.450518	0.0396238	0.285869
ENSG00000267680	ZNF224	2.41054	-1.59067	0.0397595	0.286272
ENSG00000196557	CACNA1H	11.6317	-0.67893	0.0397485	0.286272
ENSG00000111752	PHC1	1.23977	-2.30215	0.0398149	0.286384
ENSG00000271029	RP11-849F2.10	2.982	-1.34148	0.0399291	0.286587
ENSG00000144647	POMGNT2	26.2526	-0.507533	0.0399322	0.286587
ENSG00000224383	PRR29	2.03739	-1.98168	0.0400358	0.286908
ENSG00000140526	ABHD2	54.9626	-0.366125	0.0400466	0.286908
ENSG00000112357	PEX7	4.10505	-1.27534	0.0401456	0.287466
ENSG00000003393	ALS2	12.2684	-0.709284	0.0402783	0.288273
ENSG00000174652	ZNF266	6.61625	-0.878181	0.0404152	0.288969
ENSG00000013583	HEBP1	36.1784	-0.407243	0.0404159	0.288969
ENSG00000183091	NEB	1.1381	-2.26435	0.0406082	0.2902
ENSG00000147604	RPL7	13.4701	-0.661558	0.0406722	0.290513
ENSG00000246982	RP1-179N16.6	0.994519	-2.71847	0.0408914	0.290715
ENSG00000275734	RP11-368I7.6	1.4796	-2.02955	0.0408289	0.290715
ENSG00000266916	ZNF793-AS1	3.1938	-1.41237	0.0408946	0.290715
ENSG00000188064	WNT7B	3.51327	-1.30917	0.0409133	0.290715
ENSG00000206418	RAB12	16.6202	-0.838133	0.041005	0.290715
ENSG00000185716	C16orf52	9.44023	-0.796518	0.0408349	0.290715
ENSG00000143537	ADAM15	16.8839	-0.62918	0.0409076	0.290715
ENSG00000164300	SERINC5	21.6756	-0.599971	0.0408501	0.290715
ENSG00000136040	PLXNC1	16.8733	-0.56813	0.0409466	0.290715
ENSG00000117984	CTSD	158.871	-0.40798	0.0407613	0.290715
ENSG00000100058	CRYBB2P1	4.13616	-1.17489	0.0410614	0.290833
ENSG00000129657	SEC14L1	24.5978	-0.479038	0.0411268	0.290866
ENSG00000213598	RP11-112J1.1	13.2854	-0.624616	0.0413562	0.29177
ENSG00000079739	PGM1	11.0299	-0.731893	0.0413823	0.291797
ENSG00000019505	SYT13	33.6916	-0.452505	0.0414007	0.291797
ENSG00000121005	CRISPLD1	33.2138	-0.443216	0.041445	0.291966
ENSG00000172058	SERF1A	1.33068	-2.06787	0.0414794	0.292064
ENSG00000132698	RAB25	14.0128	-0.667229	0.0415714	0.292504
ENSG00000101134	DOK5	13.6539	-0.620899	0.0416211	0.292504
ENSG00000180172	RPS12P23	3.62162	-1.2506	0.0416767	0.292736
ENSG00000104957	CCDC130	10.1747	-0.712416	0.0418093	0.29338
ENSG00000240087	RPSAP12	26.9967	-0.490009	0.0419728	0.294384
ENSG00000224094	RPS24P8	2.04631	-1.68274	0.04206	0.294707
ENSG00000044574	HSPA5	185.81	-0.245277	0.0422988	0.296236
ENSG00000141002	TCF25	43.123	-0.350535	0.0423198	0.296238
ENSG00000161558	TMEM143	2.66557	-1.68986	0.0424632	0.296513
ENSG00000204677	FAM153C	3.07964	-1.37803	0.0423808	0.296513
ENSG00000225405	RPS15AP17	9.16846	-0.773082	0.0425035	0.296513
ENSG00000198919	DZIP3	18.4427	-0.579399	0.0424983	0.296513
ENSG00000131263	RLIM	25.0643	-0.453214	0.0424551	0.296513
ENSG00000164609	SLU7	19.0704	-0.567698	0.0425494	0.296545
ENSG00000268222	EEF1A1P7	13.367	-0.64234	0.0429122	0.298493
ENSG00000154479	CCDC173	5.09292	-1.06542	0.0429564	0.298656
ENSG00000147905	ZCCHC7	8.25508	-0.836073	0.0430886	0.29943
ENSG00000077514	POLD3	5.20621	-1.08307	0.0431373	0.299623
ENSG00000272420	RP4-740C4.7	1.0986	-2.59074	0.0433755	0.300987
ENSG00000231160	KLF3-AS1	1.1647	-2.43439	0.0434118	0.301016
ENSG00000143486	EIF2D	13.5607	-0.624001	0.0434216	0.301016
ENSG00000071462	WBSCR22	22.7064	-0.541669	0.0435585	0.301674
ENSG00000153721	CNKSR3	8.31851	-0.797668	0.0436616	0.301758
ENSG00000048342	CC2D2A	20.4198	-0.537769	0.0436689	0.301758
ENSG00000026652	AGPAT4	16.2937	-0.562407	0.0437528	0.302145
ENSG00000163510	CWC22	5.9536	-0.91493	0.0438813	0.302595
ENSG00000230580	AC021016.7	6.65665	-0.857847	0.04387	0.302595
ENSG00000077235	GTF3C1	30.0354	-0.417631	0.0439711	0.302924
ENSG00000114473	IQCG	13.4275	-0.665871	0.044015	0.303081
ENSG00000137970	RPL7P9	30.4456	-0.466425	0.0440911	0.303089
ENSG00000134825	TMEM258	59.3312	-0.342982	0.0441852	0.303235
ENSG00000100330	MTMR3	3.71286	-1.19891	0.0443083	0.303789
ENSG00000198712	MT-CO2	214.387	-0.412147	0.0442997	0.303789
ENSG00000133477	FAM83F	2.67748	-1.55572	0.0443614	0.303863
ENSG00000150627	WDR17	5.93862	-1.03881	0.0443495	0.303863
ENSG00000229994	RPL5P4	30.8674	-0.405809	0.0446269	0.305244
ENSG00000197959	DNM3	4.97117	-1.08001	0.0448119	0.306072
ENSG00000178700	DHFR2	3.96918	-1.13637	0.0449144	0.306414
ENSG00000073670	ADAM11	2.32206	-1.59543	0.0450918	0.307108
ENSG00000244627	RP3-449O17.1	1.1569	-2.17463	0.0452525	0.307473
ENSG00000185798	WDR53	2.08884	-1.6513	0.0453325	0.307841
ENSG00000197044	ZNF441	4.01885	-1.14858	0.0454558	0.308179
ENSG00000262902	MTCO1P40	20.1529	-0.599171	0.0454249	0.308179
ENSG00000169302	STK32A	3.74214	-1.15742	0.045612	0.308314
ENSG00000055483	USP36	11.7325	-0.717911	0.0455978	0.308314
ENSG00000005100	DHX33	23.9271	-0.459123	0.0455695	0.308314
ENSG00000162994	CLHC1	3.56725	-1.32365	0.0456664	0.308399
ENSG00000142039	CCDC97	13.9453	-0.588646	0.0457325	0.308399
ENSG00000174851	YIF1A	42.6787	-0.388373	0.0456805	0.308399
ENSG00000127914	AKAP9	85.4339	-0.310395	0.0457306	0.308399
ENSG00000214367	HAUS3	2.42012	-1.60124	0.0457546	0.308403
ENSG00000078319	PMS2P1	3.16149	-1.33907	0.0459035	0.309116
ENSG00000160570	DEDD2	11.6752	-0.6475	0.0459018	0.309116
ENSG00000137522	RNF121	7.60559	-0.83858	0.0460205	0.309759
ENSG00000101327	PDYN	2.44329	-1.68948	0.0460921	0.30995
ENSG00000277149	TYW1B	1.41794	-2.21827	0.046133	0.31008
ENSG00000242852	ZNF709	3.92243	-1.21441	0.0461974	0.310315
ENSG00000121089	NACA3P	37.2299	-0.409809	0.046316	0.310873
ENSG00000175161	CADM2	35.9677	-0.414976	0.0463655	0.310915
ENSG00000183283	DAZAP2	39.9314	-0.413742	0.0463479	0.310915
ENSG00000214389	RPS3AP26	69.4726	-0.32192	0.0465035	0.311695
ENSG00000198795	ZNF521	29.2439	-0.502438	0.0465275	0.311711
ENSG00000185946	RNPC3	2.19473	-1.62872	0.046603	0.311937
ENSG00000183722	LHFP	51.2805	-0.348566	0.0466307	0.311965
ENSG00000079435	LIPE	1.55546	-1.97783	0.0467301	0.312193
ENSG00000170270	GON7	10.0674	-0.785108	0.0467717	0.312326
ENSG00000174080	CTSF	15.059	-0.610333	0.0469648	0.313178
ENSG00000228149	RPL3P1	1.31784	-2.04219	0.0470031	0.313288
ENSG00000132394	EEFSEC	7.74331	-0.801102	0.0470495	0.313364
ENSG00000127540	UQCR11	69.0597	-0.311411	0.0470581	0.313364
ENSG00000270702	RP11-107F6.4	2.71076	-1.35173	0.04709	0.313411
ENSG00000110148	CCKBR	3.91449	-1.16166	0.0474968	0.31485
ENSG00000106460	TMEM106B	27.5118	-0.459096	0.0475224	0.31485
ENSG00000277147	LINC00869	1.16294	-2.26663	0.0476273	0.315108
ENSG00000164087	POC1A	4.07187	-1.15873	0.0476271	0.315108
ENSG00000124615	MOCS1	2.3971	-1.44296	0.0477812	0.3154
ENSG00000237973	MTCO1P12	9.45332	-0.748711	0.047729	0.3154
ENSG00000232362	ATP5LP2	1.90749	-1.65399	0.0478732	0.315862
ENSG00000169609	C15orf40	11.7985	-0.633821	0.0479798	0.316093
ENSG00000103148	NPRL3	14.8754	-0.566386	0.0480043	0.316093
ENSG00000172915	NBEA	31.1761	-0.44341	0.0479667	0.316093
ENSG00000100335	MIEF1	19.9369	-0.498918	0.0480553	0.316192
ENSG00000204568	MRPS18B	27.0475	-0.451187	0.0481419	0.316616
ENSG00000229809	ZNF688	9.91947	-0.747573	0.0482473	0.317164
ENSG00000242060	RPS3AP49	26.525	-0.445735	0.0482826	0.317251
ENSG00000130772	MED18	3.46688	-1.31291	0.0485338	0.317593
ENSG00000163040	CCDC74A	13.2197	-0.627124	0.0484408	0.317593
ENSG00000147044	CASK	28.9973	-0.45135	0.0485088	0.317593
ENSG00000104549	SQLE	56.1136	-0.351003	0.048473	0.317593
ENSG00000182405	PGBD4	1.23081	-2.31659	0.0486292	0.31774
ENSG00000141034	GID4	5.08432	-1.01749	0.0486877	0.31774
ENSG00000100003	SEC14L2	5.4672	-0.966831	0.0487554	0.31774
ENSG00000133302	SLF1	6.01464	-0.921359	0.0487221	0.31774
ENSG00000064601	CTSA	10.8475	-0.684727	0.0486541	0.31774
ENSG00000117305	HMGCL	17.7028	-0.529662	0.0487472	0.31774
ENSG00000148719	DNAJB12	22.8492	-0.519154	0.0489328	0.318607
ENSG00000198840	MT-ND3	101.552	-0.306155	0.0491553	0.319187
ENSG00000112378	PERP	61.6769	-0.397115	0.0491846	0.31919
ENSG00000163956	LRPAP1	85.5817	-0.318664	0.0492153	0.31919
ENSG00000185345	PARK2	2.10198	-1.56433	0.0493398	0.319292
ENSG00000124523	SIRT5	4.52771	-1.043	0.0493938	0.319292
ENSG00000213302	RP11-560I19.2	6.42663	-0.907746	0.0493878	0.319292
ENSG00000144747	TMF1	19.6059	-0.484688	0.0493714	0.319292
ENSG00000179950	PUF60	80.5942	-0.28071	0.049328	0.319292
ENSG00000171853	TRAPPC12	23.422	-0.464896	0.0494636	0.319599
ENSG00000196576	PLXNB2	65.7266	-0.286795	0.0496071	0.320382
ENSG00000113805	CNTN3	4.31586	-1.24784	0.0497611	0.321232
ENSG00000105438	KDELR1	135.928	-0.259373	0.0499221	0.321837
ENSG00000164574	GALNT10	52.1275	-0.35197	0.0500174	0.322307
ENSG00000231164	RPL7P56	17.7642	-0.545981	0.0501618	0.322803
ENSG00000139168	ZCRB1	42.996	-0.394856	0.0501424	0.322803
ENSG00000153130	SCOC	53.4683	-0.342353	0.0502151	0.323001
ENSG00000179299	NSUN7	5.231	-1.00692	0.0504417	0.324168
ENSG00000241612	RP13-585F24.1	1.22895	-2.28997	0.0505534	0.324568
ENSG00000219375	RP11-69L16.3	1.0838	-2.22092	0.0506316	0.324568
ENSG00000157087	ATP2B2	1.68967	-1.94208	0.0506621	0.324568
ENSG00000237943	PRKCQ-AS1	2.63813	-1.42074	0.050632	0.324568
ENSG00000198121	LPAR1	2.29293	-1.64824	0.0508864	0.324845
ENSG00000226532	RP5-1052M9.1	10.7787	-0.754738	0.0508726	0.324845
ENSG00000232573	RPL3P4	15.4191	-0.647803	0.0507911	0.324845
ENSG00000244625	MIATNB	1.77539	-1.79188	0.0509224	0.32493
ENSG00000218336	TENM3	47.4047	-0.405968	0.0509859	0.325046
ENSG00000168803	ADAL	6.79585	-0.938499	0.0511847	0.326169
ENSG00000226690	AC005281.1	2.85697	-1.58853	0.0512107	0.32619
ENSG00000162004	CCDC78	1.17888	-2.3446	0.0515092	0.326704
ENSG00000150995	ITPR1	3.56616	-1.36727	0.0514802	0.326704
ENSG00000116127	ALMS1	5.66601	-1.0417	0.0513883	0.326704
ENSG00000073050	XRCC1	9.93767	-0.711902	0.0515737	0.326704
ENSG00000118096	IFT46	13.0682	-0.64186	0.0514478	0.326704
ENSG00000115652	UXS1	16.5478	-0.535799	0.051421	0.326704
ENSG00000135047	CTSL	26.8065	-0.465061	0.051489	0.326704
ENSG00000115677	HDLBP	141.263	-0.242949	0.0515873	0.326704
ENSG00000212127	TAS2R14	1.45634	-2.08465	0.0518171	0.327592
ENSG00000256092	RP13-942N8.1	2.6709	-1.40649	0.0517992	0.327592
ENSG00000143228	NUF2	2.81097	-1.33893	0.0518187	0.327592
ENSG00000119431	HDHD3	8.04305	-0.747484	0.0520055	0.328339
ENSG00000260630	SNAI3-AS1	4.18185	-1.23843	0.0521405	0.329047
ENSG00000217004	RP3-329A5.1	1.19692	-2.48492	0.0521705	0.329091
ENSG00000170271	FAXDC2	4.14002	-1.09164	0.0522625	0.329282
ENSG00000135338	LCA5	8.06791	-0.81553	0.0522695	0.329282
ENSG00000178053	MLF1	22.1132	-0.467476	0.0523	0.329329
ENSG00000130347	RTN4IP1	2.97173	-1.35647	0.0523884	0.329597
ENSG00000214401	KANSL1-AS1	3.67069	-1.28518	0.0523723	0.329597
ENSG00000166136	NDUFB8	8.04925	-0.830196	0.0524456	0.329668
ENSG00000113048	MRPS27	28.5891	-0.45266	0.0524311	0.329668
ENSG00000255991	RP11-242C24.2	3.56026	-1.18735	0.0524786	0.329731
ENSG00000173113	TRMT112	57.143	-0.351906	0.0525292	0.329905
ENSG00000168589	DYNLRB2	6.27087	-0.926638	0.0526043	0.330232
ENSG00000110911	SLC11A2	12.6775	-0.6809	0.0527012	0.330695
ENSG00000138738	PRDM5	1.84564	-1.73563	0.0527975	0.330722
ENSG00000184792	OSBP2	7.99388	-0.783083	0.0527911	0.330722
ENSG00000110328	GALNT18	13.1097	-0.632607	0.0527626	0.330722
ENSG00000260526	RP11-73K9.2	1.00907	-2.26925	0.0529955	0.331056
ENSG00000006016	CRLF1	2.05663	-1.88909	0.0529996	0.331056
ENSG00000111186	WNT5B	8.91871	-0.763387	0.0529193	0.331056
ENSG00000174197	MGA	13.3183	-0.608772	0.0529393	0.331056
ENSG00000125611	CHCHD5	28.9701	-0.414082	0.0528977	0.331056
ENSG00000137038	TMEM261	40.3683	-0.394939	0.0530197	0.331056
ENSG00000166503	RP11-382A20.3	76.0549	-0.286423	0.0530354	0.331056
ENSG00000188243	COMMD6	170.024	-0.219028	0.0530091	0.331056
ENSG00000198832	SELM	30.5597	-0.452484	0.0532409	0.331762
ENSG00000240388	CTD-2061E19.1	5.96693	-1.35815	0.0533239	0.332081
ENSG00000136504	KAT7	15.6862	-0.572163	0.0533616	0.332081
ENSG00000197780	TAF13	19.4438	-0.52469	0.053348	0.332081
ENSG00000158423	RIBC1	2.97029	-1.44729	0.0533865	0.332093
ENSG00000112149	CD83	12.7612	-0.670375	0.0535035	0.332676
ENSG00000196151	WDSUB1	9.20881	-0.755928	0.0535277	0.332683
ENSG00000204084	INPP5B	2.15366	-1.61615	0.0535786	0.332711
ENSG00000232472	EEF1B2P3	3.94386	-1.181	0.0536282	0.332875
ENSG00000137198	GMPR	4.45335	-1.09624	0.0536872	0.333035
ENSG00000100151	PICK1	11.9745	-0.665218	0.0537468	0.333035
ENSG00000168028	RPSA	71.1587	-0.295876	0.0537395	0.333035
ENSG00000100350	FOXRED2	19.5123	-0.506352	0.0540545	0.33379
ENSG00000226419	SLC16A1-AS1	1.0644	-2.23734	0.0541435	0.334134
ENSG00000159658	EFCAB14	18.6835	-0.509069	0.0542452	0.334262
ENSG00000110442	COMMD9	38.3837	-0.3555	0.0542941	0.334262
ENSG00000131061	ZNF341	1.19572	-2.2807	0.0543272	0.334323
ENSG00000245275	SAP30L-AS1	2.64338	-1.36501	0.0545076	0.334563
ENSG00000114805	PLCH1	3.52945	-1.26942	0.054509	0.334563
ENSG00000124006	OBSL1	34.267	-0.38865	0.0545293	0.334563
ENSG00000176723	ZNF843	1.08814	-2.57191	0.0546323	0.335052
ENSG00000138190	EXOC6	7.65021	-0.89245	0.0547719	0.335059
ENSG00000260916	CCPG1	8.3582	-0.783555	0.0547269	0.335059
ENSG00000107186	MPDZ	14.0917	-0.601816	0.0547924	0.335059
ENSG00000132639	SNAP25	26.4962	-0.488498	0.0547953	0.335059
ENSG00000169955	ZNF747	5.85325	-0.916184	0.0548459	0.335073
ENSG00000168918	INPP5D	3.37394	-1.22073	0.0552315	0.336034
ENSG00000178171	AMER3	5.61875	-0.926182	0.0552338	0.336034
ENSG00000182986	ZNF320	8.75098	-0.717183	0.055123	0.336034
ENSG00000240036	RP11-587D21.1	29.0624	-0.490311	0.0551803	0.336034
ENSG00000115541	HSPE1	24.4927	-0.463719	0.0552852	0.336034
ENSG00000148834	GSTO1	48.7561	-0.323797	0.0552487	0.336034
ENSG00000102245	CD40LG	2.65688	-1.37271	0.0554204	0.336578
ENSG00000101843	PSMD10	15.3272	-0.853118	0.0556837	0.337321
ENSG00000233461	RP11-295G20.2	2.14617	-1.53954	0.0557372	0.337449
ENSG00000023171	GRAMD1B	7.93138	-0.815499	0.0558133	0.337449
ENSG00000160801	PTH1R	19.6919	-0.609752	0.0558224	0.337449
ENSG00000117335	CD46	41.9271	-0.386831	0.0557915	0.337449
ENSG00000228223	HCG11	1.2727	-2.10918	0.0559149	0.337866
ENSG00000255561	FDXACB1	1.94279	-1.6563	0.0562761	0.33962
ENSG00000186462	NAP1L2	3.17843	-1.27162	0.0563663	0.340021
ENSG00000123219	CENPK	5.93807	-1.02193	0.0565403	0.340928
ENSG00000167380	ZNF226	11.2701	-0.620405	0.0567301	0.341785
ENSG00000063761	ADCK1	3.37375	-1.19428	0.0568376	0.342275
ENSG00000157240	FZD1	40.4233	-0.391999	0.057152	0.343569
ENSG00000261188	CTA-445C9.14	2.29291	-1.45923	0.0577191	0.346064
ENSG00000100575	TIMM9	16.7486	-0.60742	0.0576897	0.346064
ENSG00000182568	SATB1	15.2757	-0.581051	0.0578176	0.346064
ENSG00000213757	CTC-451P13.1	55.9966	-0.311298	0.0577909	0.346064
ENSG00000173376	NDNF	3.8642	-1.22183	0.058079	0.346855
ENSG00000125812	GZF1	7.63589	-0.809445	0.0580443	0.346855
ENSG00000119333	WDR34	46.683	-0.31995	0.0580704	0.346855
ENSG00000160325	CACFD1	49.722	-0.310707	0.0585677	0.349048
ENSG00000101680	LAMA1	13.2893	-0.618236	0.0586458	0.349369
ENSG00000144802	NFKBIZ	1.1279	-2.41807	0.0587239	0.349544
ENSG00000249709	ZNF564	1.12554	-2.20628	0.0588724	0.349992
ENSG00000203930	LINC00632	5.78558	-0.891539	0.0590151	0.350405
ENSG00000169891	REPS2	2.08512	-1.64142	0.0590922	0.350498
ENSG00000106077	ABHD11	8.42003	-0.75866	0.0591061	0.350498
ENSG00000067048	DDX3Y	11.3091	-0.636232	0.0590553	0.350498
ENSG00000234017	RP11-214N15.5	60.5497	-0.283864	0.0591283	0.350498
ENSG00000169297	NR0B1	2.83471	-1.32838	0.0591909	0.350724
ENSG00000137868	STRA6	4.69921	-1.03223	0.0593653	0.351165
ENSG00000175886	RPL7AP66	8.98741	-0.707299	0.0594289	0.351165
ENSG00000175354	PTPN2	15.8099	-0.541349	0.0594053	0.351165
ENSG00000123094	RASSF8	17.8079	-0.509204	0.0594653	0.35119
ENSG00000247627	MTND4P12	30.1373	-0.462135	0.0596118	0.351593
ENSG00000279865	RP11-69M1.6	98.614	-0.264324	0.0596559	0.351593
ENSG00000187994	RINL	2.00993	-1.69546	0.059726	0.351698
ENSG00000248550	OTX2-AS1	4.54647	-1.06108	0.0597473	0.351698
ENSG00000181458	TMEM45A	6.47548	-0.975596	0.0597381	0.351698
ENSG00000069248	NUP133	14.0087	-0.58318	0.05979	0.351806
ENSG00000198455	ZXDB	6.4622	-0.913389	0.0599078	0.352066
ENSG00000173013	CCDC96	4.54095	-1.02117	0.0599653	0.35226
ENSG00000185024	BRF1	12.6765	-0.648042	0.0602631	0.353315
ENSG00000213123	TCTEX1D2	31.3242	-0.401622	0.0602284	0.353315
ENSG00000197603	C5orf42	7.61797	-0.767823	0.060419	0.354055
ENSG00000163807	KIAA1143	9.96127	-0.65823	0.0604697	0.354063
ENSG00000232385	RPS3AP25	17.8081	-0.512463	0.0604696	0.354063
ENSG00000122482	ZNF644	19.5855	-0.473469	0.0605576	0.354433
ENSG00000198843	SELT	28.0542	-0.425764	0.0606361	0.354748
ENSG00000176124	DLEU1	1.37713	-2.1379	0.0607788	0.355128
ENSG00000164989	CCDC171	3.14826	-1.42889	0.0607301	0.355128
ENSG00000185432	METTL7A	2.81329	-1.36301	0.0608446	0.355128
ENSG00000125482	TTF1	5.8313	-0.908865	0.0608039	0.355128
ENSG00000157540	DYRK1A	13.0944	-0.610053	0.0608064	0.355128
ENSG00000243746	EEF1A1P10	33.4639	-0.416691	0.0609807	0.355579
ENSG00000197479	PCDHB11	11.4301	-0.616404	0.0612153	0.355673
ENSG00000111897	SERINC1	99.7348	-0.310839	0.0612813	0.355769
ENSG00000139651	ZNF740	9.5288	-0.731745	0.0613858	0.356231
ENSG00000221946	FXYD7	9.20062	-0.681593	0.0614342	0.356368
ENSG00000227077	AC107983.4	1.35379	-2.02864	0.0614767	0.356471
ENSG00000092931	MFSD11	7.56145	-0.801853	0.0616493	0.356839
ENSG00000116574	RHOU	11.0004	-0.707797	0.0616268	0.356839
ENSG00000172115	CYCS	27.232	-0.468749	0.0616105	0.356839
ENSG00000162814	SPATA17	4.96909	-1.0378	0.0620077	0.357553
ENSG00000277531	LLNLF-187D8.1	8.8054	-0.742675	0.0619725	0.357553
ENSG00000136811	ODF2	16.9984	-0.590589	0.0620121	0.357553
ENSG00000185236	RAB11B	81.4941	-0.255924	0.0618908	0.357553
ENSG00000130270	ATP8B3	1.42067	-1.83651	0.0621369	0.357985
ENSG00000078043	PIAS2	13.8196	-0.559573	0.0622396	0.358257
ENSG00000145817	YIPF5	32.5507	-0.391916	0.0623439	0.358315
ENSG00000143842	SOX13	5.71118	-0.898225	0.0624223	0.358335
ENSG00000133101	CCNA1	5.65645	-0.867042	0.062388	0.358335
ENSG00000106829	TLE4	25.092	-0.437487	0.0624071	0.358335
ENSG00000198551	ZNF627	17.5755	-0.543523	0.0627518	0.359221
ENSG00000080189	SLC35C2	22.3774	-0.460332	0.0627283	0.359221
ENSG00000228928	AC002069.5	2.10443	-1.48429	0.0630087	0.359974
ENSG00000196236	XPNPEP3	12.2	-0.703721	0.0631816	0.360245
ENSG00000184985	SORCS2	14.4445	-0.564857	0.0632318	0.360389
ENSG00000125148	MT2A	4.31421	-1.09098	0.0635061	0.360647
ENSG00000118292	C1orf54	13.809	-0.641033	0.0633945	0.360647
ENSG00000081665	ZNF506	13.6862	-0.590862	0.0634732	0.360647
ENSG00000166228	PCBD1	94.6712	-0.258589	0.0635094	0.360647
ENSG00000107104	KANK1	3.84475	-1.09267	0.06361	0.360737
ENSG00000225156	AC012354.6	7.83396	-0.772975	0.0636352	0.360737
ENSG00000170264	FAM161A	12.5937	-0.609222	0.0636447	0.360737
ENSG00000100299	ARSA	12.3266	-0.61348	0.0636853	0.360825
ENSG00000147394	ZNF185	25.1157	-0.488744	0.0638879	0.361687
ENSG00000171243	SOSTDC1	7.06922	-1.22114	0.06394	0.361839
ENSG00000083845	RPS5	357.614	-0.209883	0.0640646	0.362116
ENSG00000255920	CCND2-AS2	2.13281	-1.58684	0.0642112	0.362659
ENSG00000064115	TM7SF3	62.5277	-0.2906	0.064376	0.363304
ENSG00000089820	ARHGAP4	1.02435	-2.23369	0.0644271	0.36345
ENSG00000204183	GDF5OS	1.55828	-1.69599	0.0645865	0.3636
ENSG00000159433	STARD9	2.61982	-1.29279	0.0646218	0.3636
ENSG00000056277	ZNF280C	3.43819	-1.09947	0.0646311	0.3636
ENSG00000170871	KIAA0232	28.2981	-0.453329	0.0645881	0.3636
ENSG00000198168	SVIP	26.2277	-0.412157	0.0646168	0.3636
ENSG00000105085	MED26	0.948213	-2.27757	0.0648649	0.36463
ENSG00000167283	ATP5L	116.381	-0.234314	0.0651294	0.365544
ENSG00000257210	NACAP3	11.6404	-0.709621	0.0654351	0.366489
ENSG00000189043	NDUFA4	105.3	-0.272903	0.0655557	0.36679
ENSG00000114779	ABHD14B	8.0735	-0.792394	0.0656645	0.36697
ENSG00000162191	UBXN1	50.2339	-0.327402	0.0656397	0.36697
ENSG00000164978	NUDT2	14.6818	-0.573938	0.0658316	0.367681
ENSG00000101152	DNAJC5	53.6025	-0.295998	0.0658429	0.367681
ENSG00000171863	RPS7	64.5109	-0.362389	0.0658985	0.367824
ENSG00000153132	CLGN	6.43447	-0.909528	0.0660239	0.368118
ENSG00000237686	RP5-1120P11.1	2.25518	-1.48737	0.0661512	0.368685
ENSG00000168734	PKIG	51.287	-0.304609	0.0662806	0.369263
ENSG00000075391	RASAL2	11.5237	-0.620707	0.0663231	0.369356
ENSG00000124587	PEX6	3.38161	-1.16827	0.0664757	0.369492
ENSG00000145476	CYP4V2	6.41493	-0.936933	0.0665019	0.369492
ENSG00000241250	RPL17P20	3.79038	-1.12293	0.0665887	0.369688
ENSG00000228594	FNDC10	24.4261	-0.454895	0.0666589	0.369935
ENSG00000276007	RP11-358L22.3	1.54968	-1.77581	0.0667639	0.370374
ENSG00000235437	LINC01278	14.146	-0.54895	0.0668194	0.370539
ENSG00000115947	ORC4	14.2699	-0.613665	0.0672549	0.372523
ENSG00000143603	KCNN3	5.52482	-0.906945	0.0673592	0.372956
ENSG00000130313	PGLS	96.795	-0.254889	0.0674303	0.373206
ENSG00000227097	RPS28P7	3.95393	-1.05093	0.0674953	0.373278
ENSG00000169925	BRD3	29.3111	-0.478592	0.0677677	0.37438
ENSG00000117242	PINK1-AS	1.84638	-1.60595	0.0678045	0.374411
ENSG00000133028	SCO1	12.9399	-0.639489	0.0679411	0.375021
ENSG00000151665	PIGF	3.61206	-1.15824	0.0679999	0.375134
ENSG00000170293	CMTM8	9.53137	-0.804092	0.0680137	0.375134
ENSG00000158458	NRG2	1.0872	-2.11819	0.068068	0.375145
ENSG00000135678	CPM	1.09257	-2.09506	0.0681147	0.375258
ENSG00000143158	MPC2	49.7931	-0.351184	0.0682198	0.375637
ENSG00000109270	LAMTOR3	22.1467	-0.488173	0.0682935	0.375811
ENSG00000138085	ATRAID	68.3072	-0.325681	0.0683614	0.375997
ENSG00000240738	RP1-273G13.1	1.66448	-1.6667	0.068607	0.376765
ENSG00000079102	RUNX1T1	17.9973	-0.484217	0.0686957	0.376868
ENSG00000232083	RPL31P7	2.60719	-1.30466	0.0688905	0.376929
ENSG00000172456	FGGY	2.63724	-1.30355	0.0688696	0.376929
ENSG00000198198	SZT2	3.08653	-1.20856	0.0687387	0.376929
ENSG00000130244	FAM98C	5.95184	-0.856117	0.0690102	0.377296
ENSG00000123191	ATP7B	8.43055	-0.719048	0.0691223	0.377621
ENSG00000254536	RP11-108K14.8	1.85788	-1.56721	0.0691506	0.377632
ENSG00000165169	DYNLT3	10.4739	-0.7048	0.0692058	0.37779
ENSG00000183779	ZNF703	16.022	-0.556038	0.069266	0.377975
ENSG00000129353	SLC44A2	152.525	-0.193997	0.0692984	0.378008
ENSG00000245556	SCAMP1-AS1	8.86489	-0.739467	0.0694315	0.37859
ENSG00000140474	ULK3	12.3841	-0.583432	0.0695128	0.378779
ENSG00000130349	C6orf203	5.67642	-0.883961	0.0697287	0.379059
ENSG00000185078	AC093698.1	3.02952	-1.14718	0.0701736	0.380326
ENSG00000196369	SRGAP2B	1.12769	-2.17157	0.0702537	0.380616
ENSG00000242659	RP11-271C24.2	3.40114	-1.15967	0.0703645	0.380785
ENSG00000131143	COX4I1	248.027	-0.205089	0.070438	0.381039
ENSG00000147481	SNTG1	1.11134	-2.25976	0.0705881	0.38142
ENSG00000177640	CASC2	3.49192	-1.10878	0.0705824	0.38142
ENSG00000244585	RPL12P33	1.32489	-1.81482	0.0706377	0.381544
ENSG00000121680	PEX16	12.5412	-0.609232	0.0707234	0.381864
ENSG00000226564	FTH1P20	2.58124	-1.3378	0.0707633	0.381936
ENSG00000132329	RAMP1	3.34907	-1.21666	0.0708857	0.382022
ENSG00000134910	STT3A	53.7873	-0.348685	0.0708724	0.382022
ENSG00000179862	CITED4	5.03505	-0.887027	0.07093	0.382117
ENSG00000173171	MTX1	0.944796	-2.23828	0.0709727	0.382204
ENSG00000279059	RP11-257O5.2	1.94222	-1.69675	0.0712261	0.38247
ENSG00000196187	TMEM63A	1.8372	-1.60048	0.0712193	0.38247
ENSG00000247679	RP11-1277A3.1	1.81959	-1.5352	0.0712562	0.38247
ENSG00000165695	AK8	3.1058	-1.25776	0.071098	0.38247
ENSG00000146555	SDK1	9.68333	-0.666412	0.0711546	0.38247
ENSG00000219470	RP3-337H4.6	21.7647	-0.443786	0.0710693	0.38247
ENSG00000171792	RHNO1	28.8372	-0.409589	0.0712246	0.38247
ENSG00000134330	IAH1	24.1298	-0.419551	0.07132	0.382496
ENSG00000117525	F3	8.40346	-0.727201	0.0714165	0.382727
ENSG00000130529	TRPM4	7.34503	-0.751858	0.0715554	0.383043
ENSG00000070761	CFAP20	31.621	-0.370013	0.0715172	0.383043
ENSG00000105372	RPS19	1347.05	-0.322469	0.0715387	0.383043
ENSG00000113597	TRAPPC13	4.87833	-0.985087	0.0716038	0.383159
ENSG00000163568	AIM2	1.24801	-2.08985	0.0717412	0.383531
ENSG00000185721	DRG1	25.2414	-0.424694	0.0717535	0.383531
ENSG00000168702	LRP1B	4.23889	-1.06807	0.0718079	0.383679
ENSG00000131196	NFATC1	6.04225	-0.850307	0.0718973	0.383728
ENSG00000269837	IPO5P1	9.69618	-0.668836	0.071884	0.383728
ENSG00000172663	TMEM134	20.143	-0.451504	0.0718745	0.383728
ENSG00000242405	RP11-267J23.1	8.09105	-0.715772	0.0719433	0.383831
ENSG00000147010	SH3KBP1	23.2972	-0.433169	0.0720799	0.384132
ENSG00000244053	RPL13AP2	2.77236	-1.2092	0.0721371	0.384294
ENSG00000143995	MEIS1	3.26094	-1.17749	0.0722949	0.384849
ENSG00000270916	RPL12P50	1.13994	-2.19072	0.0724877	0.385443
ENSG00000115685	PPP1R7	13.5405	-0.576148	0.0726194	0.385861
ENSG00000205277	MUC12	5.82136	-0.90507	0.0726672	0.385972
ENSG00000237629	UQCRHP2	2.38546	-1.39622	0.0728356	0.386597
ENSG00000144306	SCRN3	6.88684	-0.841277	0.0728387	0.386597
ENSG00000218208	RPS27AP11	3.79316	-1.0135	0.0729888	0.386822
ENSG00000155816	FMN2	4.52699	-1.11917	0.0731113	0.3869
ENSG00000160094	ZNF362	31.9229	-0.395174	0.0731011	0.3869
ENSG00000105829	BET1	5.63928	-0.883815	0.0731894	0.387074
ENSG00000160131	VMA21	47.187	-0.298756	0.0731982	0.387074
ENSG00000269293	ZSCAN16-AS1	7.11079	-0.858139	0.0734109	0.387485
ENSG00000120008	WDR11	16.0621	-0.501614	0.073383	0.387485
ENSG00000240616	RPS6P25	27.7092	-0.397555	0.0734665	0.387636
ENSG00000250802	ZBED3-AS1	1.92517	-1.61039	0.073524	0.387797
ENSG00000257060	RP11-266O8.1	0.979216	-2.09917	0.0735657	0.387875
ENSG00000268412	TRMT112P6	7.53369	-0.734221	0.0736253	0.388046
ENSG00000070214	SLC44A1	14.9204	-0.551234	0.0739412	0.388767
ENSG00000272931	RP5-943J3.2	1.91561	-1.47459	0.0742212	0.388912
ENSG00000122678	POLM	3.01847	-1.19008	0.0741753	0.388912
ENSG00000263327	TAPT1-AS1	3.41702	-1.14824	0.07425	0.388912
ENSG00000118762	PKD2	7.81074	-0.746089	0.0742112	0.388912
ENSG00000144724	PTPRG	9.89007	-0.662513	0.0742456	0.388912
ENSG00000135643	KCNMB4	31.3394	-0.380572	0.0740811	0.388912
ENSG00000153944	MSI2	53.3026	-0.325262	0.0742333	0.388912
ENSG00000259291	RP11-617F23.1	6.26916	-0.908647	0.0745031	0.390095
ENSG00000168010	ATG16L2	1.46326	-1.8601	0.0747294	0.390995
ENSG00000204851	PNMAL2	5.36622	-0.962376	0.0751154	0.392334
ENSG00000099814	CEP170B	14.5299	-0.547674	0.0751939	0.392424
ENSG00000129824	RPS4Y1	215.486	-0.249674	0.0753526	0.392967
ENSG00000138756	BMP2K	2.1387	-1.58315	0.0753932	0.393027
ENSG00000213950	RPS10P2	3.14472	-1.12498	0.0756225	0.393802
ENSG00000106538	RARRES2	2.08332	-1.40248	0.0758639	0.394691
ENSG00000227500	SCAMP4	23.272	-0.424724	0.0759306	0.394691
ENSG00000112759	SLC29A1	14.8668	-0.54277	0.0761642	0.395504
ENSG00000259065	RP5-1021I20.1	2.25989	-1.52838	0.0762793	0.395644
ENSG00000234985	RP11-3L10.3	4.13288	-1.02487	0.076332	0.395774
ENSG00000117643	MAN1C1	3.92439	-1.06911	0.0766033	0.396037
ENSG00000165495	PKNOX2	11.9476	-0.636789	0.0764263	0.396037
ENSG00000100246	DNAL4	23.8317	-0.444282	0.0765733	0.396037
ENSG00000072210	ALDH3A2	29.6223	-0.395905	0.0765748	0.396037
ENSG00000132424	PNISR	30.4873	-0.385478	0.0765918	0.396037
ENSG00000096060	FKBP5	4.52496	-0.96903	0.0769321	0.397593
ENSG00000223822	EEF1A1P1	19.9898	-0.500978	0.0769715	0.397654
ENSG00000130643	CALY	17.9412	-0.484947	0.0770552	0.397943
ENSG00000183508	FAM46C	1.28244	-2.00644	0.0773177	0.398744
ENSG00000008086	CDKL5	3.0126	-1.21484	0.0774207	0.398744
ENSG00000051009	FAM160A2	6.8849	-0.775451	0.0774602	0.398744
ENSG00000072657	TRHDE	1.12194	-2.34011	0.0777474	0.399391
ENSG00000249307	LINC01088	2.62114	-1.51236	0.077643	0.399391
ENSG00000154975	CA10	3.95521	-1.02597	0.0776727	0.399391
ENSG00000042980	ADAM28	0.953006	-2.24151	0.0779269	0.399998
ENSG00000025156	HSF2	14.1192	-0.547422	0.0779804	0.40013
ENSG00000148200	NR6A1	2.64944	-1.2209	0.078089	0.400401
ENSG00000236058	RP11-215A21.2	4.54616	-0.959135	0.0782273	0.400967
ENSG00000122873	CISD1	36.9317	-0.36613	0.0783297	0.401349
ENSG00000229700	RP1-130G2.1	2.38981	-1.43487	0.0786773	0.402842
ENSG00000260918	RP11-731J8.2	1.02292	-2.39419	0.0789634	0.403097
ENSG00000233508	RP1-269M15.3	1.31543	-1.84692	0.0790079	0.403097
ENSG00000277654	RP11-255M2.3	1.43129	-1.81738	0.079003	0.403097
ENSG00000178096	BOLA1	6.34343	-0.792897	0.0788249	0.403097
ENSG00000175040	CHST2	7.94091	-0.692329	0.0789393	0.403097
ENSG00000147403	RPL10	87.3566	-0.276149	0.0787868	0.403097
ENSG00000220205	VAMP2	113.211	-0.207936	0.0789185	0.403097
ENSG00000118162	KPTN	2.95839	-1.18788	0.0790876	0.403153
ENSG00000164144	ARFIP1	8.13554	-0.711021	0.0792216	0.403153
ENSG00000165699	TSC1	13.5751	-0.617667	0.079149	0.403153
ENSG00000067064	IDI1	46.583	-0.307174	0.0791842	0.403153
ENSG00000122705	CLTA	164.094	-0.256957	0.0792024	0.403153
ENSG00000118418	HMGN3	77.9573	-0.248578	0.0794479	0.403907
ENSG00000102760	RGCC	5.21944	-0.988085	0.0796082	0.404512
ENSG00000148290	SURF1	49.1491	-0.316422	0.0796232	0.404512
ENSG00000257074	RPL29P33	1.52378	-1.79241	0.0797773	0.405037
ENSG00000157404	KIT	3.48969	-1.17346	0.0800389	0.40571
ENSG00000132478	UNK	10.4513	-0.644112	0.0800208	0.40571
ENSG00000145703	IQGAP2	5.77107	-0.972907	0.0801297	0.405936
ENSG00000090863	GLG1	92.2542	-0.229199	0.0802493	0.406398
ENSG00000158604	TMED4	103.246	-0.244799	0.0803952	0.40685
ENSG00000154781	CCDC174	10.1682	-0.630452	0.0804934	0.407204
ENSG00000151090	THRB	1.51994	-1.80887	0.0805834	0.407414
ENSG00000127125	PPCS	22.3074	-0.425591	0.0806486	0.407414
ENSG00000081059	TCF7	5.7726	-1.0117	0.080766	0.407421
ENSG00000117682	DHDDS	12.3208	-0.577158	0.0807239	0.407421
ENSG00000163156	SCNM1	12.2814	-0.560069	0.0808486	0.407421
ENSG00000107290	SETX	14.7539	-0.525534	0.0808215	0.407421
ENSG00000111961	SASH1	19.2331	-0.446367	0.0807361	0.407421
ENSG00000083817	ZNF416	3.96385	-1.0565	0.0808798	0.407436
ENSG00000250241	RP11-9G1.3	1.31728	-1.91108	0.0809091	0.40744
ENSG00000233913	RPL10P9	8.79948	-0.71784	0.0810488	0.407854
ENSG00000116983	HPCAL4	12.607	-0.633379	0.0810571	0.407854
ENSG00000132640	BTBD3	23.2599	-0.45028	0.0811232	0.407946
ENSG00000177108	ZDHHC22	2.75624	-1.1933	0.0812521	0.408451
ENSG00000203666	EFCAB2	6.15551	-0.937669	0.0813504	0.40867
ENSG00000164815	ORC5	8.30867	-0.674787	0.0814366	0.408806
ENSG00000151304	SRFBP1	5.09061	-0.937686	0.0815603	0.408855
ENSG00000119392	GLE1	9.88672	-0.659771	0.0815255	0.408855
ENSG00000165630	PRPF18	1.71535	-1.62896	0.0817449	0.409352
ENSG00000108932	SLC16A6	5.46538	-1.01478	0.0817392	0.409352
ENSG00000188818	ZDHHC11	1.21884	-2.11593	0.081933	0.409382
ENSG00000141449	GREB1L	1.6886	-1.72572	0.0821496	0.409382
ENSG00000261534	RP11-244O19.1	2.49324	-1.43335	0.0820613	0.409382
ENSG00000102007	PLP2	2.76545	-1.22832	0.0822358	0.409382
ENSG00000135218	CD36	5.1332	-1.11582	0.0822278	0.409382
ENSG00000251474	RPL32P3	3.18116	-1.08835	0.0821642	0.409382
ENSG00000265091	RP11-835E18.5	6.34644	-0.785463	0.0821739	0.409382
ENSG00000119979	FAM45A	9.02038	-0.661575	0.0820041	0.409382
ENSG00000228929	RPS13P2	14.8257	-0.52462	0.0820674	0.409382
ENSG00000109339	MAPK10	20.7036	-0.457091	0.0818548	0.409382
ENSG00000182704	TSKU	31.8443	-0.374577	0.0821219	0.409382
ENSG00000253948	RP11-410L14.2	1.55563	-1.87703	0.0823286	0.409702
ENSG00000186496	ZNF396	2.28196	-1.46402	0.0828893	0.410359
ENSG00000162062	C16orf59	4.65583	-0.950407	0.0828042	0.410359
ENSG00000165868	HSPA12A	8.07151	-0.728552	0.0825456	0.410359
ENSG00000132600	PRMT7	20.7417	-0.466594	0.0825366	0.410359
ENSG00000004866	ST7	20.9616	-0.43327	0.0827688	0.410359
ENSG00000196205	EEF1A1P5	28.4601	-0.399378	0.0828561	0.410359
ENSG00000128228	SDF2L1	58.0521	-0.324607	0.0825876	0.410359
ENSG00000232134	RPS15AP12	5.08128	-0.870308	0.0830257	0.410751
ENSG00000168306	ACOX2	2.35695	-1.41103	0.0832412	0.410968
ENSG00000143418	CERS2	4.36197	-1.04068	0.083158	0.410968
ENSG00000204237	OXLD1	12.2456	-0.552203	0.0831926	0.410968
ENSG00000140365	COMMD4	24.6709	-0.424652	0.0831158	0.410968
ENSG00000214917	RP11-53I6.1	6.72317	-0.751805	0.0833265	0.411248
ENSG00000068120	COASY	15.8649	-0.516562	0.0833568	0.411256
ENSG00000270996	RP11-342K6.4	1.20776	-2.11538	0.0836138	0.411675
ENSG00000203780	FANK1	6.86364	-0.800855	0.0835908	0.411675
ENSG00000068400	GRIPAP1	12.4755	-0.565248	0.083525	0.411675
ENSG00000049656	CLPTM1L	83.6714	-0.261075	0.083575	0.411675
ENSG00000163682	RPL9	33.7408	-0.346707	0.0836486	0.411698
ENSG00000230076	RPL10P6	1.95211	-1.43212	0.0838354	0.412059
ENSG00000166897	ELFN2	1.18101	-2.09945	0.0839607	0.412102
ENSG00000124171	PARD6B	18.4893	-0.536044	0.0839067	0.412102
ENSG00000276842	RP11-713N11.6	1.01057	-2.31989	0.0840987	0.41227
ENSG00000236439	RP11-175B9.3	4.93925	-0.894876	0.0841367	0.41227
ENSG00000204314	PRRT1	1.21248	-2.01446	0.0841701	0.412293
ENSG00000251247	ZNF345	2.30652	-1.34438	0.0844461	0.41294
ENSG00000146197	SCUBE3	39.8276	-0.33885	0.0844227	0.41294
ENSG00000147676	MAL2	23.8085	-0.442676	0.0844782	0.412957
ENSG00000205835	GMNC	2.72334	-1.27628	0.0849035	0.41427
ENSG00000149131	SERPING1	12.7286	-0.568531	0.0849199	0.41427
ENSG00000110344	UBE4A	3.8489	-1.03037	0.0849601	0.414325
ENSG00000118513	MYB	1.69668	-1.84608	0.0850672	0.414565
ENSG00000205913	SRRM2-AS1	1.27384	-2.12263	0.0851586	0.414815
ENSG00000272645	GTF2IP20	1.18423	-1.87103	0.0851761	0.414815
ENSG00000198841	KTI12	4.90076	-0.924708	0.0853275	0.415411
ENSG00000184669	OR7E14P	5.00988	-0.900807	0.085423	0.415453
ENSG00000139631	CSAD	4.12118	-1.00723	0.0856372	0.415977
ENSG00000141441	GAREM1	6.94123	-0.778727	0.0856578	0.415977
ENSG00000133687	TMTC1	7.77078	-0.729801	0.0856081	0.415977
ENSG00000052126	PLEKHA5	39.2483	-0.352784	0.085647	0.415977
ENSG00000171806	METTL18	3.3317	-1.11722	0.0857247	0.416075
ENSG00000249684	RP11-423H2.3	1.20792	-1.89255	0.0859664	0.416282
ENSG00000241081	RP11-488C13.1	4.26331	-0.958392	0.0859252	0.416282
ENSG00000158545	ZC3H18	11.2052	-0.616235	0.0858745	0.416282
ENSG00000131941	RHPN2	10.0183	-0.59752	0.0858294	0.416282
ENSG00000106462	EZH2	12.6761	-0.554552	0.0859703	0.416282
ENSG00000164904	ALDH7A1	34.2779	-0.33615	0.0859664	0.416282
ENSG00000233747	RPL36AP13	2.06959	-1.32904	0.0860336	0.416417
ENSG00000235962	RP11-462L8.2	5.97251	-0.805184	0.0860563	0.416417
ENSG00000135506	OS9	2.93698	-1.1675	0.0862856	0.416566
ENSG00000255455	RP11-890B15.3	3.53237	-1.09722	0.0864417	0.416566
ENSG00000074410	CA12	7.84108	-0.782056	0.0862841	0.416566
ENSG00000196497	IPO4	9.31986	-0.669794	0.0865854	0.416566
ENSG00000106772	PRUNE2	12.6789	-0.646078	0.086249	0.416566
ENSG00000160584	SIK3	14.5026	-0.567726	0.0864669	0.416566
ENSG00000114331	ACAP2	14.911	-0.565186	0.0865641	0.416566
ENSG00000125037	EMC3	36.1863	-0.338866	0.0866094	0.416566
ENSG00000197958	RPL12	210.85	-0.329051	0.0865064	0.416566
ENSG00000091656	ZFHX4	42.8279	-0.300833	0.0863616	0.416566
ENSG00000131748	STARD3	25.0155	-0.393619	0.0868938	0.417794
ENSG00000233287	AC009362.2	4.0359	-0.939504	0.0870388	0.418029
ENSG00000142168	SOD1	61.5081	-0.481335	0.0870591	0.418029
ENSG00000102158	MAGT1	50.6596	-0.334766	0.0871851	0.418169
ENSG00000235449	RP11-480I12.2	12.2698	-0.59147	0.0873114	0.418305
ENSG00000212695	RP11-134K1.2	11.0546	-0.580871	0.0873652	0.418305
ENSG00000100207	TCF20	13.5471	-0.525265	0.0874325	0.418305
ENSG00000170385	SLC30A1	21.3991	-0.423892	0.0873815	0.418305
ENSG00000197746	PSAP	313.82	-0.14454	0.0874369	0.418305
ENSG00000070808	CAMK2A	2.98569	-1.13659	0.0875392	0.418515
ENSG00000156467	UQCRB	56.9674	-0.331148	0.087576	0.418545
ENSG00000184986	TMEM121	4.48847	-0.882285	0.0876642	0.418555
ENSG00000103995	CEP152	1.24892	-1.72974	0.0877377	0.418767
ENSG00000203875	SNHG5	14.8096	-0.529851	0.0879361	0.418882
ENSG00000267251	AC139100.3	2.24745	-1.36524	0.0880772	0.419151
ENSG00000107140	TESK1	19.1956	-0.462336	0.088081	0.419151
ENSG00000152760	TCTEX1D1	2.7039	-1.42272	0.0881287	0.419239
ENSG00000133665	DYDC2	1.11684	-1.99895	0.0883423	0.419838
ENSG00000224032	EPB41L4A-AS1	3.67316	-1.30156	0.0885199	0.419893
ENSG00000259426	RP11-253M7.1	2.01473	-1.2969	0.0883991	0.419893
ENSG00000110871	COQ5	12.352	-0.566582	0.0885585	0.419893
ENSG00000179387	ELMOD2	13.2448	-0.558623	0.0885161	0.419893
ENSG00000183762	KREMEN1	15.3351	-0.572455	0.0887168	0.41995
ENSG00000180182	MED14	13.5819	-0.569226	0.0886989	0.41995
ENSG00000231369	RP1-40G4P.1	12.7517	-0.534675	0.0886052	0.41995
ENSG00000219133	RP11-203F10.6	51.1406	-0.287952	0.0886788	0.41995
ENSG00000214491	SEC14L6	1.45786	-1.71074	0.089028	0.420355
ENSG00000266074	BAHCC1	5.91805	-0.919545	0.0890659	0.420355
ENSG00000139793	MBNL2	13.7819	-0.547759	0.0889813	0.420355
ENSG00000134769	DTNA	24.1552	-0.440735	0.0889035	0.420355
ENSG00000171451	DSEL	4.40056	-0.9883	0.0893524	0.421291
ENSG00000113522	RAD50	1.49371	-1.73508	0.0895122	0.421809
ENSG00000146830	GIGYF1	17.4266	-0.709311	0.089521	0.421809
ENSG00000198786	MT-ND5	47.037	-0.333406	0.0897152	0.422586
ENSG00000189077	TMEM120A	19.3896	-0.444362	0.0900172	0.423831
ENSG00000099330	OCEL1	5.57965	-0.873128	0.0903773	0.424868
ENSG00000109452	INPP4B	3.52261	-1.13714	0.0905181	0.425218
ENSG00000205078	SYCE1L	4.03515	-0.970074	0.0905406	0.425218
ENSG00000155380	SLC16A1	17.0583	-0.54322	0.090702	0.425837
ENSG00000182667	NTM	24.8675	-0.426471	0.0911702	0.427476
ENSG00000186951	PPARA	4.63855	-0.989125	0.0912013	0.427482
ENSG00000168769	TET2	11.5987	-0.563221	0.0918413	0.4295
ENSG00000249193	HSPD1P5	1.44168	-1.61928	0.0919113	0.429548
ENSG00000136149	RPL13AP25	25.7757	-0.373154	0.0919709	0.429687
ENSG00000103449	SALL1	5.10882	-0.962023	0.0921958	0.430038
ENSG00000186300	ZNF555	5.3469	-0.934547	0.0921479	0.430038
ENSG00000178464	RPL10P16	13.6506	-0.581262	0.092166	0.430038
ENSG00000233057	EEF1A1P14	9.30668	-0.659313	0.092445	0.430361
ENSG00000240463	RPS19P3	57.6043	-0.518922	0.0924365	0.430361
ENSG00000171453	POLR1C	6.8648	-0.828965	0.0925241	0.43045
ENSG00000242067	RPL9P28	3.91625	-0.972145	0.0932615	0.432759
ENSG00000164307	ERAP1	6.57372	-0.899302	0.093224	0.432759
ENSG00000130731	METTL26	74.1897	-0.236885	0.09318	0.432759
ENSG00000187630	DHRS4L2	2.46371	-1.17909	0.0933289	0.432792
ENSG00000234093	RPS15AP11	6.92814	-0.717651	0.0933022	0.432792
ENSG00000242858	CTC-484M2.1	5.74986	-0.814091	0.0934931	0.433273
ENSG00000044459	CNTLN	6.09978	-0.798434	0.0934686	0.433273
ENSG00000213399	AC022210.2	3.94046	-0.916414	0.0935584	0.433433
ENSG00000009830	POMT2	18.4538	-0.473918	0.0936291	0.433433
ENSG00000178498	DTX3	37.3411	-0.348669	0.0935923	0.433433
ENSG00000198899	MT-ATP6	515.45	-0.226971	0.0936784	0.433433
ENSG00000143106	PSMA5	38.18	-0.340551	0.0937921	0.433818
ENSG00000117620	SLC35A3	7.2835	-0.765649	0.093973	0.434375
ENSG00000131620	ANO1	2.95799	-1.2875	0.0941291	0.434677
ENSG00000166450	PRTG	9.47247	-0.620016	0.0942449	0.435072
ENSG00000197361	FBXL22	1.11246	-2.10523	0.0945597	0.435545
ENSG00000184271	POU6F1	1.80696	-1.56548	0.0945185	0.435545
ENSG00000173281	PPP1R3B	5.67251	-0.827148	0.0944908	0.435545
ENSG00000138629	UBL7	14.676	-0.487306	0.0944922	0.435545
ENSG00000167972	ABCA3	22.0331	-0.409035	0.0946389	0.43577
ENSG00000152894	PTPRK	12.1293	-0.59823	0.0947035	0.435928
ENSG00000149292	TTC12	7.55451	-0.714147	0.0948166	0.436144
ENSG00000105778	AVL9	16.9818	-0.457825	0.0948721	0.436144
ENSG00000135932	CAB39	24.2867	-0.374977	0.094948	0.436354
ENSG00000235332	RPSAP76	12.3454	-0.570623	0.0950688	0.436769
ENSG00000235644	RPL10P5	2.15384	-1.31342	0.0951587	0.436902
ENSG00000133134	BEX2	57.5243	-0.318698	0.0951496	0.436902
ENSG00000240674	RP11-366M4.1	3.4651	-1.01674	0.0952563	0.437071
ENSG00000205464	ATP6AP1L	0.979024	-1.90154	0.0954034	0.437146
ENSG00000271180	RP11-665C16.8	1.1493	-1.87752	0.0953609	0.437146
ENSG00000066855	MTFR1	4.95631	-0.994238	0.0953045	0.437146
ENSG00000178301	AQP11	4.13326	-1.00631	0.0954615	0.437174
ENSG00000234797	RPS3AP6	23.2651	-0.446194	0.0955363	0.437377
ENSG00000179133	C10orf67	2.16446	-1.43803	0.0963634	0.438979
ENSG00000116096	SPR	2.88076	-1.16358	0.096257	0.438979
ENSG00000180626	ZNF594	4.40106	-0.966307	0.0961566	0.438979
ENSG00000101417	PXMP4	5.10467	-0.819242	0.0964136	0.438979
ENSG00000009780	FAM76A	6.63257	-0.806982	0.0964366	0.438979
ENSG00000244363	RPL7P23	7.47685	-0.716803	0.0963564	0.438979
ENSG00000214413	BBIP1	11.1013	-0.591784	0.0962859	0.438979
ENSG00000176095	IP6K1	25.922	-0.403055	0.0961728	0.438979
ENSG00000106355	LSM5	24.6275	-0.402524	0.096492	0.439085
ENSG00000106571	GLI3	15.53	-0.488474	0.0966033	0.439095
ENSG00000187713	TMEM203	14.4207	-0.502164	0.0967697	0.439382
ENSG00000166822	TMEM170A	21.0077	-0.41191	0.0968006	0.439382
ENSG00000176903	PNMA1	113.313	-0.184388	0.097124	0.440432
ENSG00000117899	MESDC2	43.1856	-0.293275	0.0973135	0.441013
ENSG00000154822	PLCL2	4.63713	-0.943342	0.0974003	0.441128
ENSG00000141279	NPEPPS	45.5176	-0.311454	0.0973904	0.441128
ENSG00000092140	G2E3	6.00992	-0.783151	0.0974751	0.441328
ENSG00000170915	PAQR8	5.08949	-0.850376	0.0975965	0.441599
ENSG00000157637	SLC38A10	37.0522	-0.332144	0.0984503	0.444202
ENSG00000198783	ZNF830	3.64047	-0.99762	0.0986076	0.444493
ENSG00000198951	NAGA	10.5542	-0.601239	0.0985827	0.444493
ENSG00000107562	CXCL12	1.21642	-1.99854	0.0988799	0.444882
ENSG00000147231	CXorf57	2.14322	-1.28377	0.098854	0.444882
ENSG00000236762	RP11-159H3.1	4.56041	-0.892109	0.0988765	0.444882
ENSG00000124222	STX16	11.8826	-0.632946	0.0987387	0.444882
ENSG00000213625	LEPROT	51.7812	-0.277156	0.0988505	0.444882
ENSG00000099260	PALMD	4.80051	-0.957495	0.0990653	0.44523
ENSG00000119977	TCTN3	53.4715	-0.295146	0.0990812	0.44523
ENSG00000220130	RP1-72A23.3	1.69969	-1.44682	0.0992619	0.445345
ENSG00000162989	KCNJ3	5.00219	-0.854672	0.0992518	0.445345
ENSG00000053371	AKR7A2	53.4725	-0.28029	0.0991886	0.445345
ENSG00000167920	TMEM99	10.6022	-0.590204	0.0995477	0.445789
ENSG00000072778	ACADVL	29.1804	-0.376971	0.09964	0.445789
ENSG00000214160	ALG3	29.5055	-0.358613	0.0996715	0.445789
ENSG00000154274	C4orf19	2.11114	-1.37866	0.100241	0.445796
ENSG00000155903	RASA2	3.48215	-0.981259	0.0998871	0.445796
ENSG00000136247	ZDHHC4	7.13733	-0.82496	0.100168	0.445796
ENSG00000112167	SAYSD1	5.74496	-0.787178	0.100192	0.445796
ENSG00000113272	THG1L	11.2253	-0.555178	0.100121	0.445796
ENSG00000084092	NOA1	13.7997	-0.53139	0.0999784	0.445796
ENSG00000137770	CTDSPL2	13.5513	-0.504161	0.0997772	0.445796
ENSG00000159063	ALG8	15.4273	-0.487235	0.0999722	0.445796
ENSG00000184277	TM2D3	23.6331	-0.413501	0.100007	0.445796
ENSG00000164615	CAMLG	26.4365	-0.403679	0.0998636	0.445796
ENSG00000167515	TRAPPC2L	41.5734	-0.350632	0.100281	0.445796
ENSG00000226360	RPL10AP6	74.0977	-0.292225	0.100294	0.445796
ENSG00000132670	PTPRA	56.7887	-0.27774	0.100118	0.445796
ENSG00000232346	SC22CB-1E7.1	16.6657	-0.485423	0.10066	0.44701
ENSG00000247373	RP11-486O12.2	1.94723	-1.56603	0.100849	0.447708
ENSG00000276045	ORAI1	15.5925	-0.559253	0.100952	0.44789
ENSG00000152990	ADGRA3	16.3931	-0.449305	0.101012	0.448015
ENSG00000272758	RP11-299J3.8	1.54707	-1.72261	0.101155	0.448047
ENSG00000010310	GIPR	2.24303	-1.25842	0.101175	0.448047
ENSG00000185475	TMEM179B	11.568	-0.565744	0.101163	0.448047
ENSG00000198744	MTCO3P12	23.7032	-0.459917	0.101136	0.448047
ENSG00000248527	MTATP6P1	74.8058	-0.278775	0.101052	0.448047
ENSG00000096872	IFT74	8.57349	-0.691484	0.101219	0.448103
ENSG00000156273	BACH1	11.7257	-0.565919	0.101338	0.448215
ENSG00000186472	PCLO	28.7054	-0.436017	0.101321	0.448215
ENSG00000090581	GNPTG	18.141	-0.456906	0.101417	0.44829
ENSG00000165795	NDRG2	6.27081	-0.768334	0.101517	0.448364
ENSG00000166189	HPS6	12.7558	-0.551515	0.10147	0.448364
ENSG00000134480	CCNH	9.61912	-0.620492	0.101662	0.44868
ENSG00000250903	GMDS-AS1	4.10429	-0.892268	0.101718	0.44879
ENSG00000143590	EFNA3	11.908	-0.592086	0.101793	0.448982
ENSG00000223797	ENTPD3-AS1	1.71242	-1.6629	0.102289	0.449621
ENSG00000081181	ARG2	2.32955	-1.30568	0.102344	0.449621
ENSG00000166831	RBPMS2	4.97851	-0.902149	0.102236	0.449621
ENSG00000067208	EVI5	13.2066	-0.563309	0.102172	0.449621
ENSG00000186010	NDUFA13	13.0618	-0.533657	0.102236	0.449621
ENSG00000172216	CEBPB	21.01	-0.495947	0.102021	0.449621
ENSG00000137720	C11orf1	15.3847	-0.483386	0.10244	0.449627
ENSG00000172428	COPS9	48.0067	-0.339034	0.10255	0.449819
ENSG00000107829	FBXW4	15.2322	-0.480048	0.102763	0.450357
ENSG00000136783	NIPSNAP3A	14.088	-0.488266	0.102862	0.450654
ENSG00000213362	FTH1P12	1.87979	-1.56911	0.103152	0.450686
ENSG00000244582	RPL21P120	1.90509	-1.36622	0.103148	0.450686
ENSG00000172746	RPL12P13	6.46712	-0.773747	0.103077	0.450686
ENSG00000176595	KBTBD11	7.34374	-0.698905	0.102999	0.450686
ENSG00000140022	STON2	11.9768	-0.614042	0.103121	0.450686
ENSG00000269821	KCNQ1OT1	11.0584	-0.600234	0.103124	0.450686
ENSG00000258981	COX5AP2	1.60184	-1.51459	0.103346	0.45072
ENSG00000145214	DGKQ	5.43818	-0.817719	0.103293	0.45072
ENSG00000101474	APMAP	41.0551	-0.351952	0.103253	0.45072
ENSG00000235106	LINC00094	37.9212	-0.334424	0.103278	0.45072
ENSG00000243859	RPL5P17	12.7987	-0.505669	0.103621	0.451361
ENSG00000170959	DCDC1	1.37092	-1.68164	0.10402	0.452305
ENSG00000251322	SHANK3	12.2671	-0.531602	0.104034	0.452305
ENSG00000170088	TMEM192	14.4455	-0.510768	0.104208	0.452817
ENSG00000037749	MFAP3	1.16902	-1.97626	0.104425	0.453297
ENSG00000049618	ARID1B	25.0076	-0.446949	0.104444	0.453297
ENSG00000109180	OCIAD1	121.175	-0.214686	0.104394	0.453297
ENSG00000203724	C1orf53	15.4593	-0.549472	0.104603	0.453717
ENSG00000236813	BTF3P8	1.5554	-1.70127	0.105264	0.455614
ENSG00000259121	RP11-545M17.2	2.1706	-1.23464	0.105204	0.455614
ENSG00000151726	ACSL1	14.378	-0.49725	0.105245	0.455614
ENSG00000131653	TRAF7	24.4953	-0.378528	0.105311	0.455649
ENSG00000182636	NDN	128.619	-0.177651	0.105335	0.455649
ENSG00000214575	CPEB1	4.23676	-0.903768	0.105578	0.455736
ENSG00000198663	C6orf89	31.6925	-0.324293	0.105546	0.455736
ENSG00000203914	HSP90B3P	1.19706	-1.9955	0.106128	0.457287
ENSG00000163818	LZTFL1	18.7792	-0.445948	0.106061	0.457287
ENSG00000106153	CHCHD2	121.835	-0.258785	0.106124	0.457287
ENSG00000156804	FBXO32	2.78938	-1.21712	0.106177	0.457359
ENSG00000174326	SLC16A11	1.72402	-1.51702	0.106297	0.45751
ENSG00000133027	PEMT	19.0425	-0.417875	0.106395	0.457612
ENSG00000187187	ZNF546	2.87016	-1.15932	0.10663	0.458074
ENSG00000136866	ZFP37	3.55358	-0.977046	0.106608	0.458074
ENSG00000108639	SYNGR2	45.4395	-0.302537	0.106756	0.458481
ENSG00000234488	AC096664.1	1.32224	-1.63096	0.106842	0.458575
ENSG00000234616	JRK	5.80887	-0.752115	0.106976	0.458727
ENSG00000178904	DPY19L3	7.7471	-0.659185	0.107006	0.458727
ENSG00000214199	EEF1A1P12	24.6355	-0.385855	0.106931	0.458727
ENSG00000159348	CYB5R1	40.1742	-0.321814	0.107082	0.458783
ENSG00000197111	PCBP2	213.908	-0.190058	0.107145	0.458913
ENSG00000198354	DCAF12L2	1.84773	-1.38902	0.107454	0.459688
ENSG00000234684	SDCBP2-AS1	2.71354	-1.14369	0.107539	0.459697
ENSG00000099797	TECR	4.08139	-0.973681	0.107513	0.459697
ENSG00000131779	PEX11B	13.2405	-0.573382	0.107606	0.459752
ENSG00000148291	SURF2	22.4788	-0.410752	0.107629	0.459752
ENSG00000110917	MLEC	54.7522	-0.288983	0.107665	0.459769
ENSG00000198113	TOR4A	1.66263	-1.39815	0.107866	0.459809
ENSG00000109906	ZBTB16	6.18596	-0.772742	0.107856	0.459809
ENSG00000107331	ABCA2	7.49776	-0.675939	0.107808	0.459809
ENSG00000151779	NBAS	16.9229	-0.477132	0.107968	0.460105
ENSG00000175175	PPM1E	6.53131	-0.75622	0.108166	0.460221
ENSG00000099365	STX1B	5.72295	-0.755664	0.108187	0.460221
ENSG00000143222	UFC1	29.19	-0.37312	0.108051	0.460221
ENSG00000148057	IDNK	1.96103	-1.43059	0.108456	0.461221
ENSG00000099256	PRTFDC1	5.52063	-0.810445	0.10863	0.461693
ENSG00000136699	SMPD4	3.12695	-0.998006	0.108682	0.461733
ENSG00000115661	STK16	9.41679	-0.603291	0.108704	0.461733
ENSG00000179031	LL0XNC01-131B10.2	1.22086	-1.64975	0.108791	0.461968
ENSG00000189283	FHIT	4.16025	-0.89901	0.108978	0.46235
ENSG00000089289	IGBP1	44.229	-0.319438	0.108921	0.46235
ENSG00000198933	TBKBP1	17.0051	-0.465668	0.109333	0.463035
ENSG00000163479	SSR2	130.383	-0.192605	0.109329	0.463035
ENSG00000135441	BLOC1S1	56.0089	-0.299568	0.109406	0.463208
ENSG00000121413	ZSCAN18	53.2972	-0.291766	0.109505	0.463493
ENSG00000239983	RP11-79E3.1	7.7118	-0.648202	0.109634	0.463766
ENSG00000163684	RPP14	11.3155	-0.534144	0.109932	0.464342
ENSG00000014123	UFL1	21.176	-0.399365	0.109913	0.464342
ENSG00000100288	CHKB	1.10452	-1.8908	0.110018	0.464565
ENSG00000232611	RP11-1114A5.4	1.87513	-1.2632	0.110108	0.464674
ENSG00000196517	SLC6A9	8.5109	-0.785706	0.110096	0.464674
ENSG00000157470	FAM81A	1.69105	-1.51589	0.110376	0.464984
ENSG00000163050	COQ8A	4.2885	-0.888266	0.110321	0.464984
ENSG00000245937	LINC01184	6.69303	-0.742234	0.11036	0.464984
ENSG00000176542	USF3	7.88281	-0.704434	0.110289	0.464984
ENSG00000188157	AGRN	17.7758	-0.438565	0.110413	0.465003
ENSG00000163885	CFAP100	1.31694	-2.04807	0.110898	0.465645
ENSG00000105393	BABAM1	26.7973	-0.352508	0.110929	0.465645
ENSG00000182004	SNRPE	39.153	-0.33674	0.110908	0.465645
ENSG00000170430	MGMT	30.402	-0.335073	0.110913	0.465645
ENSG00000164056	SPRY1	36.1753	-0.326972	0.110826	0.465645
ENSG00000143162	CREG1	34.9663	-0.306647	0.110748	0.465645
ENSG00000118307	CASC1	2.85592	-1.14785	0.111277	0.465911
ENSG00000196653	ZNF502	3.43941	-0.956369	0.111156	0.465911
ENSG00000177058	SLC38A9	6.9376	-0.663706	0.111217	0.465911
ENSG00000167695	FAM57A	12.2063	-0.501026	0.111492	0.466537
ENSG00000155100	OTUD6B	3.54161	-0.990816	0.111747	0.466924
ENSG00000124357	NAGK	14.4426	-0.48053	0.11174	0.466924
ENSG00000141385	AFG3L2	7.52322	-0.630999	0.111789	0.466962
ENSG00000140876	NUDT7	1.7865	-1.47219	0.111846	0.467068
ENSG00000117598	PLPPR5	1.90018	-1.32366	0.111881	0.467078
ENSG00000139508	SLC46A3	2.99216	-1.12188	0.111983	0.46723
ENSG00000214832	UPF3AP2	1.07155	-1.87628	0.112407	0.46737
ENSG00000222009	BTBD19	1.66784	-1.45367	0.112314	0.46737
ENSG00000245573	BDNF-AS	1.71085	-1.38058	0.112401	0.46737
ENSG00000265688	MAFG-AS1	4.90776	-0.853594	0.112224	0.46737
ENSG00000079841	RIMS1	5.00099	-0.823271	0.112366	0.46737
ENSG00000188493	C19orf54	6.08178	-0.730874	0.112231	0.46737
ENSG00000087111	PIGS	47.4993	-0.311645	0.1124	0.46737
ENSG00000182899	RPL35A	212.131	-0.217803	0.112066	0.46737
ENSG00000227361	RPS24P7	2.72644	-1.09347	0.112695	0.467552
ENSG00000013503	POLR3B	3.76965	-0.941627	0.112632	0.467552
ENSG00000117676	RPS6KA1	6.81936	-0.748127	0.112701	0.467552
ENSG00000281591	DBET	2.30694	-1.16556	0.112878	0.467772
ENSG00000160606	TLCD1	4.77312	-0.869073	0.112895	0.467772
ENSG00000100802	C14orf93	2.30817	-1.20565	0.11299	0.468032
ENSG00000198947	DMD	9.34933	-0.612556	0.113124	0.468317
ENSG00000110076	NRXN2	14.3496	-0.489187	0.113103	0.468317
ENSG00000234782	TPT1P9	3.10394	-1.04146	0.11332	0.468527
ENSG00000110628	SLC22A18	6.92624	-0.674492	0.113306	0.468527
ENSG00000176410	DNAJC30	12.4412	-0.507127	0.113338	0.468527
ENSG00000137834	SMAD6	12.9248	-0.509141	0.113681	0.469809
ENSG00000106483	SFRP4	1.76052	-1.54008	0.113887	0.470118
ENSG00000092094	OSGEP	10.9913	-0.624293	0.113858	0.470118
ENSG00000147650	LRP12	17.4056	-0.437516	0.114119	0.470943
ENSG00000163293	NIPAL1	1.32619	-1.76216	0.11419	0.471098
ENSG00000173272	MZT2A	24.8103	-0.365439	0.114381	0.471752
ENSG00000205579	DYNLL1P1	2.15775	-1.23452	0.114499	0.471968
ENSG00000152942	RAD17	9.66446	-0.578917	0.114813	0.472856
ENSG00000226137	BAIAP2-AS1	17.4929	-0.406776	0.114804	0.472856
ENSG00000185869	ZNF829	2.4939	-1.28775	0.114871	0.472924
ENSG00000251400	ALDH7A1P1	1.63899	-1.59434	0.114998	0.473131
ENSG00000144182	LIPT1	2.69204	-1.16659	0.115212	0.473276
ENSG00000140057	AK7	6.06654	-0.770971	0.115197	0.473276
ENSG00000230199	RP11-331N16.1	2.0453	-1.28945	0.115256	0.47332
ENSG00000269982	RP11-1020A11.2	1.40718	-1.81304	0.115592	0.473568
ENSG00000169087	HSPBAP1	2.56568	-1.18694	0.115521	0.473568
ENSG00000197579	TOPORS	8.82976	-0.587116	0.115538	0.473568
ENSG00000245694	CRNDE	37.698	-0.316185	0.115374	0.473568
ENSG00000255145	STX17-AS1	2.23438	-1.24604	0.11566	0.473625
ENSG00000187535	IFT140	9.6112	-0.595567	0.115762	0.473783
ENSG00000070961	ATP2B1	44.5021	-0.272558	0.115765	0.473783
ENSG00000185477	GPRIN3	3.70952	-0.906045	0.115912	0.474254
ENSG00000118997	DNAH7	1.75356	-1.46333	0.115954	0.47429
ENSG00000198556	ZNF789	3.45968	-0.92867	0.116011	0.474388
ENSG00000237753	AC079922.3	2.20319	-1.19356	0.116113	0.474668
ENSG00000229119	CTB-63M22.1	7.11429	-0.671487	0.116149	0.474682
ENSG00000166676	TVP23A	2.86538	-1.23593	0.116239	0.474759
ENSG00000163527	STT3B	58.8261	-0.260028	0.11632	0.47484
ENSG00000198010	DLGAP2	1.28413	-1.65335	0.116748	0.475099
ENSG00000183833	MAATS1	2.82329	-1.10746	0.116677	0.475099
ENSG00000131477	RAMP2	8.817	-0.602135	0.116638	0.475099
ENSG00000171723	GPHN	10.5587	-0.565502	0.116738	0.475099
ENSG00000109814	UGDH	24.9059	-0.380407	0.116516	0.475099
ENSG00000197448	GSTK1	42.915	-0.32928	0.116604	0.475099
ENSG00000211459	MT-RNR1	155.438	-0.248189	0.116635	0.475099
ENSG00000136156	ITM2B	330.039	-0.14491	0.116534	0.475099
ENSG00000213939	RP11-314A20.1	5.58908	-0.75372	0.117006	0.475477
ENSG00000099899	TRMT2A	8.89827	-0.567458	0.117006	0.475477
ENSG00000229638	RPL4P4	12.7533	-0.50229	0.116982	0.475477
ENSG00000224152	AC009506.1	1.97599	-1.24956	0.117181	0.475519
ENSG00000242527	RP11-159H22.1	3.73614	-0.953882	0.117182	0.475519
ENSG00000131435	PDLIM4	13.849	-0.491677	0.117073	0.475519
ENSG00000137207	YIPF3	81.7666	-0.209772	0.1173	0.475727
ENSG00000235089	RP3-445O10.1	3.61064	-0.956099	0.117397	0.475986
ENSG00000183160	TMEM119	1.02759	-1.88106	0.117664	0.476133
ENSG00000214381	LINC00488	3.17939	-1.24876	0.117664	0.476133
ENSG00000204335	SP5	2.23446	-1.21837	0.117725	0.476133
ENSG00000253661	ZFHX4-AS1	4.55735	-0.822263	0.117576	0.476133
ENSG00000235297	FAUP1	5.1456	-0.807346	0.117571	0.476133
ENSG00000083807	SLC27A5	6.51907	-0.68084	0.117732	0.476133
ENSG00000174917	C19orf70	22.7562	-0.369465	0.117583	0.476133
ENSG00000257267	ZNF271P	17.2397	-0.419223	0.118066	0.476812
ENSG00000114745	GORASP1	15.1848	-0.436195	0.118197	0.47721
ENSG00000164007	CLDN19	1.42483	-1.54435	0.118267	0.477221
ENSG00000103044	HAS3	1.84784	-1.41772	0.118302	0.477226
ENSG00000189343	RPS2P46	168.022	-0.200645	0.118334	0.477226
ENSG00000277447	RP11-193E15.4	3.66397	-0.933302	0.118702	0.478307
ENSG00000224858	RPL29P11	5.50301	-0.73152	0.118811	0.478612
ENSG00000160404	TOR2A	13.6434	-0.476179	0.119196	0.479625
ENSG00000273329	RP11-448A19.1	2.24553	-1.24967	0.119352	0.479981
ENSG00000259545	RP11-325E5.4	1.25922	-1.69361	0.119918	0.481451
ENSG00000087076	HSD17B14	5.72906	-0.754771	0.119848	0.481451
ENSG00000133997	MED6	6.56978	-0.69606	0.119952	0.481451
ENSG00000250571	GLI4	7.22689	-0.667852	0.119928	0.481451
ENSG00000130703	OSBPL2	13.6985	-0.507125	0.119928	0.481451
ENSG00000112319	EYA4	6.74258	-0.728307	0.120478	0.482728
ENSG00000127526	SLC35E1	31.0255	-0.335619	0.120506	0.482728
ENSG00000120805	ARL1	39.5472	-0.310432	0.120492	0.482728
ENSG00000053108	FSTL4	1.36865	-1.57534	0.120601	0.482976
ENSG00000278611	CTC-543D15.8	1.44156	-1.69578	0.120716	0.483168
ENSG00000155980	KIF5A	23.5866	-0.444904	0.120701	0.483168
ENSG00000149311	ATM	7.88274	-0.642266	0.12088	0.483688
ENSG00000240219	RP11-430C7.5	1.06371	-1.95726	0.12097	0.483698
ENSG00000082781	ITGB5	28.6647	-0.337782	0.120923	0.483698
ENSG00000230364	RPL4P3	1.25657	-1.55431	0.12141	0.484595
ENSG00000170266	GLB1	60.6071	-0.255932	0.121496	0.484802
ENSG00000186889	TMEM17	5.59153	-0.726708	0.121583	0.48491
ENSG00000213614	HEXA	30.4472	-0.326273	0.121756	0.48498
ENSG00000225475	RP11-377K22.2	38.1379	-0.292305	0.121719	0.48498
ENSG00000267909	CCDC177	2.47054	-1.11958	0.12195	0.4854
ENSG00000213860	RPL21P75	2.50933	-1.07918	0.121992	0.485433
ENSG00000282057	RP4-621F18.2	0.974293	-1.98694	0.122095	0.485522
ENSG00000179119	SPTY2D1	6.86798	-0.676776	0.122061	0.485522
ENSG00000267270	PARD6G-AS1	1.42752	-1.68164	0.122538	0.486221
ENSG00000183763	TRAIP	1.68154	-1.52098	0.122425	0.486221
ENSG00000225138	CTD-2228K2.7	2.86874	-1.1024	0.122563	0.486221
ENSG00000242667	RP11-745A24.2	2.17803	-1.23033	0.122717	0.486597
ENSG00000179104	TMTC2	3.0104	-1.06237	0.122763	0.486613
ENSG00000271869	RP11-51J9.5	2.16883	-1.23239	0.122874	0.486798
ENSG00000137968	SLC44A5	2.29168	-1.18227	0.122984	0.486798
ENSG00000213309	RPL9P18	3.65558	-0.924959	0.122989	0.486798
ENSG00000183020	AP2A2	35.9646	-0.32255	0.122967	0.486798
ENSG00000125755	SYMPK	15.6491	-0.448397	0.123135	0.486878
ENSG00000206527	HACD2	14.4553	-0.501801	0.123266	0.487214
ENSG00000167925	GHDC	2.58863	-1.07261	0.12334	0.487285
ENSG00000258920	FOXN3-AS1	4.09977	-0.885982	0.123414	0.487307
ENSG00000198125	MB	4.95746	-0.812439	0.123391	0.487307
ENSG00000114395	CYB561D2	10.3797	-0.5414	0.123768	0.488168
ENSG00000185112	FAM43A	4.20924	-0.807873	0.123884	0.488385
ENSG00000143515	ATP8B2	10.9465	-0.518206	0.1239	0.488385
ENSG00000228477	RP3-342P20.2	88.0655	-0.204504	0.123925	0.488385
ENSG00000179262	RAD23A	17.1258	-0.513367	0.12408	0.488864
ENSG00000030582	GRN	119.128	-0.176561	0.124188	0.489154
ENSG00000232037	RP11-26H16.1	2.66755	-1.0491	0.124258	0.489161
ENSG00000182950	ODF3L1	1.85133	-1.56841	0.124476	0.489284
ENSG00000153976	HS3ST3A1	2.77919	-1.04795	0.124528	0.489284
ENSG00000185189	NRBP2	11.7661	-0.517494	0.124498	0.489284
ENSG00000178654	PPIAP33	3.1878	-1.01686	0.124735	0.489697
ENSG00000181638	ZFP41	3.74392	-0.931095	0.124733	0.489697
ENSG00000169660	HEXDC	6.13402	-0.698112	0.124705	0.489697
ENSG00000240311	LA16c-306E5.1	1.04481	-1.81624	0.124896	0.489857
ENSG00000154914	USP43	2.12277	-1.23106	0.124981	0.489857
ENSG00000184828	ZBTB7C	3.69402	-1.06592	0.125115	0.489985
ENSG00000161618	ALDH16A1	10.4681	-0.560438	0.125116	0.489985
ENSG00000085231	AK6	21.04	-0.406558	0.125075	0.489985
ENSG00000164366	CCDC127	11.9368	-0.544446	0.125241	0.490344
ENSG00000129682	FGF13	22.4328	-0.390938	0.125351	0.490406
[truncated: 5,458 more rows]

## Sheet: TUN_vs_TUN+LM-UP
	gene_name	baseMean	log2FoldChange	pvalue	padj
ENSG00000120937	NPPB	31.7891	4.58878	3.51593e-21	2.40373e-18
ENSG00000105974	CAV1	5.5488	4.49114	1.81651e-08	2.22903e-06
ENSG00000138316	ADAMTS14	1.01412	4.40414	0.000788904	0.0211707
ENSG00000175899	A2M	4.27619	3.86183	8.88371e-06	0.000563356
ENSG00000152253	SPC25	0.993182	3.60489	0.00442496	0.0745647
ENSG00000146674	IGFBP3	81.1939	3.52185	1.24857e-59	5.97522e-56
ENSG00000113212	PCDHB7	1.1634	3.51304	0.00760001	0.110071
ENSG00000163017	ACTG2	111.669	3.46887	2.4176e-61	1.73547e-57
ENSG00000049249	TNFRSF9	1.62797	3.34027	0.0018031	0.039402
ENSG00000198796	ALPK2	3.92492	3.29046	2.42773e-05	0.00132528
ENSG00000159166	LAD1	1.29096	3.24246	0.00404801	0.0699361
ENSG00000159251	ACTC1	3.80667	3.20952	0.000102966	0.0042725
ENSG00000146955	RAB19	1.7341	3.17653	0.00240005	0.0485908
ENSG00000148677	ANKRD1	6.05216	3.10782	6.26407e-06	0.000432371
ENSG00000204264	PSMB8	0.97196	3.03239	0.010933	0.136968
ENSG00000100890	KIAA0391	1.54779	3.01211	0.00530172	0.0861049
ENSG00000276445	LLNLR-268E12.1	1.07931	3.0055	0.0161695	0.170194
ENSG00000154678	PDE1C	2.73454	2.9954	0.000553661	0.0159617
ENSG00000131668	BARX1	1.03672	2.99093	0.0129713	0.15171
ENSG00000002587	HS3ST1	1.47241	2.91665	0.00538904	0.0868355
ENSG00000178860	MSC	3.06216	2.87471	0.000344324	0.0112345
ENSG00000105499	PLA2G4C	0.966565	2.85523	0.0225508	0.206744
ENSG00000134668	SPOCD1	1.50859	2.82843	0.00734925	0.107229
ENSG00000259207	ITGB3	1.66434	2.80679	0.00462962	0.0773277
ENSG00000008517	IL32	4.20168	2.80489	5.02168e-05	0.00248695
ENSG00000128342	LIF	2.92091	2.78747	0.00262507	0.0514545
ENSG00000272341	RP1-151F17.2	1.02267	2.7637	0.0249283	0.220397
ENSG00000137273	FOXF2	1.33969	2.75711	0.00767595	0.110514
ENSG00000107796	ACTA2	22.3494	2.74445	7.08664e-16	2.67744e-13
ENSG00000271943	RP11-222K16.1	1.0385	2.72176	0.0311957	0.250242
ENSG00000134954	ETS1	2.13129	2.71823	0.00330806	0.0604348
ENSG00000189221	MAOA	1.28757	2.69885	0.0148959	0.163377
ENSG00000176907	C8orf4	6.00979	2.65394	3.36479e-06	0.000250302
ENSG00000165507	C10orf10	1.48534	2.64983	0.00930943	0.124333
ENSG00000074370	ATP2A3	1.5933	2.6465	0.00961545	0.126072
ENSG00000250722	SEPP1	1.00342	2.6333	0.0326017	0.256472
ENSG00000156265	MAP3K7CL	1.8827	2.626	0.00708645	0.104135
ENSG00000139278	GLIPR1	13.8352	2.62505	1.7485e-11	3.58616e-09
ENSG00000137501	SYTL2	8.69395	2.61431	1.23525e-07	1.28511e-05
ENSG00000158805	ZNF276	1.65773	2.61208	0.00673115	0.100957
ENSG00000175600	SUGCT	1.30227	2.60261	0.0149509	0.163764
ENSG00000175868	CALCB	3.448	2.57794	0.00229117	0.0470022
ENSG00000145708	CRHBP	2.54002	2.57647	0.0057896	0.0912418
ENSG00000197536	C5orf56	0.971805	2.57301	0.0449557	0.306471
ENSG00000100314	CABP7	1.49206	2.56252	0.011306	0.139917
ENSG00000261342	AC006538.1	1.05531	2.50138	0.0450229	0.306784
ENSG00000178726	THBD	1.47047	2.49541	0.0144156	0.161187
ENSG00000180739	S1PR5	1.32479	2.47784	0.0217118	0.20215
ENSG00000251211	RP11-889L3.4	1.19925	2.45696	0.0307056	0.248922
ENSG00000145423	SFRP2	7.58547	2.44591	3.82805e-07	3.61716e-05
ENSG00000171992	SYNPO	7.83312	2.43061	7.22757e-05	0.0032681
ENSG00000116962	NID1	1.24493	2.41213	0.0352865	0.267905
ENSG00000092969	TGFB2	7.9343	2.40457	2.86638e-06	0.000220067
ENSG00000077616	NAALAD2	1.37943	2.37924	0.0498604	0.321728
ENSG00000197620	CXorf40A	1.20047	2.36992	0.0466911	0.312193
ENSG00000185736	ADARB2	1.41389	2.35728	0.0281331	0.237452
ENSG00000216657	GLRX3P2	1.06352	2.3484	0.0468802	0.31276
ENSG00000134755	DSC2	3.7489	2.34129	0.000156176	0.00601132
ENSG00000138166	DUSP5	2.03508	2.33756	0.0116709	0.14212
ENSG00000179083	FAM133A	1.03266	2.33462	0.0484514	0.317593
ENSG00000148926	ADM	2.01338	2.3341	0.0118981	0.143722
ENSG00000278952	RP11-399J13.2	1.91476	2.32231	0.0148796	0.163377
ENSG00000196878	LAMB3	1.02661	2.31902	0.0720241	0.384064
ENSG00000152784	PRDM8	1.48237	2.31482	0.0302876	0.24695
ENSG00000143632	ACTA1	6.68525	2.31358	9.92114e-06	0.000611321
ENSG00000102572	STK24	1.17753	2.30506	0.0390112	0.283874
ENSG00000106366	SERPINE1	37.3437	2.29783	1.93901e-17	8.69949e-15
ENSG00000264215	RP11-283C24.1	4.15233	2.2961	0.00113985	0.0277842
ENSG00000259527	LINC00052	2.28905	2.27373	0.0149792	0.16379
ENSG00000128422	KRT17	48.1342	2.26629	1.95566e-24	1.87182e-21
ENSG00000087586	AURKA	6.70755	2.26612	1.35505e-06	0.000113768
ENSG00000108691	CCL2	17.7459	2.26344	1.54948e-12	3.58804e-10
ENSG00000120708	TGFBI	4.08847	2.2628	0.00602602	0.0935304
ENSG00000129167	TPH1	11.5372	2.23088	3.51873e-05	0.00185729
ENSG00000120820	GLT8D2	2.34616	2.22818	0.0070753	0.104135
ENSG00000054598	FOXC1	3.42972	2.21632	0.00173408	0.0383788
ENSG00000102359	SRPX2	1.58053	2.20796	0.032814	0.257453
ENSG00000206190	ATP10A	1.24666	2.20028	0.0471525	0.313411
ENSG00000109743	BST1	1.10509	2.18741	0.0540434	0.33379
ENSG00000100060	MFNG	2.08529	2.18727	0.00906624	0.122105
ENSG00000188738	FSIP2	0.979111	2.18267	0.0764791	0.396037
ENSG00000110876	SELPLG	0.971159	2.18046	0.0837118	0.411734
ENSG00000180801	ARSJ	4.85851	2.17846	0.00026322	0.00906247
ENSG00000203867	RBM20	1.038	2.1737	0.0792914	0.403254
ENSG00000120756	PLS1	2.08846	2.17075	0.0283834	0.238165
ENSG00000138180	CEP55	2.79581	2.16372	0.00658221	0.0994746
ENSG00000135476	ESPL1	1.42317	2.15699	0.0531536	0.331505
ENSG00000150361	KLHL1	1.53269	2.14566	0.0397134	0.286232
ENSG00000174371	EXO1	1.06764	2.14028	0.0698502	0.379576
ENSG00000130176	CNN1	16.9904	2.13855	3.13805e-08	3.72339e-06
ENSG00000124920	MYRF	2.12671	2.13655	0.0167469	0.172503
ENSG00000134245	WNT2B	8.12044	2.13578	1.3712e-05	0.000806815
ENSG00000078401	EDN1	22.4041	2.12163	9.1589e-13	2.22872e-10
ENSG00000139629	GALNT6	2.85147	2.1163	0.00585076	0.0917023
ENSG00000117151	CTBS	1.4614	2.11058	0.0595362	0.351464
ENSG00000185567	AHNAK2	2.24492	2.10815	0.0276902	0.23503
ENSG00000107014	RLN2	1.63989	2.10489	0.0488543	0.31824
ENSG00000154040	CABYR	0.993836	2.1042	0.0873939	0.418305
ENSG00000137507	LRRC32	0.987728	2.10203	0.0684059	0.375997
ENSG00000169083	AR	3.364	2.10121	0.00102401	0.0256575
ENSG00000272275	RP11-791G15.2	1.7729	2.09481	0.0581042	0.346861
ENSG00000104368	PLAT	4.88253	2.09395	0.00235721	0.0478864
ENSG00000168952	STXBP6	1.74168	2.08923	0.021512	0.201124
ENSG00000141448	GATA6	1.72535	2.08562	0.0342642	0.264906
ENSG00000149591	TAGLN	58.8887	2.08523	1.4562e-08	1.83392e-06
ENSG00000100097	LGALS1	25.8434	2.08413	1.27691e-13	3.74135e-11
ENSG00000184697	CLDN6	21.5702	2.08296	5.69651e-11	1.07612e-08
ENSG00000213744	RPS10P14	1.11164	2.07782	0.0596048	0.351593
ENSG00000119714	GPR68	1.21797	2.06707	0.0508791	0.324845
ENSG00000170681	MURC	1.81016	2.06181	0.0302435	0.24695
ENSG00000185697	MYBL1	1.25058	2.05074	0.0880579	0.419151
ENSG00000267419	CTC-559E9.6	0.98029	2.04943	0.128773	0.496054
ENSG00000267260	CTD-2162K18.4	1.0512	2.04853	0.0835655	0.411675
ENSG00000018869	ZNF582	1.27386	2.04694	0.0925239	0.43045
ENSG00000215424	MCM3AP-AS1	2.12716	2.03409	0.0167545	0.172503
ENSG00000156787	TBC1D31	1.30609	2.03211	0.0686507	0.376765
ENSG00000158715	SLC45A3	1.10148	2.03051	0.0737492	0.388307
ENSG00000111348	ARHGDIB	1.12857	2.027	0.0815526	0.408855
ENSG00000242242	PVRL3-AS1	22.4428	2.01676	1.8312e-09	2.7386e-07
ENSG00000099960	SLC7A4	1.28076	2.01166	0.106528	0.457912
ENSG00000104901	DKKL1	1.60218	2.00708	0.0479119	0.315972
ENSG00000108506	INTS2	2.76635	2.00284	0.00646934	0.098286
ENSG00000144824	PHLDB2	10.0064	2.00274	6.90481e-07	6.2742e-05
ENSG00000111962	UST	4.29655	1.99867	0.000839951	0.0220058
ENSG00000144810	COL8A1	37.2801	1.99724	7.36857e-18	3.64795e-15
ENSG00000248869	RP11-138I17.1	1.28793	1.99722	0.0513722	0.326704
ENSG00000204381	LAYN	2.41291	1.99425	0.0113663	0.140008
ENSG00000186297	GABRA5	1.50358	1.99129	0.0682358	0.375637
ENSG00000011422	PLAUR	2.00305	1.98537	0.033502	0.26084
ENSG00000187498	COL4A1	28.57	1.98398	1.88046e-13	5.09392e-11
ENSG00000226688	ENTPD1-AS1	1.00843	1.98253	0.124913	0.489857
ENSG00000229124	VIM-AS1	1.12508	1.98103	0.0972662	0.440938
ENSG00000041982	TNC	12.896	1.97426	8.26803e-08	9e-06
ENSG00000146426	TIAM2	2.66676	1.97328	0.00734347	0.107229
ENSG00000122584	NXPH1	1.37439	1.96547	0.0610371	0.355579
ENSG00000134326	CMPK2	1.02903	1.96263	0.15574	0.535687
ENSG00000114270	COL7A1	1.17442	1.95714	0.114896	0.472924
ENSG00000143032	BARHL2	1.21239	1.95567	0.0900386	0.423831
ENSG00000070950	RAD18	2.20026	1.95017	0.0279108	0.236252
ENSG00000085831	TTC39A	1.36537	1.95014	0.0827737	0.410359
ENSG00000153531	ADPRHL1	1.2114	1.94142	0.0954229	0.437146
ENSG00000197933	ZNF823	1.87008	1.93702	0.0329333	0.257951
ENSG00000153107	ANAPC1	2.18202	1.93582	0.0166111	0.172277
ENSG00000113739	STC2	7.81565	1.93335	0.000130794	0.0052017
ENSG00000128805	ARHGAP22	1.29261	1.92698	0.0810765	0.407854
ENSG00000165863	C10orf82	3.51392	1.92379	0.0024832	0.0496363
ENSG00000174842	GLMN	2.47381	1.92184	0.0416232	0.292504
ENSG00000019995	ZRANB1	1.29653	1.91932	0.0819766	0.409382
ENSG00000108821	COL1A1	210.203	1.91562	7.23053e-34	2.07617e-30
ENSG00000128591	FLNC	41.7701	1.90723	5.19159e-16	2.01448e-13
ENSG00000178999	AURKB	8.03473	1.89935	1.01365e-05	0.000619274
ENSG00000275342	SGK223	13.0072	1.89824	2.18619e-07	2.16463e-05
ENSG00000177469	PTRF	75.2764	1.89252	8.84686e-33	1.81449e-29
ENSG00000115414	FN1	38.4457	1.89056	1.32291e-14	4.31658e-12
ENSG00000168843	FSTL5	1.49246	1.88738	0.0574062	0.344701
ENSG00000166592	RRAD	1.07354	1.88163	0.2066	0.600802
ENSG00000132688	NES	110.733	1.86876	5.43948e-33	1.30158e-29
ENSG00000248593	DSTNP2	2.97112	1.8669	0.00833274	0.116652
ENSG00000156253	RWDD2B	1.0725	1.86401	0.125364	0.490406
ENSG00000146233	CYP39A1	1.22656	1.86274	0.115078	0.473133
ENSG00000137203	TFAP2A	6.69361	1.85699	0.00109044	0.0268074
ENSG00000265179	RP11-672L10.2	2.42173	1.85302	0.0270951	0.231996
ENSG00000174791	RIN1	2.32895	1.85028	0.0244574	0.218746
ENSG00000266524	GDF10	4.65169	1.84973	0.00189106	0.0409036
ENSG00000100078	PLA2G3	1.14965	1.8425	0.102637	0.44994
ENSG00000182752	PAPPA	6.94893	1.8416	0.000309402	0.0102589
ENSG00000185669	SNAI3	0.975428	1.83974	0.139017	0.510188
ENSG00000115163	CENPA	4.63025	1.83971	0.000988323	0.0250695
ENSG00000181938	GINS3	2.15696	1.836	0.0305865	0.248096
ENSG00000213075	RPL31P11	1.43327	1.83321	0.0583873	0.348262
ENSG00000198464	ZNF480	3.5797	1.83112	0.00346894	0.0625672
ENSG00000058085	LAMC2	11.6591	1.82953	7.39448e-06	0.000485506
ENSG00000118523	CTGF	435.151	1.82559	3.06861e-73	4.4056e-69
ENSG00000229932	YWHAZP3	0.951904	1.82353	0.147221	0.523802
ENSG00000163702	IL17RC	2.27026	1.82114	0.0278846	0.236201
ENSG00000197566	ZNF624	2.20255	1.81911	0.0326195	0.256472
ENSG00000122861	PLAU	2.33221	1.81553	0.0410245	0.290715
ENSG00000278910	BANCR	1.16093	1.79973	0.107725	0.459809
ENSG00000155886	SLC24A2	1.00742	1.79948	0.136056	0.507041
ENSG00000142871	CYR61	182.843	1.79578	5.81189e-39	2.08603e-35
ENSG00000122641	INHBA	1.27419	1.79194	0.133454	0.503283
ENSG00000276043	UHRF1	3.38439	1.78815	0.01075	0.135622
ENSG00000182010	RTKN2	3.015	1.78696	0.0139098	0.157993
ENSG00000069974	RAB27A	1.53364	1.78671	0.0608495	0.355128
ENSG00000080986	NDC80	3.10656	1.78445	0.0141575	0.160047
ENSG00000152439	ZNF773	1.98656	1.77523	0.0391385	0.284512
ENSG00000113356	POLR3G	1.09763	1.77299	0.173265	0.56064
ENSG00000138795	LEF1	6.30469	1.77049	0.000383328	0.0120689
ENSG00000223749	MIR503HG	1.19465	1.76962	0.13288	0.501911
ENSG00000197747	S100A10	116.208	1.7689	2.90664e-29	4.17307e-26
ENSG00000171786	NHLH1	8.38827	1.76688	4.91564e-05	0.00246294
ENSG00000213398	LCAT	1.66687	1.76678	0.0691187	0.377621
ENSG00000173559	NABP1	2.04389	1.758	0.0319934	0.254476
ENSG00000103316	CRYM	3.40674	1.75676	0.00645158	0.0981201
ENSG00000188643	S100A16	2.69066	1.74829	0.0284646	0.238457
ENSG00000159176	CSRP1	175.646	1.74405	3.45098e-28	4.50416e-25
ENSG00000228409	CCT6P1	1.02382	1.74273	0.148135	0.52513
ENSG00000134690	CDCA8	7.13447	1.74118	0.000162461	0.00616939
ENSG00000148600	CDHR1	2.10124	1.73945	0.0385889	0.282088
ENSG00000182795	C1orf116	1.8559	1.73655	0.0960808	0.438979
ENSG00000175505	CLCF1	1.93186	1.73442	0.0645642	0.3636
ENSG00000024422	EHD2	3.59264	1.73424	0.0157972	0.168
ENSG00000206538	VGLL3	3.45613	1.73133	0.0170009	0.173808
ENSG00000054967	RELT	1.76037	1.73114	0.0538194	0.333341
ENSG00000272405	RP11-284F21.10	1.68237	1.72156	0.0669871	0.371326
ENSG00000229596	MYL8P	1.37576	1.72053	0.0777528	0.399391
ENSG00000198785	GRIN3A	2.1602	1.72016	0.0392719	0.284722
ENSG00000140682	TGFB1I1	10.2314	1.71702	3.08671e-05	0.00165358
ENSG00000182853	VMO1	1.04549	1.71585	0.182627	0.575265
ENSG00000180209	MYLPF	1.42732	1.71288	0.0930846	0.432652
ENSG00000145220	LYAR	3.96032	1.7098	0.0132375	0.153143
ENSG00000186862	PDZD7	2.3136	1.70895	0.0560782	0.33871
ENSG00000269313	MAGIX	1.06633	1.7082	0.131817	0.500229
ENSG00000162927	PUS10	2.04845	1.70636	0.0625151	0.35846
ENSG00000104856	RELB	2.22408	1.70109	0.0323574	0.255531
ENSG00000184557	SOCS3	15.8974	1.70077	1.31552e-07	1.34907e-05
ENSG00000251034	RP11-582J16.4	0.944891	1.69966	0.159077	0.540303
ENSG00000184368	MAP7D2	2.09018	1.69443	0.0621908	0.358152
ENSG00000279140	RP11-477I4.4	1.03053	1.68811	0.150443	0.528843
ENSG00000100311	PDGFB	7.97535	1.68705	0.000108686	0.00447107
ENSG00000163661	PTX3	4.09949	1.68556	0.00583958	0.0916271
ENSG00000116774	OLFML3	3.49364	1.68483	0.0142577	0.160548
ENSG00000152969	JAKMIP1	1.90646	1.68463	0.0441006	0.303089
ENSG00000134871	COL4A2	31.3891	1.68454	1.32114e-13	3.79352e-11
ENSG00000082512	TRAF5	2.5912	1.68439	0.0342584	0.264906
ENSG00000234840	LINC01239	1.78189	1.68134	0.0777005	0.399391
ENSG00000187017	ESPN	2.73178	1.67893	0.0223451	0.205515
ENSG00000092470	WDR76	2.60605	1.67775	0.0412729	0.291468
ENSG00000128510	CPA4	8.79612	1.67759	0.000258811	0.0089536
ENSG00000163376	KBTBD8	1.46859	1.67533	0.0917899	0.4295
ENSG00000265626	AC139085.2	1.30685	1.67222	0.127793	0.494945
ENSG00000071282	LMCD1	23.3023	1.6705	7.53785e-09	1.01141e-06
ENSG00000261764	KRT18P18	1.52224	1.67028	0.106307	0.45751
ENSG00000187607	ZNF286A	2.19682	1.66456	0.0471359	0.313411
ENSG00000126458	RRAS	9.20967	1.66348	7.7172e-05	0.00341963
ENSG00000150687	PRSS23	84.574	1.66183	3.00531e-24	2.6967e-21
ENSG00000158050	DUSP2	1.97926	1.65887	0.069666	0.379059
ENSG00000272654	RP11-422P24.11	0.979935	1.65864	0.203099	0.595567
ENSG00000269416	LINC01224	1.56324	1.65851	0.109306	0.463035
ENSG00000176153	GPX2	6.43458	1.65745	0.000411943	0.0126298
ENSG00000228744	RPS3AP30	1.51427	1.65131	0.0916163	0.429013
ENSG00000149571	KIRREL3	1.37683	1.64956	0.110565	0.465236
ENSG00000069399	BCL3	5.02335	1.64937	0.00477835	0.079293
ENSG00000113070	HBEGF	9.14658	1.64421	6.43915e-05	0.0030113
ENSG00000180263	FGD6	2.79841	1.644	0.0174649	0.176455
ENSG00000187123	LYPD6	1.88492	1.64357	0.0872047	0.418169
ENSG00000129422	MTUS1	3.2297	1.64206	0.0119698	0.143969
ENSG00000165912	PACSIN3	1.02438	1.63699	0.191104	0.583941
ENSG00000130475	FCHO1	2.51758	1.63583	0.0289561	0.240992
ENSG00000279692	RP11-1055B8.1	3.10423	1.63523	0.0155458	0.166065
ENSG00000167637	ZNF283	1.68627	1.63516	0.146836	0.523157
ENSG00000179292	TMEM151A	3.8915	1.6349	0.00746688	0.10853
ENSG00000163485	ADORA1	1.41875	1.63455	0.125615	0.490521
ENSG00000198554	WDHD1	2.75394	1.63406	0.0341809	0.264602
ENSG00000091428	RAPGEF4	1.7567	1.63027	0.0688586	0.376929
ENSG00000072163	LIMS2	5.22811	1.63007	0.00263575	0.0515551
ENSG00000125746	EML2	5.86923	1.62575	0.00123792	0.029523
ENSG00000185480	PARPBP	1.67435	1.62163	0.102435	0.449627
ENSG00000115641	FHL2	17.5531	1.62127	8.16709e-07	7.28292e-05
ENSG00000134013	LOXL2	25.2008	1.6168	1.63783e-08	2.04472e-06
ENSG00000224081	LINC01057	1.02336	1.61545	0.185422	0.57759
ENSG00000244691	RPL10AP1	2.55103	1.61135	0.0366294	0.274169
ENSG00000196378	ZNF34	1.97835	1.60778	0.0721701	0.384327
ENSG00000137809	ITGA11	1.52343	1.60655	0.125321	0.490406
ENSG00000186792	HYAL3	1.07905	1.60412	0.20227	0.594979
ENSG00000143369	ECM1	1.2583	1.60282	0.128842	0.496079
ENSG00000042493	CAPG	1.23101	1.6026	0.137845	0.509217
ENSG00000152953	STK32B	1.52044	1.60189	0.145862	0.52142
ENSG00000187135	VSTM2B	1.44573	1.59992	0.134628	0.505188
ENSG00000123685	BATF3	1.05103	1.5968	0.188182	0.580378
ENSG00000141753	IGFBP4	40.8342	1.58898	8.02846e-15	2.68057e-12
ENSG00000111846	GCNT2	1.3851	1.58719	0.143442	0.517043
ENSG00000106617	PRKAG2	12.7851	1.5824	4.76094e-06	0.00033838
ENSG00000231684	EIF1P3	1.28044	1.58023	0.153826	0.533001
ENSG00000224837	GCSHP5	1.05438	1.57332	0.174135	0.562065
ENSG00000254851	RP11-109L13.1	1.28999	1.57207	0.11929	0.479869
ENSG00000224796	RPL32P1	1.04994	1.56887	0.173932	0.561913
ENSG00000137841	PLCB2	1.57421	1.56745	0.0996161	0.445789
ENSG00000136141	LRCH1	3.24968	1.5657	0.0924124	0.430361
ENSG00000217385	PSMC1P11	0.976256	1.56528	0.207568	0.601765
ENSG00000081051	AFP	2.88633	1.56339	0.0310876	0.250042
ENSG00000197808	ZNF461	2.19565	1.55982	0.102303	0.449621
ENSG00000260838	RP11-531A24.3	1.67892	1.55253	0.0808183	0.407421
ENSG00000107438	PDLIM1	50.6715	1.54801	1.59418e-17	7.6292e-15
ENSG00000273108	RP11-416N2.4	1.22368	1.54549	0.159032	0.54028
ENSG00000244165	P2RY11	2.74881	1.53825	0.0444803	0.304532
ENSG00000106688	SLC1A1	4.94166	1.53783	0.00366819	0.0653911
ENSG00000138604	GLCE	4.98589	1.52961	0.00320406	0.0593557
ENSG00000164756	SLC30A8	1.14359	1.52944	0.170834	0.556886
ENSG00000280152	RP11-331F4.5	1.21155	1.52928	0.151059	0.529894
ENSG00000157734	SNX22	1.07979	1.52926	0.195684	0.587748
ENSG00000279348	RP11-566E18.1	1.94673	1.52698	0.0780367	0.400276
ENSG00000163431	LMOD1	4.25002	1.52685	0.0110228	0.137493
ENSG00000102780	DGKH	1.36625	1.51433	0.155815	0.535687
ENSG00000051180	RAD51	2.0163	1.5112	0.0883225	0.419838
ENSG00000138399	FASTKD1	2.53674	1.51004	0.0490097	0.318701
ENSG00000135905	DOCK10	1.37423	1.50934	0.137891	0.509217
ENSG00000144668	ITGA9	1.4197	1.50888	0.16761	0.552718
ENSG00000007952	NOX1	0.985311	1.50864	0.228629	0.621789
ENSG00000270504	RP11-420L9.5	3.8644	1.50855	0.0215595	0.201124
ENSG00000181513	ACBD4	1.17846	1.50675	0.20198	0.594738
ENSG00000137331	IER3	8.78129	1.50659	0.000403428	0.0125098
ENSG00000243156	MICAL3	1.75108	1.50604	0.105653	0.455925
ENSG00000100442	FKBP3	8.04852	1.50602	0.000728322	0.0198416
ENSG00000235531	MSC-AS1	3.19358	1.50193	0.0391782	0.284657
ENSG00000118515	SGK1	4.63583	1.50092	0.0272891	0.232792
ENSG00000180479	ZNF571	1.64386	1.49968	0.101994	0.449621
ENSG00000164010	ERMAP	1.64258	1.49625	0.148595	0.525592
ENSG00000251495	PPIAP11	0.981951	1.49564	0.233133	0.627482
ENSG00000183734	ASCL2	1.94163	1.49215	0.0915405	0.428932
ENSG00000162639	HENMT1	1.00733	1.49167	0.208629	0.602917
ENSG00000101057	MYBL2	10.1025	1.49158	0.000269453	0.00923277
ENSG00000168386	FILIP1L	7.41374	1.48859	0.00243809	0.0490935
ENSG00000168298	HIST1H1E	5.45516	1.48753	0.0147055	0.163033
ENSG00000173267	SNCG	2.62748	1.48689	0.0420569	0.294707
ENSG00000176014	TUBB6	69.8741	1.48582	1.8018e-17	8.34464e-15
ENSG00000118985	ELL2	3.81429	1.48518	0.0145452	0.162132
ENSG00000171320	ESCO2	1.65629	1.47415	0.137466	0.509217
ENSG00000197614	MFAP5	4.99726	1.47393	0.0155325	0.166065
ENSG00000024526	DEPDC1	2.54062	1.4707	0.0381507	0.280456
ENSG00000154124	OTULIN	3.70206	1.46958	0.0265398	0.229446
ENSG00000135074	ADAM19	26.1366	1.46692	2.07199e-07	2.0949e-05
ENSG00000136098	NEK3	3.23145	1.4667	0.0276987	0.23503
ENSG00000183876	ARSI	2.01942	1.46426	0.0957626	0.438121
ENSG00000168993	CPLX1	2.17243	1.464	0.0601328	0.353099
ENSG00000260903	XKR7	5.39011	1.46388	0.00367105	0.0653911
ENSG00000103335	PIEZO1	2.95704	1.46381	0.0383254	0.281451
ENSG00000258738	RP11-73E17.2	1.76993	1.45939	0.157763	0.538134
ENSG00000165259	HDX	1.84155	1.45914	0.110963	0.465645
ENSG00000181649	PHLDA2	2.9669	1.45839	0.0300159	0.246396
ENSG00000152229	PSTPIP2	1.79665	1.45667	0.1169	0.475449
ENSG00000180176	TH	3.77209	1.45476	0.0201755	0.194142
ENSG00000234284	ZNF879	1.27739	1.45382	0.178486	0.56948
ENSG00000259953	RP11-4O1.2	1.58291	1.45032	0.134553	0.50504
ENSG00000168906	MAT2A	1.42732	1.44808	0.185276	0.57726
ENSG00000019549	SNAI2	3.0843	1.4476	0.0409199	0.290715
ENSG00000239665	RP11-295P9.3	1.54475	1.44702	0.156651	0.536713
ENSG00000233514	RP11-570P14.1	0.975565	1.44527	0.21826	0.61139
ENSG00000127824	TUBA4A	3.00193	1.44393	0.0288053	0.24058
ENSG00000147889	CDKN2A	8.45046	1.44052	0.000735821	0.0200079
ENSG00000137822	TUBGCP4	2.52564	1.43966	0.0527697	0.330722
ENSG00000114200	BCHE	2.38827	1.43672	0.0654497	0.366489
ENSG00000247950	SEC24B-AS1	1.86253	1.43645	0.168589	0.553621
ENSG00000165424	ZCCHC24	1.48039	1.43521	0.15651	0.536511
ENSG00000160336	ZNF761	2.17376	1.43513	0.0832398	0.410968
ENSG00000143248	RGS5	71.1407	1.43389	4.37001e-15	1.53025e-12
ENSG00000131981	LGALS3	10.0527	1.43334	0.000520547	0.0151285
ENSG00000225496	AC104651.2	1.70171	1.42829	0.122422	0.486221
ENSG00000138639	ARHGAP24	1.72775	1.42375	0.119192	0.479625
ENSG00000176387	HSD11B2	1.10153	1.42235	0.22494	0.618079
ENSG00000151632	AKR1C2	1.02224	1.42173	0.278159	0.675225
ENSG00000166529	ZSCAN21	1.25593	1.42079	0.182639	0.575265
ENSG00000164082	GRM2	1.12494	1.41683	0.241506	0.635313
ENSG00000217716	RPS10P3	1.69537	1.41595	0.126481	0.491978
ENSG00000166394	CYB5R2	1.39858	1.41355	0.199337	0.592794
ENSG00000101335	MYL9	255.72	1.41264	5.45062e-23	4.60321e-20
ENSG00000204519	ZNF551	3.72047	1.41236	0.0209052	0.197328
ENSG00000170214	ADRA1B	1.01247	1.40779	0.275384	0.671938
ENSG00000222558	RNU6-1064P	3.04537	1.40719	0.0554463	0.336593
ENSG00000170537	TMC7	1.00884	1.40643	0.30105	0.697343
ENSG00000144893	MED12L	1.01045	1.40495	0.250324	0.643122
ENSG00000147883	CDKN2B	34.6307	1.40152	2.14698e-09	3.08241e-07
ENSG00000278126	RP11-454E5.4	1.26998	1.40058	0.168919	0.554196
ENSG00000182718	ANXA2	462.478	1.39914	3.94329e-12	8.70981e-10
ENSG00000104626	ERI1	4.84476	1.39899	0.00994284	0.129419
ENSG00000135480	KRT7	13.9115	1.3962	5.28683e-05	0.00256429
ENSG00000170891	CYTL1	0.990067	1.3914	0.261197	0.656054
ENSG00000183018	SPNS2	4.96324	1.3904	0.0177414	0.178245
ENSG00000197093	GAL3ST4	3.87931	1.38883	0.0271901	0.232427
ENSG00000164175	SLC45A2	1.17802	1.38741	0.223693	0.616777
ENSG00000128283	CDC42EP1	12.1895	1.38732	0.000173946	0.00643644
ENSG00000140006	WDR89	3.05273	1.38632	0.0475118	0.31485
ENSG00000220586	TUBBP9	2.48326	1.38247	0.0548015	0.335059
ENSG00000130956	HABP4	6.38798	1.37967	0.00556702	0.0890274
ENSG00000132854	KANK4	5.33737	1.37884	0.0114839	0.140439
ENSG00000196110	ZNF699	1.35047	1.37883	0.181739	0.57396
ENSG00000075223	SEMA3C	26.4139	1.37799	8.57645e-09	1.12965e-06
ENSG00000203706	SERTAD4-AS1	12.3992	1.37622	0.000282276	0.0095807
ENSG00000100441	KHNYN	3.38151	1.37584	0.0375242	0.277269
ENSG00000219547	RPL17P25	2.28421	1.37432	0.0765214	0.396037
ENSG00000139436	GIT2	2.08827	1.37401	0.112183	0.46737
ENSG00000260563	RP13-516M14.1	1.15522	1.37397	0.202329	0.595009
ENSG00000233707	RPL22P11	0.96127	1.37339	0.303264	0.69854
ENSG00000075426	FOSL2	21.1469	1.37321	6.64042e-07	6.07239e-05
ENSG00000163435	ELF3	5.46854	1.37302	0.0101751	0.13137
ENSG00000145632	PLK2	29.2107	1.37007	1.06363e-08	1.37573e-06
ENSG00000174807	CD248	1.98498	1.36904	0.128357	0.495266
ENSG00000180448	ARHGAP45	1.53794	1.36764	0.139963	0.511439
ENSG00000256294	ZNF225	1.1057	1.36759	0.211121	0.604224
ENSG00000137801	THBS1	63.4173	1.36267	3.62171e-10	6.26468e-08
ENSG00000140416	TPM1	275.826	1.36256	6.03359e-27	6.66341e-24
ENSG00000164855	TMEM184A	1.02484	1.36097	0.270428	0.667791
ENSG00000249679	RP11-279O9.4	1.22797	1.35993	0.219631	0.612991
ENSG00000172175	MALT1	7.23788	1.35918	0.00492805	0.0811376
ENSG00000186272	ZNF17	1.91124	1.35858	0.141936	0.513839
ENSG00000185710	SMG1P4	1.87852	1.35817	0.115482	0.473568
ENSG00000111696	NT5DC3	3.37718	1.3548	0.0642092	0.362659
ENSG00000157654	PALM2-AKAP2	13.6864	1.35463	4.94063e-05	0.00246294
ENSG00000183844	FAM3B	1.7213	1.35059	0.118557	0.47791
ENSG00000198467	TPM2	131.045	1.34892	1.72163e-22	1.30092e-19
ENSG00000245498	RP11-677M14.7	2.39067	1.34827	0.125549	0.490521
ENSG00000158882	TOMM40L	1.35516	1.34572	0.200628	0.594144
ENSG00000118257	NRP2	37.6297	1.34568	2.76582e-10	4.96362e-08
ENSG00000165072	MAMDC2	30.6457	1.34482	3.99928e-08	4.59342e-06
ENSG00000196247	ZNF107	2.17313	1.33676	0.112631	0.467552
ENSG00000166265	CYYR1	6.20304	1.33061	0.00376546	0.0666594
ENSG00000247763	RP11-447H19.1	2.75127	1.33041	0.0653426	0.366312
ENSG00000122952	ZWINT	9.73766	1.3304	0.000247614	0.00864961
ENSG00000130635	COL5A1	33.808	1.32884	2.21793e-08	2.69855e-06
ENSG00000148488	ST8SIA6	1.14796	1.3271	0.243652	0.636946
ENSG00000102967	DHODH	1.78511	1.32682	0.135014	0.505784
ENSG00000240995	RP11-708H21.1	1.40703	1.32476	0.185255	0.57726
ENSG00000135824	RGS8	2.25513	1.32451	0.109243	0.463035
ENSG00000160957	RECQL4	3.80763	1.32267	0.0449259	0.306414
ENSG00000234719	RP11-166B2.1	2.05778	1.32111	0.104281	0.452998
ENSG00000270039	RP11-571M6.17	1.2842	1.32081	0.214605	0.608174
ENSG00000113389	NPR3	2.35989	1.31836	0.121311	0.484468
ENSG00000117877	CD3EAP	3.89083	1.31522	0.029467	0.243557
ENSG00000183742	MACC1	4.42448	1.31466	0.0207715	0.196713
ENSG00000112218	GPR63	1.5322	1.31419	0.19968	0.592963
ENSG00000213684	LDHBP2	1.55916	1.31348	0.18489	0.577077
ENSG00000122694	GLIPR2	37.6954	1.31345	1.13766e-10	2.09402e-08
ENSG00000152137	HSPB8	9.08278	1.31315	0.00274454	0.0531043
ENSG00000062822	POLD1	1.5824	1.31155	0.181069	0.573055
ENSG00000113368	LMNB1	9.21388	1.31077	0.00289894	0.0555209
ENSG00000115138	POMC	64.3108	1.31046	1.60763e-14	5.12904e-12
ENSG00000111859	NEDD9	13.9092	1.30247	7.36385e-05	0.00330273
ENSG00000229519	RP11-58A11.2	0.993886	1.30099	0.288905	0.686657
ENSG00000143942	CHAC2	1.82691	1.30058	0.15654	0.536511
ENSG00000145743	FBXL17	2.52704	1.29959	0.0888091	0.42011
ENSG00000137936	BCAR3	7.45706	1.29955	0.00159789	0.0359012
ENSG00000158402	CDC25C	1.66417	1.29715	0.159987	0.54206
ENSG00000135083	CCNJL	3.39206	1.29642	0.0428727	0.298493
ENSG00000099377	HSD3B7	5.29232	1.29484	0.01385	0.157836
ENSG00000269713	NBPF9	1.47567	1.29278	0.171553	0.557478
ENSG00000010278	CD9	12.2031	1.29241	0.000303347	0.0101283
ENSG00000221968	FADS3	11.4684	1.29097	0.000349273	0.0113194
ENSG00000128274	A4GALT	1.14628	1.28722	0.242515	0.636407
ENSG00000110880	CORO1C	39.4396	1.28626	6.24827e-10	1.01939e-07
ENSG00000121211	MND1	4.50486	1.28567	0.0178637	0.178778
ENSG00000224897	POT1-AS1	1.00725	1.28509	0.278567	0.675686
ENSG00000146904	EPHA1	1.56672	1.28484	0.194394	0.586696
ENSG00000139874	SSTR1	3.49735	1.28414	0.0689473	0.377096
ENSG00000175077	RTP1	1.07654	1.28324	0.289452	0.686793
ENSG00000061337	LZTS1	11.49	1.28267	0.000447823	0.0134788
ENSG00000229980	TOB1-AS1	1.1183	1.28085	0.250712	0.643222
ENSG00000203739	RP11-296O14.3	0.981359	1.28074	0.301809	0.697653
ENSG00000011677	GABRA3	1.85444	1.27827	0.158708	0.539691
ENSG00000110660	SLC35F2	4.23	1.27494	0.0446572	0.305306
ENSG00000138696	BMPR1B	2.9011	1.2738	0.0834272	0.411462
ENSG00000171763	SPATA5L1	4.91272	1.27229	0.0177989	0.178397
ENSG00000164024	METAP1	9.92988	1.27201	0.000966912	0.0245914
ENSG00000250358	RP11-159K7.2	1.21227	1.27015	0.281309	0.678099
ENSG00000082438	COBLL1	1.83879	1.26859	0.15299	0.531577
ENSG00000139220	PPFIA2	1.82198	1.26676	0.185972	0.578068
ENSG00000102098	SCML2	1.6446	1.26646	0.197889	0.590788
ENSG00000197321	SVIL	6.57384	1.26509	0.00665766	0.100403
ENSG00000165983	PTER	0.952358	1.26436	0.32826	0.715482
ENSG00000224660	SH3BP5-AS1	0.965437	1.26436	0.329469	0.715563
ENSG00000172965	MIR4435-2HG	5.56642	1.26414	0.0118567	0.14353
ENSG00000133401	PDZD2	1.45394	1.26395	0.216012	0.609771
ENSG00000125449	ARMC7	7.61566	1.26071	0.00392871	0.0681213
ENSG00000188290	HES4	17.7113	1.25981	6.2391e-05	0.00294654
ENSG00000222011	FAM185A	1.61482	1.25913	0.16026	0.542782
ENSG00000162496	DHRS3	1.12846	1.25878	0.289521	0.686793
ENSG00000164045	CDC25A	5.94102	1.25801	0.0129967	0.151826
ENSG00000101104	PABPC1L	2.08232	1.25667	0.11119	0.465911
ENSG00000213949	ITGA1	3.1541	1.25617	0.115078	0.473133
ENSG00000235903	CPB2-AS1	1.17096	1.25616	0.274668	0.671448
ENSG00000213296	RP5-1106E3.1	2.06734	1.25566	0.154158	0.533441
ENSG00000156469	MTERF3	4.64813	1.25554	0.0217381	0.202265
ENSG00000104883	PEX11G	1.10219	1.25535	0.294305	0.690813
ENSG00000239269	RPSAP4	1.51328	1.25482	0.191772	0.584559
ENSG00000228218	ATF4P3	1.59109	1.25208	0.204201	0.597027
ENSG00000163795	ZNF513	1.93545	1.24707	0.157675	0.53796
ENSG00000070778	PTPN21	5.6038	1.24699	0.0121504	0.145249
ENSG00000185220	PGBD2	3.16745	1.24683	0.0697071	0.379059
ENSG00000132359	RAP1GAP2	4.37545	1.24615	0.0315044	0.252123
ENSG00000159423	ALDH4A1	12.0455	1.24568	0.000172756	0.00640895
ENSG00000282886	RP11-307E17.11	1.04229	1.24527	0.302669	0.698282
ENSG00000196839	ADA	3.52922	1.24488	0.0490817	0.318853
ENSG00000140382	HMG20A	1.27912	1.24415	0.272096	0.66995
ENSG00000178078	STAP2	6.46244	1.24404	0.00816665	0.11544
ENSG00000129534	MIS18BP1	2.46045	1.24373	0.103394	0.450784
ENSG00000146776	ATXN7L1	2.07357	1.24238	0.128361	0.495266
ENSG00000278834	RP11-458J1.1	1.21854	1.23916	0.259881	0.654925
ENSG00000136114	THSD1	2.09534	1.23795	0.136012	0.507041
ENSG00000146352	CLVS2	1.35993	1.23757	0.257101	0.651329
ENSG00000007968	E2F2	1.3103	1.23603	0.29384	0.690452
ENSG00000215086	NPM1P24	1.62764	1.23564	0.189223	0.582228
ENSG00000103187	COTL1	195.242	1.23287	2.42153e-17	1.05351e-14
ENSG00000151466	SCLT1	3.82238	1.23114	0.036815	0.274675
ENSG00000167264	DUS2	2.39061	1.23047	0.124482	0.489284
ENSG00000099992	TBC1D10A	5.16846	1.22957	0.0228438	0.208367
ENSG00000107719	PALD1	2.13137	1.22936	0.167508	0.552599
ENSG00000006327	TNFRSF12A	96.9069	1.22912	0.00262702	0.0514545
ENSG00000095637	SORBS1	2.13158	1.22839	0.119885	0.481451
ENSG00000213047	DENND1B	7.34158	1.22838	0.00574052	0.0906674
ENSG00000130762	ARHGEF16	4.56725	1.22775	0.0244805	0.218746
ENSG00000156299	TIAM1	5.40952	1.22747	0.0251261	0.221718
ENSG00000103966	EHD4	7.40124	1.22739	0.00899436	0.121715
ENSG00000139364	TMEM132B	0.968547	1.22672	0.306573	0.701308
ENSG00000086991	NOX4	4.7022	1.22603	0.0492225	0.31919
ENSG00000112699	GMDS	9.13563	1.22598	0.00194248	0.0416864
ENSG00000213062	RP1-206D15.6	2.09304	1.22376	0.156787	0.536844
ENSG00000186185	KIF18B	3.54382	1.22248	0.0699078	0.379745
ENSG00000133136	GNG5P2	1.22862	1.22217	0.252112	0.645167
ENSG00000161835	GRASP	1.41845	1.22112	0.220823	0.614292
ENSG00000095752	IL11	2.99891	1.22097	0.132845	0.501908
ENSG00000109846	CRYAB	57.8409	1.22094	1.60556e-11	3.34074e-09
ENSG00000134222	PSRC1	5.86834	1.21659	0.0162758	0.170812
ENSG00000113361	CDH6	82.3164	1.21488	1.28091e-10	2.32785e-08
ENSG00000103876	FAH	6.26525	1.21404	0.00872198	0.119715
ENSG00000157021	FAM92A1P1	1.53644	1.21368	0.203402	0.59621
ENSG00000196990	FAM163B	1.28875	1.21205	0.24959	0.642203
ENSG00000116329	OPRD1	0.988058	1.21135	0.381017	0.750907
ENSG00000155275	TRMT44	2.36563	1.21042	0.150472	0.528843
ENSG00000189007	ADAT2	1.77477	1.20836	0.173097	0.56064
ENSG00000123096	SSPN	2.28984	1.20797	0.118883	0.478765
ENSG00000206557	TRIM71	2.98157	1.20542	0.0622835	0.358257
ENSG00000260160	CTC-471J1.2	1.07642	1.20541	0.352893	0.73316
ENSG00000197647	ZNF433	5.20836	1.20496	0.0181019	0.17997
ENSG00000204390	HSPA1L	1.08552	1.20339	0.376074	0.747094
ENSG00000144681	STAC	3.49742	1.20242	0.0571697	0.343569
ENSG00000118508	RAB32	22.2988	1.20204	1.4047e-05	0.000819807
ENSG00000268119	CTD-2561J22.5	1.70052	1.19985	0.192974	0.586108
ENSG00000173530	TNFRSF10D	3.21976	1.19879	0.0839554	0.412102
ENSG00000133863	TEX15	1.4833	1.19856	0.248264	0.640651
ENSG00000101412	E2F1	4.42573	1.19763	0.0316254	0.25281
ENSG00000147874	HAUS6	3.96704	1.19732	0.0626397	0.358866
ENSG00000164823	OSGIN2	12.0607	1.19639	0.00119116	0.0285979
ENSG00000259456	ADNP-AS1	1.03394	1.19573	0.31416	0.705299
ENSG00000138772	ANXA3	49.0608	1.1917	4.07025e-11	8.00501e-09
ENSG00000169856	ONECUT1	1.94027	1.19116	0.178559	0.56948
ENSG00000143167	GPA33	1.66857	1.19008	0.21795	0.61139
ENSG00000105976	MET	6.0297	1.18637	0.0202492	0.194461
ENSG00000100359	SGSM3	1.46685	1.18632	0.213098	0.606673
ENSG00000086696	HSD17B2	3.36728	1.18573	0.0992371	0.445345
ENSG00000143355	LHX9	13.0814	1.18435	0.00241768	0.0488194
ENSG00000137124	ALDH1B1	15.3615	1.18182	0.000497257	0.0145602
ENSG00000116191	RALGPS2	8.66226	1.18057	0.00290037	0.0555209
ENSG00000122786	CALD1	224.903	1.18013	1.10128e-18	5.85596e-16
ENSG00000131389	SLC6A6	1.47342	1.1795	0.289891	0.686983
ENSG00000166707	ZCCHC18	2.68809	1.17792	0.110922	0.465645
ENSG00000119283	TRIM67	2.12484	1.17494	0.136348	0.507484
ENSG00000101247	NDUFAF5	6.45285	1.17468	0.0193745	0.189095
ENSG00000244300	GATA2-AS1	1.26113	1.17399	0.298883	0.695245
ENSG00000230269	RP1-40E16.9	1.29172	1.17129	0.309611	0.702669
ENSG00000204611	ZNF616	1.91433	1.16932	0.192857	0.586108
ENSG00000213082	PPP1R14BP2	1.75032	1.16873	0.175409	0.564661
ENSG00000110218	PANX1	5.31944	1.16782	0.0253778	0.222571
ENSG00000171608	PIK3CD	3.86273	1.16722	0.0441633	0.30323
ENSG00000162992	NEUROD1	3.44461	1.16583	0.087937	0.418882
ENSG00000148835	TAF5	1.835	1.16542	0.183754	0.576248
ENSG00000167964	RAB26	0.980373	1.1652	0.325137	0.712515
ENSG00000241839	PLEKHO2	3.66787	1.16332	0.0643286	0.36318
ENSG00000152475	ZNF837	1.54011	1.1624	0.211874	0.604754
ENSG00000177119	ANO6	10.3531	1.16172	0.00153196	0.0347011
ENSG00000141738	GRB7	1.83782	1.1615	0.192678	0.585951
ENSG00000179841	AKAP5	1.0887	1.15964	0.354551	0.734529
ENSG00000253785	CTC-308K20.3	1.72126	1.15865	0.194666	0.586846
ENSG00000121297	TSHZ3	2.64143	1.15622	0.115574	0.473568
ENSG00000144791	LIMD1	7.16576	1.15522	0.0119648	0.143969
ENSG00000170345	FOS	8.07832	1.15097	0.00775287	0.111086
ENSG00000115363	EVA1A	4.57817	1.15022	0.0733943	0.387485
ENSG00000010818	HIVEP2	5.67854	1.14976	0.0270011	0.231435
ENSG00000143375	CGN	5.2546	1.14856	0.0361361	0.271902
ENSG00000134323	MYCN	7.63397	1.14743	0.0161448	0.17006
ENSG00000137073	UBAP2	13.2653	1.14601	0.0002574	0.0089291
ENSG00000225383	SFTA1P	1.00798	1.14516	0.361392	0.738532
ENSG00000172348	RCAN2	19.2544	1.14307	9.22924e-05	0.00393188
ENSG00000019144	PHLDB1	1.87009	1.1423	0.205804	0.59958
ENSG00000198780	FAM169A	2.41373	1.14032	0.133873	0.503796
ENSG00000278847	RP11-414C23.1	1.12976	1.14008	0.310891	0.703408
ENSG00000155265	GOLGA7B	5.05355	1.13943	0.0277548	0.235367
ENSG00000105865	DUS4L	5.49612	1.139	0.0196826	0.191193
ENSG00000176531	PHLDB3	2.36031	1.13751	0.124356	0.48928
ENSG00000104728	ARHGEF10	1.55674	1.13685	0.21367	0.607411
ENSG00000124813	RUNX2	1.38262	1.1359	0.279931	0.676822
ENSG00000204789	ZNF204P	2.45463	1.13377	0.131296	0.499988
ENSG00000260196	RP1-239B22.5	2.33603	1.13173	0.145677	0.521048
ENSG00000239291	RP5-867C24.1	2.44051	1.13132	0.11787	0.476453
ENSG00000169435	RASSF6	10.5494	1.12916	0.00291056	0.0556028
ENSG00000197774	EME2	1.7308	1.12903	0.2345	0.629411
ENSG00000223877	RPS8P10	1.57858	1.12755	0.237388	0.631027
ENSG00000241723	RP11-113A11.1	1.23472	1.12631	0.304135	0.69867
ENSG00000186174	BCL9L	1.49431	1.12599	0.269277	0.666439
ENSG00000106692	FKTN	5.56413	1.12594	0.0311163	0.250133
ENSG00000101447	FAM83D	4.43449	1.12513	0.0541568	0.334134
ENSG00000103174	NAGPA	5.72031	1.12484	0.0187807	0.184555
ENSG00000145721	LIX1	6.43082	1.12475	0.0266422	0.229446
ENSG00000269190	FBXO17	0.999637	1.12353	0.346567	0.728606
ENSG00000111885	MAN1A1	2.72075	1.12353	0.160553	0.54326
ENSG00000166073	GPR176	3.02414	1.12301	0.0931458	0.432759
ENSG00000105329	TGFB1	3.24301	1.12092	0.0848105	0.414158
ENSG00000235513	RP4-756G23.5	1.0871	1.11837	0.335225	0.720052
ENSG00000111252	SH2B3	3.06625	1.11823	0.134071	0.50402
ENSG00000270503	YTHDF2P1	4.2982	1.11821	0.0514287	0.326704
ENSG00000074590	NUAK1	25.9366	1.11566	1.30576e-05	0.000771475
ENSG00000185838	GNB1L	4.13396	1.11465	0.0612552	0.355761
ENSG00000236824	BCYRN1	0.999878	1.11353	0.332007	0.716923
ENSG00000117481	NSUN4	7.27436	1.1121	0.0134065	0.154724
ENSG00000157110	RBPMS	30.3388	1.11166	3.36822e-07	3.2674e-05
ENSG00000214908	RP11-229M1.2	0.962963	1.11081	0.356256	0.735832
ENSG00000167460	TPM4	180.763	1.10992	3.81305e-22	2.7372e-19
ENSG00000169641	LUZP1	11.456	1.10971	0.00132049	0.0310282
ENSG00000060982	BCAT1	33.6814	1.10925	4.09485e-07	3.84246e-05
ENSG00000132436	FIGNL1	1.68844	1.10862	0.238548	0.632179
ENSG00000099953	MMP11	12.4601	1.10838	0.00152867	0.0347011
ENSG00000067082	KLF6	25.3313	1.10478	3.23066e-05	0.00171787
ENSG00000167981	ZNF597	0.97697	1.10432	0.367932	0.742327
ENSG00000188522	FAM83G	3.45437	1.10352	0.0817109	0.409352
ENSG00000135069	PSAT1	41.5087	1.10312	3.45826e-09	4.86767e-07
ENSG00000279170	RP1-199J3.6	2.96258	1.10252	0.248467	0.640651
ENSG00000136738	STAM	16.6796	1.1023	0.000696716	0.0191991
ENSG00000250067	YJEFN3	1.12915	1.10148	0.309211	0.702317
ENSG00000142733	MAP3K6	2.46791	1.10048	0.142936	0.516276
ENSG00000129667	RHBDF2	1.57568	1.09926	0.262606	0.657516
ENSG00000227268	KLLN	2.54084	1.09885	0.135945	0.507041
ENSG00000185585	OLFML2A	4.83714	1.09854	0.0575254	0.345272
ENSG00000035403	VCL	89.8357	1.09624	3.42702e-08	4.00015e-06
ENSG00000063127	SLC6A16	1.14728	1.09505	0.313095	0.70497
ENSG00000085274	MYNN	4.2138	1.09502	0.0508362	0.324845
ENSG00000187801	ZFP69B	0.988068	1.09435	0.365657	0.740443
ENSG00000107249	GLIS3	15.7604	1.09433	0.00118181	0.0284908
ENSG00000229833	PET100	1.1998	1.0938	0.308825	0.702106
ENSG00000257576	RP11-153M3.1	1.47748	1.09361	0.242657	0.636616
ENSG00000230513	THAP7-AS1	1.5972	1.09118	0.29754	0.694148
ENSG00000073849	ST6GAL1	5.58132	1.09091	0.0232424	0.210664
ENSG00000163191	S100A11	106.022	1.09074	2.07688e-15	7.60892e-13
ENSG00000135525	MAP7	2.37138	1.09038	0.161424	0.544284
ENSG00000196935	SRGAP1	9.52672	1.08939	0.0144452	0.161194
ENSG00000157005	SST	2.89708	1.08907	0.152097	0.530245
ENSG00000222041	LINC00152	3.51052	1.08826	0.0829984	0.410751
ENSG00000121578	B4GALT4	7.45625	1.08802	0.0148373	0.163233
ENSG00000259706	HSP90B2P	2.68868	1.08738	0.262374	0.657055
ENSG00000164845	FAM86FP	1.44812	1.08683	0.277459	0.674251
ENSG00000187068	C3orf70	3.12557	1.08678	0.0993578	0.445579
ENSG00000237186	RP11-229A12.2	1.97135	1.08632	0.193529	0.586193
ENSG00000160752	FDPS	6.6678	1.08452	0.0177634	0.178303
[truncated: 6,260 more rows]

## Sheet: LM_vs_UNT-DOWN
	gene_name	baseMean	log2FoldChange	pvalue	padj
[truncated: 2,863 more rows]

[truncated: 2 more sheets: LM_vs_UNT-UP, Overlaps]
